# Supplementary material for: Dynamic mRNA and miRNA expression of the head during early development in bighead carp (Hypophthalmichthys nobilis)
Source: BMC Genomics. 2022 Mar 1;23:168. doi: 10.1186/s12864-022-08387-x (PMC8887032; doi:10.1186/s12864-022-08387-x)
Supplement: Supplementary file 2 — Additional file 2: Table S2. Annotation information of uingenes from RNA-Seq. (XLS 48557 kb) [file 12864_2022_8387_MOESM2_ESM.xls]

Genes	Gene Length	NR GI	NR ID	NR Score	NR Evalue	NR Description	NT GI	NT ID	NT Score	NT Evalue	NT Description	KO ID	KO Name	KO Description	Http Link	Swissprot ID	Swissprot Score	Swissprot Evalue	Swissprot Description	PFAM ID	PFAM description	Gene Ontology Biological Pathway	BP Description	Gene Ontology Molecular Function	MF Description	Gene Ontology Cellular Component	CC Description	KOG ID	KOG Description
Cluster-33515.95500	680	--	--	--	--	--	KT695793.1	KT695793	84	7.8303e-34	Megalobrama amblycephala clone BAC BSB29B3 genomic sequence	--	--	--	--	--	--	--	--	--	--	--	--	--	--	--	--	--	--
Cluster-23194.0	515	--	--	--	--	--	LN591070.1	LN591070	35	1.01074e-06	Cyprinus carpio genome assembly common carp genome ,scaffold 000001622	--	--	--	--	--	--	--	--	--	--	--	--	--	--	--	--	--	--
Cluster-33515.82919	1648	11428808	PIK36228.1	247	2.7e-18	bicaudal C [Apostichopus japonicus]	LN595544.1	LN595544	231	3.75144e-115	Cyprinus carpio genome assembly common carp genome ,scaffold 000000725	K18756	BICC1, BICC	protein bicaudal C	http://www.genome.jp/dbget-bin/www_bget?ko:K18756	Q9IA00	266	6.3e-22	Protein bicaudal C homolog 1-A OS=Xenopus laevis GN=bicc1-a PE=2 SV=1	PF13014//PF07650//PF05777//PF00013	KH domain//KH domain//Drosophila accessory gland-specific peptide 26Ab (Acp26Ab)//KH domain	GO:0007617	mating behavior	GO:0003723	RNA binding	GO:0005576	extracellular region	--	--
Cluster-33515.84824	312	--	--	--	--	--	--	--	--	--	--	--	--	--	--	--	--	--	--	--	--	--	--	--	--	--	--	--	--
Cluster-33515.84728	727	--	--	--	--	--	KT695799.1	KT695799	188	1.29121e-91	Megalobrama amblycephala clone BAC BSB46F4 genomic sequence	--	--	--	--	--	--	--	--	--	--	--	--	--	--	--	--	--	--
Cluster-33515.84729	903	10233137	OQV11798.1	221	1.5e-15	hypothetical protein BV898_13923 [Hypsibius dujardini]	XM_016494412.1	XM_016494412	436	0	PREDICTED: Sinocyclocheilus anshuiensis uncharacterized LOC107694730 (LOC107694730), mRNA	--	--	--	--	--	--	--	--	PF04728//PF04513//PF01729//PF08656	Lipoprotein leucine-zipper//Baculovirus polyhedron envelope protein, PEP, C terminus//Quinolinate phosphoribosyl transferase, C-terminal domain//DASH complex subunit Dad3	GO:0009435//GO:0046497//GO:0008608	NAD biosynthetic process//nicotinate nucleotide metabolic process//attachment of spindle microtubules to kinetochore	GO:0005198//GO:0004514	structural molecule activity//nicotinate-nucleotide diphosphorylase (carboxylating) activity	GO:0019867//GO:0019028//GO:0019031//GO:0072686//GO:0042729	outer membrane//viral capsid//viral envelope//mitotic spindle//DASH complex	--	--
Cluster-33515.84724	3695	--	--	--	--	--	LN590701.1	LN590701	1006	0	Cyprinus carpio genome assembly common carp genome, scaffold: LG1, chromosome: 1	K20030	ZDHHC5_8	palmitoyltransferase ZDHHC5/8	http://www.genome.jp/dbget-bin/www_bget?ko:K20030	Q2THX1	236	4.3e-18	Palmitoyltransferase ZDHHC5 OS=Pan troglodytes GN=ZDHHC5 PE=2 SV=1	--	--	--	--	--	--	--	--	--	--
Cluster-33515.84725	608	--	--	--	--	--	LN598742.1	LN598742	85	1.93447e-34	Cyprinus carpio genome assembly common carp genome ,scaffold 000003230	--	--	--	--	--	--	--	--	--	--	--	--	--	--	--	--	--	--
Cluster-33515.84726	2858	3592130	XP_005097515.1	604	1.9e-59	PREDICTED: ectonucleoside triphosphate diphosphohydrolase 2-like [Aplysia californica]	XM_016575586.1	XM_016575586	834	0	PREDICTED: Sinocyclocheilus rhinocerous ectonucleoside triphosphate diphosphohydrolase 2-like (LOC107757974), transcript variant X1, mRNA	K01509	ENTPD2	adenosinetriphosphatase	http://www.genome.jp/dbget-bin/www_bget?ko:K01509	P79784	978	3.0e-104	Ectonucleoside triphosphate diphosphohydrolase 2 OS=Gallus gallus GN=ENTPD2 PE=1 SV=2	PF01150	GDA1/CD39 (nucleoside phosphatase) family	--	--	GO:0016787	hydrolase activity	--	--	KOG1386	Nucleoside phosphatase
Cluster-33515.84727	1872	--	--	--	--	--	LN590696.1	LN590696	133	1.28402e-60	Cyprinus carpio genome assembly common carp genome, scaffold: LG32, chromosome: 32	--	--	--	--	--	--	--	--	--	--	--	--	--	--	--	--	--	--
Cluster-33515.84720	1997	--	--	--	--	--	LN591123.1	LN591123	58	6.752e-19	Cyprinus carpio genome assembly common carp genome ,scaffold 000028821	--	--	--	--	--	--	--	--	--	--	--	--	--	--	--	--	--	--
Cluster-33515.84721	394	--	--	--	--	--	LN595997.1	LN595997	104	3.33617e-45	Cyprinus carpio genome assembly common carp genome ,scaffold 000007404	--	--	--	--	--	--	--	--	--	--	--	--	--	--	--	--	--	--
Cluster-33515.84722	2105	--	--	--	--	--	XM_016485387.1	XM_016485387	344	7.34237e-178	PREDICTED: Sinocyclocheilus anshuiensis C-C motif chemokine 21-like (LOC107687904), transcript variant X1, mRNA	K13072	CCL25	C-C motif chemokine 25	http://www.genome.jp/dbget-bin/www_bget?ko:K13072	Q8HYP5	166	3.2e-10	C-C motif chemokine 21 OS=Macaca mulatta GN=CCL21 PE=2 SV=1	PF00048//PF00026	Small cytokines (intecrine/chemokine), interleukin-8 like//Eukaryotic aspartyl protease	GO:0006508//GO:0006935//GO:0007165//GO:0006955	proteolysis//chemotaxis//signal transduction//immune response	GO:0008009//GO:0004190	chemokine activity//aspartic-type endopeptidase activity	GO:0005576	extracellular region	--	--
Cluster-33515.84723	1498	--	--	--	--	--	LN590685.1	LN590685	84	1.77279e-33	Cyprinus carpio genome assembly common carp genome, scaffold: LG16, chromosome: 16	--	--	--	--	--	--	--	--	--	--	--	--	--	--	--	--	--	--
Cluster-28564.0	463	--	--	--	--	--	BX569778.16	BX569778	118	6.53894e-53	Zebrafish DNA sequence from clone DKEY-21J8 in linkage group 1, complete sequence	--	--	--	--	--	--	--	--	--	--	--	--	--	--	--	--	--	--
Cluster-33515.25648	488	--	--	--	--	--	LN597797.1	LN597797	82	7.11862e-33	Cyprinus carpio genome assembly common carp genome ,scaffold 000002506	--	--	--	--	--	--	--	--	--	--	--	--	--	--	--	--	--	--
Cluster-33515.25649	403	--	--	--	--	--	LN591165.1	LN591165	82	5.78584e-33	Cyprinus carpio genome assembly common carp genome ,scaffold 000028892	--	--	--	--	--	--	--	--	--	--	--	--	--	--	--	--	--	--
Cluster-33515.84821	527	--	--	--	--	--	KX098545.1	KX098545	97	3.54595e-41	Ctenopharyngodon idella ADAR2 gene, complete cds	--	--	--	--	--	--	--	--	--	--	--	--	--	--	--	--	--	--
Cluster-33515.25642	641	--	--	--	--	--	LN590718.1	LN590718	113	5.56831e-50	Cyprinus carpio genome assembly common carp genome, scaffold: LG9, chromosome: 9	--	--	--	--	--	--	--	--	PF00956	Nucleosome assembly protein (NAP)	GO:0006334	nucleosome assembly	--	--	GO:0005634	nucleus	--	--
Cluster-33515.25643	1843	--	--	--	--	--	LN590712.1	LN590712	251	3.20496e-126	Cyprinus carpio genome assembly common carp genome, scaffold: LG2, chromosome: 2	--	--	--	--	--	--	--	--	PF08264	Anticodon-binding domain of tRNA	GO:0006418	tRNA aminoacylation for protein translation	GO:0000166	nucleotide binding	--	--	--	--
Cluster-29304.0	734	--	--	--	--	--	LN590692.1	LN590692	465	0	Cyprinus carpio genome assembly common carp genome, scaffold: LG33, chromosome: 33	--	--	--	--	--	--	--	--	--	--	--	--	--	--	--	--	--	--
Cluster-33515.25641	311	--	--	--	--	--	KT695797.1	KT695797	68	2.64287e-25	Megalobrama amblycephala clone BAC BSB41G5 genomic sequence	--	--	--	--	--	--	--	--	--	--	--	--	--	--	--	--	--	--
Cluster-33515.25646	338	--	--	--	--	--	LN595377.1	LN595377	62	6.27642e-22	Cyprinus carpio genome assembly common carp genome ,scaffold 000000798	--	--	--	--	--	--	--	--	--	--	--	--	--	--	--	--	--	--
Cluster-33515.25647	484	--	--	--	--	--	LN595275.1	LN595275	88	3.25965e-36	Cyprinus carpio genome assembly common carp genome ,scaffold 000001417	--	--	--	--	--	--	--	--	--	--	--	--	--	--	--	--	--	--
Cluster-33515.25644	348	--	--	--	--	--	LN593697.1	LN593697	44	6.57457e-12	Cyprinus carpio genome assembly common carp genome ,scaffold 000008851	--	--	--	--	--	--	--	--	--	--	--	--	--	--	--	--	--	--
Cluster-33515.25645	1560	--	--	--	--	--	LN590706.1	LN590706	144	8.18213e-67	Cyprinus carpio genome assembly common carp genome, scaffold: LG36, chromosome: 36	--	--	--	--	--	--	--	--	PF01350	Flavivirus non-structural protein NS4A	GO:0016070//GO:0016032	RNA metabolic process//viral process	--	--	GO:0019012	virion	--	--
Cluster-26776.0	591	--	--	--	--	--	--	--	--	--	--	--	--	--	--	--	--	--	--	--	--	--	--	--	--	--	--	--	--
Cluster-33515.111753	734	--	--	--	--	--	LN590692.1	LN590692	343	8.94e-178	Cyprinus carpio genome assembly common carp genome, scaffold: LG33, chromosome: 33	--	--	--	--	--	--	--	--	--	--	--	--	--	--	--	--	--	--
Cluster-1212.0	513	808534	XP_001020529.2	169	9.4e-10	hypothetical protein TTHERM_00218570 [Tetrahymena thermophila SB210]	--	--	--	--	--	--	--	--	--	--	--	--	--	--	--	--	--	--	--	--	--	--	--
Cluster-33515.22148	468	--	--	--	--	--	KC189159.1	KC189159	86	4.0667e-35	Hypophthalmichthys molitrix microsatellite Hysd666-2 sequence	--	--	--	--	--	--	--	--	--	--	--	--	--	--	--	--	--	--
Cluster-33515.22149	767	--	--	--	--	--	LN591097.1	LN591097	167	6.44472e-80	Cyprinus carpio genome assembly common carp genome ,scaffold 000002029	--	--	--	--	--	--	--	--	--	--	--	--	--	--	--	--	--	--
Cluster-33515.22144	344	10935736	PAA51081.1	189	3.0e-12	hypothetical protein BOX15_Mlig033219g1 [Macrostomum lignano]	LN590696.1	LN590696	149	2.77421e-70	Cyprinus carpio genome assembly common carp genome, scaffold: LG32, chromosome: 32	--	--	--	--	--	--	--	--	--	--	--	--	--	--	--	--	--	--
Cluster-33515.22145	446	--	--	--	--	--	LN590686.1	LN590686	75	5.02939e-29	Cyprinus carpio genome assembly common carp genome, scaffold: LG35, chromosome: 35	--	--	--	--	--	--	--	--	--	--	--	--	--	--	--	--	--	--
Cluster-33515.22146	1151	--	--	--	--	--	LN594183.1	LN594183	97	8.02448e-41	Cyprinus carpio genome assembly common carp genome ,scaffold 000001087	--	--	--	--	--	--	--	--	--	--	--	--	--	--	--	--	--	--
Cluster-33515.22147	471	--	--	--	--	--	LN590680.1	LN590680	89	8.80122e-37	Cyprinus carpio genome assembly common carp genome, scaffold: LG4, chromosome: 4	--	--	--	--	--	--	--	--	PF03822	NAF domain	GO:0007165	signal transduction	--	--	--	--	--	--
Cluster-33515.22140	1943	1892741	XP_002730542.1	536	9.9e-52	PREDICTED: E3 ubiquitin-protein ligase RAD18-like [Saccoglossus kowalevskii]	NM_200137.1	BC044430	725	0	Danio rerio RAD18 E3 ubiquitin protein ligase (rad18), mRNA >gb|BC044430.1| Danio rerio RAD18 homolog (S. cerevisiae), mRNA (cDNA clone MGC:55577 IMAGE:2643277), complete cds	--	--	--	--	Q9NS91	648	3.8e-66	E3 ubiquitin-protein ligase RAD18 OS=Homo sapiens GN=RAD18 PE=1 SV=2	PF12678//PF16685//PF13639//PF03040//PF14634//PF00097	RING-H2 zinc finger//zinc RING finger of MSL2//Ring finger domain//CemA family//zinc-RING finger domain//Zinc finger, C3HC4 type (RING finger)	--	--	GO:0008270//GO:0061630//GO:0005515//GO:0046872	zinc ion binding//ubiquitin protein ligase activity//protein binding//metal ion binding	GO:0016021	integral component of membrane	KOG0287	Postreplication repair protein RAD18
Cluster-33515.22141	804	--	--	--	--	--	LN596488.1	LN596488	100	1.19038e-42	Cyprinus carpio genome assembly common carp genome ,scaffold 000000130	--	--	--	--	--	--	--	--	PF09128	Regulator of G protein signalling-like domain	GO:0043087	regulation of GTPase activity	GO:0005089	Rho guanyl-nucleotide exchange factor activity	GO:0005737	cytoplasm	--	--
Cluster-33515.22142	1077	--	--	--	--	--	LN595894.1	LN595894	127	1.57657e-57	Cyprinus carpio genome assembly common carp genome ,scaffold 000000730	--	--	--	--	--	--	--	--	PF03859	CG-1 domain	--	--	GO:0003677	DNA binding	GO:0005634	nucleus	--	--
Cluster-33515.22143	1662	--	--	--	--	--	LN596525.1	LN596525	268	1.02274e-135	Cyprinus carpio genome assembly common carp genome ,scaffold 000018286	--	--	--	--	--	--	--	--	--	--	--	--	--	--	--	--	--	--
Cluster-33515.55773	3995	530140	NP_001040284.1	744	1.5e-75	ubiquitin conjugating enzyme isoform 1 [Bombyx mori]	XM_016531246.1	XM_016531246	1393	0	PREDICTED: Sinocyclocheilus rhinocerous ubiquitin-conjugating enzyme E2 G1 (LOC107722775), transcript variant X2, mRNA	K10575	UBE2G1, UBC7	ubiquitin-conjugating enzyme E2 G1	http://www.genome.jp/dbget-bin/www_bget?ko:K10575	P62254	845	1.1e-88	Ubiquitin-conjugating enzyme E2 G1 OS=Mus musculus GN=Ube2g1 PE=2 SV=3	PF04891	NifQ	GO:0009399	nitrogen fixation	GO:0030151	molybdenum ion binding	--	--	KOG0425	Ubiquitin-protein ligase
Cluster-42402.0	443	--	--	--	--	--	--	--	--	--	--	--	--	--	--	--	--	--	--	--	--	--	--	--	--	--	--	--	--
Cluster-1899.0	549	--	--	--	--	--	--	--	--	--	--	--	--	--	--	--	--	--	--	PF01213	Adenylate cyclase associated (CAP) N terminal	GO:0007010	cytoskeleton organization	GO:0003779	actin binding	--	--	--	--
Cluster-33515.92707	1412	--	--	--	--	--	LN590862.1	LN590862	78	3.61184e-30	Cyprinus carpio genome assembly common carp genome ,scaffold 000000554	--	--	--	--	--	--	--	--	--	--	--	--	--	--	--	--	--	--
Cluster-17657.0	564	--	--	--	--	--	LN590696.1	LN590696	61	3.92149e-21	Cyprinus carpio genome assembly common carp genome, scaffold: LG32, chromosome: 32	--	--	--	--	--	--	--	--	PF06440	DNA polymerase III, theta subunit	GO:0006260	DNA replication	GO:0003677//GO:0003887	DNA binding//DNA-directed DNA polymerase activity	GO:0042575	DNA polymerase complex	--	--
Cluster-31053.0	312	--	--	--	--	--	--	--	--	--	--	--	--	--	--	--	--	--	--	--	--	--	--	--	--	--	--	--	--
Cluster-14267.0	326	--	--	--	--	--	LN591896.1	LN591896	69	7.74463e-26	Cyprinus carpio genome assembly common carp genome ,scaffold 000000373	--	--	--	--	--	--	--	--	--	--	--	--	--	--	--	--	--	--
Cluster-8215.0	314	--	--	--	--	--	LN590679.1	LN590679	267	6.35691e-136	Cyprinus carpio genome assembly common carp genome, scaffold: LG24, chromosome: 24	--	--	--	--	--	--	--	--	--	--	--	--	--	--	--	--	--	--
Cluster-19843.0	502	--	--	--	--	--	--	--	--	--	--	--	--	--	--	--	--	--	--	--	--	--	--	--	--	--	--	--	--
Cluster-33515.34363	882	--	--	--	--	--	LN591159.1	LN591159	159	2.08772e-75	Cyprinus carpio genome assembly common carp genome ,scaffold 000028881	--	--	--	--	--	--	--	--	--	--	--	--	--	--	--	--	--	--
Cluster-33515.34362	324	--	--	--	--	--	LN590709.1	LN590709	53	6.03083e-17	Cyprinus carpio genome assembly common carp genome, scaffold: LG5, chromosome: 5	--	--	--	--	--	--	--	--	--	--	--	--	--	--	--	--	--	--
Cluster-33515.34361	5285	9901845	XP_019616917.1	705	6.8e-71	PREDICTED: protein FAM65A-like isoform X7 [Branchiostoma belcheri]	XM_016535763.1	XM_016535763	4038	0	PREDICTED: Sinocyclocheilus rhinocerous protein FAM65A-like (LOC107726225), transcript variant X3, mRNA	--	--	--	--	Q4FZU8	1357	6.3e-148	Protein FAM65A OS=Rattus norvegicus GN=Fam65a PE=2 SV=2	PF04869//PF11093//PF02185	Uso1 / p115 like vesicle tethering protein, head region//Mitochondrial export protein Som1//Hr1 repeat	GO:0006886//GO:0048280//GO:0007165	intracellular protein transport//vesicle fusion with Golgi apparatus//signal transduction	--	--	GO:0042720//GO:0005737//GO:0000139	mitochondrial inner membrane peptidase complex//cytoplasm//Golgi membrane	--	--
Cluster-33515.34360	824	--	--	--	--	--	LN590689.1	LN590689	55	1.26527e-17	Cyprinus carpio genome assembly common carp genome, scaffold: LG29, chromosome: 29	--	--	--	--	--	--	--	--	--	--	--	--	--	--	--	--	--	--
Cluster-33515.34367	406	--	--	--	--	--	KT695797.1	KT695797	198	1.91354e-97	Megalobrama amblycephala clone BAC BSB41G5 genomic sequence	--	--	--	--	--	--	--	--	--	--	--	--	--	--	--	--	--	--
Cluster-33515.34366	816	--	--	--	--	--	KT695797.1	KT695797	85	2.63546e-34	Megalobrama amblycephala clone BAC BSB41G5 genomic sequence	--	--	--	--	--	--	--	--	--	--	--	--	--	--	--	--	--	--
Cluster-33515.34365	756	--	--	--	--	--	LN590675.1	LN590675	56	3.21512e-18	Cyprinus carpio genome assembly common carp genome, scaffold: LG44, chromosome: 44	--	--	--	--	--	--	--	--	PF11770	GRB2-binding adapter (GAPT)	--	--	--	--	GO:0016021	integral component of membrane	--	--
Cluster-33515.34364	1603	--	--	--	--	--	XM_016489020.1	XM_016489020	311	1.23071e-159	PREDICTED: Sinocyclocheilus anshuiensis uncharacterized LOC107690638 (LOC107690638), mRNA	--	--	--	--	--	--	--	--	--	--	--	--	--	--	--	--	--	--
Cluster-33515.34369	3752	--	--	--	--	--	KC191522.1	KC191522	1798	0	Hypophthalmichthys molitrix microsatellite HysdE1722-1 sequence	--	--	--	--	--	--	--	--	--	--	--	--	--	--	--	--	--	--
Cluster-33515.34368	341	--	--	--	--	--	JX499278.1	JX499278	64	4.89969e-23	Hypophthalmichthys molitrix microsatellite Hysd1020-1 sequence	--	--	--	--	--	--	--	--	--	--	--	--	--	--	--	--	--	--
Cluster-18472.0	355	--	--	--	--	--	KX098545.1	KX098545	52	2.40014e-16	Ctenopharyngodon idella ADAR2 gene, complete cds	--	--	--	--	--	--	--	--	--	--	--	--	--	--	--	--	--	--
Cluster-865.0	510	7319963	CUG06730.1	471	8.9e-45	protein kinase, putative [Bodo saltans]	--	--	--	--	--	--	--	--	--	Q08942	363	1.1e-33	Putative serine/threonine-protein kinase A OS=Trypanosoma brucei brucei GN=NRKA PE=2 SV=1	PF12814	Meiotic cell cortex C-terminal pleckstrin homology	GO:0032065	cortical protein anchoring	GO:0005543//GO:0005515	phospholipid binding//protein binding	GO:0005938	cell cortex	--	--
Cluster-12711.0	794	--	--	--	--	--	--	--	--	--	--	--	--	--	--	--	--	--	--	--	--	--	--	--	--	--	--	--	--
Cluster-33515.77361	496	--	--	--	--	--	XM_016269873.1	XM_016269873	110	1.97182e-48	PREDICTED: Sinocyclocheilus grahami kelch repeat and BTB domain-containing protein 11-like (LOC107583595), mRNA	--	--	--	--	--	--	--	--	--	--	--	--	--	--	--	--	--	--
Cluster-33515.90200	500	--	--	--	--	--	LN590781.1	LN590781	78	1.22268e-30	Cyprinus carpio genome assembly common carp genome ,scaffold 000000234	--	--	--	--	--	--	--	--	--	--	--	--	--	--	--	--	--	--
Cluster-4723.0	355	783012	XP_001447057.1	234	1.9e-17	hypothetical protein [Paramecium tetraurelia strain d4-2]	--	--	--	--	--	--	--	--	--	--	--	--	--	--	--	--	--	--	--	--	--	--	--
Cluster-19188.0	414	--	--	--	--	--	BX323597.9	BX323597	322	2.29012e-166	Zebrafish DNA sequence from clone CH211-227N13 in linkage group 11, complete sequence	--	--	--	--	--	--	--	--	--	--	--	--	--	--	--	--	--	--
Cluster-34993.0	640	--	--	--	--	--	LN590710.1	LN590710	116	1.19486e-51	Cyprinus carpio genome assembly common carp genome, scaffold: LG26, chromosome: 26	--	--	--	--	--	--	--	--	--	--	--	--	--	--	--	--	--	--
Cluster-11116.0	1882	--	--	--	--	--	LN590712.1	LN590712	645	0	Cyprinus carpio genome assembly common carp genome, scaffold: LG2, chromosome: 2	--	--	--	--	--	--	--	--	--	--	--	--	--	--	--	--	--	--
Cluster-31289.0	647	--	--	--	--	--	LN590974.1	LN590974	86	5.74398e-35	Cyprinus carpio genome assembly common carp genome ,scaffold 000000992	--	--	--	--	--	--	--	--	PF06367	Diaphanous FH3 Domain	GO:0016043	cellular component organization	GO:0003779	actin binding	--	--	--	--
Cluster-33515.109424	538	--	--	--	--	--	LN592208.1	LN592208	183	5.65171e-89	Cyprinus carpio genome assembly common carp genome ,scaffold 000000021	--	--	--	--	--	--	--	--	--	--	--	--	--	--	--	--	--	--
Cluster-924.0	494	6996401	KRX07577.1	193	1.5e-12	hypothetical protein PPERSA_11126 [Pseudocohnilembus persalinus]	--	--	--	--	--	--	--	--	--	--	--	--	--	--	--	--	--	--	--	--	--	--	--
Cluster-33515.109426	559	--	--	--	--	--	KC189185.1	KC189185	91	8.17385e-38	Hypophthalmichthys molitrix microsatellite Hysd16-2 sequence	--	--	--	--	--	--	--	--	--	--	--	--	--	--	--	--	--	--
Cluster-33515.109427	331	--	--	--	--	--	LN590687.1	LN590687	79	2.1746e-31	Cyprinus carpio genome assembly common carp genome, scaffold: LG13, chromosome: 13	--	--	--	--	--	--	--	--	--	--	--	--	--	--	--	--	--	--
Cluster-33515.109420	351	896613	XP_001627638.1	269	1.6e-21	predicted protein [Nematostella vectensis]	--	--	--	--	--	--	--	--	--	--	--	--	--	PF01221	Dynein light chain type 1	GO:0007017	microtubule-based process	--	--	GO:0005875	microtubule associated complex	--	--
Cluster-29682.0	399	--	--	--	--	--	LN590686.1	LN590686	72	2.07933e-27	Cyprinus carpio genome assembly common carp genome, scaffold: LG35, chromosome: 35	--	--	--	--	--	--	--	--	--	--	--	--	--	--	--	--	--	--
Cluster-33515.109422	371	--	--	--	--	--	LN590683.1	LN590683	57	4.18613e-19	Cyprinus carpio genome assembly common carp genome, scaffold: LG38, chromosome: 38	--	--	--	--	--	--	--	--	--	--	--	--	--	--	--	--	--	--
Cluster-33515.83513	409	--	--	--	--	--	BX571693.1	BX571693	85	1.26381e-34	C.idella DNA sequence from clone XXfos-GC2H, complete sequence	--	--	--	--	--	--	--	--	--	--	--	--	--	--	--	--	--	--
Cluster-33515.98094	2102	5334278	XP_011405235.1	459	9.1e-43	PREDICTED: zinc finger BED domain-containing protein 1-like [Amphimedon queenslandica]	XM_016480745.1	XM_016480745	846	0	PREDICTED: Sinocyclocheilus anshuiensis uncharacterized LOC107684490 (LOC107684490), mRNA	--	--	--	--	O75132	237	1.9e-18	Zinc finger BED domain-containing protein 4 OS=Homo sapiens GN=ZBED4 PE=1 SV=2	PF05699//PF10415	hAT family C-terminal dimerisation region//Fumarase C C-terminus	GO:0006099	tricarboxylic acid cycle	GO:0046983//GO:0016829	protein dimerization activity//lyase activity	--	--	--	--
Cluster-33515.77365	1772	--	--	--	--	--	LN590673.1	LN590673	555	0	Cyprinus carpio genome assembly common carp genome, scaffold: LG45, chromosome: 45	--	--	--	--	--	--	--	--	PF02931	Neurotransmitter-gated ion-channel ligand binding domain	GO:0006811//GO:0006810	ion transport//transport	GO:0005230	extracellular ligand-gated ion channel activity	GO:0016020	membrane	--	--
Cluster-6497.1	726	--	--	--	--	--	LN590682.1	LN590682	247	2.0533e-124	Cyprinus carpio genome assembly common carp genome, scaffold: LG21, chromosome: 21	--	--	--	--	--	--	--	--	--	--	--	--	--	--	--	--	--	--
Cluster-6497.0	305	--	--	--	--	--	--	--	--	--	--	--	--	--	--	--	--	--	--	PF05927	Penaeidin	--	--	GO:0008061	chitin binding	GO:0005737	cytoplasm	--	--
Cluster-31308.0	553	--	--	--	--	--	BX890626.7	BX890626	62	1.06769e-21	Zebrafish DNA sequence from clone CH211-12A5 in linkage group 13, complete sequence	--	--	--	--	--	--	--	--	--	--	--	--	--	--	--	--	--	--
Cluster-33515.70846	2020	11124828	XP_022309566.1	1003	7.3e-106	zinc finger protein 665-like [Crassostrea virginica]	XM_016528342.1	XM_016528342	293	1.58021e-149	PREDICTED: Sinocyclocheilus rhinocerous gastrula zinc finger protein XlCGF57.1-like (LOC107720612), mRNA	K09228	KRAB	KRAB domain-containing zinc finger protein	http://www.genome.jp/dbget-bin/www_bget?ko:K09228	Q5MCW4	938	9.2e-100	Zinc finger protein 569 OS=Homo sapiens GN=ZNF569 PE=1 SV=1	PF05191//PF13465//PF01428//PF13912//PF01066//PF00130//PF16622//PF00096	Adenylate kinase, active site lid//Zinc-finger double domain//AN1-like Zinc finger//C2H2-type zinc finger//CDP-alcohol phosphatidyltransferase//Phorbol esters/diacylglycerol binding domain (C1 domain)//zinc-finger C2H2-type//Zinc finger, C2H2 type	GO:0006144//GO:0008654//GO:0046034//GO:0035556	purine nucleobase metabolic process//phospholipid biosynthetic process//ATP metabolic process//intracellular signal transduction	GO:0046872//GO:0016780//GO:0004017//GO:0008270	metal ion binding//phosphotransferase activity, for other substituted phosphate groups//adenylate kinase activity//zinc ion binding	GO:0016020	membrane	--	--
Cluster-33515.70847	670	11008975	XP_013793854.2	624	2.1e-62	zinc finger protein 182-like, partial [Limulus polyphemus]	XM_016528342.1	XM_016528342	421	0	PREDICTED: Sinocyclocheilus rhinocerous gastrula zinc finger protein XlCGF57.1-like (LOC107720612), mRNA	--	--	--	--	Q9Y2H8	629	2.1e-64	Zinc finger protein 510 OS=Homo sapiens GN=ZNF510 PE=2 SV=1	PF01215//PF13912//PF00130//PF16622//PF00096//PF07975//PF05191//PF13465//PF01155	Cytochrome c oxidase subunit Vb//C2H2-type zinc finger//Phorbol esters/diacylglycerol binding domain (C1 domain)//zinc-finger C2H2-type//Zinc finger, C2H2 type//TFIIH C1-like domain//Adenylate kinase, active site lid//Zinc-finger double domain//Hydrogenase/urease nickel incorporation, metallochaperone, hypA	GO:0006144//GO:0006123//GO:0015992//GO:0006281//GO:0046034//GO:0035556//GO:0006464	purine nucleobase metabolic process//mitochondrial electron transport, cytochrome c to oxygen//proton transport//DNA repair//ATP metabolic process//intracellular signal transduction//cellular protein modification process	GO:0046872//GO:0016151//GO:0004017//GO:0004129//GO:0008270	metal ion binding//nickel cation binding//adenylate kinase activity//cytochrome-c oxidase activity//zinc ion binding	GO:0005740//GO:0045277	mitochondrial envelope//respiratory chain complex IV	--	--
Cluster-8715.0	312	--	--	--	--	--	LN591128.1	LN591128	240	6.44705e-121	Cyprinus carpio genome assembly common carp genome ,scaffold 000028828	--	--	--	--	--	--	--	--	--	--	--	--	--	--	--	--	--	--
Cluster-15885.0	593	--	--	--	--	--	AL954172.9	AL954172	96	1.44609e-40	Zebrafish DNA sequence from clone CH211-220D9 in linkage group 8, complete sequence	--	--	--	--	--	--	--	--	--	--	--	--	--	--	--	--	--	--
Cluster-33515.70842	2768	11124828	XP_022309566.1	1159	8.1e-124	zinc finger protein 665-like [Crassostrea virginica]	LN590673.1	LN590673	413	0	Cyprinus carpio genome assembly common carp genome, scaffold: LG45, chromosome: 45	--	--	--	--	A8MQ14	1146	9.6e-124	Zinc finger protein 850 OS=Homo sapiens GN=ZNF850 PE=3 SV=2	PF00096//PF01155//PF16622//PF13465//PF00130//PF05191//PF13912	Zinc finger, C2H2 type//Hydrogenase/urease nickel incorporation, metallochaperone, hypA//zinc-finger C2H2-type//Zinc-finger double domain//Phorbol esters/diacylglycerol binding domain (C1 domain)//Adenylate kinase, active site lid//C2H2-type zinc finger	GO:0006464//GO:0035556//GO:0046034//GO:0006144	cellular protein modification process//intracellular signal transduction//ATP metabolic process//purine nucleobase metabolic process	GO:0004017//GO:0046872//GO:0016151	adenylate kinase activity//metal ion binding//nickel cation binding	--	--	--	--
Cluster-33515.70084	376	--	--	--	--	--	LN590683.1	LN590683	187	2.29926e-91	Cyprinus carpio genome assembly common carp genome, scaffold: LG38, chromosome: 38	--	--	--	--	--	--	--	--	--	--	--	--	--	--	--	--	--	--
Cluster-33515.70840	528	11008975	XP_013793854.2	563	2.0e-55	zinc finger protein 182-like, partial [Limulus polyphemus]	XM_016446891.1	XM_016446891	276	1.10933e-140	PREDICTED: Sinocyclocheilus anshuiensis oocyte zinc finger protein XlCOF6.1-like (LOC107658377), mRNA	K09228	KRAB	KRAB domain-containing zinc finger protein	http://www.genome.jp/dbget-bin/www_bget?ko:K09228	Q08DG8	566	3.3e-57	Zinc finger protein 135 OS=Bos taurus GN=ZNF135 PE=2 SV=1	PF13912//PF00130//PF00628//PF16622//PF00096//PF07975//PF05191//PF13465//PF01428//PF07649	C2H2-type zinc finger//Phorbol esters/diacylglycerol binding domain (C1 domain)//PHD-finger//zinc-finger C2H2-type//Zinc finger, C2H2 type//TFIIH C1-like domain//Adenylate kinase, active site lid//Zinc-finger double domain//AN1-like Zinc finger//C1-like domain	GO:0006281//GO:0006144//GO:0055114//GO:0035556//GO:0046034	DNA repair//purine nucleobase metabolic process//oxidation-reduction process//intracellular signal transduction//ATP metabolic process	GO:0046872//GO:0008270//GO:0047134//GO:0004017//GO:0005515	metal ion binding//zinc ion binding//protein-disulfide reductase activity//adenylate kinase activity//protein binding	--	--	--	--
Cluster-33515.70841	635	10754826	XP_022094844.1	327	5.5e-28	gastrula zinc finger protein XlCGF26.1-like isoform X1 [Acanthaster planci]	XM_016260499.1	XM_016260499	163	8.84224e-78	PREDICTED: Sinocyclocheilus grahami gastrula zinc finger protein XlCGF57.1-like (LOC107574026), transcript variant X2, mRNA	K22402	GZF1	GDNF-inducible zinc finger protein 1	http://www.genome.jp/dbget-bin/www_bget?ko:K22402	Q9W747	341	4.9e-31	Zinc finger protein draculin OS=Danio rerio GN=drl PE=2 SV=2	PF16622//PF07975//PF00096//PF06467//PF00130//PF13912//PF01155//PF01428//PF05191//PF13465//PF00412	zinc-finger C2H2-type//TFIIH C1-like domain//Zinc finger, C2H2 type//MYM-type Zinc finger with FCS sequence motif//Phorbol esters/diacylglycerol binding domain (C1 domain)//C2H2-type zinc finger//Hydrogenase/urease nickel incorporation, metallochaperone, hypA//AN1-like Zinc finger//Adenylate kinase, active site lid//Zinc-finger double domain//LIM domain	GO:0006144//GO:0006281//GO:0046034//GO:0035556//GO:0006464	purine nucleobase metabolic process//DNA repair//ATP metabolic process//intracellular signal transduction//cellular protein modification process	GO:0046872//GO:0016151//GO:0004017//GO:0008270	metal ion binding//nickel cation binding//adenylate kinase activity//zinc ion binding	--	--	--	--
Cluster-20514.0	427	--	--	--	--	--	--	--	--	--	--	--	--	--	--	--	--	--	--	--	--	--	--	--	--	--	--	--	--
Cluster-33515.70085	7545	11084466	XP_022324850.1	490	8.3e-46	LOW QUALITY PROTEIN: protein PRRC2C-like [Crassostrea virginica]	XM_016571413.1	XM_016571413	3708	0	PREDICTED: Sinocyclocheilus rhinocerous protein PRRC2A-like (LOC107754821), transcript variant X2, mRNA	--	--	--	--	Q7TSC1	814	8.2e-85	Protein PRRC2A OS=Mus musculus GN=Prrc2a PE=1 SV=1	PF03007//PF00320//PF00984//PF04647	Wax ester synthase-like Acyl-CoA acyltransferase domain//GATA zinc finger//UDP-glucose/GDP-mannose dehydrogenase family, central domain//Accessory gene regulator B	GO:0045017//GO:0042967//GO:0006355//GO:0055114//GO:0009372//GO:0046486//GO:0009405	glycerolipid biosynthetic process//acyl-carrier-protein biosynthetic process//regulation of transcription, DNA-templated//oxidation-reduction process//quorum sensing//glycerolipid metabolic process//pathogenesis	GO:0004144//GO:0008233//GO:0008270//GO:0003700//GO:0051287//GO:0043565//GO:0016616	diacylglycerol O-acyltransferase activity//peptidase activity//zinc ion binding//transcription factor activity, sequence-specific DNA binding//NAD binding//sequence-specific DNA binding//oxidoreductase activity, acting on the CH-OH group of donors, NAD or NADP as acceptor	GO:0016021//GO:0005667	integral component of membrane//transcription factor complex	KOG4817	Unnamed protein
Cluster-33515.77368	551	4184059	XP_006825651.1	208	3.0e-14	PREDICTED: tankyrase-1-like [Saccoglossus kowalevskii]	LN591439.1	LN591439	414	0	Cyprinus carpio genome assembly common carp genome ,scaffold 000000548	K10799	TNKS	tankyrase	http://www.genome.jp/dbget-bin/www_bget?ko:K10799	O95271	215	1.7e-16	Tankyrase-1 OS=Homo sapiens GN=TNKS PE=1 SV=2	PF00023	Ankyrin repeat	--	--	GO:0005515	protein binding	--	--	--	--
Cluster-33515.70848	400	11124829	XP_022309567.1	490	4.4e-47	zinc finger protein 665-like [Crassostrea virginica]	XM_016489186.1	XM_016489186	211	1.11716e-104	PREDICTED: Sinocyclocheilus anshuiensis gastrula zinc finger protein XlCGF57.1-like (LOC107690768), mRNA	K09228	KRAB	KRAB domain-containing zinc finger protein	http://www.genome.jp/dbget-bin/www_bget?ko:K09228	Q9W747	489	2.1e-48	Zinc finger protein draculin OS=Danio rerio GN=drl PE=2 SV=2	PF01363//PF13912//PF00130//PF00096//PF07975//PF16622//PF13465//PF02701//PF05191//PF01428//PF01155	FYVE zinc finger//C2H2-type zinc finger//Phorbol esters/diacylglycerol binding domain (C1 domain)//Zinc finger, C2H2 type//TFIIH C1-like domain//zinc-finger C2H2-type//Zinc-finger double domain//Dof domain, zinc finger//Adenylate kinase, active site lid//AN1-like Zinc finger//Hydrogenase/urease nickel incorporation, metallochaperone, hypA	GO:0006464//GO:0035556//GO:0046034//GO:0006281//GO:0006355//GO:0006144	cellular protein modification process//intracellular signal transduction//ATP metabolic process//DNA repair//regulation of transcription, DNA-templated//purine nucleobase metabolic process	GO:0008270//GO:0004017//GO:0016151//GO:0003677//GO:0046872	zinc ion binding//adenylate kinase activity//nickel cation binding//DNA binding//metal ion binding	--	--	--	--
Cluster-33515.70849	518	11008975	XP_013793854.2	454	8.5e-43	zinc finger protein 182-like, partial [Limulus polyphemus]	LN590703.1	LN590703	305	8.22561e-157	Cyprinus carpio genome assembly common carp genome, scaffold: LG6, chromosome: 6	--	--	--	--	Q9UL59	451	7.0e-44	Zinc finger protein 214 OS=Homo sapiens GN=ZNF214 PE=2 SV=2	PF13465//PF05191//PF01096//PF01155//PF01363//PF13912//PF00130//PF00096//PF07975	Zinc-finger double domain//Adenylate kinase, active site lid//Transcription factor S-II (TFIIS)//Hydrogenase/urease nickel incorporation, metallochaperone, hypA//FYVE zinc finger//C2H2-type zinc finger//Phorbol esters/diacylglycerol binding domain (C1 domain)//Zinc finger, C2H2 type//TFIIH C1-like domain	GO:0035556//GO:0046034//GO:0006351//GO:0006464//GO:0006144//GO:0006281	intracellular signal transduction//ATP metabolic process//transcription, DNA-templated//cellular protein modification process//purine nucleobase metabolic process//DNA repair	GO:0004017//GO:0016151//GO:0008270//GO:0003676//GO:0046872	adenylate kinase activity//nickel cation binding//zinc ion binding//nucleic acid binding//metal ion binding	--	--	--	--
Cluster-14709.0	328	--	--	--	--	--	--	--	--	--	--	--	--	--	--	--	--	--	--	--	--	--	--	--	--	--	--	--	--
Cluster-19936.0	303	--	--	--	--	--	KF199853.1	KF199853	55	4.32568e-18	Ctenopharyngodon idella IGF1 (igf1) gene, complete cds	--	--	--	--	--	--	--	--	--	--	--	--	--	--	--	--	--	--
Cluster-33515.83514	307	--	--	--	--	--	JQ032798.1	JQ032798	107	5.44252e-47	Ctenopharyngodon idella clone Marker329f microsatellite sequence	--	--	--	--	--	--	--	--	--	--	--	--	--	--	--	--	--	--
Cluster-35020.0	1714	--	--	--	--	--	LN590717.1	LN590717	222	3.93266e-110	Cyprinus carpio genome assembly common carp genome, scaffold: LG12, chromosome: 12	--	--	--	--	--	--	--	--	--	--	--	--	--	--	--	--	--	--
Cluster-33515.82943	456	--	--	--	--	--	LN592391.1	LN592391	59	4.03908e-20	Cyprinus carpio genome assembly common carp genome ,scaffold 000000357	--	--	--	--	--	--	--	--	PF08054	Leucine operon leader peptide	GO:0009098	leucine biosynthetic process	--	--	--	--	--	--
Cluster-33515.60340	1009	--	--	--	--	--	XM_016562242.1	XM_016562242	351	0	PREDICTED: Sinocyclocheilus rhinocerous IGF-like family receptor 1 (LOC107747650), mRNA	--	--	--	--	A5PJC7	150	1.1e-08	IGF-like family receptor 1 OS=Bos taurus GN=IGFLR1 PE=2 SV=1	PF00531	Death domain	GO:0007165	signal transduction	GO:0005515	protein binding	--	--	--	--
Cluster-4618.0	402	--	--	--	--	--	--	--	--	--	--	--	--	--	--	--	--	--	--	--	--	--	--	--	--	--	--	--	--
Cluster-33515.72782	2479	--	--	--	--	--	LN592296.1	LN592296	783	0	Cyprinus carpio genome assembly common carp genome ,scaffold 000007099	--	--	--	--	--	--	--	--	PF03798	TLC domain	--	--	--	--	GO:0016021	integral component of membrane	--	--
Cluster-33515.79528	456	--	--	--	--	--	LN592681.1	LN592681	85	1.4222e-34	Cyprinus carpio genome assembly common carp genome ,scaffold 000029057	--	--	--	--	--	--	--	--	--	--	--	--	--	--	--	--	--	--
Cluster-15386.0	432	--	--	--	--	--	LN591185.1	LN591185	38	1.79758e-08	Cyprinus carpio genome assembly common carp genome ,scaffold 000028925	--	--	--	--	--	--	--	--	--	--	--	--	--	--	--	--	--	--
Cluster-34038.0	731	--	--	--	--	--	LN594838.1	LN594838	353	0	Cyprinus carpio genome assembly common carp genome ,scaffold 000029051	--	--	--	--	--	--	--	--	--	--	--	--	--	--	--	--	--	--
Cluster-33515.28231	310	--	--	--	--	--	LN590959.1	LN590959	115	1.96496e-51	Cyprinus carpio genome assembly common carp genome ,scaffold 000000945	--	--	--	--	--	--	--	--	--	--	--	--	--	--	--	--	--	--
Cluster-33515.79522	6987	5479581	XP_011682964.1	1902	1.4e-209	PREDICTED: insulin-degrading enzyme [Strongylocentrotus purpuratus]	XM_016470903.1	XM_016470903	1356	0	PREDICTED: Sinocyclocheilus anshuiensis insulin-degrading enzyme (LOC107676380), transcript variant X2, mRNA	K01408	IDE, ide	insulysin	http://www.genome.jp/dbget-bin/www_bget?ko:K01408	P14735	2564	9.1e-288	Insulin-degrading enzyme OS=Homo sapiens GN=IDE PE=1 SV=4	PF02868//PF08086//PF08133//PF00517	Thermolysin metallopeptidase, alpha-helical domain//Ergtoxin family//Anticodon nuclease activator family//Retroviral envelope protein	GO:0050792//GO:0006810//GO:0009405	regulation of viral process//transport//pathogenesis	GO:0019870//GO:0004518//GO:0004222//GO:0005198	potassium channel inhibitor activity//nuclease activity//metalloendopeptidase activity//structural molecule activity	GO:0005576//GO:0019031	extracellular region//viral envelope	KOG0959	N-arginine dibasic convertase NRD1 and related Zn2+-dependent endopeptidases, insulinase superfamily
Cluster-33515.79523	918	--	--	--	--	--	CR392348.10	CR392348	209	3.48543e-103	Zebrafish DNA sequence from clone DKEYP-51A12 in linkage group 13 Contains the 3' end of the opn3 gene for opsin 3 (encephalopsin, panopsin), the 5' end of the gene for a novel protein similar to H.sapiens IDE, insulin-degrading enzyme (IDE, zgc:162603), the kmo gene for kynurenine 3-monooxygenase and a CpG island, complete sequence	--	--	--	--	--	--	--	--	--	--	--	--	--	--	--	--	--	--
Cluster-33515.79520	324	--	--	--	--	--	LN590691.1	LN590691	76	9.87979e-30	Cyprinus carpio genome assembly common carp genome, scaffold: LG8, chromosome: 8	--	--	--	--	--	--	--	--	--	--	--	--	--	--	--	--	--	--
Cluster-33515.72780	704	--	--	--	--	--	LN590709.1	LN590709	105	1.72102e-45	Cyprinus carpio genome assembly common carp genome, scaffold: LG5, chromosome: 5	--	--	--	--	--	--	--	--	--	--	--	--	--	--	--	--	--	--
Cluster-33515.74581	4242	--	--	--	--	--	LN590703.1	LN590703	2260	0	Cyprinus carpio genome assembly common carp genome, scaffold: LG6, chromosome: 6	--	--	--	--	--	--	--	--	--	--	--	--	--	--	--	--	--	--
Cluster-33515.25640	1148	--	--	--	--	--	LN590692.1	LN590692	84	1.34868e-33	Cyprinus carpio genome assembly common carp genome, scaffold: LG33, chromosome: 33	--	--	--	--	--	--	--	--	--	--	--	--	--	--	--	--	--	--
Cluster-33515.79524	311	--	--	--	--	--	LN590697.1	LN590697	47	1.24713e-13	Cyprinus carpio genome assembly common carp genome, scaffold: LG15, chromosome: 15	--	--	--	--	--	--	--	--	--	--	--	--	--	--	--	--	--	--
Cluster-33515.79525	709	11072266	XP_022297186.1	592	1.2e-58	uncharacterized protein LOC111106696 [Crassostrea virginica]	XM_019070730.1	XM_019070730	496	0	PREDICTED: Cyprinus carpio methyltransferase-like protein 2-A (LOC109053326), mRNA	--	--	--	--	A8KBL7	887	2.7e-94	Methyltransferase-like protein 2-A OS=Danio rerio GN=mettl2a PE=2 SV=1	PF05175//PF08241	Methyltransferase small domain//Methyltransferase domain	GO:0008152	metabolic process	GO:0008168	methyltransferase activity	--	--	KOG2361	Predicted methyltransferase
Cluster-33515.30569	377	--	--	--	--	--	LN591006.1	LN591006	100	5.31969e-43	Cyprinus carpio genome assembly common carp genome ,scaffold 000001124	--	--	--	--	--	--	--	--	--	--	--	--	--	--	--	--	--	--
Cluster-33515.83519	4247	5474486	XP_011677721.1	602	4.8e-59	PREDICTED: serine..arginine repetitive matrix protein 1 isoform X1 [Strongylocentrotus purpuratus]	XM_019072158.1	XM_019072158	1463	0	PREDICTED: Cyprinus carpio ETS domain-containing transcription factor ERF-like (LOC109054926), mRNA	--	--	--	--	P70459	621	1.1e-62	ETS domain-containing transcription factor ERF OS=Mus musculus GN=Erf PE=2 SV=1	PF00447//PF00178	HSF-type DNA-binding//Ets-domain	GO:0006355	regulation of transcription, DNA-templated	GO:0043565//GO:0003700	sequence-specific DNA binding//transcription factor activity, sequence-specific DNA binding	GO:0005667//GO:0005634	transcription factor complex//nucleus	KOG3806	Predicted transcription factor
Cluster-11366.0	1476	317455	XP_644263.1	763	3.6e-78	hypothetical protein DDB_G0274391 [Dictyostelium discoideum AX4]	--	--	--	--	--	K01206	FUCA	alpha-L-fucosidase	http://www.genome.jp/dbget-bin/www_bget?ko:K01206	P10901	763	1.3e-79	Alpha-L-fucosidase OS=Dictyostelium discoideum GN=alfA PE=3 SV=1	PF01120	Alpha-L-fucosidase	GO:0005975	carbohydrate metabolic process	GO:0004560	alpha-L-fucosidase activity	--	--	KOG3340	Alpha-L-fucosidase
Cluster-1862.0	740	7310465	CUG91281.1	725	4.6e-74	stress-inducible protein STI1, putative [Bodo saltans]	--	--	--	--	--	K17768	TOM70	mitochondrial import receptor subunit TOM70	http://www.genome.jp/dbget-bin/www_bget?ko:K17768	Q9D706	211	6.7e-16	RNA polymerase II-associated protein 3 OS=Mus musculus GN=Rpap3 PE=1 SV=1	PF13174//PF00515//PF01813//PF13176//PF13414//PF13374//PF13181//PF13371	Tetratricopeptide repeat//Tetratricopeptide repeat//ATP synthase subunit D//Tetratricopeptide repeat//TPR repeat//Tetratricopeptide repeat//Tetratricopeptide repeat//Tetratricopeptide repeat	GO:0006810	transport	GO:0005515//GO:0042626	protein binding//ATPase activity, coupled to transmembrane movement of substances	--	--	--	--
Cluster-37290.0	1738	11454904	PIK62324.1	145	1.9e-06	Septin-8-A [Apostichopus japonicus]	LN590700.1	LN590700	596	0	Cyprinus carpio genome assembly common carp genome, scaffold: LG10, chromosome: 10	--	--	--	--	Q8ND90	151	1.4e-08	Paraneoplastic antigen Ma1 OS=Homo sapiens GN=PNMA1 PE=1 SV=2	PF08826	DMPK coiled coil domain like	GO:0016310//GO:0009069//GO:0006468	phosphorylation//serine family amino acid metabolic process//protein phosphorylation	GO:0005524//GO:0004674	ATP binding//protein serine/threonine kinase activity	--	--	--	--
Cluster-33515.108496	473	--	--	--	--	--	LN590679.1	LN590679	192	4.88811e-94	Cyprinus carpio genome assembly common carp genome, scaffold: LG24, chromosome: 24	--	--	--	--	--	--	--	--	--	--	--	--	--	--	--	--	--	--
Cluster-6181.0	386	--	--	--	--	--	--	--	--	--	--	--	--	--	--	--	--	--	--	--	--	--	--	--	--	--	--	--	--
Cluster-33515.28237	365	--	--	--	--	--	KT695796.1	KT695796	73	5.24425e-28	Megalobrama amblycephala clone BAC BSB41F4 genomic sequence	--	--	--	--	--	--	--	--	--	--	--	--	--	--	--	--	--	--
Cluster-33515.80950	847	--	--	--	--	--	LN595220.1	LN595220	82	1.27477e-32	Cyprinus carpio genome assembly common carp genome ,scaffold 000010946	--	--	--	--	--	--	--	--	--	--	--	--	--	--	--	--	--	--
Cluster-7444.0	426	--	--	--	--	--	LN594542.1	LN594542	60	1.04318e-20	Cyprinus carpio genome assembly common carp genome ,scaffold 000010719	--	--	--	--	--	--	--	--	--	--	--	--	--	--	--	--	--	--
Cluster-33515.31467	1773	--	--	--	--	--	LN590704.1	LN590704	489	0	Cyprinus carpio genome assembly common carp genome, scaffold: LG14, chromosome: 14	--	--	--	--	--	--	--	--	PF05997	Nucleolar protein,Nop52	GO:0006364	rRNA processing	--	--	GO:0030688	preribosome, small subunit precursor	--	--
Cluster-33515.31466	2565	--	--	--	--	--	LN590704.1	LN590704	631	0	Cyprinus carpio genome assembly common carp genome, scaffold: LG14, chromosome: 14	--	--	--	--	--	--	--	--	--	--	--	--	--	--	--	--	--	--
Cluster-33515.31465	2950	1712154	XP_002605315.1	1281	6.2e-138	hypothetical protein BRAFLDRAFT_89043 [Branchiostoma floridae]	XM_016445500.1	XM_016445500	2097	0	PREDICTED: Sinocyclocheilus anshuiensis anion exchange protein 2-like (LOC107657435), transcript variant X1, mRNA	--	--	--	--	P13808	1979	2.6e-220	Anion exchange protein 2 OS=Mus musculus GN=Slc4a2 PE=1 SV=1	PF07565//PF03286//PF00955	Band 3 cytoplasmic domain//Pox virus Ag35 surface protein//HCO3- transporter family	GO:0006820	anion transport	GO:0008509	anion transmembrane transporter activity	GO:0019031//GO:0016021	viral envelope//integral component of membrane	KOG1172	Na+-independent Cl/HCO3 exchanger AE1 and related transporters (SLC4 family)
Cluster-33515.31464	4578	9648803	XP_018668700.1	1128	5.3e-120	PREDICTED: anion exchange protein 2 [Ciona intestinalis]	XM_016445503.1	XM_016445503	1223	0	PREDICTED: Sinocyclocheilus anshuiensis anion exchange protein 2-like (LOC107657435), transcript variant X3, mRNA	K13855	SLC4A2, AE2	solute carrier family 4 (anion exchanger), member 2	http://www.genome.jp/dbget-bin/www_bget?ko:K13855	Q5RD44	1557	3.5e-171	Anion exchange protein 2 OS=Pongo abelii GN=SLC4A2 PE=2 SV=2	PF00955//PF00032//PF07095//PF00008	HCO3- transporter family//Cytochrome b(C-terminal)/b6/petD//Intracellular growth attenuator protein IgaA//EGF-like domain	GO:0006820//GO:0006118	anion transport//obsolete electron transport	GO:0016491//GO:0005515//GO:0009055	oxidoreductase activity//protein binding//electron carrier activity	GO:0016020//GO:0016021//GO:0009276	membrane//integral component of membrane//Gram-negative-bacterium-type cell wall	KOG1172	Na+-independent Cl/HCO3 exchanger AE1 and related transporters (SLC4 family)
Cluster-33515.31463	1576	--	--	--	--	--	XM_016536782.1	XM_016536782	1179	0	PREDICTED: Sinocyclocheilus rhinocerous transcription factor Sox-18-like (LOC107727030), mRNA	K09270	SOX7S	transcription factor SOX7/8/10/18 (SOX group E/F)	http://www.genome.jp/dbget-bin/www_bget?ko:K09270	B3DLD3	234	3.1e-18	Transcription factor Sox-18 OS=Xenopus tropicalis GN=sox18 PE=2 SV=1	PF00323	Mammalian defensin	GO:0006952	defense response	--	--	GO:0005576	extracellular region	--	--
Cluster-33515.31462	957	10750004	XP_022089486.1	296	3.3e-24	transcription factor SOX-8-like [Acanthaster planci]	XM_019069992.1	XM_019069992	693	0	PREDICTED: Cyprinus carpio transcription factor Sox-18-like (LOC109052571), mRNA	K09270	SOX7S	transcription factor SOX7/8/10/18 (SOX group E/F)	http://www.genome.jp/dbget-bin/www_bget?ko:K09270	P43680	348	1.1e-31	Transcription factor SOX-18 OS=Mus musculus GN=Sox18 PE=1 SV=3	--	--	--	--	--	--	--	--	KOG0527	HMG-box transcription factor
Cluster-33515.31461	560	--	--	--	--	--	LN590709.1	LN590709	110	2.24497e-48	Cyprinus carpio genome assembly common carp genome, scaffold: LG5, chromosome: 5	--	--	--	--	--	--	--	--	--	--	--	--	--	--	--	--	--	--
Cluster-33515.31460	1347	10501051	OWF51890.1	505	2.7e-48	Peroxisome biogenesis factor 10 [Mizuhopecten yessoensis]	NM_001005994.1	BC083412	709	0	Danio rerio peroxisomal biogenesis factor 10 (pex10), mRNA >gb|BC083412.1| Danio rerio peroxisome biogenesis factor 10, mRNA (cDNA clone MGC:103520 IMAGE:7239387), complete cds	K13346	PEX10	peroxin-10	http://www.genome.jp/dbget-bin/www_bget?ko:K13346	B1AUE5	777	2.9e-81	Peroxisome biogenesis factor 10 OS=Mus musculus GN=Pex10 PE=2 SV=1	PF16685//PF12678//PF12861//PF13639//PF17123//PF00097//PF14634	zinc RING finger of MSL2//RING-H2 zinc finger//Anaphase-promoting complex subunit 11 RING-H2 finger//Ring finger domain//RING-like zinc finger//Zinc finger, C3HC4 type (RING finger)//zinc-RING finger domain	GO:0016567	protein ubiquitination	GO:0004842//GO:0061630//GO:0046872//GO:0005515//GO:0008270	ubiquitin-protein transferase activity//ubiquitin protein ligase activity//metal ion binding//protein binding//zinc ion binding	GO:0005680	anaphase-promoting complex	KOG0317	Predicted E3 ubiquitin ligase, integral peroxisomal membrane protein
Cluster-33515.82393	308	--	--	--	--	--	LN590687.1	LN590687	85	9.27075e-35	Cyprinus carpio genome assembly common carp genome, scaffold: LG13, chromosome: 13	--	--	--	--	--	--	--	--	--	--	--	--	--	--	--	--	--	--
Cluster-33515.82392	799	--	--	--	--	--	LN591057.1	LN591057	53	1.58494e-16	Cyprinus carpio genome assembly common carp genome ,scaffold 000001453	--	--	--	--	--	--	--	--	--	--	--	--	--	--	--	--	--	--
Cluster-33515.82391	894	--	--	--	--	--	LN595159.1	LN595159	148	2.75424e-69	Cyprinus carpio genome assembly common carp genome ,scaffold 000000278	--	--	--	--	--	--	--	--	--	--	--	--	--	--	--	--	--	--
Cluster-33515.82390	375	--	--	--	--	--	--	--	--	--	--	--	--	--	--	--	--	--	--	--	--	--	--	--	--	--	--	--	--
Cluster-33515.82397	781	--	--	--	--	--	LN590703.1	LN590703	64	1.18797e-22	Cyprinus carpio genome assembly common carp genome, scaffold: LG6, chromosome: 6	--	--	--	--	--	--	--	--	--	--	--	--	--	--	--	--	--	--
Cluster-33515.82396	346	--	--	--	--	--	FJ171623.1	FJ171623	158	2.77236e-75	Hypophthalmichthys molitrix clone Hmo_65 SINE sequence	--	--	--	--	--	--	--	--	--	--	--	--	--	--	--	--	--	--
Cluster-33515.31469	716	--	--	--	--	--	LN596096.1	LN596096	148	2.18739e-69	Cyprinus carpio genome assembly common carp genome ,scaffold 000022328	--	--	--	--	--	--	--	--	--	--	--	--	--	--	--	--	--	--
Cluster-33515.31468	1011	--	--	--	--	--	LN590680.1	LN590680	199	1.39545e-97	Cyprinus carpio genome assembly common carp genome, scaffold: LG4, chromosome: 4	--	--	--	--	--	--	--	--	--	--	--	--	--	--	--	--	--	--
Cluster-15723.0	433	--	--	--	--	--	LN590688.1	LN590688	287	6.87766e-147	Cyprinus carpio genome assembly common carp genome, scaffold: LG48, chromosome: 48	--	--	--	--	--	--	--	--	--	--	--	--	--	--	--	--	--	--
Cluster-33515.15323	461	--	--	--	--	--	LN590708.1	LN590708	72	2.42514e-27	Cyprinus carpio genome assembly common carp genome, scaffold: LG39, chromosome: 39	--	--	--	--	--	--	--	--	--	--	--	--	--	--	--	--	--	--
Cluster-33515.15320	803	--	--	--	--	--	KC191251.1	KC191251	118	1.17213e-52	Hypophthalmichthys molitrix microsatellite Hysd946-1 sequence	--	--	--	--	--	--	--	--	--	--	--	--	--	--	--	--	--	--
Cluster-33515.15321	313	--	--	--	--	--	LN590851.1	LN590851	58	9.64179e-20	Cyprinus carpio genome assembly common carp genome ,scaffold 000000500	--	--	--	--	--	--	--	--	--	--	--	--	--	--	--	--	--	--
Cluster-33515.15326	922	2676671	CCD20133.1	857	2.8e-89	hypothetical protein TvY486_0029010 [Trypanosoma vivax Y486]	XM_016271616.1	XM_016271616	640	0	PREDICTED: Sinocyclocheilus grahami protein NLRC3-like (LOC107584860), transcript variant X3, mRNA	--	--	--	--	Q5DU56	328	2.3e-29	Protein NLRC3 OS=Mus musculus GN=Nlrc3 PE=2 SV=2	--	--	--	--	--	--	--	--	--	--
Cluster-33515.15327	306	--	--	--	--	--	--	--	--	--	--	--	--	--	--	--	--	--	--	--	--	--	--	--	--	--	--	--	--
Cluster-33515.15324	456	--	--	--	--	--	KT695790.1	KT695790	73	6.66384e-28	Megalobrama amblycephala clone BAC BSB28A7 genomic sequence	--	--	--	--	--	--	--	--	--	--	--	--	--	--	--	--	--	--
Cluster-33515.15325	569	--	--	--	--	--	EU571220.1	EU571220	69	1.41369e-25	Ctenopharyngodon idella adenylosuccinate lyase (adsl) gene, complete cds	--	--	--	--	--	--	--	--	--	--	--	--	--	--	--	--	--	--
Cluster-21896.1	617	--	--	--	--	--	CT971489.6	CT971489	192	6.49151e-94	Zebrafish DNA sequence from clone CH73-354H16 in linkage group 4, complete sequence	--	--	--	--	--	--	--	--	--	--	--	--	--	--	--	--	--	--
Cluster-33515.15328	1417	1519833	ACO11329.1	249	1.4e-18	GTPase IMAP family member 7 [Caligus rogercresseyi]	XM_016493590.1	XM_016493590	242	2.4672e-121	PREDICTED: Sinocyclocheilus anshuiensis keratin, type II cytoskeletal I-like (LOC107693974), mRNA	--	--	--	--	Q8WWP7	169	9.6e-11	GTPase IMAP family member 1 OS=Homo sapiens GN=GIMAP1 PE=1 SV=1	PF04548	AIG1 family	--	--	GO:0005525	GTP binding	--	--	--	--
Cluster-33515.15329	2236	5345068	XP_011432416.1	287	8.5e-23	PREDICTED: GTPase IMAP family member 7 isoform X1 [Crassostrea gigas]	XM_016259772.1	XM_016259772	792	0	PREDICTED: Sinocyclocheilus grahami GTPase IMAP family member 7-like (LOC107573333), mRNA	--	--	--	--	Q75N62	289	1.8e-24	GTPase IMAP family member 8 OS=Mus musculus GN=Gimap8 PE=2 SV=1	PF08477//PF00005//PF02421//PF04548//PF01580//PF00910//PF03193//PF01926	Ras of Complex, Roc, domain of DAPkinase//ABC transporter//Ferrous iron transport protein B//AIG1 family//FtsK/SpoIIIE family//RNA helicase//Protein of unknown function, DUF258//50S ribosome-binding GTPase	GO:0015684//GO:0007264	ferrous iron transport//small GTPase mediated signal transduction	GO:0015093//GO:0000166//GO:0016887//GO:0003724//GO:0005525//GO:0003723//GO:0003924//GO:0005524//GO:0003677	ferrous iron transmembrane transporter activity//nucleotide binding//ATPase activity//RNA helicase activity//GTP binding//RNA binding//GTPase activity//ATP binding//DNA binding	GO:0016021	integral component of membrane	--	--
Cluster-32425.0	1118	--	--	--	--	--	LN590681.1	LN590681	644	0	Cyprinus carpio genome assembly common carp genome, scaffold: LG47, chromosome: 47	--	--	--	--	--	--	--	--	--	--	--	--	--	--	--	--	--	--
Cluster-32425.1	519	--	--	--	--	--	--	--	--	--	--	--	--	--	--	--	--	--	--	--	--	--	--	--	--	--	--	--	--
Cluster-25131.0	335	--	--	--	--	--	LN595073.1	LN595073	40	1.05475e-09	Cyprinus carpio genome assembly common carp genome ,scaffold 000007911	--	--	--	--	--	--	--	--	--	--	--	--	--	--	--	--	--	--
Cluster-33515.71714	499	--	--	--	--	--	LN591012.1	LN591012	136	6.98809e-63	Cyprinus carpio genome assembly common carp genome ,scaffold 000001139	--	--	--	--	--	--	--	--	--	--	--	--	--	--	--	--	--	--
Cluster-33515.71717	387	--	--	--	--	--	--	--	--	--	--	--	--	--	--	--	--	--	--	--	--	--	--	--	--	--	--	--	--
Cluster-33515.71716	450	--	--	--	--	--	LN595393.1	LN595393	99	2.31305e-42	Cyprinus carpio genome assembly common carp genome ,scaffold 000001492	--	--	--	--	--	--	--	--	--	--	--	--	--	--	--	--	--	--
Cluster-33515.71711	7136	6399442	XP_013409626.1	853	6.3e-88	ankyrin repeat and sterile alpha motif domain-containing protein 1B isoform X3 [Lingula anatina]	XM_016455556.1	XM_016455556	2160	0	PREDICTED: Sinocyclocheilus anshuiensis ankyrin repeat and sterile alpha motif domain-containing protein 1B (LOC107664870), transcript variant X5, mRNA	--	--	--	--	A5PMU4	3708	0.0e+00	Ankyrin repeat and sterile alpha motif domain-containing protein 1B OS=Danio rerio GN=anks1b PE=3 SV=1	PF08416//PF07647//PF14719//PF00640//PF00023//PF00536//PF16934//PF05019//PF13606	Phosphotyrosine-binding domain//SAM domain (Sterile alpha motif)//Phosphotyrosine interaction domain (PTB/PID)//Phosphotyrosine interaction domain (PTB/PID)//Ankyrin repeat//SAM domain (Sterile alpha motif)//Two-component Enterococcus faecalis cytolysin (EFC)//Coenzyme Q (ubiquinone) biosynthesis protein Coq4//Ankyrin repeat	GO:0006744//GO:0050830	ubiquinone biosynthetic process//defense response to Gram-positive bacterium	GO:0005515	protein binding	--	--	--	--
Cluster-33515.71710	2125	--	--	--	--	--	LN590720.1	LN590720	255	2.21229e-128	Cyprinus carpio genome assembly common carp genome, scaffold: LG19, chromosome: 19	--	--	--	--	--	--	--	--	--	--	--	--	--	--	--	--	--	--
Cluster-33515.71713	1620	--	--	--	--	--	XM_016447611.1	XM_016447611	551	0	PREDICTED: Sinocyclocheilus anshuiensis RAD9, HUS1, RAD1-interacting nuclear orphan protein 1-like (LOC107658898), mRNA	--	--	--	--	Q6AY26	165	3.2e-10	RAD9, HUS1, RAD1-interacting nuclear orphan protein 1 OS=Rattus norvegicus GN=Rhno1 PE=2 SV=1	PF15319	RAD9, RAD1, HUS1-interacting nuclear orphan protein	GO:0000077//GO:0071479	DNA damage checkpoint//cellular response to ionizing radiation	--	--	GO:0005634	nucleus	--	--
Cluster-14060.0	588	718260	CAK89241.1	336	4.6e-29	unnamed protein product [Paramecium tetraurelia]	--	--	--	--	--	K15730	PTGES3	cytosolic prostaglandin-E synthase	http://www.genome.jp/dbget-bin/www_bget?ko:K15730	Q11118	211	5.3e-16	Protein wos2 OS=Schizosaccharomyces pombe (strain 972 / ATCC 24843) GN=wos2 PE=2 SV=1	PF10717	Occlusion-derived virus envelope protein ODV-E18	--	--	--	--	GO:0019031	viral envelope	KOG3158	HSP90 co-chaperone p23
Cluster-33515.71719	335	--	--	--	--	--	LN590671.1	LN590671	86	2.83069e-35	Cyprinus carpio genome assembly common carp genome, scaffold: LG49, chromosome: 49	--	--	--	--	--	--	--	--	--	--	--	--	--	--	--	--	--	--
Cluster-33515.71718	408	--	--	--	--	--	--	--	--	--	--	--	--	--	--	--	--	--	--	--	--	--	--	--	--	--	--	--	--
Cluster-33515.80728	413	--	--	--	--	--	XM_016441529.1	XM_016441529	128	1.59485e-58	PREDICTED: Sinocyclocheilus anshuiensis uncharacterized LOC107654459 (LOC107654459), mRNA	--	--	--	--	--	--	--	--	--	--	--	--	--	--	--	--	--	--
Cluster-33515.80729	645	--	--	--	--	--	LN590714.1	LN590714	92	2.64492e-38	Cyprinus carpio genome assembly common carp genome, scaffold: LG27, chromosome: 27	--	--	--	--	--	--	--	--	PF01667	Ribosomal protein S27	GO:0006412//GO:0042254	translation//ribosome biogenesis	GO:0003735	structural constituent of ribosome	GO:0005840//GO:0005622	ribosome//intracellular	--	--
Cluster-33515.88473	1555	--	--	--	--	--	XR_001637136.1	XR_001637136	436	0	PREDICTED: Sinocyclocheilus rhinocerous uncharacterized LOC107715713 (LOC107715713), ncRNA	--	--	--	--	--	--	--	--	PF08826	DMPK coiled coil domain like	GO:0006468//GO:0016310//GO:0009069	protein phosphorylation//phosphorylation//serine family amino acid metabolic process	GO:0004674//GO:0005524	protein serine/threonine kinase activity//ATP binding	--	--	--	--
Cluster-33515.80720	1375	--	--	--	--	--	XM_016269466.1	XM_016269466	423	0	PREDICTED: Sinocyclocheilus grahami pyruvate carboxylase, mitochondrial-like (LOC107583287), mRNA	--	--	--	--	--	--	--	--	--	--	--	--	--	--	--	--	--	--
Cluster-33515.80721	541	7944813	XP_015779065.1	192	2.1e-12	PREDICTED: E3 ubiquitin-protein ligase TRIM71-like isoform X2 [Acropora digitifera]	XM_019101697.1	XM_019101697	382	0	PREDICTED: Cyprinus carpio E3 ubiquitin-protein ligase TRIM39-like (LOC109087509), transcript variant X2, mRNA	--	--	--	--	Q14134	321	8.7e-29	Tripartite motif-containing protein 29 OS=Homo sapiens GN=TRIM29 PE=1 SV=2	PF04564//PF13639//PF14634//PF00643//PF00097	U-box domain//Ring finger domain//zinc-RING finger domain//B-box zinc finger//Zinc finger, C3HC4 type (RING finger)	GO:0016567	protein ubiquitination	GO:0005515//GO:0046872//GO:0004842//GO:0008270	protein binding//metal ion binding//ubiquitin-protein transferase activity//zinc ion binding	GO:0005622	intracellular	--	--
Cluster-2308.0	372	--	--	--	--	--	--	--	--	--	--	--	--	--	--	--	--	--	--	--	--	--	--	--	--	--	--	--	--
Cluster-19867.0	343	--	--	--	--	--	LN590687.1	LN590687	83	1.35188e-33	Cyprinus carpio genome assembly common carp genome, scaffold: LG13, chromosome: 13	--	--	--	--	--	--	--	--	--	--	--	--	--	--	--	--	--	--
Cluster-33515.80724	363	--	--	--	--	--	JQ342085.1	JQ342085	82	5.17591e-33	Ctenopharyngodon idella forkhead box P3 (foxp3) gene, complete cds	--	--	--	--	--	--	--	--	--	--	--	--	--	--	--	--	--	--
Cluster-13544.0	1215	--	--	--	--	--	LN590924.1	LN590924	130	3.83739e-59	Cyprinus carpio genome assembly common carp genome ,scaffold 000000808	--	--	--	--	--	--	--	--	--	--	--	--	--	--	--	--	--	--
Cluster-33515.80726	318	--	--	--	--	--	LN590700.1	LN590700	90	1.5964e-37	Cyprinus carpio genome assembly common carp genome, scaffold: LG10, chromosome: 10	--	--	--	--	--	--	--	--	--	--	--	--	--	--	--	--	--	--
Cluster-33515.80727	615	--	--	--	--	--	LN590674.1	LN590674	37	9.43796e-08	Cyprinus carpio genome assembly common carp genome, scaffold: LG42, chromosome: 42	--	--	--	--	--	--	--	--	--	--	--	--	--	--	--	--	--	--
Cluster-26392.0	1219	--	--	--	--	--	XM_019066812.1	XM_019066812	299	4.35435e-153	PREDICTED: Cyprinus carpio lymphocyte antigen 86-like (LOC109049120), mRNA	--	--	--	--	O88188	244	1.7e-19	Lymphocyte antigen 86 OS=Mus musculus GN=Ly86 PE=1 SV=1	--	--	--	--	--	--	--	--	--	--
Cluster-33515.76940	450	--	--	--	--	--	--	--	--	--	--	--	--	--	--	--	--	--	--	--	--	--	--	--	--	--	--	--	--
Cluster-27630.0	934	7812780	KXJ20268.1	228	2.5e-16	RNA-directed DNA polymerase from mobile element jockey [Exaiptasia pallida]	LN590814.1	LN590814	194	7.73588e-95	Cyprinus carpio genome assembly common carp genome ,scaffold 000000366	--	--	--	--	--	--	--	--	--	--	--	--	--	--	--	--	--	--
Cluster-33515.107557	623	--	--	--	--	--	XM_016244809.1	XM_016244809	110	2.51386e-48	PREDICTED: Sinocyclocheilus grahami neoverrucotoxin subunit beta-like (LOC107560586), mRNA	--	--	--	--	--	--	--	--	--	--	--	--	--	--	--	--	--	--
Cluster-33780.0	497	--	--	--	--	--	LN590706.1	LN590706	355	0	Cyprinus carpio genome assembly common carp genome, scaffold: LG36, chromosome: 36	--	--	--	--	--	--	--	--	--	--	--	--	--	--	--	--	--	--
Cluster-33515.88474	373	--	--	--	--	--	LN590683.1	LN590683	113	3.11995e-50	Cyprinus carpio genome assembly common carp genome, scaffold: LG38, chromosome: 38	--	--	--	--	--	--	--	--	--	--	--	--	--	--	--	--	--	--
Cluster-33515.62141	357	--	--	--	--	--	--	--	--	--	--	--	--	--	--	--	--	--	--	--	--	--	--	--	--	--	--	--	--
Cluster-7672.0	415	--	--	--	--	--	LN590692.1	LN590692	38	1.7208e-08	Cyprinus carpio genome assembly common carp genome, scaffold: LG33, chromosome: 33	--	--	--	--	--	--	--	--	--	--	--	--	--	--	--	--	--	--
Cluster-35412.0	777	--	--	--	--	--	LN592197.1	LN592197	184	2.31655e-89	Cyprinus carpio genome assembly common carp genome ,scaffold 000002177	--	--	--	--	--	--	--	--	--	--	--	--	--	--	--	--	--	--
Cluster-39379.0	1392	--	--	--	--	--	--	--	--	--	--	--	--	--	--	--	--	--	--	--	--	--	--	--	--	--	--	--	--
Cluster-40564.0	692	--	--	--	--	--	LN591165.1	LN591165	65	2.90947e-23	Cyprinus carpio genome assembly common carp genome ,scaffold 000028892	--	--	--	--	--	--	--	--	--	--	--	--	--	--	--	--	--	--
Cluster-3118.0	1218	554214	XP_001021414.1	658	4.4e-66	acid ceramidase-like protein, putative [Tetrahymena thermophila SB210]	--	--	--	--	--	K18460	XPO7, EXP7	exportin-7	http://www.genome.jp/dbget-bin/www_bget?ko:K18460	Q54CS6	545	2.1e-54	Protein dcd1B OS=Dictyostelium discoideum GN=dcd1B PE=2 SV=1	--	--	--	--	--	--	--	--	--	--
Cluster-11518.0	354	--	--	--	--	--	LN595320.1	LN595320	184	1.00113e-89	Cyprinus carpio genome assembly common carp genome ,scaffold 000000561	--	--	--	--	--	--	--	--	--	--	--	--	--	--	--	--	--	--
Cluster-27302.0	2859	--	--	--	--	--	LN598294.1	LN598294	527	0	Cyprinus carpio genome assembly common carp genome ,scaffold 000028987	--	--	--	--	--	--	--	--	PF11770	GRB2-binding adapter (GAPT)	--	--	--	--	GO:0016021	integral component of membrane	--	--
Cluster-27302.1	405	--	--	--	--	--	--	--	--	--	--	--	--	--	--	--	--	--	--	--	--	--	--	--	--	--	--	--	--
Cluster-33515.76947	445	--	--	--	--	--	KT819417.1	KT819417	103	1.36567e-44	Megalobrama amblycephala clone comp77673_c3 microsatellite sequence	--	--	--	--	--	--	--	--	--	--	--	--	--	--	--	--	--	--
Cluster-1752.0	324	--	--	--	--	--	--	--	--	--	--	--	--	--	--	--	--	--	--	PF04277	Oxaloacetate decarboxylase, gamma chain	GO:0006814//GO:0006525//GO:0006560//GO:0006090//GO:0071436	sodium ion transport//arginine metabolic process//proline metabolic process//pyruvate metabolic process//sodium ion export	GO:0015081//GO:0008948	sodium ion transmembrane transporter activity//oxaloacetate decarboxylase activity	GO:0016020	membrane	--	--
Cluster-42365.0	428	--	--	--	--	--	LN591243.1	LN591243	42	1.06344e-10	Cyprinus carpio genome assembly common carp genome ,scaffold 000029031	--	--	--	--	--	--	--	--	--	--	--	--	--	--	--	--	--	--
Cluster-27283.0	692	--	--	--	--	--	LN590705.1	LN590705	112	2.17099e-49	Cyprinus carpio genome assembly common carp genome, scaffold: LG11, chromosome: 11	--	--	--	--	--	--	--	--	--	--	--	--	--	--	--	--	--	--
Cluster-33515.3379	515	1946387	XP_002781298.1	149	2.0e-07	Transposable element Tc3 transposase, putative [Perkinsus marinus ATCC 50983]	LN590862.1	LN590862	96	1.24431e-40	Cyprinus carpio genome assembly common carp genome ,scaffold 000000554	--	--	--	--	--	--	--	--	--	--	--	--	--	--	--	--	--	--
Cluster-33515.3378	1441	--	--	--	--	--	CR854985.13	CR854985	661	0	Zebrafish DNA sequence from clone DKEY-42O17 in linkage group 1, complete sequence	--	--	--	--	--	--	--	--	--	--	--	--	--	--	--	--	--	--
Cluster-43796.1	466	--	--	--	--	--	--	--	--	--	--	--	--	--	--	--	--	--	--	--	--	--	--	--	--	--	--	--	--
Cluster-42773.0	485	--	--	--	--	--	FQ310508.3	FQ310508	37	7.3262e-08	Dicentrarchus labrax chromosome sequence corresponding to linkage group 18, complete sequence	--	--	--	--	--	--	--	--	--	--	--	--	--	--	--	--	--	--
Cluster-43280.0	857	--	--	--	--	--	LN590718.1	LN590718	125	1.61128e-56	Cyprinus carpio genome assembly common carp genome, scaffold: LG9, chromosome: 9	--	--	--	--	--	--	--	--	--	--	--	--	--	--	--	--	--	--
Cluster-33515.3373	716	--	--	--	--	--	LN590995.1	LN590995	83	2.97322e-33	Cyprinus carpio genome assembly common carp genome ,scaffold 000001078	--	--	--	--	--	--	--	--	--	--	--	--	--	--	--	--	--	--
Cluster-33515.3372	360	--	--	--	--	--	KX098545.1	KX098545	75	3.993e-29	Ctenopharyngodon idella ADAR2 gene, complete cds	--	--	--	--	--	--	--	--	PF05777	Drosophila accessory gland-specific peptide 26Ab (Acp26Ab)	GO:0007617	mating behavior	--	--	GO:0005576	extracellular region	--	--
Cluster-33515.3371	518	--	--	--	--	--	LN592930.1	LN592930	99	2.69115e-42	Cyprinus carpio genome assembly common carp genome ,scaffold 000028889	--	--	--	--	--	--	--	--	--	--	--	--	--	--	--	--	--	--
Cluster-33515.3370	2849	1718532	XP_002611333.1	414	2.0e-37	hypothetical protein BRAFLDRAFT_155652 [Branchiostoma floridae]	XM_016540773.1	XM_016540773	587	0	PREDICTED: Sinocyclocheilus rhinocerous endothelin-1 receptor-like (LOC107730027), mRNA	K04197	EDNRA	endothelin receptor type A	http://www.genome.jp/dbget-bin/www_bget?ko:K04197	Q29010	935	2.9e-99	Endothelin-1 receptor OS=Sus scrofa GN=EDNRA PE=2 SV=1	PF00001	7 transmembrane receptor (rhodopsin family)	GO:0007186	G-protein coupled receptor signaling pathway	GO:0004930	G-protein coupled receptor activity	GO:0016021	integral component of membrane	--	--
Cluster-33515.3377	989	--	--	--	--	--	LN590678.1	LN590678	661	0	Cyprinus carpio genome assembly common carp genome, scaffold: LG28, chromosome: 28	--	--	--	--	--	--	--	--	--	--	--	--	--	--	--	--	--	--
Cluster-33515.3376	315	--	--	--	--	--	--	--	--	--	--	--	--	--	--	--	--	--	--	--	--	--	--	--	--	--	--	--	--
Cluster-33515.3375	309	--	--	--	--	--	XM_016447554.1	XM_016447554	105	7.09174e-46	PREDICTED: Sinocyclocheilus anshuiensis P2Y purinoceptor 2-like (LOC107658864), mRNA	--	--	--	--	--	--	--	--	--	--	--	--	--	--	--	--	--	--
Cluster-33515.3374	757	--	--	--	--	--	LN590774.1	LN590774	121	2.36863e-54	Cyprinus carpio genome assembly common carp genome ,scaffold 000000211	--	--	--	--	--	--	--	--	--	--	--	--	--	--	--	--	--	--
Cluster-33515.49187	368	--	--	--	--	--	KT695793.1	KT695793	99	1.86325e-42	Megalobrama amblycephala clone BAC BSB29B3 genomic sequence	--	--	--	--	--	--	--	--	--	--	--	--	--	--	--	--	--	--
Cluster-33515.49186	485	11078761	XP_022318520.1	142	1.2e-06	uncharacterized protein LOC111121507 [Crassostrea virginica]	KT695793.1	KT695793	278	7.82919e-142	Megalobrama amblycephala clone BAC BSB29B3 genomic sequence	K06704	ADAM10, CD156c	disintegrin and metalloproteinase domain-containing protein 10	http://www.genome.jp/dbget-bin/www_bget?ko:K06704	--	--	--	--	--	--	--	--	--	--	--	--	--	--
Cluster-33515.49185	328	--	--	--	--	--	KT695793.1	KT695793	207	1.50722e-102	Megalobrama amblycephala clone BAC BSB29B3 genomic sequence	--	--	--	--	--	--	--	--	--	--	--	--	--	--	--	--	--	--
Cluster-33515.49184	1633	5462936	XP_011665740.1	153	2.1e-07	PREDICTED: uncharacterized protein LOC105436430 [Strongylocentrotus purpuratus]	LN590705.1	LN590705	184	4.98076e-89	Cyprinus carpio genome assembly common carp genome, scaffold: LG11, chromosome: 11	--	--	--	--	--	--	--	--	--	--	--	--	--	--	--	--	--	--
Cluster-33515.49183	388	--	--	--	--	--	KT695793.1	KT695793	158	3.14437e-75	Megalobrama amblycephala clone BAC BSB29B3 genomic sequence	--	--	--	--	--	--	--	--	PF02899//PF13495	Phage integrase, N-terminal SAM-like domain//Phage integrase, N-terminal SAM-like domain	GO:0015074	DNA integration	GO:0003677	DNA binding	--	--	--	--
Cluster-33515.49182	519	--	--	--	--	--	KT695793.1	KT695793	146	2.01223e-68	Megalobrama amblycephala clone BAC BSB29B3 genomic sequence	--	--	--	--	--	--	--	--	--	--	--	--	--	--	--	--	--	--
Cluster-33515.49181	382	--	--	--	--	--	KC191284.1	KC191284	72	1.98275e-27	Hypophthalmichthys molitrix microsatellite Hysd41-5 sequence	--	--	--	--	--	--	--	--	--	--	--	--	--	--	--	--	--	--
Cluster-33515.49180	496	--	--	--	--	--	KT695793.1	KT695793	95	4.29855e-40	Megalobrama amblycephala clone BAC BSB29B3 genomic sequence	--	--	--	--	--	--	--	--	--	--	--	--	--	--	--	--	--	--
Cluster-33515.83268	1264	--	--	--	--	--	LN590722.1	LN590722	225	6.18724e-112	Cyprinus carpio genome assembly common carp genome ,scaffold 000000022	--	--	--	--	--	--	--	--	--	--	--	--	--	--	--	--	--	--
Cluster-33515.72924	569	--	--	--	--	--	LN590704.1	LN590704	136	8.04006e-63	Cyprinus carpio genome assembly common carp genome, scaffold: LG14, chromosome: 14	--	--	--	--	--	--	--	--	--	--	--	--	--	--	--	--	--	--
Cluster-33515.49189	607	--	--	--	--	--	KT695793.1	KT695793	155	2.36058e-73	Megalobrama amblycephala clone BAC BSB29B3 genomic sequence	--	--	--	--	--	--	--	--	--	--	--	--	--	--	--	--	--	--
Cluster-33515.49188	990	--	--	--	--	--	KT695793.1	KT695793	176	8.33485e-85	Megalobrama amblycephala clone BAC BSB29B3 genomic sequence	--	--	--	--	--	--	--	--	PF12833	Helix-turn-helix domain	GO:0006355	regulation of transcription, DNA-templated	GO:0003700//GO:0043565	transcription factor activity, sequence-specific DNA binding//sequence-specific DNA binding	GO:0005667	transcription factor complex	--	--
Cluster-33515.31283	448	--	--	--	--	--	LN590814.1	LN590814	89	8.338e-37	Cyprinus carpio genome assembly common carp genome ,scaffold 000000366	--	--	--	--	--	--	--	--	--	--	--	--	--	--	--	--	--	--
Cluster-33515.31282	582	--	--	--	--	--	KX098545.1	KX098545	80	1.11151e-31	Ctenopharyngodon idella ADAR2 gene, complete cds	--	--	--	--	--	--	--	--	--	--	--	--	--	--	--	--	--	--
Cluster-33515.31281	627	--	--	--	--	--	LN590703.1	LN590703	69	1.56695e-25	Cyprinus carpio genome assembly common carp genome, scaffold: LG6, chromosome: 6	--	--	--	--	--	--	--	--	--	--	--	--	--	--	--	--	--	--
Cluster-33515.31280	422	--	--	--	--	--	--	--	--	--	--	--	--	--	--	--	--	--	--	--	--	--	--	--	--	--	--	--	--
Cluster-33515.31287	384	--	--	--	--	--	XR_002017813.1	XR_002017813	107	6.97199e-47	PREDICTED: Cyprinus carpio uncharacterized LOC109089687 (LOC109089687), ncRNA	--	--	--	--	--	--	--	--	--	--	--	--	--	--	--	--	--	--
Cluster-33515.31286	4524	5296087	XP_011305363.1	252	2.0e-18	PREDICTED: eukaryotic translation initiation factor 4E transporter isoform X4 [Fopius arisanus]	XM_016458991.1	XM_016458991	1653	0	PREDICTED: Sinocyclocheilus anshuiensis eukaryotic translation initiation factor 4E transporter-like (LOC107667360), transcript variant X1, mRNA	K18728	EIF4ENIF1	eukaryotic translation initiation factor 4E transporter	http://www.genome.jp/dbget-bin/www_bget?ko:K18728	Q9EST3	772	3.7e-80	Eukaryotic translation initiation factor 4E transporter OS=Mus musculus GN=Eif4enif1 PE=1 SV=2	PF00340	Interleukin-1 / 18	--	--	--	--	GO:0005615	extracellular space	--	--
Cluster-33515.31285	845	--	--	--	--	--	LN590705.1	LN590705	290	3.00468e-148	Cyprinus carpio genome assembly common carp genome, scaffold: LG11, chromosome: 11	--	--	--	--	--	--	--	--	--	--	--	--	--	--	--	--	--	--
Cluster-33515.31284	1046	--	--	--	--	--	LN590692.1	LN590692	183	1.13336e-88	Cyprinus carpio genome assembly common carp genome, scaffold: LG33, chromosome: 33	--	--	--	--	--	--	--	--	--	--	--	--	--	--	--	--	--	--
Cluster-42905.0	473	--	--	--	--	--	--	--	--	--	--	--	--	--	--	--	--	--	--	--	--	--	--	--	--	--	--	--	--
Cluster-33515.31289	318	--	--	--	--	--	JQ032714.1	JQ032714	68	2.70941e-25	Ctenopharyngodon idella clone Marker318z microsatellite sequence	--	--	--	--	--	--	--	--	--	--	--	--	--	--	--	--	--	--
Cluster-33515.31288	423	--	--	--	--	--	LN592474.1	LN592474	243	1.93145e-122	Cyprinus carpio genome assembly common carp genome ,scaffold 000011115	--	--	--	--	--	--	--	--	--	--	--	--	--	--	--	--	--	--
Cluster-42196.0	372	--	--	--	--	--	JN725153.1	JN725153	245	1.30158e-123	Cyprinus carpio clone 226088 microsatellite sequence	--	--	--	--	--	--	--	--	--	--	--	--	--	--	--	--	--	--
Cluster-33515.54457	1247	--	--	--	--	--	LN590679.1	LN590679	97	8.71476e-41	Cyprinus carpio genome assembly common carp genome, scaffold: LG24, chromosome: 24	--	--	--	--	--	--	--	--	--	--	--	--	--	--	--	--	--	--
Cluster-33515.54456	360	--	--	--	--	--	LN590676.1	LN590676	92	1.41596e-38	Cyprinus carpio genome assembly common carp genome, scaffold: LG34, chromosome: 34	--	--	--	--	--	--	--	--	--	--	--	--	--	--	--	--	--	--
Cluster-33515.54455	358	--	--	--	--	--	JX499298.1	JX499298	90	1.82046e-37	Hypophthalmichthys molitrix microsatellite Hysd1214-1 sequence	--	--	--	--	--	--	--	--	--	--	--	--	--	--	--	--	--	--
Cluster-33515.54454	2850	3769028	ESO88555.1	832	6.9e-86	hypothetical protein LOTGIDRAFT_165337 [Lottia gigantea]	XM_016468312.1	XM_016468312	729	0	PREDICTED: Sinocyclocheilus anshuiensis Rab geranylgeranyltransferase beta subunit (rabggtb), partial mRNA	K05956	RABGGTB	geranylgeranyl transferase type-2 subunit beta	http://www.genome.jp/dbget-bin/www_bget?ko:K05956	P53611	899	4.3e-95	Geranylgeranyl transferase type-2 subunit beta OS=Homo sapiens GN=RABGGTB PE=1 SV=2	PF00432	Prenyltransferase and squalene oxidase repeat	--	--	GO:0003824	catalytic activity	--	--	KOG0366	Protein geranylgeranyltransferase type II, beta subunit
Cluster-33515.54453	337	--	--	--	--	--	XM_017477521.1	XM_017477521	111	3.60857e-49	PREDICTED: Ictalurus punctatus syntaxin 6 (stx6), transcript variant X1, mRNA	--	--	--	--	--	--	--	--	--	--	--	--	--	--	--	--	--	--
Cluster-33515.54452	4822	9915601	XP_019632228.1	1009	3.5e-106	PREDICTED: LOW QUALITY PROTEIN: transient receptor potential cation channel subfamily M member 2-like [Branchiostoma belcheri]	XM_016455209.1	XM_016455209	1358	0	PREDICTED: Sinocyclocheilus anshuiensis transient receptor potential cation channel subfamily M member 4-like (LOC107664598), transcript variant X2, mRNA	--	--	--	--	Q7TN37	1507	2.3e-165	Transient receptor potential cation channel subfamily M member 4 OS=Mus musculus GN=Trpm4 PE=1 SV=1	PF13606//PF00520//PF06293	Ankyrin repeat//Ion transport protein//Lipopolysaccharide kinase (Kdo/WaaP) family	GO:0055085//GO:0006811	transmembrane transport//ion transport	GO:0005216//GO:0005524//GO:0016773//GO:0005515	ion channel activity//ATP binding//phosphotransferase activity, alcohol group as acceptor//protein binding	GO:0016020	membrane	KOG3614	Ca2+/Mg2+-permeable cation channels (LTRPC family)
Cluster-33515.54451	792	--	--	--	--	--	KT695796.1	KT695796	210	8.32149e-104	Megalobrama amblycephala clone BAC BSB41F4 genomic sequence	--	--	--	--	--	--	--	--	--	--	--	--	--	--	--	--	--	--
Cluster-20085.0	868	--	--	--	--	--	LN591197.1	LN591197	136	1.25335e-62	Cyprinus carpio genome assembly common carp genome ,scaffold 000028946	--	--	--	--	--	--	--	--	--	--	--	--	--	--	--	--	--	--
Cluster-30226.0	627	--	--	--	--	--	LN591036.1	LN591036	121	1.94274e-54	Cyprinus carpio genome assembly common carp genome ,scaffold 000001210	--	--	--	--	--	--	--	--	--	--	--	--	--	--	--	--	--	--
Cluster-4354.0	528	--	--	--	--	--	--	--	--	--	--	--	--	--	--	--	--	--	--	--	--	--	--	--	--	--	--	--	--
Cluster-33515.54459	655	--	--	--	--	--	--	--	--	--	--	--	--	--	--	--	--	--	--	--	--	--	--	--	--	--	--	--	--
Cluster-33515.54458	988	--	--	--	--	--	KT695795.1	KT695795	254	3.631e-128	Megalobrama amblycephala clone BAC BSB41E4 genomic sequence	--	--	--	--	--	--	--	--	--	--	--	--	--	--	--	--	--	--
Cluster-33515.96316	1546	--	--	--	--	--	LN590688.1	LN590688	128	6.35641e-58	Cyprinus carpio genome assembly common carp genome, scaffold: LG48, chromosome: 48	--	--	--	--	--	--	--	--	--	--	--	--	--	--	--	--	--	--
Cluster-33515.96317	630	--	--	--	--	--	JQ033001.1	JQ033001	135	3.22143e-62	Ctenopharyngodon idella clone Marker738f microsatellite sequence	--	--	--	--	--	--	--	--	--	--	--	--	--	--	--	--	--	--
Cluster-17198.0	325	--	--	--	--	--	LN590672.1	LN590672	37	4.7448e-08	Cyprinus carpio genome assembly common carp genome, scaffold: LG37, chromosome: 37	--	--	--	--	--	--	--	--	--	--	--	--	--	--	--	--	--	--
Cluster-33515.96315	430	--	--	--	--	--	LN591809.1	LN591809	76	1.34405e-29	Cyprinus carpio genome assembly common carp genome ,scaffold 000001612	--	--	--	--	--	--	--	--	--	--	--	--	--	--	--	--	--	--
Cluster-33515.64798	4701	1719708	XP_002612565.1	3264	0.0e+00	hypothetical protein BRAFLDRAFT_122181 [Branchiostoma floridae]	XM_019078284.1	XM_019078284	3438	0	PREDICTED: Cyprinus carpio unconventional myosin-VI (LOC109061155), transcript variant X2, mRNA	K10358	MYO6	myosin VI	http://www.genome.jp/dbget-bin/www_bget?ko:K10358	Q9UM54	4136	0.0e+00	Unconventional myosin-VI OS=Homo sapiens GN=MYO6 PE=1 SV=4	PF09726//PF02736//PF00612//PF00063//PF05279	Transmembrane protein//Myosin N-terminal SH3-like domain//IQ calmodulin-binding motif//Myosin head (motor domain)//Aspartyl beta-hydroxylase N-terminal region	--	--	GO:0003774//GO:0005515//GO:0005524	motor activity//protein binding//ATP binding	GO:0016020//GO:0016459//GO:0016021	membrane//myosin complex//integral component of membrane	KOG0163	Myosin class VI heavy chain
Cluster-25981.0	686	--	--	--	--	--	LN595349.1	LN595349	344	2.31521e-178	Cyprinus carpio genome assembly common carp genome ,scaffold 000008920	--	--	--	--	--	--	--	--	PF00628	PHD-finger	--	--	GO:0005515	protein binding	--	--	--	--
Cluster-18591.0	315	--	--	--	--	--	--	--	--	--	--	--	--	--	--	--	--	--	--	--	--	--	--	--	--	--	--	--	--
Cluster-33515.96311	1083	2358055	EFX74807.1	604	7.2e-60	hypothetical protein DAPPUDRAFT_251468 [Daphnia pulex]	XM_016261867.1	XM_016261867	604	0	PREDICTED: Sinocyclocheilus grahami uncharacterized LOC107575503 (LOC107575503), transcript variant X2, mRNA	--	--	--	--	--	--	--	--	PF00437//PF00735//PF01926//PF02367//PF03193//PF00448//PF10662//PF02421//PF06414//PF00005//PF04548//PF01580//PF08477//PF04851	Type II/IV secretion system protein//Septin//50S ribosome-binding GTPase//Threonylcarbamoyl adenosine biosynthesis protein TsaE//Protein of unknown function, DUF258//SRP54-type protein, GTPase domain//Ethanolamine utilisation - propanediol utilisation//Ferrous iron transport protein B//Zeta toxin//ABC transporter//AIG1 family//FtsK/SpoIIIE family//Ras of Complex, Roc, domain of DAPkinase//Type II…	GO:0007264//GO:0006614//GO:0006576//GO:0002949//GO:0015684//GO:0006810	small GTPase mediated signal transduction//SRP-dependent cotranslational protein targeting to membrane//cellular biogenic amine metabolic process//tRNA threonylcarbamoyladenosine modification//ferrous iron transport//transport	GO:0005525//GO:0003924//GO:0005524//GO:0016787//GO:0003677//GO:0015093//GO:0000166//GO:0016887//GO:0016301	GTP binding//GTPase activity//ATP binding//hydrolase activity//DNA binding//ferrous iron transmembrane transporter activity//nucleotide binding//ATPase activity//kinase activity	GO:0016021	integral component of membrane	KOG2655	Septin family protein (P-loop GTPase)
Cluster-39235.0	424	--	--	--	--	--	LN590676.1	LN590676	97	2.80511e-41	Cyprinus carpio genome assembly common carp genome, scaffold: LG34, chromosome: 34	--	--	--	--	--	--	--	--	--	--	--	--	--	--	--	--	--	--
Cluster-33515.96318	406	--	--	--	--	--	--	--	--	--	--	--	--	--	--	--	--	--	--	--	--	--	--	--	--	--	--	--	--
Cluster-33515.96319	369	--	--	--	--	--	LN594800.1	LN594800	136	5.051e-63	Cyprinus carpio genome assembly common carp genome ,scaffold 000000874	--	--	--	--	--	--	--	--	--	--	--	--	--	--	--	--	--	--
Cluster-811.0	378	7320360	CUG05837.1	221	6.4e-16	membrane-associated protein, putative [Bodo saltans]	--	--	--	--	--	--	--	--	--	--	--	--	--	--	--	--	--	--	--	--	--	--	--
Cluster-36017.0	660	--	--	--	--	--	XR_002013603.1	XR_002013603	139	2.02204e-64	PREDICTED: Cyprinus carpio uncharacterized LOC109066005 (LOC109066005), ncRNA	--	--	--	--	--	--	--	--	--	--	--	--	--	--	--	--	--	--
Cluster-33515.91262	352	--	--	--	--	--	LN595558.1	LN595558	115	2.2629e-51	Cyprinus carpio genome assembly common carp genome ,scaffold 000002130	--	--	--	--	--	--	--	--	--	--	--	--	--	--	--	--	--	--
Cluster-43036.0	498	--	--	--	--	--	--	--	--	--	--	--	--	--	--	--	--	--	--	--	--	--	--	--	--	--	--	--	--
Cluster-8620.0	2293	807849	XP_001007545.2	1422	2.1e-154	glutamylglutaminyl-tRNA synthetase protein [Tetrahymena thermophila SB210]	CP007032.1	CP007032	35	4.73981e-06	Desulfitobacterium metallireducens DSM 15288, complete genome	K01886	QARS, glnS	glutaminyl-tRNA synthetase	http://www.genome.jp/dbget-bin/www_bget?ko:K01886	P14325	1065	2.0e-114	Probable glutamine--tRNA ligase OS=Dictyostelium discoideum GN=glnS PE=2 SV=2	PF04558//PF00749//PF10278	Glutaminyl-tRNA synthetase, non-specific RNA binding region part 1//tRNA synthetases class I (E and Q), catalytic domain//Mediator of RNA pol II transcription subunit 19	GO:0006418//GO:0043039//GO:0006357	tRNA aminoacylation for protein translation//tRNA aminoacylation//regulation of transcription from RNA polymerase II promoter	GO:0000166//GO:0001104//GO:0005524//GO:0016876//GO:0004812	nucleotide binding//RNA polymerase II transcription cofactor activity//ATP binding//ligase activity, forming aminoacyl-tRNA and related compounds//aminoacyl-tRNA ligase activity	GO:0005737//GO:0016592	cytoplasm//mediator complex	KOG1148	Glutaminyl-tRNA synthetase
Cluster-33515.95658	331	--	--	--	--	--	LN590877.1	LN590877	64	4.74061e-23	Cyprinus carpio genome assembly common carp genome ,scaffold 000000618	--	--	--	--	--	--	--	--	--	--	--	--	--	--	--	--	--	--
Cluster-33515.95659	3199	--	--	--	--	--	LN590685.1	LN590685	466	0	Cyprinus carpio genome assembly common carp genome, scaffold: LG16, chromosome: 16	--	--	--	--	P0C1G7	302	8.2e-26	WW domain binding protein 1-like OS=Rattus norvegicus GN=Wbp1l PE=4 SV=1	PF01384	Phosphate transporter family	GO:0006817	phosphate ion transport	GO:0005315	inorganic phosphate transmembrane transporter activity	GO:0016020	membrane	--	--
Cluster-33515.95656	583	--	--	--	--	--	LN591074.1	LN591074	352	0	Cyprinus carpio genome assembly common carp genome ,scaffold 000001663	--	--	--	--	--	--	--	--	--	--	--	--	--	--	--	--	--	--
Cluster-33515.95657	5141	10280302	XP_020601336.1	1662	7.1e-182	hephaestin-like protein [Orbicella faveolata]	XM_016450855.1	XM_016450855	1276	0	PREDICTED: Sinocyclocheilus anshuiensis hephaestin-like protein 1 (LOC107661334), partial mRNA	K14735	HEPH	hephaestin	http://www.genome.jp/dbget-bin/www_bget?ko:K14735	Q6MZM0	1790	3.8e-198	Hephaestin-like protein 1 OS=Homo sapiens GN=HEPHL1 PE=2 SV=2	PF07732//PF07731	Multicopper oxidase//Multicopper oxidase	GO:0055114	oxidation-reduction process	GO:0016491//GO:0005507	oxidoreductase activity//copper ion binding	--	--	KOG1263	Multicopper oxidases
Cluster-33515.95654	326	--	--	--	--	--	JX499393.1	JX499393	140	2.6322e-65	Hypophthalmichthys molitrix microsatellite Hysd198-1 sequence	--	--	--	--	--	--	--	--	PF00610	Domain found in Dishevelled, Egl-10, and Pleckstrin (DEP)	GO:0035556	intracellular signal transduction	--	--	--	--	--	--
Cluster-33515.95655	497	--	--	--	--	--	KT695796.1	KT695796	84	5.61212e-34	Megalobrama amblycephala clone BAC BSB41F4 genomic sequence	--	--	--	--	--	--	--	--	--	--	--	--	--	--	--	--	--	--
Cluster-33515.95652	328	--	--	--	--	--	LN596488.1	LN596488	101	1.26839e-43	Cyprinus carpio genome assembly common carp genome ,scaffold 000000130	--	--	--	--	--	--	--	--	--	--	--	--	--	--	--	--	--	--
Cluster-33515.14464	601	--	--	--	--	--	JN749875.1	JN749875	45	3.28935e-12	Cyprinus carpio clone 562105 microsatellite sequence	--	--	--	--	--	--	--	--	--	--	--	--	--	--	--	--	--	--
Cluster-33515.95650	329	--	--	--	--	--	LN599768.1	LN599768	130	9.6319e-60	Cyprinus carpio genome assembly common carp genome ,scaffold 000008151	--	--	--	--	--	--	--	--	--	--	--	--	--	--	--	--	--	--
Cluster-14738.0	637	--	--	--	--	--	--	--	--	--	--	--	--	--	--	--	--	--	--	--	--	--	--	--	--	--	--	--	--
Cluster-11368.0	734	2289400	DAA33966.1	803	4.1e-83	TPA_exp: 40S ribosomal protein rpS2e [Tetrahymena thermophila]	--	--	--	--	--	K02981	RP-S2e, RPS2	small subunit ribosomal protein S2e	http://www.genome.jp/dbget-bin/www_bget?ko:K02981	P49154	718	1.1e-74	40S ribosomal protein S2 OS=Urechis caupo GN=RPS2 PE=2 SV=1	PF00333//PF03719	Ribosomal protein S5, N-terminal domain//Ribosomal protein S5, C-terminal domain	GO:0006412//GO:0042254	translation//ribosome biogenesis	GO:0003723//GO:0003735	RNA binding//structural constituent of ribosome	GO:0005840	ribosome	KOG0877	40S ribosomal protein S2/30S ribosomal protein S5
Cluster-41197.1	437	--	--	--	--	--	KT695791.1	KT695791	111	4.78227e-49	Megalobrama amblycephala clone BAC BSB28B3 genomic sequence	--	--	--	--	--	--	--	--	--	--	--	--	--	--	--	--	--	--
Cluster-33515.44258	1613	--	--	--	--	--	XM_016564523.1	XM_016564523	708	0	PREDICTED: Sinocyclocheilus rhinocerous protein kinase C epsilon type-like (LOC107749378), mRNA	--	--	--	--	--	--	--	--	PF06525//PF08039	Sulfocyanin (SoxE) domain//Mitochondrial proteolipid	GO:0055114	oxidation-reduction process	GO:0005507	copper ion binding	GO:0005739	mitochondrion	--	--
Cluster-33515.44259	2004	9918674	XP_019635660.1	444	4.8e-41	PREDICTED: nuclear speckle splicing regulatory protein 1-like [Branchiostoma belcheri]	XM_016278693.1	XM_016278693	994	0	PREDICTED: Sinocyclocheilus grahami nuclear speckle splicing regulatory protein 1-like (LOC107590073), mRNA	K13206	CCDC55	coiled-coil domain-containing protein 55	http://www.genome.jp/dbget-bin/www_bget?ko:K13206	Q568R1	974	6.1e-104	Nuclear speckle splicing regulatory protein 1 OS=Danio rerio GN=nsrp1 PE=1 SV=2	PF11883//PF02935	Domain of unknown function (DUF3403)//Cytochrome c oxidase subunit VIIc	GO:0015992//GO:0006123//GO:0009069//GO:0016310	proton transport//mitochondrial electron transport, cytochrome c to oxygen//serine family amino acid metabolic process//phosphorylation	GO:0004674//GO:0004129	protein serine/threonine kinase activity//cytochrome-c oxidase activity	GO:0045277	respiratory chain complex IV	KOG2117	Uncharacterized conserved protein
Cluster-2789.0	359	--	--	--	--	--	--	--	--	--	--	--	--	--	--	--	--	--	--	--	--	--	--	--	--	--	--	--	--
Cluster-11719.0	425	--	--	--	--	--	LN590689.1	LN590689	260	6.88433e-132	Cyprinus carpio genome assembly common carp genome, scaffold: LG29, chromosome: 29	--	--	--	--	--	--	--	--	--	--	--	--	--	--	--	--	--	--
Cluster-33515.44250	6855	6379530	XP_013381869.1	949	4.5e-99	pecanex-like protein 4 [Lingula anatina]	XM_016574535.1	XM_016574535	3013	0	PREDICTED: Sinocyclocheilus rhinocerous pecanex-like protein 4 (LOC107757138), transcript variant X1, mRNA	--	--	--	--	A2RUW7	2686	6.4e-302	Pecanex-like protein 4 OS=Danio rerio GN=pcnxl4 PE=2 SV=1	PF12242//PF02690//PF05041//PF00106	NAD(P)H binding domain of trans-2-enoyl-CoA reductase//Na+/Pi-cotransporter//Pecanex protein (C-terminus)//short chain dehydrogenase	GO:0055114//GO:0008152//GO:0044341//GO:0006817	oxidation-reduction process//metabolic process//sodium-dependent phosphate transport//phosphate ion transport	GO:0015321//GO:0016491	sodium-dependent phosphate transmembrane transporter activity//oxidoreductase activity	GO:0016021//GO:0016020	integral component of membrane//membrane	KOG1205	Predicted dehydrogenase
Cluster-33515.44251	629	--	--	--	--	--	LN590975.1	LN590975	156	6.81528e-74	Cyprinus carpio genome assembly common carp genome ,scaffold 000001008	--	--	--	--	--	--	--	--	--	--	--	--	--	--	--	--	--	--
Cluster-33515.44252	352	--	--	--	--	--	KT695796.1	KT695796	56	1.42097e-18	Megalobrama amblycephala clone BAC BSB41F4 genomic sequence	--	--	--	--	--	--	--	--	--	--	--	--	--	--	--	--	--	--
Cluster-13564.0	398	--	--	--	--	--	--	--	--	--	--	--	--	--	--	--	--	--	--	--	--	--	--	--	--	--	--	--	--
Cluster-33515.44254	3163	9923258	XP_019640738.1	418	7.8e-38	PREDICTED: leukocyte elastase inhibitor-like isoform X2 [Branchiostoma belcheri]	XM_016478526.1	XM_016478526	311	2.45359e-159	PREDICTED: Sinocyclocheilus anshuiensis leukocyte elastase inhibitor-like (LOC107682201), partial mRNA	K13963	SERPINB	serpin B	http://www.genome.jp/dbget-bin/www_bget?ko:K13963	Q1JPB0	489	1.7e-47	Leukocyte elastase inhibitor OS=Bos taurus GN=SERPINB1 PE=2 SV=2	PF13639	Ring finger domain	--	--	GO:0005515//GO:0008270	protein binding//zinc ion binding	--	--	--	--
Cluster-33515.44255	1018	--	--	--	--	--	LN590696.1	LN590696	49	3.4069e-14	Cyprinus carpio genome assembly common carp genome, scaffold: LG32, chromosome: 32	--	--	--	--	--	--	--	--	PF00148	Nitrogenase component 1 type Oxidoreductase	GO:0055114	oxidation-reduction process	GO:0016491	oxidoreductase activity	--	--	--	--
Cluster-33515.44256	343	--	--	--	--	--	--	--	--	--	--	--	--	--	--	--	--	--	--	--	--	--	--	--	--	--	--	--	--
Cluster-33515.44257	1798	1572292	EEN69406.1	622	9.8e-62	hypothetical protein BRAFLDRAFT_118764 [Branchiostoma floridae]	XM_016553747.1	XM_016553747	815	0	PREDICTED: Sinocyclocheilus rhinocerous dehydrogenase/reductase SDR family member 13-like (LOC107741146), mRNA	K11169	DHRS13	dehydrogenase/reductase SDR family member 13	http://www.genome.jp/dbget-bin/www_bget?ko:K11169	Q17QU7	636	8.6e-65	Dehydrogenase/reductase SDR family member 13 OS=Bos taurus GN=DHRS13 PE=2 SV=1	PF00106//PF12242//PF01370	short chain dehydrogenase//NAD(P)H binding domain of trans-2-enoyl-CoA reductase//NAD dependent epimerase/dehydratase family	GO:0008152//GO:0055114	metabolic process//oxidation-reduction process	GO:0050662//GO:0016491//GO:0003824	coenzyme binding//oxidoreductase activity//catalytic activity	--	--	--	--
Cluster-42135.0	2154	--	--	--	--	--	XR_001637359.1	XR_001637359	144	1.13603e-66	PREDICTED: Sinocyclocheilus rhinocerous uncharacterized LOC107717937 (LOC107717937), transcript variant X1, ncRNA	--	--	--	--	--	--	--	--	--	--	--	--	--	--	--	--	--	--
Cluster-33515.77094	821	--	--	--	--	--	--	--	--	--	--	--	--	--	--	--	--	--	--	--	--	--	--	--	--	--	--	--	--
Cluster-33515.51216	1392	--	--	--	--	--	LN595088.1	LN595088	262	1.84645e-132	Cyprinus carpio genome assembly common carp genome ,scaffold 000011537	--	--	--	--	--	--	--	--	--	--	--	--	--	--	--	--	--	--
Cluster-33515.48304	520	--	--	--	--	--	LN591067.1	LN591067	193	1.50458e-94	Cyprinus carpio genome assembly common carp genome ,scaffold 000001597	--	--	--	--	--	--	--	--	--	--	--	--	--	--	--	--	--	--
Cluster-29239.0	1111	--	--	--	--	--	XM_016292411.1	XM_016292411	628	0	PREDICTED: Sinocyclocheilus grahami zona pellucida sperm-binding protein 3-like (LOC107600495), mRNA	--	--	--	--	P23491	215	3.5e-16	Zona pellucida sperm-binding protein 3 OS=Mesocricetus auratus GN=ZP3 PE=2 SV=2	--	--	--	--	--	--	--	--	--	--
Cluster-13286.0	608	2606545	EGR27818.1	246	1.3e-18	nuclear movement protein related, putative [Ichthyophthirius multifiliis]	--	--	--	--	--	--	--	--	--	--	--	--	--	--	--	--	--	--	--	--	--	--	--
Cluster-33515.69834	577	--	--	--	--	--	LN596716.1	LN596716	113	4.98121e-50	Cyprinus carpio genome assembly common carp genome ,scaffold 000028930	--	--	--	--	--	--	--	--	--	--	--	--	--	--	--	--	--	--
Cluster-33515.69837	851	--	--	--	--	--	LN590695.1	LN590695	115	5.79379e-51	Cyprinus carpio genome assembly common carp genome, scaffold: LG23, chromosome: 23	--	--	--	--	--	--	--	--	--	--	--	--	--	--	--	--	--	--
Cluster-33515.4999	562	--	--	--	--	--	LN591245.1	LN591245	35	1.10951e-06	Cyprinus carpio genome assembly common carp genome ,scaffold 000029034	--	--	--	--	--	--	--	--	--	--	--	--	--	--	--	--	--	--
Cluster-3420.0	442	--	--	--	--	--	--	--	--	--	--	--	--	--	--	--	--	--	--	--	--	--	--	--	--	--	--	--	--
Cluster-33515.69830	527	--	--	--	--	--	LN594843.1	LN594843	88	3.57113e-36	Cyprinus carpio genome assembly common carp genome ,scaffold 000002686	--	--	--	--	--	--	--	--	--	--	--	--	--	--	--	--	--	--
Cluster-33515.69833	1100	--	--	--	--	--	LN598428.1	LN598428	144	5.71408e-67	Cyprinus carpio genome assembly common carp genome ,scaffold 000000986	--	--	--	--	--	--	--	--	--	--	--	--	--	--	--	--	--	--
Cluster-25640.0	442	--	--	--	--	--	LN590683.1	LN590683	205	2.69573e-101	Cyprinus carpio genome assembly common carp genome, scaffold: LG38, chromosome: 38	--	--	--	--	--	--	--	--	--	--	--	--	--	--	--	--	--	--
Cluster-28452.0	431	--	--	--	--	--	--	--	--	--	--	--	--	--	--	--	--	--	--	PF04923	Ninjurin	GO:0042246//GO:0007155	tissue regeneration//cell adhesion	--	--	GO:0016021	integral component of membrane	--	--
Cluster-7747.0	385	--	--	--	--	--	LN590697.1	LN590697	165	4.0047e-79	Cyprinus carpio genome assembly common carp genome, scaffold: LG15, chromosome: 15	--	--	--	--	--	--	--	--	--	--	--	--	--	--	--	--	--	--
Cluster-43148.0	645	--	--	--	--	--	CU638736.5	CU638736	65	2.70165e-23	Zebrafish DNA sequence from clone CH1073-366D15 in linkage group 19, complete sequence	--	--	--	--	--	--	--	--	--	--	--	--	--	--	--	--	--	--
Cluster-33515.77090	393	--	--	--	--	--	LN590688.1	LN590688	90	2.01651e-37	Cyprinus carpio genome assembly common carp genome, scaffold: LG48, chromosome: 48	--	--	--	--	--	--	--	--	--	--	--	--	--	--	--	--	--	--
Cluster-23048.0	493	--	--	--	--	--	LN598462.1	LN598462	78	1.20432e-30	Cyprinus carpio genome assembly common carp genome ,scaffold 000028863	--	--	--	--	--	--	--	--	--	--	--	--	--	--	--	--	--	--
Cluster-33515.4994	1268	7316095	CUG86227.1	1359	2.4e-147	unnamed protein product [Bodo saltans]	XM_017248697.1	XM_017248697	72	7.00066e-27	PREDICTED: Drosophila bipectinata beta-ureidopropionase (LOC108130308), mRNA	K01431	UPB1, pydC	beta-ureidopropionase	http://www.genome.jp/dbget-bin/www_bget?ko:K01431	Q9UBR1	1176	1.5e-127	Beta-ureidopropionase OS=Homo sapiens GN=UPB1 PE=1 SV=1	PF00795	Carbon-nitrogen hydrolase	GO:0006807	nitrogen compound metabolic process	GO:0016810	hydrolase activity, acting on carbon-nitrogen (but not peptide) bonds	--	--	KOG0808	Carbon-nitrogen hydrolase
Cluster-33515.77091	776	--	--	--	--	--	LN595031.1	LN595031	144	3.9823e-67	Cyprinus carpio genome assembly common carp genome ,scaffold 000002123	--	--	--	--	--	--	--	--	--	--	--	--	--	--	--	--	--	--
Cluster-19267.0	395	--	--	--	--	--	--	--	--	--	--	--	--	--	--	--	--	--	--	--	--	--	--	--	--	--	--	--	--
Cluster-33515.48309	342	--	--	--	--	--	KT695796.1	KT695796	174	3.49071e-84	Megalobrama amblycephala clone BAC BSB41F4 genomic sequence	--	--	--	--	--	--	--	--	--	--	--	--	--	--	--	--	--	--
Cluster-29557.0	343	--	--	--	--	--	LN597513.1	LN597513	269	5.42135e-137	Cyprinus carpio genome assembly common carp genome ,scaffold 000021541	--	--	--	--	--	--	--	--	--	--	--	--	--	--	--	--	--	--
Cluster-43285.0	502	--	--	--	--	--	LN590703.1	LN590703	112	1.54411e-49	Cyprinus carpio genome assembly common carp genome, scaffold: LG6, chromosome: 6	--	--	--	--	--	--	--	--	--	--	--	--	--	--	--	--	--	--
Cluster-33515.51346	858	--	--	--	--	--	LN590688.1	LN590688	83	3.59228e-33	Cyprinus carpio genome assembly common carp genome, scaffold: LG48, chromosome: 48	--	--	--	--	--	--	--	--	--	--	--	--	--	--	--	--	--	--
Cluster-33515.80956	939	--	--	--	--	--	LN592831.1	LN592831	53	1.87235e-16	Cyprinus carpio genome assembly common carp genome ,scaffold 000028907	--	--	--	--	--	--	--	--	--	--	--	--	--	--	--	--	--	--
Cluster-39176.0	456	--	--	--	--	--	LN593158.1	LN593158	54	2.4309e-17	Cyprinus carpio genome assembly common carp genome ,scaffold 000002376	--	--	--	--	--	--	--	--	--	--	--	--	--	--	--	--	--	--
Cluster-33515.58140	1251	--	--	--	--	--	XM_016290437.1	XM_016290437	219	1.32513e-108	PREDICTED: Sinocyclocheilus grahami tight junction protein ZO-2-like (LOC107598973), transcript variant X5, mRNA	--	--	--	--	--	--	--	--	--	--	--	--	--	--	--	--	--	--
Cluster-33515.48636	442	--	--	--	--	--	--	--	--	--	--	--	--	--	--	--	--	--	--	--	--	--	--	--	--	--	--	--	--
Cluster-33515.48637	633	--	--	--	--	--	--	--	--	--	--	--	--	--	--	--	--	--	--	--	--	--	--	--	--	--	--	--	--
Cluster-33515.48634	1006	--	--	--	--	--	--	--	--	--	--	--	--	--	--	--	--	--	--	--	--	--	--	--	--	--	--	--	--
Cluster-33515.48635	734	--	--	--	--	--	--	--	--	--	--	--	--	--	--	--	--	--	--	--	--	--	--	--	--	--	--	--	--
Cluster-33515.48632	681	--	--	--	--	--	--	--	--	--	--	--	--	--	--	--	--	--	--	--	--	--	--	--	--	--	--	--	--
Cluster-33515.48633	1108	--	--	--	--	--	--	--	--	--	--	--	--	--	--	--	--	--	--	--	--	--	--	--	--	--	--	--	--
Cluster-10042.1	403	--	--	--	--	--	--	--	--	--	--	--	--	--	--	--	--	--	--	PF00168	C2 domain	--	--	GO:0005515	protein binding	--	--	--	--
Cluster-10042.0	685	3430042	XP_004034724.1	296	2.4e-24	xyppx repeat family protein, partial [Ichthyophthirius multifiliis]	--	--	--	--	--	--	--	--	--	Q0JHU5	148	1.3e-08	Elicitor-responsive protein 1 OS=Oryza sativa subsp. japonica GN=ERG1 PE=2 SV=1	PF00168	C2 domain	--	--	GO:0005515	protein binding	--	--	--	--
Cluster-13105.0	316	--	--	--	--	--	--	--	--	--	--	--	--	--	--	--	--	--	--	--	--	--	--	--	--	--	--	--	--
Cluster-33515.48638	305	--	--	--	--	--	--	--	--	--	--	--	--	--	--	--	--	--	--	--	--	--	--	--	--	--	--	--	--
Cluster-33515.48639	2549	--	--	--	--	--	--	--	--	--	--	--	--	--	--	--	--	--	--	--	--	--	--	--	--	--	--	--	--
Cluster-37768.0	513	--	--	--	--	--	LN598462.1	LN598462	117	2.62593e-52	Cyprinus carpio genome assembly common carp genome ,scaffold 000028863	--	--	--	--	--	--	--	--	--	--	--	--	--	--	--	--	--	--
Cluster-39989.0	543	--	--	--	--	--	XR_002014126.1	XR_002014126	466	0	PREDICTED: Cyprinus carpio uncharacterized LOC109068985 (LOC109068985), ncRNA	--	--	--	--	--	--	--	--	--	--	--	--	--	--	--	--	--	--
Cluster-39849.0	862	--	--	--	--	--	XM_019113537.1	XM_019113537	92	3.58427e-38	PREDICTED: Cyprinus carpio uncharacterized LOC109100043 (LOC109100043), mRNA	--	--	--	--	--	--	--	--	--	--	--	--	--	--	--	--	--	--
Cluster-39957.1	369	--	--	--	--	--	--	--	--	--	--	--	--	--	--	--	--	--	--	--	--	--	--	--	--	--	--	--	--
Cluster-33515.88327	940	--	--	--	--	--	HF933228.1	HF933228	81	5.10214e-32	TPA_asm: Oryzias latipes strain Hd-rR, complete genome assembly, chromosome 22	--	--	--	--	--	--	--	--	--	--	--	--	--	--	--	--	--	--
Cluster-39678.0	438	--	--	--	--	--	LN590788.1	LN590788	360	0	Cyprinus carpio genome assembly common carp genome ,scaffold 000000253	--	--	--	--	--	--	--	--	--	--	--	--	--	--	--	--	--	--
Cluster-17434.0	380	--	--	--	--	--	LN591249.1	LN591249	43	2.60485e-11	Cyprinus carpio genome assembly common carp genome ,scaffold 000029040	--	--	--	--	--	--	--	--	--	--	--	--	--	--	--	--	--	--
Cluster-33515.66800	364	--	--	--	--	--	LN590674.1	LN590674	79	2.41542e-31	Cyprinus carpio genome assembly common carp genome, scaffold: LG42, chromosome: 42	--	--	--	--	--	--	--	--	--	--	--	--	--	--	--	--	--	--
Cluster-33515.674	310	--	--	--	--	--	KF494194.1	KF494194	70	2.03571e-26	Ctenopharyngodon idella stimulator of interferon (STING) gene, complete cds	--	--	--	--	--	--	--	--	--	--	--	--	--	--	--	--	--	--
Cluster-33515.675	499	--	--	--	--	--	LN595703.1	LN595703	39	5.8393e-09	Cyprinus carpio genome assembly common carp genome ,scaffold 000001915	--	--	--	--	--	--	--	--	--	--	--	--	--	--	--	--	--	--
Cluster-33515.676	964	3598447	XP_005109964.1	471	1.7e-44	PREDICTED: uncharacterized protein C17orf105 homolog isoform X2 [Aplysia californica]	XM_016527322.1	XM_016527322	490	0	PREDICTED: Sinocyclocheilus rhinocerous uncharacterized protein C17orf105 homolog (LOC107719799), mRNA	--	--	--	--	Q9DAN9	237	8.5e-19	Uncharacterized protein C17orf105 homolog OS=Mus musculus PE=2 SV=1	--	--	--	--	--	--	--	--	--	--
Cluster-33515.677	2224	9914889	XP_019631454.1	1451	9.0e-158	PREDICTED: gamma-glutamyltranspeptidase 1-like [Branchiostoma belcheri]	XM_016447142.1	XM_016447142	1453	0	PREDICTED: Sinocyclocheilus anshuiensis gamma-glutamyltranspeptidase 1-like (LOC107658554), mRNA	K18592	GGT1_5, CD224	gamma-glutamyltranspeptidase / glutathione hydrolase / leukotriene-C4 hydrolase	http://www.genome.jp/dbget-bin/www_bget?ko:K18592	Q60928	1708	5.3e-189	Gamma-glutamyltranspeptidase 1 OS=Mus musculus GN=Ggt1 PE=1 SV=1	PF06652//PF01019	Methuselah N-terminus//Gamma-glutamyltranspeptidase	GO:0007186//GO:0006749//GO:0006691//GO:0006693//GO:0019530//GO:0006950	G-protein coupled receptor signaling pathway//glutathione metabolic process//leukotriene metabolic process//prostaglandin metabolic process//taurine metabolic process//response to stress	GO:0003840//GO:0004930	gamma-glutamyltransferase activity//G-protein coupled receptor activity	--	--	KOG2410	Gamma-glutamyltransferase
Cluster-33515.670	577	--	--	--	--	--	LN591715.1	LN591715	52	4.0462e-16	Cyprinus carpio genome assembly common carp genome ,scaffold 000000504	--	--	--	--	--	--	--	--	--	--	--	--	--	--	--	--	--	--
Cluster-33515.671	514	--	--	--	--	--	LN596191.1	LN596191	107	9.53142e-47	Cyprinus carpio genome assembly common carp genome ,scaffold 000001852	--	--	--	--	--	--	--	--	--	--	--	--	--	--	--	--	--	--
Cluster-33515.672	485	--	--	--	--	--	LN590711.1	LN590711	43	3.38452e-11	Cyprinus carpio genome assembly common carp genome, scaffold: LG40, chromosome: 40	--	--	--	--	--	--	--	--	PF03800	Nuf2 family	GO:0007067	mitotic nuclear division	--	--	GO:0000775	chromosome, centromeric region	--	--
Cluster-13650.0	439	--	--	--	--	--	LN590691.1	LN590691	257	3.31765e-130	Cyprinus carpio genome assembly common carp genome, scaffold: LG8, chromosome: 8	--	--	--	--	--	--	--	--	--	--	--	--	--	--	--	--	--	--
Cluster-29262.0	608	--	--	--	--	--	BX649530.13	BX649530	442	0	Zebrafish DNA sequence from clone DKEYP-33B5 in linkage group 17, complete sequence	--	--	--	--	--	--	--	--	--	--	--	--	--	--	--	--	--	--
Cluster-24653.0	330	--	--	--	--	--	LN590688.1	LN590688	56	1.32297e-18	Cyprinus carpio genome assembly common carp genome, scaffold: LG48, chromosome: 48	--	--	--	--	--	--	--	--	--	--	--	--	--	--	--	--	--	--
Cluster-33515.679	1748	10669072	OXU23905.1	338	8.1e-29	hypothetical protein TSAR_014546 [Trichomalopsis sarcophagae]	LN591001.1	LN591001	298	2.26582e-152	Cyprinus carpio genome assembly common carp genome ,scaffold 000001097	K14570	REX1, REXO1, RNH70	RNA exonuclease 1	http://www.genome.jp/dbget-bin/www_bget?ko:K14570	Q8N1G1	356	2.4e-32	RNA exonuclease 1 homolog OS=Homo sapiens GN=REXO1 PE=1 SV=3	--	--	--	--	--	--	--	--	KOG2248	3'-5' exonuclease
Cluster-33515.32575	416	--	--	--	--	--	LN592749.1	LN592749	62	7.85854e-22	Cyprinus carpio genome assembly common carp genome ,scaffold 000001990	--	--	--	--	--	--	--	--	--	--	--	--	--	--	--	--	--	--
Cluster-33515.16002	636	--	--	--	--	--	LN590695.1	LN590695	90	3.37102e-37	Cyprinus carpio genome assembly common carp genome, scaffold: LG23, chromosome: 23	--	--	--	--	--	--	--	--	--	--	--	--	--	--	--	--	--	--
Cluster-33515.16003	4200	9919837	XP_019636953.1	468	1.6e-43	PREDICTED: gastrula zinc finger protein XlCGF57.1-like, partial [Branchiostoma belcheri]	XM_016283655.1	XM_016283655	1241	0	PREDICTED: Sinocyclocheilus grahami B-cell lymphoma 6 protein homolog (LOC107593779), mRNA	K15618	BCL6	B-cell lymphoma 6 protein	http://www.genome.jp/dbget-bin/www_bget?ko:K15618	Q6ZN08	455	1.9e-43	Putative zinc finger protein 66 OS=Homo sapiens GN=ZNF66 PE=5 SV=3	PF02214//PF01155//PF00569//PF13465//PF00651//PF07975//PF00096//PF13912	BTB/POZ domain//Hydrogenase/urease nickel incorporation, metallochaperone, hypA//Zinc finger, ZZ type//Zinc-finger double domain//BTB/POZ domain//TFIIH C1-like domain//Zinc finger, C2H2 type//C2H2-type zinc finger	GO:0051260//GO:0006464//GO:0006281	protein homooligomerization//cellular protein modification process//DNA repair	GO:0016151//GO:0005515//GO:0046872//GO:0008270	nickel cation binding//protein binding//metal ion binding//zinc ion binding	--	--	--	--
Cluster-33515.16000	1970	149059	AAL27686.2	269	9.2e-21	troponin I heart isoform [Ciona intestinalis]	XM_016535408.1	XM_016535408	460	0	PREDICTED: Sinocyclocheilus rhinocerous troponin I, slow skeletal muscle-like (LOC107725970), mRNA	K10371	TNNI1	troponin I, slow skeletal muscle	http://www.genome.jp/dbget-bin/www_bget?ko:K10371	P48787	315	1.6e-27	Troponin I, cardiac muscle OS=Mus musculus GN=Tnni3 PE=1 SV=2	PF00992//PF06728	Troponin//GPI transamidase subunit PIG-U	GO:0006506	GPI anchor biosynthetic process	--	--	GO:0005861//GO:0016021	troponin complex//integral component of membrane	KOG3977	Troponin I
Cluster-33515.16001	965	--	--	--	--	--	JX499336.1	JX499336	110	3.96803e-48	Hypophthalmichthys molitrix microsatellite Hysd538-1 sequence	--	--	--	--	--	--	--	--	--	--	--	--	--	--	--	--	--	--
Cluster-33515.16006	364	--	--	--	--	--	LN590709.1	LN590709	135	1.78963e-62	Cyprinus carpio genome assembly common carp genome, scaffold: LG5, chromosome: 5	--	--	--	--	--	--	--	--	--	--	--	--	--	--	--	--	--	--
Cluster-33515.16007	433	--	--	--	--	--	XR_002010974.1	XR_002010974	247	1.18391e-124	PREDICTED: Cyprinus carpio uncharacterized LOC109048641 (LOC109048641), ncRNA	--	--	--	--	--	--	--	--	--	--	--	--	--	--	--	--	--	--
Cluster-33515.16004	346	--	--	--	--	--	LN590712.1	LN590712	69	8.27328e-26	Cyprinus carpio genome assembly common carp genome, scaffold: LG2, chromosome: 2	--	--	--	--	--	--	--	--	--	--	--	--	--	--	--	--	--	--
Cluster-33515.16005	4035	4177647	XP_006820013.1	189	3.5e-11	PREDICTED: leucine-rich repeat-containing protein FAM211A-like [Saccoglossus kowalevskii]	XM_016282132.1	XM_016282132	1386	0	PREDICTED: Sinocyclocheilus grahami leucine-rich repeat-containing protein 75A-like (LOC107592602), transcript variant X1, mRNA	--	--	--	--	Q7TSF4	880	9.8e-93	Leucine-rich repeat-containing protein 75A OS=Mus musculus GN=Lrrc75a PE=1 SV=1	--	--	--	--	--	--	--	--	--	--
Cluster-33515.47787	385	--	--	--	--	--	LN594495.1	LN594495	91	5.48205e-38	Cyprinus carpio genome assembly common carp genome ,scaffold 000002228	--	--	--	--	--	--	--	--	--	--	--	--	--	--	--	--	--	--
Cluster-25233.0	417	--	--	--	--	--	LN590705.1	LN590705	265	1.12047e-134	Cyprinus carpio genome assembly common carp genome, scaffold: LG11, chromosome: 11	--	--	--	--	--	--	--	--	--	--	--	--	--	--	--	--	--	--
Cluster-33515.16008	336	--	--	--	--	--	LN590879.1	LN590879	47	1.35928e-13	Cyprinus carpio genome assembly common carp genome ,scaffold 000000626	--	--	--	--	--	--	--	--	--	--	--	--	--	--	--	--	--	--
Cluster-33515.16009	821	--	--	--	--	--	LN598355.1	LN598355	54	4.53345e-17	Cyprinus carpio genome assembly common carp genome ,scaffold 000000267	--	--	--	--	--	--	--	--	--	--	--	--	--	--	--	--	--	--
Cluster-33515.47783	4697	11455096	PIK62516.1	575	7.2e-56	hypothetical protein BSL78_00522 [Apostichopus japonicus]	FJ171637.1	FJ171637	53	9.65081e-16	Hypophthalmichthys molitrix clone Hmo_1093 SINE sequence	--	--	--	--	--	--	--	--	PF02290//PF03496	Signal recognition particle 14kD protein//ADP-ribosyltransferase exoenzyme	GO:0006614//GO:0009405	SRP-dependent cotranslational protein targeting to membrane//pathogenesis	GO:0030942//GO:0008312	endoplasmic reticulum signal peptide binding//7S RNA binding	GO:0005576//GO:0005786	extracellular region//signal recognition particle, endoplasmic reticulum targeting	--	--
Cluster-33515.47782	333	--	--	--	--	--	LN590695.1	LN590695	102	3.58637e-44	Cyprinus carpio genome assembly common carp genome, scaffold: LG23, chromosome: 23	--	--	--	--	--	--	--	--	--	--	--	--	--	--	--	--	--	--
Cluster-33515.47781	348	--	--	--	--	--	LN590674.1	LN590674	46	5.08245e-13	Cyprinus carpio genome assembly common carp genome, scaffold: LG42, chromosome: 42	--	--	--	--	--	--	--	--	--	--	--	--	--	--	--	--	--	--
Cluster-33515.47780	923	--	--	--	--	--	JQ768234.1	JQ768234	338	6.82345e-175	Ctenopharyngodon idella prkrip1 (prkrip1) gene, complete cds	--	--	--	--	--	--	--	--	PF06524	NOA36 protein	--	--	GO:0008270	zinc ion binding	GO:0005634	nucleus	--	--
Cluster-27753.0	518	--	--	--	--	--	LN591195.1	LN591195	67	1.6544e-24	Cyprinus carpio genome assembly common carp genome ,scaffold 000028941	--	--	--	--	--	--	--	--	--	--	--	--	--	--	--	--	--	--
Cluster-33515.72252	552	--	--	--	--	--	LN590684.1	LN590684	90	2.90064e-37	Cyprinus carpio genome assembly common carp genome, scaffold: LG18, chromosome: 18	--	--	--	--	--	--	--	--	--	--	--	--	--	--	--	--	--	--
Cluster-31289.1	855	--	--	--	--	--	XM_016231493.1	XM_016231493	181	1.19093e-87	PREDICTED: Sinocyclocheilus grahami transmembrane protein 56-B (LOC107550253), mRNA	--	--	--	--	--	--	--	--	PF06367	Diaphanous FH3 Domain	GO:0016043	cellular component organization	GO:0003779	actin binding	--	--	--	--
Cluster-33240.0	583	--	--	--	--	--	LN590719.1	LN590719	257	4.49726e-130	Cyprinus carpio genome assembly common carp genome, scaffold: LG25, chromosome: 25	--	--	--	--	--	--	--	--	--	--	--	--	--	--	--	--	--	--
Cluster-42047.0	590	--	--	--	--	--	XM_016255097.1	XM_016255097	120	6.55135e-54	PREDICTED: Sinocyclocheilus grahami gastrula zinc finger protein XlCGF57.1-like (LOC107569101), mRNA	--	--	--	--	--	--	--	--	--	--	--	--	--	--	--	--	--	--
Cluster-25741.0	667	--	--	--	--	--	LN594907.1	LN594907	79	4.61779e-31	Cyprinus carpio genome assembly common carp genome ,scaffold 000000615	--	--	--	--	--	--	--	--	--	--	--	--	--	--	--	--	--	--
Cluster-33515.43941	2033	--	--	--	--	--	XM_016482931.1	XM_016482931	210	2.19278e-103	PREDICTED: Sinocyclocheilus anshuiensis nucleolar protein 7-like (LOC107686093), mRNA	--	--	--	--	Q9UMY1	144	1.1e-07	Nucleolar protein 7 OS=Homo sapiens GN=NOL7 PE=1 SV=2	PF08157//PF04882	NUC129 domain//Peroxin-3	GO:0007031	peroxisome organization	--	--	GO:0005779//GO:0005634	integral component of peroxisomal membrane//nucleus	--	--
Cluster-33515.43940	2497	--	--	--	--	--	LN590718.1	LN590718	487	0	Cyprinus carpio genome assembly common carp genome, scaffold: LG9, chromosome: 9	--	--	--	--	--	--	--	--	PF16588	C2H2 zinc-finger	--	--	GO:0008270//GO:0003676	zinc ion binding//nucleic acid binding	--	--	--	--
Cluster-33515.43943	1287	--	--	--	--	--	LN598318.1	LN598318	100	1.93493e-42	Cyprinus carpio genome assembly common carp genome ,scaffold 000000923	--	--	--	--	--	--	--	--	--	--	--	--	--	--	--	--	--	--
Cluster-28751.0	414	--	--	--	--	--	JX499852.1	JX499852	147	4.38352e-69	Hypophthalmichthys molitrix microsatellite Hysd312-1 sequence	--	--	--	--	--	--	--	--	--	--	--	--	--	--	--	--	--	--
Cluster-33515.43945	655	--	--	--	--	--	LN590684.1	LN590684	91	9.6685e-38	Cyprinus carpio genome assembly common carp genome, scaffold: LG18, chromosome: 18	--	--	--	--	--	--	--	--	--	--	--	--	--	--	--	--	--	--
Cluster-5773.0	452	--	--	--	--	--	--	--	--	--	--	--	--	--	--	--	--	--	--	--	--	--	--	--	--	--	--	--	--
Cluster-14173.0	1088	6395466	XP_013404328.1	359	1.9e-31	aerolysin-like protein [Lingula anatina]	XM_016236115.1	XM_016236115	574	0	PREDICTED: Sinocyclocheilus grahami natterin-like protein (LOC107553807), mRNA	--	--	--	--	Q5CZR5	1196	6.0e-130	Natterin-like protein OS=Danio rerio GN=zgc:113413 PE=2 SV=1	PF01117	Aerolysin toxin	GO:0009405	pathogenesis	--	--	GO:0005576	extracellular region	--	--
Cluster-33515.43946	3128	9921074	XP_019638329.1	728	8.7e-74	PREDICTED: ran-binding protein 9-like isoform X2 [Branchiostoma belcheri]	LN594024.1	LN594024	980	0	Cyprinus carpio genome assembly common carp genome ,scaffold 000008804	--	--	--	--	A1L252	1197	1.3e-129	Ran-binding protein 9 OS=Danio rerio GN=ranbp9 PE=2 SV=1	PF00622//PF08513//PF01134	SPRY domain//LisH//Glucose inhibited division protein A	GO:0008033	tRNA processing	GO:0050660//GO:0005515	flavin adenine dinucleotide binding//protein binding	--	--	KOG2659	LisH motif-containing protein
Cluster-33515.43949	410	--	--	--	--	--	LN590713.1	LN590713	259	2.38106e-131	Cyprinus carpio genome assembly common carp genome, scaffold: LG20, chromosome: 20	--	--	--	--	--	--	--	--	--	--	--	--	--	--	--	--	--	--
Cluster-33515.43948	875	--	--	--	--	--	JQ033123.1	JQ033123	205	5.55665e-101	Ctenopharyngodon idella clone Marker800f microsatellite sequence	--	--	--	--	--	--	--	--	--	--	--	--	--	--	--	--	--	--
Cluster-33515.88175	403	--	--	--	--	--	LN598459.1	LN598459	155	1.52016e-73	Cyprinus carpio genome assembly common carp genome ,scaffold 000001513	--	--	--	--	--	--	--	--	--	--	--	--	--	--	--	--	--	--
Cluster-21981.0	733	--	--	--	--	--	--	--	--	--	--	--	--	--	--	--	--	--	--	--	--	--	--	--	--	--	--	--	--
Cluster-33515.88177	1914	--	--	--	--	--	LN590692.1	LN590692	474	0	Cyprinus carpio genome assembly common carp genome, scaffold: LG33, chromosome: 33	--	--	--	--	--	--	--	--	--	--	--	--	--	--	--	--	--	--
Cluster-33515.88176	676	--	--	--	--	--	LN593391.1	LN593391	48	8.00517e-14	Cyprinus carpio genome assembly common carp genome ,scaffold 000009543	--	--	--	--	--	--	--	--	--	--	--	--	--	--	--	--	--	--
Cluster-33515.88171	701	--	--	--	--	--	--	--	--	--	--	--	--	--	--	--	--	--	--	--	--	--	--	--	--	--	--	--	--
Cluster-5650.0	393	--	--	--	--	--	LN590681.1	LN590681	41	3.49583e-10	Cyprinus carpio genome assembly common carp genome, scaffold: LG47, chromosome: 47	--	--	--	--	--	--	--	--	--	--	--	--	--	--	--	--	--	--
Cluster-33515.59948	879	--	--	--	--	--	LN595557.1	LN595557	123	2.14004e-55	Cyprinus carpio genome assembly common carp genome ,scaffold 000000212	--	--	--	--	--	--	--	--	--	--	--	--	--	--	--	--	--	--
Cluster-33515.59949	1105	--	--	--	--	--	KT695795.1	KT695795	171	5.62035e-82	Megalobrama amblycephala clone BAC BSB41E4 genomic sequence	--	--	--	--	--	--	--	--	PF09285	Elongation factor P, C-terminal	GO:0043043	peptide biosynthetic process	--	--	GO:0005737	cytoplasm	--	--
Cluster-33515.59946	931	--	--	--	--	--	LN595377.1	LN595377	122	8.15901e-55	Cyprinus carpio genome assembly common carp genome ,scaffold 000000798	--	--	--	--	--	--	--	--	PF01609	Transposase DDE domain	GO:0006313	transposition, DNA-mediated	GO:0003677//GO:0004803	DNA binding//transposase activity	--	--	--	--
Cluster-33515.59947	1677	7415938	XP_014789989.1	211	4.1e-14	PREDICTED: zinc finger protein 91-like [Octopus bimaculoides]	LN591785.1	LN591785	116	3.23656e-51	Cyprinus carpio genome assembly common carp genome ,scaffold 000028912	--	--	--	--	Q86V71	204	9.9e-15	Zinc finger protein 429 OS=Homo sapiens GN=ZNF429 PE=2 SV=2	PF06689//PF01428//PF02892//PF00096//PF13912//PF00412//PF13465	ClpX C4-type zinc finger//AN1-like Zinc finger//BED zinc finger//Zinc finger, C2H2 type//C2H2-type zinc finger//LIM domain//Zinc-finger double domain	--	--	GO:0008270//GO:0003677//GO:0046872//GO:0046983	zinc ion binding//DNA binding//metal ion binding//protein dimerization activity	--	--	--	--
Cluster-33515.51217	630	--	--	--	--	--	LN591898.1	LN591898	136	8.95677e-63	Cyprinus carpio genome assembly common carp genome ,scaffold 000001155	--	--	--	--	--	--	--	--	--	--	--	--	--	--	--	--	--	--
Cluster-33515.59945	1498	--	--	--	--	--	LN592624.1	LN592624	77	1.38018e-29	Cyprinus carpio genome assembly common carp genome ,scaffold 000004913	--	--	--	--	--	--	--	--	--	--	--	--	--	--	--	--	--	--
Cluster-33515.59942	341	--	--	--	--	--	KT695791.1	KT695791	160	2.10893e-76	Megalobrama amblycephala clone BAC BSB28B3 genomic sequence	--	--	--	--	--	--	--	--	--	--	--	--	--	--	--	--	--	--
Cluster-33515.59943	514	--	--	--	--	--	JX402050.1	JX402050	169	3.26248e-81	Ctenopharyngodon idella RNA helicase LGP2 (LGP2) gene, complete cds	--	--	--	--	--	--	--	--	--	--	--	--	--	--	--	--	--	--
Cluster-33515.59940	967	--	--	--	--	--	XM_016471437.1	XM_016471437	64	1.48172e-22	PREDICTED: Sinocyclocheilus anshuiensis galactosylgalactosylxylosylprotein 3-beta-glucuronosyltransferase 1-like (LOC107676758), transcript variant X4, mRNA	--	--	--	--	--	--	--	--	--	--	--	--	--	--	--	--	--	--
Cluster-33515.39592	1438	--	--	--	--	--	LN590678.1	LN590678	798	0	Cyprinus carpio genome assembly common carp genome, scaffold: LG28, chromosome: 28	--	--	--	--	--	--	--	--	--	--	--	--	--	--	--	--	--	--
Cluster-33515.42094	307	--	--	--	--	--	XM_016257804.1	XM_016257804	109	4.20733e-48	PREDICTED: Sinocyclocheilus grahami tripartite motif-containing protein 35-like (LOC107571482), mRNA	--	--	--	--	--	--	--	--	--	--	--	--	--	--	--	--	--	--
Cluster-33515.42095	966	--	--	--	--	--	CR762410.13	CR762410	284	7.46406e-145	Zebrafish DNA sequence from clone DKEYP-86A11 in linkage group 21, complete sequence	--	--	--	--	--	--	--	--	--	--	--	--	--	--	--	--	--	--
Cluster-33515.42096	5512	1564553	EEN61667.1	576	6.5e-56	hypothetical protein BRAFLDRAFT_218568, partial [Branchiostoma floridae]	XM_016229603.1	XM_016229603	1608	0	PREDICTED: Sinocyclocheilus grahami splicing factor, suppressor of white-apricot homolog (LOC107548791), mRNA	--	--	--	--	Q12872	992	1.4e-105	Splicing factor, suppressor of white-apricot homolog OS=Homo sapiens GN=SFSWAP PE=1 SV=3	PF15750//PF01805	Ubiquitin-binding zinc-finger//Surp module	GO:0006396	RNA processing	GO:0043130//GO:0003723	ubiquitin binding//RNA binding	--	--	KOG1847	mRNA splicing factor
Cluster-33515.42097	2332	4184929	XP_006813300.1	187	3.5e-11	PREDICTED: Fanconi anemia group E protein-like [Saccoglossus kowalevskii]	XM_016459887.1	XM_016459887	810	0	PREDICTED: Sinocyclocheilus anshuiensis Fanconi anemia group E protein-like (LOC107668098), mRNA	K10892	FANCE	fanconi anemia group E protein	http://www.genome.jp/dbget-bin/www_bget?ko:K10892	Q9HB96	313	3.2e-27	Fanconi anemia group E protein OS=Homo sapiens GN=FANCE PE=1 SV=1	--	--	--	--	--	--	--	--	--	--
Cluster-33515.42090	346	5469227	XP_011672247.1	149	1.3e-07	PREDICTED: zinc-binding protein A33-like [Strongylocentrotus purpuratus]	XM_016475679.1	XM_016475679	132	7.87355e-61	PREDICTED: Sinocyclocheilus anshuiensis E3 ubiquitin-protein ligase TRIM17-like (LOC107679948), mRNA	K12012	TRIM35	tripartite motif-containing protein 35	http://www.genome.jp/dbget-bin/www_bget?ko:K12012	Q91431	139	7.0e-08	Nuclear factor 7, ovary OS=Xenopus laevis PE=2 SV=1	PF12678//PF16685//PF13639//PF04564//PF11789//PF14634//PF00097	RING-H2 zinc finger//zinc RING finger of MSL2//Ring finger domain//U-box domain//Zinc-finger of the MIZ type in Nse subunit//zinc-RING finger domain//Zinc finger, C3HC4 type (RING finger)	GO:0016567	protein ubiquitination	GO:0008270//GO:0005515//GO:0046872//GO:0004842//GO:0061630	zinc ion binding//protein binding//metal ion binding//ubiquitin-protein transferase activity//ubiquitin protein ligase activity	--	--	--	--
Cluster-33515.42091	706	--	--	--	--	--	LN591001.1	LN591001	131	6.07798e-60	Cyprinus carpio genome assembly common carp genome ,scaffold 000001097	K12012	TRIM35	tripartite motif-containing protein 35	http://www.genome.jp/dbget-bin/www_bget?ko:K12012	Q2T9Z0	143	4.9e-08	E3 ubiquitin-protein ligase TRIM17 OS=Bos taurus GN=TRIM17 PE=2 SV=1	PF00643//PF02207	B-box zinc finger//Putative zinc finger in N-recognin (UBR box)	--	--	GO:0008270	zinc ion binding	GO:0005622	intracellular	--	--
Cluster-33515.42092	1227	8820301	XP_017480670.1	145	1.4e-06	PREDICTED: uncharacterized protein LOC108369955 [Rhagoletis zephyria]	XM_019085269.1	XM_019085269	206	2.18909e-101	PREDICTED: Cyprinus carpio E3 ubiquitin-protein ligase TRIM17-like (LOC109068467), mRNA	--	--	--	--	Q7TPM3	143	8.6e-08	E3 ubiquitin-protein ligase TRIM17 OS=Mus musculus GN=Trim17 PE=2 SV=1	PF00643//PF02207	B-box zinc finger//Putative zinc finger in N-recognin (UBR box)	--	--	GO:0008270	zinc ion binding	GO:0005622	intracellular	--	--
Cluster-33515.42093	862	--	--	--	--	--	LN590704.1	LN590704	91	1.28913e-37	Cyprinus carpio genome assembly common carp genome, scaffold: LG14, chromosome: 14	--	--	--	--	--	--	--	--	PF06635	Nodulation protein NolV	GO:0009877	nodulation	--	--	--	--	--	--
Cluster-33515.109423	304	--	--	--	--	--	LN590788.1	LN590788	50	2.61303e-15	Cyprinus carpio genome assembly common carp genome ,scaffold 000000253	--	--	--	--	--	--	--	--	--	--	--	--	--	--	--	--	--	--
Cluster-33515.42098	2305	1410284	XP_002129997.1	219	6.7e-15	PREDICTED: claudin-7-like [Ciona intestinalis]	KF193860.1	KF193860	686	0	Ctenopharyngodon idella claudin b mRNA, partial cds	K06087	CLDN	claudin	http://www.genome.jp/dbget-bin/www_bget?ko:K06087	Q9YH91	614	3.9e-62	Claudin-like protein ZF-A89 OS=Danio rerio GN=cldnd PE=2 SV=1	PF04103//PF05739//PF13903//PF15108//PF00822	CD20-like family//SNARE domain//PMP-22/EMP/MP20/Claudin tight junction//Voltage-dependent calcium channel gamma-like subunit protein family//PMP-22/EMP/MP20/Claudin family	GO:0006816//GO:0006811	calcium ion transport//ion transport	GO:0005262//GO:0005515//GO:0005244	calcium channel activity//protein binding//voltage-gated ion channel activity	GO:0016021	integral component of membrane	--	--
Cluster-33515.42099	2611	--	--	--	--	--	XM_016550984.1	XM_016550984	1169	0	PREDICTED: Sinocyclocheilus rhinocerous family with sequence similarity 168 member B (fam168b), transcript variant X1, mRNA	--	--	--	--	Q08BY2	481	1.2e-46	Myelin-associated neurite-outgrowth inhibitor OS=Danio rerio GN=fam168b PE=2 SV=1	PF02402	Lysis protein	GO:0019835//GO:0009405	cytolysis//pathogenesis	--	--	GO:0019867	outer membrane	--	--
Cluster-22483.0	390	--	--	--	--	--	JQ768234.1	JQ768234	95	3.32262e-40	Ctenopharyngodon idella prkrip1 (prkrip1) gene, complete cds	--	--	--	--	--	--	--	--	--	--	--	--	--	--	--	--	--	--
Cluster-17588.0	367	--	--	--	--	--	--	--	--	--	--	--	--	--	--	--	--	--	--	--	--	--	--	--	--	--	--	--	--
Cluster-40007.0	976	--	--	--	--	--	LN590679.1	LN590679	226	1.31716e-112	Cyprinus carpio genome assembly common carp genome, scaffold: LG24, chromosome: 24	--	--	--	--	--	--	--	--	--	--	--	--	--	--	--	--	--	--
Cluster-33110.0	540	11388185	PIC44843.1	151	1.2e-07	hypothetical protein B9Z55_005070 [Caenorhabditis nigoni]	LN593277.1	LN593277	88	3.66529e-36	Cyprinus carpio genome assembly common carp genome ,scaffold 000000537	--	--	--	--	--	--	--	--	--	--	--	--	--	--	--	--	--	--
Cluster-11731.0	579	--	--	--	--	--	--	--	--	--	--	--	--	--	--	--	--	--	--	PF02815	MIR domain	--	--	--	--	GO:0016020	membrane	--	--
Cluster-33110.2	1826	--	--	--	--	--	LN590720.1	LN590720	259	1.13382e-130	Cyprinus carpio genome assembly common carp genome, scaffold: LG19, chromosome: 19	--	--	--	--	--	--	--	--	--	--	--	--	--	--	--	--	--	--
Cluster-33110.3	305	--	--	--	--	--	LN591215.1	LN591215	72	1.54529e-27	Cyprinus carpio genome assembly common carp genome ,scaffold 000028981	--	--	--	--	--	--	--	--	--	--	--	--	--	--	--	--	--	--
Cluster-33515.75904	674	--	--	--	--	--	LN592048.1	LN592048	105	1.64396e-45	Cyprinus carpio genome assembly common carp genome ,scaffold 000028924	--	--	--	--	--	--	--	--	--	--	--	--	--	--	--	--	--	--
Cluster-33515.75905	449	--	--	--	--	--	--	--	--	--	--	--	--	--	--	--	--	--	--	--	--	--	--	--	--	--	--	--	--
Cluster-33515.57539	465	11248973	PFX16031.1	264	8.2e-21	Serine..threonine-protein kinase pim-3 [Stylophora pistillata]	--	--	--	--	--	K04702	PIM1	proto-oncogene serine/threonine-protein kinase Pim-1	http://www.genome.jp/dbget-bin/www_bget?ko:K04702	Q62070	274	2.1e-23	Serine/threonine-protein kinase pim-2 OS=Mus musculus GN=Pim2 PE=1 SV=1	PF00069//PF07714//PF06293	Protein kinase domain//Protein tyrosine kinase//Lipopolysaccharide kinase (Kdo/WaaP) family	GO:0006468	protein phosphorylation	GO:0016773//GO:0004672//GO:0005524	phosphotransferase activity, alcohol group as acceptor//protein kinase activity//ATP binding	GO:0016020	membrane	KOG0583	Serine/threonine protein kinase
Cluster-33515.57538	963	433035	AAX26836.2	169	1.8e-09	SJCHGC03019 protein, partial [Schistosoma japonicum]	LN591006.1	LN591006	114	2.36621e-50	Cyprinus carpio genome assembly common carp genome ,scaffold 000001124	--	--	--	--	--	--	--	--	--	--	--	--	--	--	--	--	--	--
Cluster-33515.9858	1995	--	--	--	--	--	LN590712.1	LN590712	110	8.36274e-48	Cyprinus carpio genome assembly common carp genome, scaffold: LG2, chromosome: 2	--	--	--	--	--	--	--	--	--	--	--	--	--	--	--	--	--	--
Cluster-33515.9859	1048	--	--	--	--	--	LN598428.1	LN598428	108	5.59108e-47	Cyprinus carpio genome assembly common carp genome ,scaffold 000000986	--	--	--	--	--	--	--	--	--	--	--	--	--	--	--	--	--	--
Cluster-33515.2036	398	--	--	--	--	--	LN592803.1	LN592803	69	9.64775e-26	Cyprinus carpio genome assembly common carp genome ,scaffold 000006031	--	--	--	--	--	--	--	--	--	--	--	--	--	--	--	--	--	--
Cluster-30313.0	638	--	--	--	--	--	--	--	--	--	--	--	--	--	--	--	--	--	--	--	--	--	--	--	--	--	--	--	--
Cluster-33515.9855	462	--	--	--	--	--	--	--	--	--	--	--	--	--	--	--	--	--	--	--	--	--	--	--	--	--	--	--	--
Cluster-33515.9856	1224	--	--	--	--	--	--	--	--	--	--	--	--	--	--	--	--	--	--	PF06156//PF04977//PF10018//PF16331//PF01166	Protein of unknown function (DUF972)//Septum formation initiator//Vitamin-D-receptor interacting Mediator subunit 4//TolA binding protein trimerisation//TSC-22/dip/bun family	GO:0070206//GO:0006260//GO:0006355//GO:0006357//GO:0007049	protein trimerization//DNA replication//regulation of transcription, DNA-templated//regulation of transcription from RNA polymerase II promoter//cell cycle	GO:0001104//GO:0003700	RNA polymerase II transcription cofactor activity//transcription factor activity, sequence-specific DNA binding	GO:0005667//GO:0016592	transcription factor complex//mediator complex	--	--
Cluster-33515.9857	734	9840974	SCU71733.1	590	2.0e-58	Ribosomal protein L31e, putative [Trypanosoma equiperdum]	--	--	--	--	--	K02910	RP-L31e, RPL31	large subunit ribosomal protein L31e	http://www.genome.jp/dbget-bin/www_bget?ko:K02910	Q9GN74	152	4.6e-09	60S ribosomal protein L31 OS=Aedes aegypti GN=RpL31 PE=2 SV=1	PF01198//PF01499	Ribosomal protein L31e//Herpesvirus UL25 family	GO:0006412//GO:0042254//GO:0019072	translation//ribosome biogenesis//viral genome packaging	GO:0003735	structural constituent of ribosome	GO:0005840//GO:0005622//GO:0042025	ribosome//intracellular//host cell nucleus	--	--
Cluster-29056.0	458	--	--	--	--	--	LN594534.1	LN594534	41	4.11605e-10	Cyprinus carpio genome assembly common carp genome ,scaffold 000001034	--	--	--	--	--	--	--	--	--	--	--	--	--	--	--	--	--	--
Cluster-33515.9851	629	--	--	--	--	--	LN595682.1	LN595682	91	9.2637e-38	Cyprinus carpio genome assembly common carp genome ,scaffold 000029080	--	--	--	--	--	--	--	--	--	--	--	--	--	--	--	--	--	--
Cluster-33515.9852	884	--	--	--	--	--	JQ775388.1	JQ775388	95	7.90858e-40	Ctenopharyngodon idella complement component C6 (C6) gene, complete cds	--	--	--	--	--	--	--	--	--	--	--	--	--	--	--	--	--	--
Cluster-33515.9853	1459	11104377	XP_022286825.1	162	1.7e-08	uncharacterized protein LOC111099705 [Crassostrea virginica]	XM_016569183.1	XM_016569183	446	0	PREDICTED: Sinocyclocheilus rhinocerous uncharacterized LOC107753084 (LOC107753084), mRNA	--	--	--	--	--	--	--	--	PF06009//PF01956//PF10186//PF02033	Laminin Domain II//Integral membrane protein DUF106//Vacuolar sorting 38 and autophagy-related subunit 14//Ribosome-binding factor A	GO:0010508//GO:0006364//GO:0007155	positive regulation of autophagy//rRNA processing//cell adhesion	--	--	GO:0016020	membrane	--	--
Cluster-33515.75908	628	--	--	--	--	--	LN592752.1	LN592752	220	1.80032e-109	Cyprinus carpio genome assembly common carp genome ,scaffold 000028909	--	--	--	--	--	--	--	--	--	--	--	--	--	--	--	--	--	--
Cluster-33515.13568	644	--	--	--	--	--	--	--	--	--	--	--	--	--	--	--	--	--	--	PF04900	Fcf1	--	--	--	--	GO:0032040	small-subunit processome	--	--
Cluster-33515.13569	864	--	--	--	--	--	LN590687.1	LN590687	94	2.7775e-39	Cyprinus carpio genome assembly common carp genome, scaffold: LG13, chromosome: 13	--	--	--	--	--	--	--	--	--	--	--	--	--	--	--	--	--	--
Cluster-17036.0	352	--	--	--	--	--	LN590720.1	LN590720	59	3.05417e-20	Cyprinus carpio genome assembly common carp genome, scaffold: LG19, chromosome: 19	--	--	--	--	--	--	--	--	--	--	--	--	--	--	--	--	--	--
Cluster-25595.0	379	--	--	--	--	--	--	--	--	--	--	--	--	--	--	--	--	--	--	--	--	--	--	--	--	--	--	--	--
Cluster-33515.13562	579	--	--	--	--	--	LN591203.1	LN591203	67	1.8629e-24	Cyprinus carpio genome assembly common carp genome ,scaffold 000028964	--	--	--	--	--	--	--	--	--	--	--	--	--	--	--	--	--	--
Cluster-33515.13563	1120	--	--	--	--	--	LN590713.1	LN590713	125	2.12358e-56	Cyprinus carpio genome assembly common carp genome, scaffold: LG20, chromosome: 20	--	--	--	--	--	--	--	--	PF00008	EGF-like domain	--	--	GO:0005515	protein binding	--	--	--	--
Cluster-33515.13560	306	--	--	--	--	--	LN593974.1	LN593974	94	9.13845e-40	Cyprinus carpio genome assembly common carp genome ,scaffold 000000299	--	--	--	--	--	--	--	--	--	--	--	--	--	--	--	--	--	--
Cluster-33515.13561	1055	--	--	--	--	--	LN590703.1	LN590703	70	7.49152e-26	Cyprinus carpio genome assembly common carp genome, scaffold: LG6, chromosome: 6	--	--	--	--	--	--	--	--	--	--	--	--	--	--	--	--	--	--
Cluster-33515.13566	995	--	--	--	--	--	LN590709.1	LN590709	170	1.81363e-81	Cyprinus carpio genome assembly common carp genome, scaffold: LG5, chromosome: 5	--	--	--	--	--	--	--	--	--	--	--	--	--	--	--	--	--	--
Cluster-33515.13567	2964	--	--	--	--	--	XM_017351525.1	XM_017351525	623	0	PREDICTED: Danio rerio uncharacterized LOC108179621 (LOC108179621), mRNA	--	--	--	--	--	--	--	--	--	--	--	--	--	--	--	--	--	--
Cluster-33515.13564	416	--	--	--	--	--	--	--	--	--	--	--	--	--	--	--	--	--	--	--	--	--	--	--	--	--	--	--	--
Cluster-33515.13565	463	--	--	--	--	--	EF363857.1	EF363857	119	1.81807e-53	Ctenopharyngodon idella complement component C9 (C9) gene, complete cds	--	--	--	--	--	--	--	--	--	--	--	--	--	--	--	--	--	--
Cluster-27195.0	462	--	--	--	--	--	LN590701.1	LN590701	38	1.93308e-08	Cyprinus carpio genome assembly common carp genome, scaffold: LG1, chromosome: 1	--	--	--	--	--	--	--	--	--	--	--	--	--	--	--	--	--	--
Cluster-33515.70844	402	--	--	--	--	--	LN590703.1	LN590703	76	1.24902e-29	Cyprinus carpio genome assembly common carp genome, scaffold: LG6, chromosome: 6	--	--	--	--	--	--	--	--	--	--	--	--	--	--	--	--	--	--
Cluster-24967.0	482	--	--	--	--	--	LN596574.1	LN596574	265	1.31063e-134	Cyprinus carpio genome assembly common carp genome ,scaffold 000001656	--	--	--	--	--	--	--	--	--	--	--	--	--	--	--	--	--	--
Cluster-30223.0	562	--	--	--	--	--	BX296562.4	BX296562	87	1.37559e-35	Zebrafish DNA sequence from clone CH211-260G14 in linkage group 20, complete sequence	--	--	--	--	--	--	--	--	--	--	--	--	--	--	--	--	--	--
Cluster-23276.0	430	--	--	--	--	--	--	--	--	--	--	--	--	--	--	--	--	--	--	--	--	--	--	--	--	--	--	--	--
Cluster-33515.70845	948	--	--	--	--	--	LN590931.1	LN590931	52	6.8012e-16	Cyprinus carpio genome assembly common carp genome ,scaffold 000000835	--	--	--	--	--	--	--	--	--	--	--	--	--	--	--	--	--	--
Cluster-31554.0	323	--	--	--	--	--	JX499810.1	JX499810	79	2.11623e-31	Hypophthalmichthys molitrix microsatellite Hysd753-1 sequence	--	--	--	--	--	--	--	--	--	--	--	--	--	--	--	--	--	--
Cluster-33515.105510	479	--	--	--	--	--	--	--	--	--	--	--	--	--	--	--	--	--	--	--	--	--	--	--	--	--	--	--	--
Cluster-35217.0	798	--	--	--	--	--	LN595613.1	LN595613	196	5.08373e-96	Cyprinus carpio genome assembly common carp genome ,scaffold 000000440	--	--	--	--	--	--	--	--	--	--	--	--	--	--	--	--	--	--
Cluster-5034.0	381	--	--	--	--	--	LN590683.1	LN590683	149	3.10426e-70	Cyprinus carpio genome assembly common carp genome, scaffold: LG38, chromosome: 38	--	--	--	--	--	--	--	--	--	--	--	--	--	--	--	--	--	--
Cluster-10717.0	675	--	--	--	--	--	--	--	--	--	--	--	--	--	--	--	--	--	--	--	--	--	--	--	--	--	--	--	--
Cluster-18697.0	475	--	--	--	--	--	LN593374.1	LN593374	72	2.50465e-27	Cyprinus carpio genome assembly common carp genome ,scaffold 000009749	--	--	--	--	--	--	--	--	--	--	--	--	--	--	--	--	--	--
Cluster-36359.0	437	--	--	--	--	--	CR847898.9	CR847898	65	1.78194e-23	Zebrafish DNA sequence from clone CH211-160M12 in linkage group 6, complete sequence	--	--	--	--	--	--	--	--	--	--	--	--	--	--	--	--	--	--
Cluster-33515.93073	1069	--	--	--	--	--	LN591940.1	LN591940	501	0	Cyprinus carpio genome assembly common carp genome ,scaffold 000000658	--	--	--	--	--	--	--	--	--	--	--	--	--	--	--	--	--	--
Cluster-9284.0	934	555454	XP_001026313.1	716	6.4e-73	papain family cysteine protease [Tetrahymena thermophila SB210]	FN392456.1	FN392456	51	2.40864e-15	Telonema subtilis partial mRNA for cathepsin L1, contig 00584	K01365	CTSL	cathepsin L	http://www.genome.jp/dbget-bin/www_bget?ko:K01365	A0E358	614	1.6e-62	Cathepsin L 2 OS=Paramecium tetraurelia GN=GSPATT00022898001 PE=3 SV=2	PF00112//PF03051	Papain family cysteine protease//Peptidase C1-like family	GO:0006508	proteolysis	GO:0004197//GO:0008234	cysteine-type endopeptidase activity//cysteine-type peptidase activity	--	--	KOG1543	Cysteine proteinase Cathepsin L
Cluster-36359.1	1074	--	--	--	--	--	--	--	--	--	--	--	--	--	--	--	--	--	--	--	--	--	--	--	--	--	--	--	--
Cluster-34663.1	675	--	--	--	--	--	LN590713.1	LN590713	35	1.34696e-06	Cyprinus carpio genome assembly common carp genome, scaffold: LG20, chromosome: 20	--	--	--	--	--	--	--	--	--	--	--	--	--	--	--	--	--	--
Cluster-29706.0	875	--	--	--	--	--	LN591079.1	LN591079	122	7.66052e-55	Cyprinus carpio genome assembly common carp genome ,scaffold 000001716	--	--	--	--	--	--	--	--	--	--	--	--	--	--	--	--	--	--
Cluster-36353.0	1260	--	--	--	--	--	KC465164.1	KC465164	707	0	Hypophthalmichthys nobilis microsatellite Arsd729 sequence	--	--	--	--	--	--	--	--	--	--	--	--	--	--	--	--	--	--
Cluster-33515.88165	3167	11090263	XP_022331296.1	623	1.3e-61	5'-AMP-activated protein kinase subunit beta-1-like isoform X2 [Crassostrea virginica]	XM_019111474.1	XM_019111474	726	0	PREDICTED: Cyprinus carpio 5'-AMP-activated protein kinase subunit beta-1-like (LOC109097856), transcript variant X2, mRNA	K07199	PRKAB	5'-AMP-activated protein kinase, regulatory beta subunit	http://www.genome.jp/dbget-bin/www_bget?ko:K07199	P80386	1062	6.0e-114	5'-AMP-activated protein kinase subunit beta-1 OS=Rattus norvegicus GN=Prkab1 PE=1 SV=4	PF02922//PF04739	Carbohydrate-binding module 48 (Isoamylase N-terminal domain)//5'-AMP-activated protein kinase beta subunit, interaction domain	GO:0005975	carbohydrate metabolic process	GO:0004553//GO:0005515	hydrolase activity, hydrolyzing O-glycosyl compounds//protein binding	--	--	KOG1616	Protein involved in Snf1 protein kinase complex assembly
Cluster-9876.0	311	--	--	--	--	--	JX499379.1	JX499379	67	9.50543e-25	Hypophthalmichthys molitrix microsatellite Hysd928-1 sequence	--	--	--	--	--	--	--	--	--	--	--	--	--	--	--	--	--	--
Cluster-33515.62902	413	6374827	KOF97756.1	252	1.8e-19	hypothetical protein OCBIM_22028603mg [Octopus bimaculoides]	XM_019088761.1	XM_019088761	131	3.42791e-60	PREDICTED: Cyprinus carpio gastrula zinc finger protein XlCGF8.2DB-like (LOC109072524), mRNA	--	--	--	--	P18749	256	2.3e-21	Oocyte zinc finger protein XlCOF6 (Fragment) OS=Xenopus laevis PE=3 SV=1	PF16622//PF07975//PF00096//PF00130//PF13912//PF00628//PF01155//PF01428//PF05191//PF05180//PF00412//PF13465	zinc-finger C2H2-type//TFIIH C1-like domain//Zinc finger, C2H2 type//Phorbol esters/diacylglycerol binding domain (C1 domain)//C2H2-type zinc finger//PHD-finger//Hydrogenase/urease nickel incorporation, metallochaperone, hypA//AN1-like Zinc finger//Adenylate kinase, active site lid//DNL zinc finger//LIM domain//Zinc-finger double domain	GO:0006281//GO:0006144//GO:0006464//GO:0035556//GO:0046034	DNA repair//purine nucleobase metabolic process//cellular protein modification process//intracellular signal transduction//ATP metabolic process	GO:0046872//GO:0008270//GO:0004017//GO:0016151//GO:0005515	metal ion binding//zinc ion binding//adenylate kinase activity//nickel cation binding//protein binding	--	--	--	--
Cluster-33515.93076	635	1714778	XP_002607579.1	152	1.1e-07	hypothetical protein BRAFLDRAFT_261932 [Branchiostoma floridae]	XM_016544034.1	XM_016544034	154	8.90502e-73	PREDICTED: Sinocyclocheilus rhinocerous heme-binding protein 2-like (LOC107732635), mRNA	--	--	--	--	Q9Y5Z4	126	4.2e-06	Heme-binding protein 2 OS=Homo sapiens GN=HEBP2 PE=1 SV=1	--	--	--	--	--	--	--	--	--	--
Cluster-42276.0	1799	--	--	--	--	--	LN595167.1	LN595167	257	1.44458e-129	Cyprinus carpio genome assembly common carp genome ,scaffold 000001845	--	--	--	--	--	--	--	--	--	--	--	--	--	--	--	--	--	--
Cluster-31573.0	352	--	--	--	--	--	LN590681.1	LN590681	45	1.85119e-12	Cyprinus carpio genome assembly common carp genome, scaffold: LG47, chromosome: 47	--	--	--	--	--	--	--	--	--	--	--	--	--	--	--	--	--	--
Cluster-33515.93077	360	--	--	--	--	--	LN596339.1	LN596339	47	1.46694e-13	Cyprinus carpio genome assembly common carp genome ,scaffold 000000718	--	--	--	--	--	--	--	--	--	--	--	--	--	--	--	--	--	--
Cluster-37453.2	546	--	--	--	--	--	LN590683.1	LN590683	67	1.7501e-24	Cyprinus carpio genome assembly common carp genome, scaffold: LG38, chromosome: 38	--	--	--	--	--	--	--	--	--	--	--	--	--	--	--	--	--	--
Cluster-25347.0	623	--	--	--	--	--	LN590709.1	LN590709	52	4.38898e-16	Cyprinus carpio genome assembly common carp genome, scaffold: LG5, chromosome: 5	--	--	--	--	--	--	--	--	--	--	--	--	--	--	--	--	--	--
Cluster-33515.60181	391	--	--	--	--	--	LN590680.1	LN590680	61	2.64967e-21	Cyprinus carpio genome assembly common carp genome, scaffold: LG4, chromosome: 4	--	--	--	--	--	--	--	--	--	--	--	--	--	--	--	--	--	--
Cluster-37453.1	523	--	--	--	--	--	LN593177.1	LN593177	108	2.69978e-47	Cyprinus carpio genome assembly common carp genome ,scaffold 000002497	--	--	--	--	--	--	--	--	PF00661	Viral matrix protein	GO:0019068	virion assembly	GO:0005198	structural molecule activity	--	--	--	--
Cluster-9016.0	421	3427159	XP_004027691.1	141	1.4e-06	transmembrane protein i1, putative [Ichthyophthirius multifiliis]	--	--	--	--	--	--	--	--	--	--	--	--	--	--	--	--	--	--	--	--	--	--	--
Cluster-33515.90845	520	--	--	--	--	--	CU329666.7	CU329666	60	1.29333e-20	Zebrafish DNA sequence from clone DKEY-174E24 in linkage group 7, complete sequence	--	--	--	--	--	--	--	--	--	--	--	--	--	--	--	--	--	--
Cluster-33515.111738	1192	--	--	--	--	--	LN590691.1	LN590691	389	0	Cyprinus carpio genome assembly common carp genome, scaffold: LG8, chromosome: 8	--	--	--	--	--	--	--	--	--	--	--	--	--	--	--	--	--	--
Cluster-5768.0	411	--	--	--	--	--	XM_019066431.1	XM_019066431	36	2.20262e-07	PREDICTED: Cyprinus carpio plasma membrane calcium-transporting ATPase 3-like (LOC109048757), mRNA	--	--	--	--	--	--	--	--	--	--	--	--	--	--	--	--	--	--
Cluster-33515.111735	402	--	--	--	--	--	KX098545.1	KX098545	72	2.09005e-27	Ctenopharyngodon idella ADAR2 gene, complete cds	--	--	--	--	--	--	--	--	--	--	--	--	--	--	--	--	--	--
Cluster-33515.105518	1038	--	--	--	--	--	LN591151.1	LN591151	46	1.61733e-12	Cyprinus carpio genome assembly common carp genome ,scaffold 000028871	--	--	--	--	--	--	--	--	PF10156//PF05434//PF00558	Subunit 17 of Mediator complex//TMEM9//Vpu protein	GO:0006812//GO:0006357//GO:0032801//GO:0019076	cation transport//regulation of transcription from RNA polymerase II promoter//receptor catabolic process//viral release from host cell	GO:0005261//GO:0001104	cation channel activity//RNA polymerase II transcription cofactor activity	GO:0016021//GO:0016592//GO:0033644	integral component of membrane//mediator complex//host cell membrane	--	--
Cluster-33515.111737	699	--	--	--	--	--	LN591963.1	LN591963	400	0	Cyprinus carpio genome assembly common carp genome ,scaffold 000029001	--	--	--	--	--	--	--	--	--	--	--	--	--	--	--	--	--	--
Cluster-33515.111736	579	--	--	--	--	--	AB592466.1	AB592466	119	2.30967e-53	Tribolodon hakonensis DNA, microsatellite:Thp09	--	--	--	--	--	--	--	--	--	--	--	--	--	--	--	--	--	--
Cluster-33515.111731	1103	--	--	--	--	--	LN591117.1	LN591117	104	9.86382e-45	Cyprinus carpio genome assembly common carp genome ,scaffold 000028814	--	--	--	--	--	--	--	--	--	--	--	--	--	--	--	--	--	--
Cluster-33515.111730	820	--	--	--	--	--	LN590701.1	LN590701	168	1.92144e-80	Cyprinus carpio genome assembly common carp genome, scaffold: LG1, chromosome: 1	--	--	--	--	--	--	--	--	--	--	--	--	--	--	--	--	--	--
Cluster-33515.111733	772	--	--	--	--	--	BX530723.8	BX530723	358	0	Zebrafish DNA sequence from clone DKEYP-119B4 in linkage group 20, complete sequence	--	--	--	--	--	--	--	--	--	--	--	--	--	--	--	--	--	--
Cluster-33515.105519	690	--	--	--	--	--	LN590713.1	LN590713	37	1.06563e-07	Cyprinus carpio genome assembly common carp genome, scaffold: LG20, chromosome: 20	--	--	--	--	--	--	--	--	--	--	--	--	--	--	--	--	--	--
Cluster-33515.67693	1366	--	--	--	--	--	LN591406.1	LN591406	104	1.22928e-44	Cyprinus carpio genome assembly common carp genome ,scaffold 000028835	--	--	--	--	--	--	--	--	--	--	--	--	--	--	--	--	--	--
Cluster-33515.67692	1418	--	--	--	--	--	LN595526.1	LN595526	114	3.52636e-50	Cyprinus carpio genome assembly common carp genome ,scaffold 000000107	--	--	--	--	--	--	--	--	--	--	--	--	--	--	--	--	--	--
Cluster-33515.67691	333	--	--	--	--	--	LN595145.1	LN595145	146	1.24506e-68	Cyprinus carpio genome assembly common carp genome ,scaffold 000001218	--	--	--	--	--	--	--	--	--	--	--	--	--	--	--	--	--	--
Cluster-33515.67690	306	--	--	--	--	--	LN591156.1	LN591156	81	1.54004e-32	Cyprinus carpio genome assembly common carp genome ,scaffold 000028877	--	--	--	--	--	--	--	--	--	--	--	--	--	--	--	--	--	--
Cluster-33515.67697	569	--	--	--	--	--	KC191545.1	KC191545	53	1.10842e-16	Hypophthalmichthys molitrix microsatellite Hysd99-4 sequence	--	--	--	--	--	--	--	--	--	--	--	--	--	--	--	--	--	--
Cluster-33515.67696	553	--	--	--	--	--	LN594376.1	LN594376	149	4.6282e-70	Cyprinus carpio genome assembly common carp genome ,scaffold 000000230	--	--	--	--	--	--	--	--	--	--	--	--	--	--	--	--	--	--
Cluster-20251.0	404	--	--	--	--	--	LN592025.1	LN592025	80	7.50474e-32	Cyprinus carpio genome assembly common carp genome ,scaffold 000005156	--	--	--	--	--	--	--	--	--	--	--	--	--	--	--	--	--	--
Cluster-33515.67694	569	--	--	--	--	--	--	--	--	--	--	--	--	--	--	--	--	--	--	--	--	--	--	--	--	--	--	--	--
Cluster-10592.0	541	3426927	XP_004027459.1	703	1.2e-71	hypothetical protein IMG5_182990 [Ichthyophthirius multifiliis]	XM_003054185.1	XM_003054185	151	3.4951e-71	Nectria haematococca mpVI 77-13-4 predicted protein, mRNA	K06883	K06883	uncharacterized protein	http://www.genome.jp/dbget-bin/www_bget?ko:K06883	P51823	659	5.5e-68	ADP-ribosylation factor 2 OS=Oryza sativa subsp. japonica GN=ARF PE=2 SV=2	PF01591//PF08477//PF01926//PF00503//PF00025//PF00071//PF04670	6-phosphofructo-2-kinase//Ras of Complex, Roc, domain of DAPkinase//50S ribosome-binding GTPase//G-protein alpha subunit//ADP-ribosylation factor family//Ras family//Gtr1/RagA G protein conserved region	GO:0006000//GO:0007165//GO:0007186//GO:0006013//GO:0007264	fructose metabolic process//signal transduction//G-protein coupled receptor signaling pathway//mannose metabolic process//small GTPase mediated signal transduction	GO:0003873//GO:0004871//GO:0031683//GO:0005525//GO:0003924//GO:0005524//GO:0019001	6-phosphofructo-2-kinase activity//signal transducer activity//G-protein beta/gamma-subunit complex binding//GTP binding//GTPase activity//ATP binding//guanyl nucleotide binding	--	--	KOG0070	GTP-binding ADP-ribosylation factor Arf1
Cluster-33515.67699	368	--	--	--	--	--	LN596706.1	LN596706	56	1.49224e-18	Cyprinus carpio genome assembly common carp genome ,scaffold 000013470	--	--	--	--	--	--	--	--	--	--	--	--	--	--	--	--	--	--
Cluster-33515.67698	302	--	--	--	--	--	JX499657.1	JX499657	142	1.86814e-66	Hypophthalmichthys nobilis microsatellite Arsd724 sequence	--	--	--	--	--	--	--	--	--	--	--	--	--	--	--	--	--	--
Cluster-39628.0	1557	--	--	--	--	--	LN592139.1	LN592139	219	1.6586e-108	Cyprinus carpio genome assembly common carp genome ,scaffold 000002082	--	--	--	--	--	--	--	--	PF09401	RNA synthesis protein NSP10	GO:0019079	viral genome replication	GO:0003723//GO:0008270	RNA binding//zinc ion binding	--	--	--	--
Cluster-33515.101969	401	--	--	--	--	--	LN590803.1	LN590803	72	2.08437e-27	Cyprinus carpio genome assembly common carp genome ,scaffold 000000326	--	--	--	--	--	--	--	--	--	--	--	--	--	--	--	--	--	--
Cluster-33515.101968	1098	--	--	--	--	--	LN590755.1	LN590755	35	2.23304e-06	Cyprinus carpio genome assembly common carp genome ,scaffold 000000138	--	--	--	--	--	--	--	--	--	--	--	--	--	--	--	--	--	--
Cluster-21869.0	559	--	--	--	--	--	LN595595.1	LN595595	124	3.69682e-56	Cyprinus carpio genome assembly common carp genome ,scaffold 000001196	--	--	--	--	--	--	--	--	--	--	--	--	--	--	--	--	--	--
Cluster-33515.101961	325	--	--	--	--	--	LN590706.1	LN590706	44	6.09452e-12	Cyprinus carpio genome assembly common carp genome, scaffold: LG36, chromosome: 36	--	--	--	--	--	--	--	--	--	--	--	--	--	--	--	--	--	--
Cluster-33515.101960	1219	--	--	--	--	--	LN590690.1	LN590690	37	1.92274e-07	Cyprinus carpio genome assembly common carp genome, scaffold: LG31, chromosome: 31	--	--	--	--	--	--	--	--	--	--	--	--	--	--	--	--	--	--
Cluster-6115.0	503	--	--	--	--	--	--	--	--	--	--	--	--	--	--	--	--	--	--	PF06305//PF13903	Protein of unknown function (DUF1049)//PMP-22/EMP/MP20/Claudin tight junction	--	--	--	--	GO:0016021//GO:0005887	integral component of membrane//integral component of plasma membrane	--	--
Cluster-33515.101962	674	--	--	--	--	--	LN590680.1	LN590680	66	7.86812e-24	Cyprinus carpio genome assembly common carp genome, scaffold: LG4, chromosome: 4	--	--	--	--	--	--	--	--	--	--	--	--	--	--	--	--	--	--
Cluster-1830.1	370	10035844	OMJ79331.1	201	1.3e-13	hypothetical protein SteCoe_20673 [Stentor coeruleus]	--	--	--	--	--	K08568	CTSZ	cathepsin X	http://www.genome.jp/dbget-bin/www_bget?ko:K08568	P05689	158	4.7e-10	Cathepsin Z OS=Bos taurus GN=CTSZ PE=2 SV=2	--	--	--	--	--	--	--	--	KOG1543	Cysteine proteinase Cathepsin L
Cluster-1830.0	975	4861786	CDW79700.1	427	2.2e-39	papain family cysteine protease containing protein [Stylonychia lemnae]	--	--	--	--	--	K01363	CTSB	cathepsin B	http://www.genome.jp/dbget-bin/www_bget?ko:K01363	Q9R1T3	297	9.5e-26	Cathepsin Z OS=Rattus norvegicus GN=Ctsz PE=1 SV=2	PF00112	Papain family cysteine protease	GO:0006508	proteolysis	GO:0008234	cysteine-type peptidase activity	--	--	--	--
Cluster-33515.101967	754	--	--	--	--	--	LN593041.1	LN593041	105	1.84945e-45	Cyprinus carpio genome assembly common carp genome ,scaffold 000029000	--	--	--	--	--	--	--	--	--	--	--	--	--	--	--	--	--	--
Cluster-33515.101966	403	--	--	--	--	--	LN591063.1	LN591063	59	3.5318e-20	Cyprinus carpio genome assembly common carp genome ,scaffold 000001505	--	--	--	--	--	--	--	--	--	--	--	--	--	--	--	--	--	--
Cluster-33515.57395	1813	--	--	--	--	--	LN591995.1	LN591995	600	0	Cyprinus carpio genome assembly common carp genome ,scaffold 000006960	--	--	--	--	--	--	--	--	--	--	--	--	--	--	--	--	--	--
Cluster-33515.57394	719	--	--	--	--	--	JX499358.1	JX499358	315	3.21399e-162	Hypophthalmichthys molitrix microsatellite Hysd94-2 sequence	--	--	--	--	--	--	--	--	--	--	--	--	--	--	--	--	--	--
Cluster-13553.0	363	--	--	--	--	--	LN590760.1	LN590760	304	2.01775e-156	Cyprinus carpio genome assembly common carp genome ,scaffold 000000153	--	--	--	--	--	--	--	--	--	--	--	--	--	--	--	--	--	--
Cluster-33515.57396	444	--	--	--	--	--	JX499780.1	JX499780	166	1.29653e-79	Hypophthalmichthys molitrix microsatellite Hysd194-1 sequence	--	--	--	--	--	--	--	--	--	--	--	--	--	--	--	--	--	--
Cluster-33515.57391	6763	6370746	KOF93675.1	1530	1.9e-166	hypothetical protein OCBIM_22003765mg [Octopus bimaculoides]	XM_016525819.1	XM_016525819	1437	0	PREDICTED: Sinocyclocheilus rhinocerous beta-hexosaminidase subunit beta-like (LOC107718643), transcript variant X4, mRNA	K12373	HEXA_B	hexosaminidase	http://www.genome.jp/dbget-bin/www_bget?ko:K12373	A0JMI9	1816	4.8e-201	Ribosome-releasing factor 2, mitochondrial OS=Danio rerio GN=gfm2 PE=2 SV=2	PF03764//PF03144//PF02421//PF04548//PF01926//PF00728	Elongation factor G, domain IV//Elongation factor Tu domain 2//Ferrous iron transport protein B//AIG1 family//50S ribosome-binding GTPase//Glycosyl hydrolase family 20, catalytic domain	GO:0015684//GO:0005975	ferrous iron transport//carbohydrate metabolic process	GO:0015093//GO:0005525//GO:0004553	ferrous iron transmembrane transporter activity//GTP binding//hydrolase activity, hydrolyzing O-glycosyl compounds	GO:0016021	integral component of membrane	KOG2499	Beta-N-acetylhexosaminidase
Cluster-33515.57390	1570	10387757	OTF73835.1	192	6.2e-12	Beta-hexosaminidase-like protein [Euroglyphus maynei]	LN591242.1	LN591242	249	3.51987e-125	Cyprinus carpio genome assembly common carp genome ,scaffold 000029030	--	--	--	--	Q6AXR4	186	1.1e-12	Beta-hexosaminidase subunit beta OS=Rattus norvegicus GN=Hexb PE=2 SV=1	PF00728	Glycosyl hydrolase family 20, catalytic domain	GO:0005975	carbohydrate metabolic process	GO:0004553	hydrolase activity, hydrolyzing O-glycosyl compounds	--	--	--	--
Cluster-33515.57393	630	--	--	--	--	--	JX499358.1	JX499358	116	1.17514e-51	Hypophthalmichthys molitrix microsatellite Hysd94-2 sequence	--	--	--	--	--	--	--	--	--	--	--	--	--	--	--	--	--	--
Cluster-20236.0	322	--	--	--	--	--	--	--	--	--	--	--	--	--	--	--	--	--	--	--	--	--	--	--	--	--	--	--	--
Cluster-11567.0	497	--	--	--	--	--	--	--	--	--	--	--	--	--	--	--	--	--	--	--	--	--	--	--	--	--	--	--	--
Cluster-33515.57399	3638	10538909	XP_021373115.1	189	3.2e-11	INO80 complex subunit E-like [Mizuhopecten yessoensis]	XR_001635525.1	XR_001635525	1279	0	PREDICTED: Sinocyclocheilus anshuiensis INO80 complex subunit E-like (LOC107700176), transcript variant X2, misc_RNA	--	--	--	--	Q6AYH2	215	1.1e-15	INO80 complex subunit E OS=Rattus norvegicus GN=Ino80e PE=2 SV=1	PF00412//PF03229//PF04904	LIM domain//Alphavirus glycoprotein J//NAB conserved region 1 (NCD1)	GO:0045892//GO:0019050	negative regulation of transcription, DNA-templated//suppression by virus of host apoptotic process	GO:0008270	zinc ion binding	GO:0005634	nucleus	--	--
Cluster-33515.57398	5670	7425331	CDS31685.2	244	2.1e-17	Type II collagen B [Hymenolepis microstoma]	XM_016480502.1	XM_016480502	2120	0	PREDICTED: Sinocyclocheilus anshuiensis collagen alpha-1(XVII) chain-like (LOC107684270), mRNA	--	--	--	--	Q28083	246	4.5e-19	Collagen alpha-1(XI) chain (Fragment) OS=Bos taurus GN=COL11A1 PE=1 SV=1	--	--	--	--	--	--	--	--	--	--
Cluster-22910.0	498	--	--	--	--	--	LN590700.1	LN590700	105	1.19187e-45	Cyprinus carpio genome assembly common carp genome, scaffold: LG10, chromosome: 10	--	--	--	--	--	--	--	--	--	--	--	--	--	--	--	--	--	--
Cluster-39977.0	315	--	--	--	--	--	LN590693.1	LN590693	35	5.92759e-07	Cyprinus carpio genome assembly common carp genome, scaffold: LG3, chromosome: 3	--	--	--	--	--	--	--	--	--	--	--	--	--	--	--	--	--	--
Cluster-33515.2697	766	--	--	--	--	--	LN591273.1	LN591273	54	4.21663e-17	Cyprinus carpio genome assembly common carp genome ,scaffold 000001021	--	--	--	--	--	--	--	--	--	--	--	--	--	--	--	--	--	--
Cluster-36635.0	1856	--	--	--	--	--	CU464124.5	CU464124	637	0	Zebrafish DNA sequence from clone DKEY-30D10 in linkage group 7, complete sequence	--	--	--	--	--	--	--	--	--	--	--	--	--	--	--	--	--	--
Cluster-37609.0	639	--	--	--	--	--	LN590683.1	LN590683	290	2.24147e-148	Cyprinus carpio genome assembly common carp genome, scaffold: LG38, chromosome: 38	--	--	--	--	--	--	--	--	--	--	--	--	--	--	--	--	--	--
Cluster-33515.87868	1028	11247668	PFX14726.1	752	4.7e-77	Uncharacterized protein C4orf22-like [Stylophora pistillata]	XM_016561078.1	XM_016561078	539	0	PREDICTED: Sinocyclocheilus rhinocerous uncharacterized protein C4orf22 homolog (LOC107746788), mRNA	--	--	--	--	A2AVJ0	911	6.3e-97	Uncharacterized protein C4orf22 homolog OS=Danio rerio GN=si:ch211-57h10.1 PE=4 SV=1	--	--	--	--	--	--	--	--	--	--
Cluster-33515.75740	5421	9911522	XP_019627725.1	1871	4.4e-206	PREDICTED: transcriptional repressor NF-X1-like [Branchiostoma belcheri]	XM_685467.8	XM_685467	1431	0	PREDICTED: Danio rerio nuclear transcription factor, X-box binding 1 (nfx1), mRNA	K12236	NFX1	transcriptional repressor NF-X1	http://www.genome.jp/dbget-bin/www_bget?ko:K12236	Q12986	2199	1.5e-245	Transcriptional repressor NF-X1 OS=Homo sapiens GN=NFX1 PE=1 SV=2	PF01424//PF02438//PF01422	R3H domain//Late 100kD protein//NF-X1 type zinc finger	GO:0019060//GO:0006355	intracellular transport of viral protein in host cell//regulation of transcription, DNA-templated	GO:0003700//GO:0008270//GO:0003676	transcription factor activity, sequence-specific DNA binding//zinc ion binding//nucleic acid binding	GO:0005634//GO:0005667	nucleus//transcription factor complex	KOG1952	Transcription factor NF-X1, contains NFX-type Zn2+-binding and R3H domains
Cluster-25394.1	312	--	--	--	--	--	LN590711.1	LN590711	36	1.63056e-07	Cyprinus carpio genome assembly common carp genome, scaffold: LG40, chromosome: 40	--	--	--	--	--	--	--	--	--	--	--	--	--	--	--	--	--	--
Cluster-25394.0	456	--	--	--	--	--	LN590720.1	LN590720	68	4.0106e-25	Cyprinus carpio genome assembly common carp genome, scaffold: LG19, chromosome: 19	--	--	--	--	--	--	--	--	--	--	--	--	--	--	--	--	--	--
Cluster-33515.84831	379	--	--	--	--	--	LN592867.1	LN592867	184	1.0791e-89	Cyprinus carpio genome assembly common carp genome ,scaffold 000000006	--	--	--	--	--	--	--	--	--	--	--	--	--	--	--	--	--	--
Cluster-27925.0	3214	9648193	XP_018668097.1	789	7.5e-81	PREDICTED: zinc transporter 2-like [Ciona intestinalis]	XM_016282557.1	XM_016282557	898	0	PREDICTED: Sinocyclocheilus grahami zinc transporter 8-like (LOC107592974), mRNA	--	--	--	--	Q5XHB4	953	2.7e-101	Zinc transporter 8 OS=Xenopus tropicalis GN=slc30a8 PE=2 SV=1	PF01545//PF06687	Cation efflux family//SUR7/PalI family	GO:0055085//GO:0006812	transmembrane transport//cation transport	GO:0008324	cation transmembrane transporter activity	GO:0016021//GO:0005886	integral component of membrane//plasma membrane	KOG1482	Zn2+ transporter
Cluster-33515.106261	726	--	--	--	--	--	LN590691.1	LN590691	94	2.3157e-39	Cyprinus carpio genome assembly common carp genome, scaffold: LG8, chromosome: 8	--	--	--	--	--	--	--	--	--	--	--	--	--	--	--	--	--	--
Cluster-33515.54840	4847	9897965	XP_019633208.1	517	3.9e-49	PREDICTED: LOW QUALITY PROTEIN: CUB and sushi domain-containing protein 3-like [Branchiostoma belcheri]	XM_016551481.1	XM_016551481	1688	0	PREDICTED: Sinocyclocheilus rhinocerous seizure protein 6 homolog (LOC107739383), mRNA	--	--	--	--	Q6AX42	2244	8.1e-251	Seizure protein 6 homolog OS=Xenopus laevis GN=sez6 PE=2 SV=1	PF01956//PF05478//PF10717	Integral membrane protein DUF106//Prominin//Occlusion-derived virus envelope protein ODV-E18	--	--	--	--	GO:0019031//GO:0016021//GO:0016020	viral envelope//integral component of membrane//membrane	--	--
Cluster-33515.54841	3728	10354777	ARO85839.1	602	4.2e-59	foxG [Schizocardium californicum]	XM_016518416.1	XM_016518416	792	0	PREDICTED: Sinocyclocheilus rhinocerous forkhead box protein G1-like (LOC107712998), transcript variant X1, mRNA	K09385	FOXG	forkhead box protein G	http://www.genome.jp/dbget-bin/www_bget?ko:K09385	Q90964	680	1.4e-69	Forkhead box protein G1 OS=Gallus gallus GN=FOXG1 PE=2 SV=1	PF00250	Forkhead domain	GO:0006355	regulation of transcription, DNA-templated	GO:0003700//GO:0043565	transcription factor activity, sequence-specific DNA binding//sequence-specific DNA binding	GO:0005667	transcription factor complex	KOG2294	Transcription factor of the Forkhead/HNF3 family
Cluster-33515.54842	2233	9750027	GAV00702.1	279	7.2e-22	hypothetical protein RvY_11512 [Ramazzottius varieornatus]	XM_019107688.1	XM_019107688	895	0	PREDICTED: Cyprinus carpio sorting nexin-15-like (LOC109094015), mRNA	K17927	SNX15	sorting nexin-15	http://www.genome.jp/dbget-bin/www_bget?ko:K17927	Q9NRS6	385	1.4e-35	Sorting nexin-15 OS=Homo sapiens GN=SNX15 PE=1 SV=1	PF00032//PF13414	Cytochrome b(C-terminal)/b6/petD//TPR repeat	GO:0006118	obsolete electron transport	GO:0005515//GO:0009055//GO:0016491	protein binding//electron carrier activity//oxidoreductase activity	GO:0016020	membrane	KOG2101	Intermediate filament-like protein, sorting nexins, and related proteins containing PX (PhoX) domain(s)
Cluster-33515.54843	456	--	--	--	--	--	JX499483.1	JX499483	185	3.6582e-90	Hypophthalmichthys molitrix microsatellite Hysd495-1 sequence	--	--	--	--	--	--	--	--	--	--	--	--	--	--	--	--	--	--
Cluster-33515.54844	539	--	--	--	--	--	LN590796.1	LN590796	94	1.68993e-39	Cyprinus carpio genome assembly common carp genome ,scaffold 000000303	--	--	--	--	--	--	--	--	--	--	--	--	--	--	--	--	--	--
Cluster-33515.54845	378	--	--	--	--	--	JX499483.1	JX499483	133	2.41295e-61	Hypophthalmichthys molitrix microsatellite Hysd495-1 sequence	--	--	--	--	--	--	--	--	--	--	--	--	--	--	--	--	--	--
Cluster-27878.0	370	--	--	--	--	--	--	--	--	--	--	--	--	--	--	--	--	--	--	--	--	--	--	--	--	--	--	--	--
Cluster-9995.0	2532	6218861	KNH09763.1	2758	2.9e-309	heat shock protein mitochondrial precursor [Perkinsela sp. CCAP 1560..4]	XM_001774822.1	XM_001774822	110	1.06464e-47	Physcomitrella patens subsp. patens predicted protein (PHYPADRAFT_192625) mRNA, complete cds	K04043	dnaK, HSPA9	molecular chaperone DnaK	http://www.genome.jp/dbget-bin/www_bget?ko:K04043	P20583	2381	5.5e-267	Heat shock 70 kDa protein, mitochondrial OS=Trypanosoma cruzi GN=MTP70 PE=3 SV=1	PF02782//PF06723	FGGY family of carbohydrate kinases, C-terminal domain//MreB/Mbl protein	GO:0005975//GO:0000902	carbohydrate metabolic process//cell morphogenesis	GO:0016773	phosphotransferase activity, alcohol group as acceptor	--	--	KOG0102	Molecular chaperones mortalin/PBP74/GRP75, HSP70 superfamily
Cluster-30393.0	391	--	--	--	--	--	LN590690.1	LN590690	167	3.14859e-80	Cyprinus carpio genome assembly common carp genome, scaffold: LG31, chromosome: 31	--	--	--	--	--	--	--	--	--	--	--	--	--	--	--	--	--	--
Cluster-28077.0	366	--	--	--	--	--	LN591001.1	LN591001	248	2.74806e-125	Cyprinus carpio genome assembly common carp genome ,scaffold 000001097	--	--	--	--	--	--	--	--	--	--	--	--	--	--	--	--	--	--
Cluster-15963.0	524	--	--	--	--	--	LN592939.1	LN592939	37	7.95973e-08	Cyprinus carpio genome assembly common carp genome ,scaffold 000001247	--	--	--	--	--	--	--	--	--	--	--	--	--	--	--	--	--	--
Cluster-33515.62341	1550	--	--	--	--	--	LN590700.1	LN590700	445	0	Cyprinus carpio genome assembly common carp genome, scaffold: LG10, chromosome: 10	--	--	--	--	Q5ZLD3	143	1.1e-07	Kelch-like protein 13 OS=Gallus gallus GN=KLHL13 PE=2 SV=1	--	--	--	--	--	--	--	--	--	--
Cluster-31699.0	343	--	--	--	--	--	LN591651.1	LN591651	63	1.77369e-22	Cyprinus carpio genome assembly common carp genome ,scaffold 000001953	--	--	--	--	--	--	--	--	--	--	--	--	--	--	--	--	--	--
Cluster-31699.1	432	--	--	--	--	--	BX571693.1	BX571693	99	2.21297e-42	C.idella DNA sequence from clone XXfos-GC2H, complete sequence	--	--	--	--	--	--	--	--	--	--	--	--	--	--	--	--	--	--
Cluster-32238.0	359	--	--	--	--	--	--	--	--	--	--	--	--	--	--	--	--	--	--	--	--	--	--	--	--	--	--	--	--
Cluster-33515.62345	5571	10690047	XP_021920568.1	504	1.5e-47	nucleolysin TIA-1 isoform X6 [Zootermopsis nevadensis]	KM453230.1	KM453230	955	0	Ctenopharyngodon idella cytotoxic granule-associated RNA binding protein transcript variant 1 mRNA, complete cds	K13201	TIA1, TIAL1	nucleolysin TIA-1/TIAR	http://www.genome.jp/dbget-bin/www_bget?ko:K13201	P31483	875	5.1e-92	Nucleolysin TIA-1 isoform p40 OS=Homo sapiens GN=TIA1 PE=1 SV=3	PF16987//PF16367//PF04847//PF08777//PF01133//PF00076	KIX domain//RNA recognition motif//Calcipressin//RNA binding motif//Enhancer of rudimentary//RNA recognition motif. (a.k.a. RRM, RBD, or RNP domain)	GO:0045747//GO:0006221//GO:0006355//GO:0019722//GO:0007049	positive regulation of Notch signaling pathway//pyrimidine nucleotide biosynthetic process//regulation of transcription, DNA-templated//calcium-mediated signaling//cell cycle	GO:0003676//GO:0003712//GO:0003723	nucleic acid binding//transcription cofactor activity//RNA binding	GO:0005667	transcription factor complex	KOG0148	Apoptosis-promoting RNA-binding protein TIA-1/TIAR (RRM superfamily)
Cluster-33515.87869	592	--	--	--	--	--	LN590700.1	LN590700	164	2.28258e-78	Cyprinus carpio genome assembly common carp genome, scaffold: LG10, chromosome: 10	--	--	--	--	--	--	--	--	--	--	--	--	--	--	--	--	--	--
Cluster-33515.62348	373	--	--	--	--	--	JX499483.1	JX499483	138	3.95115e-64	Hypophthalmichthys molitrix microsatellite Hysd495-1 sequence	--	--	--	--	--	--	--	--	--	--	--	--	--	--	--	--	--	--
Cluster-33515.62349	490	--	--	--	--	--	JQ032639.1	JQ032639	325	5.90676e-168	Ctenopharyngodon idella clone Marker083f microsatellite sequence	--	--	--	--	--	--	--	--	--	--	--	--	--	--	--	--	--	--
Cluster-33515.105806	434	6289757	XP_013295164.1	144	6.3e-07	hypothetical protein NECAME_18601, partial [Necator americanus]	LN591174.1	LN591174	135	2.16203e-62	Cyprinus carpio genome assembly common carp genome ,scaffold 000028905	K01301	NAALAD	N-acetylated-alpha-linked acidic dipeptidase	http://www.genome.jp/dbget-bin/www_bget?ko:K01301	--	--	--	--	--	--	--	--	--	--	--	--	--	--
Cluster-23135.0	1770	9922036	XP_019639392.1	507	2.1e-48	PREDICTED: uncharacterized protein LOC109481300 [Branchiostoma belcheri]	LN590678.1	LN590678	441	0	Cyprinus carpio genome assembly common carp genome, scaffold: LG28, chromosome: 28	--	--	--	--	--	--	--	--	--	--	--	--	--	--	--	--	--	--
Cluster-23135.1	446	--	--	--	--	--	LN590717.1	LN590717	103	1.36899e-44	Cyprinus carpio genome assembly common carp genome, scaffold: LG12, chromosome: 12	--	--	--	--	--	--	--	--	--	--	--	--	--	--	--	--	--	--
Cluster-38950.0	1371	--	--	--	--	--	BX284110.16	BX284110	144	7.16808e-67	Zebrafish DNA sequence from clone DKEYP-67D7 in linkage group 10, complete sequence	--	--	--	--	--	--	--	--	--	--	--	--	--	--	--	--	--	--
Cluster-33515.105807	787	--	--	--	--	--	LN591213.1	LN591213	236	2.91076e-118	Cyprinus carpio genome assembly common carp genome ,scaffold 000028979	--	--	--	--	--	--	--	--	--	--	--	--	--	--	--	--	--	--
Cluster-36192.0	380	--	--	--	--	--	LN591116.1	LN591116	255	3.67818e-129	Cyprinus carpio genome assembly common carp genome ,scaffold 000028813	--	--	--	--	--	--	--	--	--	--	--	--	--	--	--	--	--	--
Cluster-43376.0	318	--	--	--	--	--	--	--	--	--	--	--	--	--	--	--	--	--	--	--	--	--	--	--	--	--	--	--	--
Cluster-33515.69835	522	--	--	--	--	--	LN596339.1	LN596339	103	1.62153e-44	Cyprinus carpio genome assembly common carp genome ,scaffold 000000718	--	--	--	--	--	--	--	--	--	--	--	--	--	--	--	--	--	--
Cluster-33515.105805	548	--	--	--	--	--	LN595167.1	LN595167	141	1.28346e-65	Cyprinus carpio genome assembly common carp genome ,scaffold 000001845	--	--	--	--	--	--	--	--	--	--	--	--	--	--	--	--	--	--
Cluster-33515.5823	328	--	--	--	--	--	--	--	--	--	--	--	--	--	--	--	--	--	--	--	--	--	--	--	--	--	--	--	--
Cluster-12311.0	521	--	--	--	--	--	--	--	--	--	--	--	--	--	--	--	--	--	--	--	--	--	--	--	--	--	--	--	--
Cluster-12311.1	311	--	--	--	--	--	--	--	--	--	--	--	--	--	--	--	--	--	--	--	--	--	--	--	--	--	--	--	--
Cluster-33515.106267	315	--	--	--	--	--	LN595921.1	LN595921	139	9.11165e-65	Cyprinus carpio genome assembly common carp genome ,scaffold 000000812	--	--	--	--	--	--	--	--	--	--	--	--	--	--	--	--	--	--
Cluster-33515.79529	424	--	--	--	--	--	LN591155.1	LN591155	134	7.58165e-62	Cyprinus carpio genome assembly common carp genome ,scaffold 000028876	--	--	--	--	--	--	--	--	--	--	--	--	--	--	--	--	--	--
Cluster-10797.0	466	1516519	EAR82442.3	272	9.7e-22	ubiquinol-cytochrome C reductase hinge protein ..macronuclear.. [Tetrahymena thermophila SB210]	--	--	--	--	--	--	--	--	--	--	--	--	--	--	--	--	--	--	--	--	--	--	--
Cluster-1953.0	397	--	--	--	--	--	--	--	--	--	--	--	--	--	--	--	--	--	--	--	--	--	--	--	--	--	--	--	--
Cluster-35502.0	415	--	--	--	--	--	LN590676.1	LN590676	205	2.51734e-101	Cyprinus carpio genome assembly common carp genome, scaffold: LG34, chromosome: 34	--	--	--	--	--	--	--	--	--	--	--	--	--	--	--	--	--	--
Cluster-38850.0	356	--	--	--	--	--	--	--	--	--	--	--	--	--	--	--	--	--	--	--	--	--	--	--	--	--	--	--	--
Cluster-33515.52731	5779	2311126	ADU87366.1	933	2.7e-97	hypoxia-inducible factor 1-alpha isoform c [Branchiostoma belcheri tsingtauense]	GU363499.1	GU363499	2418	0	Megalobrama amblycephala hypoxia-inducible factor 2 alpha (HIF-2alpha) mRNA, complete cds	K09095	HIF2A, EPAS1	hypoxia-inducible factor 2 alpha	http://www.genome.jp/dbget-bin/www_bget?ko:K09095	Q99814	1954	4.1e-217	Endothelial PAS domain-containing protein 1 OS=Homo sapiens GN=EPAS1 PE=1 SV=3	PF00642//PF08447//PF00989	Zinc finger C-x8-C-x5-C-x3-H type (and similar)//PAS fold//PAS fold	GO:0006355	regulation of transcription, DNA-templated	GO:0046872//GO:0005515	metal ion binding//protein binding	--	--	--	--
Cluster-33515.105809	504	--	--	--	--	--	LN591003.1	LN591003	73	7.42182e-28	Cyprinus carpio genome assembly common carp genome ,scaffold 000001102	--	--	--	--	--	--	--	--	--	--	--	--	--	--	--	--	--	--
Cluster-43738.1	618	--	--	--	--	--	--	--	--	--	--	--	--	--	--	--	--	--	--	PF08039	Mitochondrial proteolipid	--	--	--	--	GO:0005739	mitochondrion	--	--
Cluster-33515.87917	3649	9927826	XP_019645829.1	281	6.9e-22	PREDICTED: motile sperm domain-containing protein 2-like [Branchiostoma belcheri]	XM_016489781.1	XM_016489781	397	0	PREDICTED: Sinocyclocheilus anshuiensis motile sperm domain containing 2 (mospd2), mRNA	--	--	--	--	Q8NHP6	559	1.5e-55	Motile sperm domain-containing protein 2 OS=Homo sapiens GN=MOSPD2 PE=1 SV=1	--	--	--	--	--	--	--	--	KOG0439	VAMP-associated protein involved in inositol metabolism
Cluster-34038.1	330	--	--	--	--	--	--	--	--	--	--	--	--	--	--	--	--	--	--	--	--	--	--	--	--	--	--	--	--
Cluster-33515.108642	570	--	--	--	--	--	LN590680.1	LN590680	80	1.08717e-31	Cyprinus carpio genome assembly common carp genome, scaffold: LG4, chromosome: 4	--	--	--	--	--	--	--	--	--	--	--	--	--	--	--	--	--	--
Cluster-33515.85062	356	--	--	--	--	--	KC191245.1	KC191245	48	4.02876e-14	Hypophthalmichthys molitrix microsatellite Hysd427-1 sequence	--	--	--	--	--	--	--	--	--	--	--	--	--	--	--	--	--	--
Cluster-148.0	419	704932	CAK75913.1	527	2.4e-51	unnamed protein product [Paramecium tetraurelia]	--	--	--	--	--	K22068	ISCU	iron-sulfur cluster assembly enzyme ISCU, mitochondrial	http://www.genome.jp/dbget-bin/www_bget?ko:K22068	Q9H1K1	440	1.1e-42	Iron-sulfur cluster assembly enzyme ISCU, mitochondrial OS=Homo sapiens GN=ISCU PE=1 SV=2	PF01592	NifU-like N terminal domain	GO:0016226	iron-sulfur cluster assembly	GO:0005506//GO:0051536	iron ion binding//iron-sulfur cluster binding	--	--	KOG3361	Iron binding protein involved in Fe-S cluster formation
Cluster-33515.85063	598	--	--	--	--	--	LN590671.1	LN590671	74	2.47625e-28	Cyprinus carpio genome assembly common carp genome, scaffold: LG49, chromosome: 49	--	--	--	--	--	--	--	--	--	--	--	--	--	--	--	--	--	--
Cluster-28843.0	619	--	--	--	--	--	LN591246.1	LN591246	291	6.0261e-149	Cyprinus carpio genome assembly common carp genome ,scaffold 000029035	--	--	--	--	--	--	--	--	--	--	--	--	--	--	--	--	--	--
Cluster-33515.105391	372	--	--	--	--	--	LN590762.1	LN590762	129	3.9675e-59	Cyprinus carpio genome assembly common carp genome ,scaffold 000000164	--	--	--	--	--	--	--	--	--	--	--	--	--	--	--	--	--	--
Cluster-30764.0	1582	--	--	--	--	--	LN590706.1	LN590706	412	0	Cyprinus carpio genome assembly common carp genome, scaffold: LG36, chromosome: 36	--	--	--	--	--	--	--	--	--	--	--	--	--	--	--	--	--	--
Cluster-33515.84586	599	--	--	--	--	--	LN591027.1	LN591027	41	5.48483e-10	Cyprinus carpio genome assembly common carp genome ,scaffold 000001179	--	--	--	--	--	--	--	--	--	--	--	--	--	--	--	--	--	--
Cluster-33515.90773	1072	--	--	--	--	--	LN590698.1	LN590698	301	2.9482e-154	Cyprinus carpio genome assembly common carp genome, scaffold: LG17, chromosome: 17	--	--	--	--	--	--	--	--	--	--	--	--	--	--	--	--	--	--
Cluster-33515.52732	589	--	--	--	--	--	LN591153.1	LN591153	248	4.57869e-125	Cyprinus carpio genome assembly common carp genome ,scaffold 000028873	--	--	--	--	--	--	--	--	--	--	--	--	--	--	--	--	--	--
Cluster-33515.79521	674	--	--	--	--	--	LN591261.1	LN591261	92	2.77045e-38	Cyprinus carpio genome assembly common carp genome ,scaffold 000029065	--	--	--	--	Q503I8	152	4.3e-09	Peptide-N(4)-(N-acetyl-beta-glucosaminyl)asparagine amidase OS=Danio rerio GN=ngly1 PE=2 SV=1	PF04721	PNGase C-terminal domain, mannose-binding module PAW	GO:0006516	glycoprotein catabolic process	--	--	GO:0005737	cytoplasm	--	--
Cluster-28942.0	798	--	--	--	--	--	--	--	--	--	--	--	--	--	--	--	--	--	--	PF01277	Oleosin	--	--	--	--	GO:0012511//GO:0016021	monolayer-surrounded lipid storage body//integral component of membrane	--	--
Cluster-33515.75744	864	10371952	XP_020905454.1	141	2.8e-06	CSC1-like protein 2 [Exaiptasia pallida]	LN594656.1	LN594656	267	1.87709e-135	Cyprinus carpio genome assembly common carp genome ,scaffold 000010470	K21989	TMEM63	calcium permeable stress-gated cation channel	http://www.genome.jp/dbget-bin/www_bget?ko:K21989	Q5T3F8	170	4.5e-11	CSC1-like protein 2 OS=Homo sapiens GN=TMEM63B PE=1 SV=1	--	--	--	--	--	--	--	--	--	--
Cluster-30163.0	620	--	--	--	--	--	LN594251.1	LN594251	436	0	Cyprinus carpio genome assembly common carp genome ,scaffold 000001765	--	--	--	--	--	--	--	--	--	--	--	--	--	--	--	--	--	--
Cluster-33515.79526	438	--	--	--	--	--	LN590688.1	LN590688	132	1.01595e-60	Cyprinus carpio genome assembly common carp genome, scaffold: LG48, chromosome: 48	--	--	--	--	--	--	--	--	--	--	--	--	--	--	--	--	--	--
Cluster-40974.1	766	--	--	--	--	--	LN590687.1	LN590687	59	7.00617e-20	Cyprinus carpio genome assembly common carp genome, scaffold: LG13, chromosome: 13	--	--	--	--	--	--	--	--	--	--	--	--	--	--	--	--	--	--
Cluster-1557.1	548	--	--	--	--	--	--	--	--	--	--	--	--	--	--	--	--	--	--	PF13443//PF02188	Cro/C1-type HTH DNA-binding domain//GoLoco motif	--	--	GO:0043565//GO:0030695	sequence-specific DNA binding//GTPase regulator activity	--	--	--	--
Cluster-1557.0	362	--	--	--	--	--	--	--	--	--	--	--	--	--	--	--	--	--	--	PF13443	Cro/C1-type HTH DNA-binding domain	--	--	GO:0043565	sequence-specific DNA binding	--	--	--	--
Cluster-33515.79527	716	--	--	--	--	--	LN594600.1	LN594600	79	4.97525e-31	Cyprinus carpio genome assembly common carp genome ,scaffold 000001101	--	--	--	--	--	--	--	--	--	--	--	--	--	--	--	--	--	--
Cluster-30032.0	358	--	--	--	--	--	BX640466.9	BX640466	84	3.9406e-34	Zebrafish DNA sequence from clone CH211-69G18 in linkage group 2, complete sequence	--	--	--	--	--	--	--	--	--	--	--	--	--	--	--	--	--	--
Cluster-33515.85068	353	--	--	--	--	--	LN590686.1	LN590686	65	1.41537e-23	Cyprinus carpio genome assembly common carp genome, scaffold: LG35, chromosome: 35	--	--	--	--	--	--	--	--	--	--	--	--	--	--	--	--	--	--
Cluster-33515.102438	496	--	--	--	--	--	LN590857.1	LN590857	186	1.11353e-90	Cyprinus carpio genome assembly common carp genome ,scaffold 000000526	--	--	--	--	--	--	--	--	--	--	--	--	--	--	--	--	--	--
Cluster-3203.0	464	9842903	SCU69416.1	570	2.7e-56	Hsp70 protein, putative [Trypanosoma equiperdum]	HE573022.1	HE573022	161	8.18371e-77	Trypanosoma vivax Y486 annotated genomic contig, chromosome 6	K04043	dnaK, HSPA9	molecular chaperone DnaK	http://www.genome.jp/dbget-bin/www_bget?ko:K04043	P12076	550	2.1e-55	Heat shock 70-related protein 1, mitochondrial OS=Leishmania major GN=HSP70.1 PE=3 SV=3	--	--	--	--	--	--	--	--	KOG0102	Molecular chaperones mortalin/PBP74/GRP75, HSP70 superfamily
Cluster-42967.0	1458	--	--	--	--	--	BX571772.8	BX571772	269	2.48705e-136	Zebrafish DNA sequence from clone CH211-238E12 in linkage group 5, complete sequence	--	--	--	--	--	--	--	--	--	--	--	--	--	--	--	--	--	--
Cluster-33515.85069	786	--	--	--	--	--	KT695794.1	KT695794	96	1.94536e-40	Megalobrama amblycephala clone BAC BSB41E3 genomic sequence	--	--	--	--	--	--	--	--	--	--	--	--	--	--	--	--	--	--
Cluster-33515.102432	467	--	--	--	--	--	KT695790.1	KT695790	93	5.21149e-39	Megalobrama amblycephala clone BAC BSB28A7 genomic sequence	--	--	--	--	--	--	--	--	--	--	--	--	--	--	--	--	--	--
Cluster-33515.102433	1000	--	--	--	--	--	--	--	--	--	--	--	--	--	--	--	--	--	--	PF01254	Nuclear transition protein 2	GO:0007283	spermatogenesis	GO:0003677	DNA binding	GO:0000786//GO:0005634	nucleosome//nucleus	--	--
Cluster-33515.102430	484	--	--	--	--	--	KC160520.1	KC160520	106	3.21385e-46	Hypophthalmichthys molitrix microsatellite Hysd464-2 sequence	--	--	--	--	--	--	--	--	--	--	--	--	--	--	--	--	--	--
Cluster-33515.102431	513	--	--	--	--	--	LN593343.1	LN593343	171	2.5168e-82	Cyprinus carpio genome assembly common carp genome ,scaffold 000000296	--	--	--	--	--	--	--	--	--	--	--	--	--	--	--	--	--	--
Cluster-33515.102436	302	--	--	--	--	--	LN590712.1	LN590712	138	3.12606e-64	Cyprinus carpio genome assembly common carp genome, scaffold: LG2, chromosome: 2	--	--	--	--	--	--	--	--	--	--	--	--	--	--	--	--	--	--
Cluster-33515.90770	858	8250376	KZR96689.1	227	3.0e-16	Uncharacterized protein APZ42_008836, partial [Daphnia magna]	KT865757.1	KT865757	674	0	Acidovorax facilis strain DSM 649 23S ribosomal RNA gene, partial sequence	--	--	--	--	--	--	--	--	--	--	--	--	--	--	--	--	--	--
Cluster-33515.102434	727	--	--	--	--	--	LN598593.1	LN598593	159	1.70612e-75	Cyprinus carpio genome assembly common carp genome ,scaffold 000013021	--	--	--	--	--	--	--	--	--	--	--	--	--	--	--	--	--	--
Cluster-33515.102435	1817	4974118	XP_009862165.1	227	6.3e-16	PREDICTED: protein FAM19A4-like [Ciona intestinalis]	XM_016464978.1	XM_016464978	892	0	PREDICTED: Sinocyclocheilus anshuiensis protein FAM19A1-like (LOC107671962), transcript variant X2, mRNA	--	--	--	--	Q7Z5A9	509	4.6e-50	Protein FAM19A1 OS=Homo sapiens GN=FAM19A1 PE=1 SV=1	--	--	--	--	--	--	--	--	--	--
Cluster-31204.0	821	--	--	--	--	--	LN590711.1	LN590711	101	3.38277e-43	Cyprinus carpio genome assembly common carp genome, scaffold: LG40, chromosome: 40	--	--	--	--	--	--	--	--	--	--	--	--	--	--	--	--	--	--
Cluster-4558.0	485	--	--	--	--	--	LN590690.1	LN590690	159	1.11033e-75	Cyprinus carpio genome assembly common carp genome, scaffold: LG31, chromosome: 31	--	--	--	--	--	--	--	--	--	--	--	--	--	--	--	--	--	--
Cluster-9472.0	522	--	--	--	--	--	LN590673.1	LN590673	212	4.1415e-105	Cyprinus carpio genome assembly common carp genome, scaffold: LG45, chromosome: 45	--	--	--	--	--	--	--	--	--	--	--	--	--	--	--	--	--	--
Cluster-33515.78587	468	--	--	--	--	--	LN590672.1	LN590672	164	1.77534e-78	Cyprinus carpio genome assembly common carp genome, scaffold: LG37, chromosome: 37	--	--	--	--	--	--	--	--	--	--	--	--	--	--	--	--	--	--
Cluster-33515.78586	2491	5339990	XP_011424291.1	484	1.4e-45	PREDICTED: cysteine-rich with EGF-like domain protein 2-B isoform X2 [Crassostrea gigas]	XM_016542585.1	XM_016542585	735	0	PREDICTED: Sinocyclocheilus rhinocerous cysteine-rich with EGF-like domain protein 1 (LOC107731488), mRNA	--	--	--	--	Q91XD7	907	4.5e-96	Cysteine-rich with EGF-like domain protein 1 OS=Mus musculus GN=Creld1 PE=2 SV=1	PF07645//PF00008//PF09064	Calcium-binding EGF domain//EGF-like domain//Thrombomodulin like fifth domain, EGF-like	GO:0007165	signal transduction	GO:0005515//GO:0004888//GO:0005509	protein binding//transmembrane signaling receptor activity//calcium ion binding	GO:0016021	integral component of membrane	KOG4260	Uncharacterized conserved protein
Cluster-33515.78585	900	--	--	--	--	--	LN595456.1	LN595456	89	1.74158e-36	Cyprinus carpio genome assembly common carp genome ,scaffold 000000604	--	--	--	--	P78563	131	1.5e-06	Double-stranded RNA-specific editase 1 OS=Homo sapiens GN=ADARB1 PE=1 SV=1	--	--	--	--	--	--	--	--	--	--
Cluster-11557.0	445	5935148	CEL93311.1	201	1.6e-13	unnamed protein product [Vitrella brassicaformis CCMP3155]	--	--	--	--	--	--	--	--	--	--	--	--	--	PF07646//PF01344	Kelch motif//Kelch motif	--	--	GO:0005515	protein binding	--	--	--	--
Cluster-33515.78583	365	--	--	--	--	--	JX499823.1	JX499823	107	6.59459e-47	Hypophthalmichthys molitrix microsatellite Hysd700-2 sequence	--	--	--	--	--	--	--	--	--	--	--	--	--	--	--	--	--	--
Cluster-33515.78582	609	--	--	--	--	--	LN591189.1	LN591189	92	2.48908e-38	Cyprinus carpio genome assembly common carp genome ,scaffold 000028932	--	--	--	--	--	--	--	--	--	--	--	--	--	--	--	--	--	--
Cluster-33515.78581	1370	--	--	--	--	--	JN088688.1	JN088688	46	2.15267e-12	Carassius auratus PKZ gene, promoter region and 5' UTR	--	--	--	--	--	--	--	--	--	--	--	--	--	--	--	--	--	--
Cluster-33515.78580	1462	--	--	--	--	--	LN590709.1	LN590709	146	5.91871e-68	Cyprinus carpio genome assembly common carp genome, scaffold: LG5, chromosome: 5	--	--	--	--	--	--	--	--	--	--	--	--	--	--	--	--	--	--
Cluster-11626.0	402	--	--	--	--	--	--	--	--	--	--	--	--	--	--	--	--	--	--	--	--	--	--	--	--	--	--	--	--
Cluster-39856.0	405	--	--	--	--	--	--	--	--	--	--	--	--	--	--	--	--	--	--	--	--	--	--	--	--	--	--	--	--
Cluster-33515.90771	3992	9917293	XP_019634113.1	679	5.3e-68	PREDICTED: disrupted in renal carcinoma protein 2 homolog [Branchiostoma belcheri]	XM_016531365.1	XM_016531365	841	0	PREDICTED: Sinocyclocheilus rhinocerous disrupted in renal carcinoma 2 (dirc2), mRNA	K15381	DIRC2, SLC49A3	MFS transporter, FLVCR family, disrupted in renal carcinoma protein 2	http://www.genome.jp/dbget-bin/www_bget?ko:K15381	Q96SL1	1132	5.8e-122	Disrupted in renal carcinoma protein 2 OS=Homo sapiens GN=DIRC2 PE=1 SV=1	PF00083//PF03137//PF07690	Sugar (and other) transporter//Organic Anion Transporter Polypeptide (OATP) family//Major Facilitator Superfamily	GO:0006810//GO:0055085	transport//transmembrane transport	GO:0022857//GO:0005215	transmembrane transporter activity//transporter activity	GO:0016021//GO:0016020	integral component of membrane//membrane	KOG2563	Permease of the major facilitator superfamily
Cluster-42341.0	461	--	--	--	--	--	LN590696.1	LN590696	337	1.18045e-174	Cyprinus carpio genome assembly common carp genome, scaffold: LG32, chromosome: 32	--	--	--	--	--	--	--	--	--	--	--	--	--	--	--	--	--	--
Cluster-35367.0	455	--	--	--	--	--	LN590714.1	LN590714	60	1.12035e-20	Cyprinus carpio genome assembly common carp genome, scaffold: LG27, chromosome: 27	--	--	--	--	--	--	--	--	--	--	--	--	--	--	--	--	--	--
Cluster-22789.0	324	--	--	--	--	--	LN590699.1	LN590699	156	3.33421e-74	Cyprinus carpio genome assembly common carp genome, scaffold: LG22, chromosome: 22	--	--	--	--	--	--	--	--	--	--	--	--	--	--	--	--	--	--
Cluster-17692.0	391	--	--	--	--	--	LN590683.1	LN590683	35	7.5251e-07	Cyprinus carpio genome assembly common carp genome, scaffold: LG38, chromosome: 38	--	--	--	--	--	--	--	--	--	--	--	--	--	--	--	--	--	--
Cluster-15323.0	685	--	--	--	--	--	LN590692.1	LN590692	124	4.58405e-56	Cyprinus carpio genome assembly common carp genome, scaffold: LG33, chromosome: 33	--	--	--	--	--	--	--	--	--	--	--	--	--	--	--	--	--	--
Cluster-33515.61691	804	--	--	--	--	--	LN590675.1	LN590675	196	5.12365e-96	Cyprinus carpio genome assembly common carp genome, scaffold: LG44, chromosome: 44	--	--	--	--	--	--	--	--	--	--	--	--	--	--	--	--	--	--
Cluster-33515.61690	470	--	--	--	--	--	LN590995.1	LN590995	108	2.40717e-47	Cyprinus carpio genome assembly common carp genome ,scaffold 000001078	--	--	--	--	--	--	--	--	--	--	--	--	--	--	--	--	--	--
Cluster-33515.61693	649	--	--	--	--	--	LN590711.1	LN590711	72	3.49289e-27	Cyprinus carpio genome assembly common carp genome, scaffold: LG40, chromosome: 40	--	--	--	--	--	--	--	--	--	--	--	--	--	--	--	--	--	--
Cluster-33515.61692	302	--	--	--	--	--	KC189228.1	KC189228	160	1.84189e-76	Hypophthalmichthys molitrix microsatellite Hysd1328-2 sequence	--	--	--	--	--	--	--	--	--	--	--	--	--	--	--	--	--	--
Cluster-33515.59199	311	--	--	--	--	--	--	--	--	--	--	--	--	--	--	--	--	--	--	--	--	--	--	--	--	--	--	--	--
Cluster-33515.59198	307	--	--	--	--	--	LN590713.1	LN590713	200	1.0899e-98	Cyprinus carpio genome assembly common carp genome, scaffold: LG20, chromosome: 20	--	--	--	--	--	--	--	--	--	--	--	--	--	--	--	--	--	--
Cluster-14865.0	472	--	--	--	--	--	LN590939.1	LN590939	79	3.19525e-31	Cyprinus carpio genome assembly common carp genome ,scaffold 000000860	--	--	--	--	--	--	--	--	--	--	--	--	--	--	--	--	--	--
Cluster-9915.0	471	--	--	--	--	--	LN590755.1	LN590755	302	3.45538e-155	Cyprinus carpio genome assembly common carp genome ,scaffold 000000138	--	--	--	--	--	--	--	--	--	--	--	--	--	--	--	--	--	--
Cluster-33515.59195	767	--	--	--	--	--	LN594965.1	LN594965	62	1.50794e-21	Cyprinus carpio genome assembly common carp genome ,scaffold 000001460	--	--	--	--	--	--	--	--	--	--	--	--	--	--	--	--	--	--
Cluster-33515.59194	355	--	--	--	--	--	KT695793.1	KT695793	168	7.87395e-81	Megalobrama amblycephala clone BAC BSB29B3 genomic sequence	--	--	--	--	--	--	--	--	--	--	--	--	--	--	--	--	--	--
Cluster-33515.52735	593	--	--	--	--	--	LN590685.1	LN590685	136	8.40073e-63	Cyprinus carpio genome assembly common carp genome, scaffold: LG16, chromosome: 16	--	--	--	--	--	--	--	--	--	--	--	--	--	--	--	--	--	--
Cluster-33515.59196	2917	9916571	XP_019633320.1	963	4.6e-101	PREDICTED: NUAK family SNF1-like kinase 1 [Branchiostoma belcheri]	XM_019102679.1	XM_019102679	1275	0	PREDICTED: Cyprinus carpio NUAK family SNF1-like kinase 2 (LOC109088522), transcript variant X1, mRNA	K08800	NUAK	NUAK family, SNF1-like kinase	http://www.genome.jp/dbget-bin/www_bget?ko:K08800	Q8BZN4	1514	2.2e-166	NUAK family SNF1-like kinase 2 OS=Mus musculus GN=Nuak2 PE=1 SV=2	PF07714//PF00069//PF06293	Protein tyrosine kinase//Protein kinase domain//Lipopolysaccharide kinase (Kdo/WaaP) family	GO:0006468	protein phosphorylation	GO:0005524//GO:0004672//GO:0016773	ATP binding//protein kinase activity//phosphotransferase activity, alcohol group as acceptor	GO:0016020	membrane	KOG0611	Predicted serine/threonine protein kinase
Cluster-33515.59191	425	--	--	--	--	--	KT695794.1	KT695794	257	3.20297e-130	Megalobrama amblycephala clone BAC BSB41E3 genomic sequence	--	--	--	--	--	--	--	--	--	--	--	--	--	--	--	--	--	--
Cluster-33515.59190	618	--	--	--	--	--	LN590690.1	LN590690	127	8.83875e-58	Cyprinus carpio genome assembly common carp genome, scaffold: LG31, chromosome: 31	--	--	--	--	--	--	--	--	PF05375	Pacifastin inhibitor (LCMII)	--	--	GO:0030414	peptidase inhibitor activity	--	--	--	--
Cluster-33515.59193	3305	--	--	--	--	--	LN590710.1	LN590710	265	9.5576e-134	Cyprinus carpio genome assembly common carp genome, scaffold: LG26, chromosome: 26	--	--	--	--	--	--	--	--	PF02655	ATP-grasp domain	--	--	GO:0005524//GO:0046872	ATP binding//metal ion binding	--	--	--	--
Cluster-31410.0	552	--	--	--	--	--	LN591715.1	LN591715	49	1.79584e-14	Cyprinus carpio genome assembly common carp genome ,scaffold 000000504	--	--	--	--	--	--	--	--	--	--	--	--	--	--	--	--	--	--
Cluster-4766.0	557	--	--	--	--	--	--	--	--	--	--	--	--	--	--	--	--	--	--	--	--	--	--	--	--	--	--	--	--
Cluster-33515.56869	2796	1518921	ACO10415.1	763	6.8e-78	Ferritin, middle subunit [Caligus rogercresseyi]	KM114878.1	KM114878	733	0	Megalobrama amblycephala ferritin mRNA, complete cds	K00522	FTH1	ferritin heavy chain	http://www.genome.jp/dbget-bin/www_bget?ko:K00522	P49947	761	4.3e-79	Ferritin, middle subunit OS=Salmo salar PE=2 SV=1	PF00210//PF12409//PF02915	Ferritin-like domain//P5-type ATPase cation transporter//Rubrerythrin	GO:0055114//GO:0006812//GO:0006879	oxidation-reduction process//cation transport//cellular iron ion homeostasis	GO:0046872//GO:0016491//GO:0008199//GO:0016887	metal ion binding//oxidoreductase activity//ferric iron binding//ATPase activity	GO:0016021	integral component of membrane	--	--
Cluster-23680.0	582	--	--	--	--	--	--	--	--	--	--	--	--	--	--	--	--	--	--	--	--	--	--	--	--	--	--	--	--
Cluster-41967.0	373	--	--	--	--	--	FP102937.4	FP102937	57	4.2109e-19	Zebrafish DNA sequence from clone CH1073-327K18 in linkage group 24, complete sequence	--	--	--	--	--	--	--	--	--	--	--	--	--	--	--	--	--	--
Cluster-41326.0	439	--	--	--	--	--	LN590849.1	LN590849	41	3.9316e-10	Cyprinus carpio genome assembly common carp genome ,scaffold 000000490	--	--	--	--	--	--	--	--	--	--	--	--	--	--	--	--	--	--
Cluster-18865.0	318	--	--	--	--	--	LN590685.1	LN590685	269	4.98415e-137	Cyprinus carpio genome assembly common carp genome, scaffold: LG16, chromosome: 16	--	--	--	--	--	--	--	--	--	--	--	--	--	--	--	--	--	--
Cluster-37607.0	506	--	--	--	--	--	LN595037.1	LN595037	183	5.29287e-89	Cyprinus carpio genome assembly common carp genome ,scaffold 000000885	--	--	--	--	--	--	--	--	--	--	--	--	--	--	--	--	--	--
Cluster-33515.64188	499	--	--	--	--	--	KM268488.1	KM268488	79	3.39222e-31	Culter alburnus clone 64 microsatellite sequence	--	--	--	--	--	--	--	--	--	--	--	--	--	--	--	--	--	--
Cluster-33515.64189	954	--	--	--	--	--	KT695792.1	KT695792	72	5.21785e-27	Megalobrama amblycephala clone BAC BSB29A7 genomic sequence	--	--	--	--	--	--	--	--	--	--	--	--	--	--	--	--	--	--
Cluster-33515.64186	794	--	--	--	--	--	LN599141.1	LN599141	53	1.57458e-16	Cyprinus carpio genome assembly common carp genome ,scaffold 000008565	--	--	--	--	--	--	--	--	--	--	--	--	--	--	--	--	--	--
Cluster-33515.64187	468	--	--	--	--	--	JQ032923.1	JQ032923	81	2.44752e-32	Ctenopharyngodon idella clone Marker590z microsatellite sequence	--	--	--	--	--	--	--	--	--	--	--	--	--	--	--	--	--	--
Cluster-33515.64184	2951	3482705	AGK88247.1	323	7.5e-27	Bcl-2-associated X protein [Mytilus galloprovincialis]	KT697992.1	KT697992	1732	0	Ctenopharyngodon idella Bax1 mRNA, complete cds	K02159	BAX	apoptosis regulator BAX	http://www.genome.jp/dbget-bin/www_bget?ko:K02159	O02703	505	2.2e-49	Apoptosis regulator BAX OS=Bos taurus GN=BAX PE=2 SV=1	PF04898//PF00452	Glutamate synthase central domain//Apoptosis regulator proteins, Bcl-2 family	GO:0006807//GO:0006537//GO:0042981//GO:0055114	nitrogen compound metabolic process//glutamate biosynthetic process//regulation of apoptotic process//oxidation-reduction process	GO:0015930	glutamate synthase activity	--	--	--	--
Cluster-33515.64185	4202	9919600	XP_019636696.1	619	5.1e-61	PREDICTED: amyloid-like protein 2 isoform X6 [Branchiostoma belcheri]	XM_016538054.1	XM_016538054	962	0	PREDICTED: Sinocyclocheilus rhinocerous amyloid beta precursor protein (app), transcript variant X2, mRNA	K04520	APP	amyloid beta A4 protein	http://www.genome.jp/dbget-bin/www_bget?ko:K04520	O73683	1623	7.1e-179	Amyloid beta A4 protein OS=Tetraodon fluviatilis GN=app PE=2 SV=1	PF01522//PF02316//PF00014//PF00494//PF03494	Polysaccharide deacetylase//Mu DNA-binding domain//Kunitz/Bovine pancreatic trypsin inhibitor domain//Squalene/phytoene synthase//Beta-amyloid peptide (beta-APP)	GO:0009058//GO:0006807//GO:0005975	biosynthetic process//nitrogen compound metabolic process//carbohydrate metabolic process	GO:0004867//GO:0016740//GO:0016810//GO:0003677	serine-type endopeptidase inhibitor activity//transferase activity//hydrolase activity, acting on carbon-nitrogen (but not peptide) bonds//DNA binding	GO:0016021	integral component of membrane	KOG3540	Beta amyloid precursor protein
Cluster-33515.64182	2621	10706922	XP_021939311.1	400	7.9e-36	small G protein signaling modulator 1-like isoform X1 [Zootermopsis nevadensis]	XM_003199271.4	XM_003199271	383	0	PREDICTED: Danio rerio small G protein signaling modulator 1b (sgsm1b), mRNA	K21847	SGSM1, RUTBC2	small G protein signaling modulator 1	http://www.genome.jp/dbget-bin/www_bget?ko:K21847	Q8BPQ7	454	1.6e-43	Small G protein signaling modulator 1 OS=Mus musculus GN=Sgsm1 PE=1 SV=2	--	--	--	--	--	--	--	--	KOG1648	Uncharacterized conserved protein, contains RUN, BRK and TBC domains
Cluster-33515.64183	4781	9928252	XP_019646300.1	1293	4.1e-139	PREDICTED: mucin-2-like [Branchiostoma belcheri]	XM_019080228.1	XM_019080228	2137	0	PREDICTED: Cyprinus carpio mucin-19-like (LOC109063156), mRNA	K22020	MUC19	mucin-19	http://www.genome.jp/dbget-bin/www_bget?ko:K22020	Q6PZE0	1905	1.6e-211	Mucin-19 OS=Mus musculus GN=Muc19 PE=2 SV=2	PF00093	von Willebrand factor type C domain	--	--	GO:0005515	protein binding	--	--	--	--
Cluster-33515.64180	3519	3294497	ELT89436.1	195	6.2e-12	hypothetical protein CAPTEDRAFT_101633 [Capitella teleta]	LN591232.1	LN591232	233	6.26022e-116	Cyprinus carpio genome assembly common carp genome ,scaffold 000029012	K21847	SGSM1, RUTBC2	small G protein signaling modulator 1	http://www.genome.jp/dbget-bin/www_bget?ko:K21847	Q8BPQ7	251	7.4e-20	Small G protein signaling modulator 1 OS=Mus musculus GN=Sgsm1 PE=1 SV=2	--	--	--	--	--	--	--	--	--	--
Cluster-33515.64181	361	--	--	--	--	--	--	--	--	--	--	--	--	--	--	--	--	--	--	--	--	--	--	--	--	--	--	--	--
Cluster-6072.0	327	--	--	--	--	--	--	--	--	--	--	--	--	--	--	--	--	--	--	--	--	--	--	--	--	--	--	--	--
Cluster-34553.0	432	--	--	--	--	--	LN596339.1	LN596339	115	2.82244e-51	Cyprinus carpio genome assembly common carp genome ,scaffold 000000718	--	--	--	--	--	--	--	--	--	--	--	--	--	--	--	--	--	--
Cluster-33515.82287	1607	10519029	XP_021351069.1	231	1.9e-16	vesicle-associated membrane protein 711-like [Mizuhopecten yessoensis]	XM_016260302.1	XM_016260302	323	2.63328e-166	PREDICTED: Sinocyclocheilus grahami vesicle-associated membrane protein 8-like (LOC107573851), transcript variant X1, mRNA	K08512	VAMP8	vesicle-associated membrane protein 8	http://www.genome.jp/dbget-bin/www_bget?ko:K08512	Q9M376	182	3.4e-12	Vesicle-associated membrane protein 727 OS=Arabidopsis thaliana GN=VAMP727 PE=2 SV=1	PF05739//PF01105//PF00957//PF04843//PF10717//PF04335//PF00517	SNARE domain//emp24/gp25L/p24 family/GOLD//Synaptobrevin//Herpesvirus tegument protein, N-terminal conserved region//Occlusion-derived virus envelope protein ODV-E18//VirB8 protein//Retroviral envelope protein	GO:0006810//GO:0016192//GO:0006508	transport//vesicle-mediated transport//proteolysis	GO:0005198//GO:0008233//GO:0005515	structural molecule activity//peptidase activity//protein binding	GO:0016020//GO:0019031//GO:0016021	membrane//viral envelope//integral component of membrane	KOG0860	Synaptobrevin/VAMP-like protein
Cluster-33515.91159	664	--	--	--	--	--	LN593523.1	LN593523	84	7.63636e-34	Cyprinus carpio genome assembly common carp genome ,scaffold 000001174	--	--	--	--	--	--	--	--	--	--	--	--	--	--	--	--	--	--
Cluster-20557.0	389	2134890	EFO91176.1	363	2.3e-32	hypothetical protein CRE_07945 [Caenorhabditis remanei]	CP015145.1	CP015145	247	1.05664e-124	Acinetobacter pittii strain IEC338SC, complete genome	K01896	ACSM	medium-chain acyl-CoA synthetase	http://www.genome.jp/dbget-bin/www_bget?ko:K01896	Q6SKG1	183	6.2e-13	Acyl-coenzyme A synthetase ACSM3, mitochondrial OS=Rattus norvegicus GN=Acsm3 PE=2 SV=1	PF00501	AMP-binding enzyme	GO:0008152	metabolic process	GO:0003824	catalytic activity	--	--	--	--
Cluster-33515.91158	3672	5913160	XP_012946531.1	243	1.8e-17	PREDICTED: uncharacterized protein LOC101855079 isoform X1 [Aplysia californica]	XM_016549171.1	XM_016549171	741	0	PREDICTED: Sinocyclocheilus rhinocerous HAUS augmin-like complex subunit 7 (LOC107737606), mRNA	K16590	HAUS7, UIP1	HAUS augmin-like complex subunit 7	http://www.genome.jp/dbget-bin/www_bget?ko:K16590	Q99871	423	8.8e-40	HAUS augmin-like complex subunit 7 OS=Homo sapiens GN=HAUS7 PE=1 SV=3	PF13851//PF04923//PF08654//PF01204	Growth-arrest specific micro-tubule binding//Ninjurin//DASH complex subunit Dad2//Trehalase	GO:0042246//GO:0005991//GO:0007067//GO:0007155//GO:0005982//GO:0048870//GO:0005985	tissue regeneration//trehalose metabolic process//mitotic nuclear division//cell adhesion//starch metabolic process//cell motility//sucrose metabolic process	GO:0004555	alpha,alpha-trehalase activity	GO:0016021//GO:0072686//GO:0042729//GO:0031514	integral component of membrane//mitotic spindle//DASH complex//motile cilium	--	--
Cluster-33515.82876	369	--	--	--	--	--	LN595946.1	LN595946	60	8.94427e-21	Cyprinus carpio genome assembly common carp genome ,scaffold 000002366	--	--	--	--	--	--	--	--	--	--	--	--	--	--	--	--	--	--
Cluster-33515.67084	1330	3313289	ELU08229.1	359	2.3e-31	hypothetical protein CAPTEDRAFT_173289 [Capitella teleta]	XM_016505305.1	XM_016505305	441	0	PREDICTED: Sinocyclocheilus anshuiensis uncharacterized LOC107702869 (LOC107702869), mRNA	K17757	CARKD	ATP-dependent NAD(P)H-hydrate dehydratase	http://www.genome.jp/dbget-bin/www_bget?ko:K17757	F1Q575	701	1.8e-72	ATP-dependent (S)-NAD(P)H-hydrate dehydratase OS=Danio rerio GN=zgc:171429 PE=3 SV=1	PF02110//PF01256	Hydroxyethylthiazole kinase family//Carbohydrate kinase	GO:0006772//GO:0009228	thiamine metabolic process//thiamine biosynthetic process	GO:0004417//GO:0052855	hydroxyethylthiazole kinase activity//ADP-dependent NAD(P)H-hydrate dehydratase activity	--	--	--	--
Cluster-33515.82877	2626	--	--	--	--	--	LN592191.1	LN592191	470	0	Cyprinus carpio genome assembly common carp genome ,scaffold 000002939	--	--	--	--	--	--	--	--	--	--	--	--	--	--	--	--	--	--
Cluster-43745.0	329	--	--	--	--	--	--	--	--	--	--	--	--	--	--	--	--	--	--	--	--	--	--	--	--	--	--	--	--
Cluster-33515.82874	338	--	--	--	--	--	JX499490.1	JX499490	50	2.94086e-15	Hypophthalmichthys molitrix microsatellite Hysd688-1 sequence	--	--	--	--	--	--	--	--	--	--	--	--	--	--	--	--	--	--
Cluster-33515.106403	386	--	--	--	--	--	LN590832.1	LN590832	51	9.46352e-16	Cyprinus carpio genome assembly common carp genome ,scaffold 000000416	--	--	--	--	--	--	--	--	--	--	--	--	--	--	--	--	--	--
Cluster-33515.106402	405	--	--	--	--	--	LN590832.1	LN590832	51	9.94303e-16	Cyprinus carpio genome assembly common carp genome ,scaffold 000000416	--	--	--	--	--	--	--	--	--	--	--	--	--	--	--	--	--	--
Cluster-33515.106401	539	--	--	--	--	--	LN594503.1	LN594503	59	4.83349e-20	Cyprinus carpio genome assembly common carp genome ,scaffold 000002178	--	--	--	--	--	--	--	--	--	--	--	--	--	--	--	--	--	--
Cluster-33515.82875	477	--	--	--	--	--	--	--	--	--	--	--	--	--	--	--	--	--	--	--	--	--	--	--	--	--	--	--	--
Cluster-33515.106407	765	--	--	--	--	--	--	--	--	--	--	--	--	--	--	--	--	--	--	--	--	--	--	--	--	--	--	--	--
Cluster-16019.0	520	--	--	--	--	--	LN590698.1	LN590698	118	7.40775e-53	Cyprinus carpio genome assembly common carp genome, scaffold: LG17, chromosome: 17	--	--	--	--	--	--	--	--	--	--	--	--	--	--	--	--	--	--
Cluster-33515.106405	326	--	--	--	--	--	LN591037.1	LN591037	42	7.91076e-11	Cyprinus carpio genome assembly common carp genome ,scaffold 000001213	--	--	--	--	--	--	--	--	--	--	--	--	--	--	--	--	--	--
Cluster-33515.91154	787	--	--	--	--	--	LN590783.1	LN590783	345	7.43431e-179	Cyprinus carpio genome assembly common carp genome ,scaffold 000000237	--	--	--	--	--	--	--	--	--	--	--	--	--	--	--	--	--	--
Cluster-33515.82872	508	--	--	--	--	--	LN592466.1	LN592466	70	3.48242e-26	Cyprinus carpio genome assembly common carp genome ,scaffold 000002811	--	--	--	--	--	--	--	--	--	--	--	--	--	--	--	--	--	--
Cluster-33515.106409	957	--	--	--	--	--	LN590712.1	LN590712	67	3.15059e-24	Cyprinus carpio genome assembly common carp genome, scaffold: LG2, chromosome: 2	--	--	--	--	--	--	--	--	PF05456	Eukaryotic translation initiation factor 4E binding protein (EIF4EBP)	GO:0045947	negative regulation of translational initiation	GO:0008190	eukaryotic initiation factor 4E binding	--	--	--	--
Cluster-8471.0	439	--	--	--	--	--	--	--	--	--	--	--	--	--	--	--	--	--	--	--	--	--	--	--	--	--	--	--	--
Cluster-33515.99814	487	11959813	PRP73716.1	274	6.0e-22	retrotransposon nucleocapsid protein, partial [Planoprotostelium fungivorum]	LN590696.1	LN590696	228	4.90326e-114	Cyprinus carpio genome assembly common carp genome, scaffold: LG32, chromosome: 32	--	--	--	--	--	--	--	--	--	--	--	--	--	--	--	--	--	--
Cluster-33515.82873	1665	10935736	PAA51081.1	304	6.8e-25	hypothetical protein BOX15_Mlig033219g1 [Macrostomum lignano]	LN590693.1	LN590693	380	0	Cyprinus carpio genome assembly common carp genome, scaffold: LG3, chromosome: 3	--	--	--	--	--	--	--	--	PF08281//PF01498//PF00196//PF08039//PF08506//PF04545	Sigma-70, region 4//Transposase//Bacterial regulatory proteins, luxR family//Mitochondrial proteolipid//Cse1//Sigma-70, region 4	GO:0006355//GO:0006886//GO:0006352//GO:0006313//GO:0015074	regulation of transcription, DNA-templated//intracellular protein transport//DNA-templated transcription, initiation//transposition, DNA-mediated//DNA integration	GO:0003677//GO:0016987//GO:0003700	DNA binding//sigma factor activity//transcription factor activity, sequence-specific DNA binding	GO:0005739//GO:0005667	mitochondrion//transcription factor complex	--	--
Cluster-37262.0	360	--	--	--	--	--	LN590808.1	LN590808	92	1.41596e-38	Cyprinus carpio genome assembly common carp genome ,scaffold 000000348	--	--	--	--	--	--	--	--	--	--	--	--	--	--	--	--	--	--
Cluster-38047.0	503	--	--	--	--	--	--	--	--	--	--	--	--	--	--	--	--	--	--	--	--	--	--	--	--	--	--	--	--
Cluster-33515.82870	575	--	--	--	--	--	XR_001638889.1	XR_001638889	191	2.16656e-93	PREDICTED: Sinocyclocheilus rhinocerous uncharacterized LOC107732610 (LOC107732610), ncRNA	--	--	--	--	--	--	--	--	--	--	--	--	--	--	--	--	--	--
Cluster-41910.0	438	--	--	--	--	--	--	--	--	--	--	--	--	--	--	--	--	--	--	--	--	--	--	--	--	--	--	--	--
Cluster-33515.66598	471	--	--	--	--	--	JQ032775.1	JQ032775	94	1.46237e-39	Ctenopharyngodon idella clone Marker187f microsatellite sequence	--	--	--	--	--	--	--	--	--	--	--	--	--	--	--	--	--	--
Cluster-33515.82871	683	--	--	--	--	--	JQ032720.1	JQ032720	129	7.59327e-59	Ctenopharyngodon idella clone Marker311z microsatellite sequence	--	--	--	--	--	--	--	--	--	--	--	--	--	--	--	--	--	--
Cluster-37048.0	374	--	--	--	--	--	LN590703.1	LN590703	197	6.31073e-97	Cyprinus carpio genome assembly common carp genome, scaffold: LG6, chromosome: 6	--	--	--	--	--	--	--	--	--	--	--	--	--	--	--	--	--	--
Cluster-33515.75100	1428	--	--	--	--	--	LN590683.1	LN590683	434	0	Cyprinus carpio genome assembly common carp genome, scaffold: LG38, chromosome: 38	--	--	--	--	--	--	--	--	--	--	--	--	--	--	--	--	--	--
Cluster-18511.0	495	--	--	--	--	--	--	--	--	--	--	--	--	--	--	--	--	--	--	--	--	--	--	--	--	--	--	--	--
Cluster-41171.0	601	--	--	--	--	--	LN596021.1	LN596021	42	1.53038e-10	Cyprinus carpio genome assembly common carp genome ,scaffold 000009919	--	--	--	--	--	--	--	--	--	--	--	--	--	--	--	--	--	--
Cluster-36521.0	320	--	--	--	--	--	--	--	--	--	--	--	--	--	--	--	--	--	--	--	--	--	--	--	--	--	--	--	--
Cluster-23701.0	394	--	--	--	--	--	--	--	--	--	--	--	--	--	--	--	--	--	--	PF00539	Transactivating regulatory protein (Tat)	GO:0006355	regulation of transcription, DNA-templated	GO:0003700	transcription factor activity, sequence-specific DNA binding	GO:0005667//GO:0042025	transcription factor complex//host cell nucleus	--	--
Cluster-33515.91152	1078	--	--	--	--	--	LN590677.1	LN590677	637	0	Cyprinus carpio genome assembly common carp genome, scaffold: LG7, chromosome: 7	--	--	--	--	--	--	--	--	PF03852	DNA mismatch endonuclease Vsr	GO:0006298	mismatch repair	GO:0004519	endonuclease activity	--	--	--	--
Cluster-33515.75261	3035	9918944	XP_019635964.1	957	2.4e-100	PREDICTED: growth factor receptor-bound protein 14-like isoform X4 [Branchiostoma belcheri]	XM_016531402.1	XM_016531402	1425	0	PREDICTED: Sinocyclocheilus rhinocerous growth factor receptor-bound protein 14-like (LOC107722903), transcript variant X1, mRNA	--	--	--	--	Q5ICW4	1731	1.5e-191	Growth factor receptor-bound protein 14 OS=Bos taurus GN=GRB14 PE=1 SV=1	PF00788	Ras association (RalGDS/AF-6) domain	GO:0007165	signal transduction	--	--	--	--	KOG3751	Growth factor receptor-bound proteins (GRB7, GRB10, GRB14)
Cluster-33515.347	1043	--	--	--	--	--	LN598462.1	LN598462	165	1.1461e-78	Cyprinus carpio genome assembly common carp genome ,scaffold 000028863	--	--	--	--	--	--	--	--	PF04810	Sec23/Sec24 zinc finger	GO:0006886//GO:0006888	intracellular protein transport//ER to Golgi vesicle-mediated transport	GO:0008270	zinc ion binding	GO:0030127	COPII vesicle coat	--	--
Cluster-33515.75263	388	3358231	AGG39703.1	147	2.5e-07	translationally controlled tumor protein [Branchiostoma japonicum]	LN590689.1	LN590689	122	3.23463e-55	Cyprinus carpio genome assembly common carp genome, scaffold: LG29, chromosome: 29	--	--	--	--	Q98SJ7	147	9.2e-09	Translationally-controlled tumor protein homolog OS=Labeo rohita GN=tpt1 PE=2 SV=1	--	--	--	--	--	--	--	--	--	--
Cluster-33515.75262	6152	1893140	XP_002731400.1	1323	1.7e-142	PREDICTED: DNA polymerase alpha subunit B-like [Saccoglossus kowalevskii]	XM_016501041.1	XM_016501041	1531	0	PREDICTED: Sinocyclocheilus anshuiensis polymerase (DNA) alpha 2, accessory subunit (pola2), transcript variant X1, mRNA	K02321	POLA2	DNA polymerase alpha subunit B	http://www.genome.jp/dbget-bin/www_bget?ko:K02321	Q14181	1616	6.8e-178	DNA polymerase alpha subunit B OS=Homo sapiens GN=POLA2 PE=1 SV=2	PF00769//PF04111//PF03401//PF05837//PF04042	Ezrin/radixin/moesin family//Autophagy protein Apg6//Tripartite tricarboxylate transporter family receptor//Centromere protein H (CENP-H)//DNA polymerase alpha/epsilon subunit B	GO:0051382//GO:0006260//GO:0006914	kinetochore assembly//DNA replication//autophagy	GO:0003887//GO:0003677//GO:0008092	DNA-directed DNA polymerase activity//DNA binding//cytoskeletal protein binding	GO:0005737//GO:0030288//GO:0000776//GO:0019898//GO:0042575	cytoplasm//outer membrane-bounded periplasmic space//kinetochore//extrinsic component of membrane//DNA polymerase complex	KOG1625	DNA polymerase alpha-primase complex, polymerase-associated subunit B
Cluster-33515.75265	7602	9929861	XP_019613423.1	846	4.4e-87	PREDICTED: serine..threonine-protein kinase 17A-like [Branchiostoma belcheri]	XM_016469657.1	XM_016469657	2228	0	PREDICTED: Sinocyclocheilus anshuiensis serine/threonine-protein kinase 17B-like (LOC107675356), mRNA	K08804	STK17	serine/threonine kinase 17	http://www.genome.jp/dbget-bin/www_bget?ko:K08804	A0JMH2	1555	9.9e-171	UPF0565 protein C2orf69 homolog OS=Danio rerio GN=zgc:153521 PE=2 SV=1	PF00069//PF07714	Protein kinase domain//Protein tyrosine kinase	GO:0006468	protein phosphorylation	GO:0004672//GO:0005524	protein kinase activity//ATP binding	--	--	KOG0032	Ca2+/calmodulin-dependent protein kinase, EF-Hand protein superfamily
Cluster-33515.75264	2685	5477521	XP_011680847.1	750	2.1e-76	PREDICTED: formimidoyltransferase-cyclodeaminase [Strongylocentrotus purpuratus]	XM_016538414.1	XM_016538414	801	0	PREDICTED: Sinocyclocheilus rhinocerous glutamate formimidoyltransferase-like (LOC107728290), transcript variant X3, mRNA	--	--	--	--	Q9HI69	263	2.3e-21	Glutamate formimidoyltransferase OS=Thermoplasma acidophilum (strain ATCC 25905 / DSM 1728 / JCM 9062 / NBRC 15155 / AMRC-C165) GN=Ta1476 PE=1 SV=1	PF07837	Formiminotransferase domain, N-terminal subdomain	GO:0008152	metabolic process	GO:0016740//GO:0005542	transferase activity//folic acid binding	--	--	--	--
Cluster-33515.75267	336	--	--	--	--	--	LN596082.1	LN596082	145	4.52281e-68	Cyprinus carpio genome assembly common carp genome ,scaffold 000005707	--	--	--	--	--	--	--	--	--	--	--	--	--	--	--	--	--	--
Cluster-33515.75266	4466	4786270	KFM72271.1	1404	5.1e-152	E3 ubiquitin-protein ligase HECW2, partial [Stegodyphus mimosarum]	XM_016463417.1	XM_016463417	745	0	PREDICTED: Sinocyclocheilus anshuiensis E3 ubiquitin-protein ligase HECW2-like (LOC107670708), mRNA	K12168	HECW2	E3 ubiquitin-protein ligase HECW2	http://www.genome.jp/dbget-bin/www_bget?ko:K12168	Q9P2P5	1569	1.4e-172	E3 ubiquitin-protein ligase HECW2 OS=Homo sapiens GN=HECW2 PE=1 SV=2	PF06769//PF00632	YoeB-like toxin of bacterial type II toxin-antitoxin system//HECT-domain (ubiquitin-transferase)	GO:0006401//GO:0016567	RNA catabolic process//protein ubiquitination	GO:0004842//GO:0004519	ubiquitin-protein transferase activity//endonuclease activity	--	--	KOG0940	Ubiquitin protein ligase RSP5/NEDD4
Cluster-33515.75269	729	5477779	XP_011681117.1	142	1.8e-06	PREDICTED: E3 ubiquitin-protein ligase HECW2 [Strongylocentrotus purpuratus]	LN590698.1	LN590698	118	1.05934e-52	Cyprinus carpio genome assembly common carp genome, scaffold: LG17, chromosome: 17	K12168	HECW2	E3 ubiquitin-protein ligase HECW2	http://www.genome.jp/dbget-bin/www_bget?ko:K12168	Q6I6G8	152	4.6e-09	E3 ubiquitin-protein ligase HECW2 OS=Mus musculus GN=Hecw2 PE=2 SV=1	--	--	--	--	--	--	--	--	--	--
Cluster-33515.75268	2776	--	--	--	--	--	XM_016455632.1	XM_016455632	1167	0	PREDICTED: Sinocyclocheilus anshuiensis filamin-interacting protein FAM101B-like (LOC107664933), mRNA	--	--	--	--	Q6AXS9	390	4.4e-36	Filamin-interacting protein FAM101B OS=Rattus norvegicus GN=Fam101b PE=2 SV=1	PF00969	Class II histocompatibility antigen, beta domain	GO:0006955//GO:0019882	immune response//antigen processing and presentation	--	--	GO:0042613//GO:0016020	MHC class II protein complex//membrane	--	--
Cluster-33515.83887	350	--	--	--	--	--	LN594625.1	LN594625	74	1.39222e-28	Cyprinus carpio genome assembly common carp genome ,scaffold 000003179	--	--	--	--	--	--	--	--	--	--	--	--	--	--	--	--	--	--
Cluster-19802.0	313	--	--	--	--	--	--	--	--	--	--	--	--	--	--	--	--	--	--	--	--	--	--	--	--	--	--	--	--
Cluster-31337.0	458	--	--	--	--	--	LN590683.1	LN590683	97	3.04966e-41	Cyprinus carpio genome assembly common carp genome, scaffold: LG38, chromosome: 38	--	--	--	--	--	--	--	--	--	--	--	--	--	--	--	--	--	--
Cluster-33515.75101	556	--	--	--	--	--	LN590860.1	LN590860	75	6.37219e-29	Cyprinus carpio genome assembly common carp genome ,scaffold 000000542	--	--	--	--	--	--	--	--	--	--	--	--	--	--	--	--	--	--
Cluster-33515.84255	1440	--	--	--	--	--	LN591219.1	LN591219	579	0	Cyprinus carpio genome assembly common carp genome ,scaffold 000028986	--	--	--	--	--	--	--	--	PF00923	Transaldolase	GO:0005975	carbohydrate metabolic process	--	--	--	--	--	--
Cluster-33515.84256	329	--	--	--	--	--	LN595664.1	LN595664	74	1.29999e-28	Cyprinus carpio genome assembly common carp genome ,scaffold 000009199	--	--	--	--	--	--	--	--	--	--	--	--	--	--	--	--	--	--
Cluster-33515.82398	368	--	--	--	--	--	LN590850.1	LN590850	42	9.04473e-11	Cyprinus carpio genome assembly common carp genome ,scaffold 000000492	--	--	--	--	--	--	--	--	--	--	--	--	--	--	--	--	--	--
Cluster-33515.84250	1770	--	--	--	--	--	LN591574.1	LN591574	223	1.1299e-110	Cyprinus carpio genome assembly common carp genome ,scaffold 000015366	--	--	--	--	--	--	--	--	--	--	--	--	--	--	--	--	--	--
Cluster-33515.82878	4013	1721126	XP_002613978.1	177	8.7e-10	hypothetical protein BRAFLDRAFT_118464 [Branchiostoma floridae]	XM_016574138.1	XM_016574138	1739	0	PREDICTED: Sinocyclocheilus rhinocerous actin filament-associated protein 1-like 2 (LOC107756842), transcript variant X1, mRNA	--	--	--	--	Q5DTU0	299	2.3e-25	Actin filament-associated protein 1-like 2 OS=Mus musculus GN=Afap1l2 PE=1 SV=2	PF07776	Zinc-finger associated domain (zf-AD)	--	--	GO:0008270	zinc ion binding	GO:0005634	nucleus	--	--
Cluster-33515.84252	392	--	--	--	--	--	LN591174.1	LN591174	95	3.34124e-40	Cyprinus carpio genome assembly common carp genome ,scaffold 000028905	--	--	--	--	--	--	--	--	--	--	--	--	--	--	--	--	--	--
Cluster-33515.84253	633	--	--	--	--	--	LN591129.1	LN591129	265	1.75238e-134	Cyprinus carpio genome assembly common carp genome ,scaffold 000028829	--	--	--	--	--	--	--	--	--	--	--	--	--	--	--	--	--	--
Cluster-33515.101187	992	--	--	--	--	--	LN590676.1	LN590676	228	1.03554e-113	Cyprinus carpio genome assembly common carp genome, scaffold: LG34, chromosome: 34	--	--	--	--	--	--	--	--	--	--	--	--	--	--	--	--	--	--
Cluster-33515.101186	477	--	--	--	--	--	--	--	--	--	--	--	--	--	--	--	--	--	--	--	--	--	--	--	--	--	--	--	--
Cluster-33515.101185	309	--	--	--	--	--	LN590683.1	LN590683	58	9.50405e-20	Cyprinus carpio genome assembly common carp genome, scaffold: LG38, chromosome: 38	--	--	--	--	--	--	--	--	--	--	--	--	--	--	--	--	--	--
Cluster-25569.0	464	--	--	--	--	--	--	--	--	--	--	--	--	--	--	--	--	--	--	--	--	--	--	--	--	--	--	--	--
Cluster-33515.84258	430	4790178	KFM76178.1	212	8.1e-15	Ribonuclease 3, partial [Stegodyphus mimosarum]	LN592495.1	LN592495	115	2.80825e-51	Cyprinus carpio genome assembly common carp genome ,scaffold 000003579	--	--	--	--	--	--	--	--	PF00015//PF04136//PF01522//PF01017//PF01410//PF02533	Methyl-accepting chemotaxis protein (MCP) signalling domain//Sec34-like family//Polysaccharide deacetylase//STAT protein, all-alpha domain//Fibrillar collagen C-terminal domain//Photosystem II 4 kDa reaction centre component	GO:0007165//GO:0015979//GO:0005975//GO:0006886//GO:0006807//GO:0006355	signal transduction//photosynthesis//carbohydrate metabolic process//intracellular protein transport//nitrogen compound metabolic process//regulation of transcription, DNA-templated	GO:0005201//GO:0004871//GO:0003700//GO:0016810	extracellular matrix structural constituent//signal transducer activity//transcription factor activity, sequence-specific DNA binding//hydrolase activity, acting on carbon-nitrogen (but not peptide) bonds	GO:0005667//GO:0009539//GO:0005578//GO:0016020//GO:0009523//GO:0005581//GO:0005801	transcription factor complex//photosystem II reaction center//proteinaceous extracellular matrix//membrane//photosystem II//collagen trimer//cis-Golgi network	--	--
Cluster-31096.0	869	--	--	--	--	--	LN590692.1	LN590692	285	1.86187e-145	Cyprinus carpio genome assembly common carp genome, scaffold: LG33, chromosome: 33	--	--	--	--	--	--	--	--	--	--	--	--	--	--	--	--	--	--
Cluster-33515.101181	406	--	--	--	--	--	--	--	--	--	--	--	--	--	--	--	--	--	--	--	--	--	--	--	--	--	--	--	--
Cluster-33515.101180	600	--	--	--	--	--	LN598177.1	LN598177	58	1.94842e-19	Cyprinus carpio genome assembly common carp genome ,scaffold 000001273	--	--	--	--	--	--	--	--	--	--	--	--	--	--	--	--	--	--
Cluster-33515.104294	549	10767181	XP_022108619.1	171	5.9e-10	alpha-N-acetylgalactosamine-specific lectin-like [Acanthaster planci]	--	--	--	--	--	K06563	CLEC4M, DC-SIGN2, CD209, CD299	C-type lectin domain family 4 member M	http://www.genome.jp/dbget-bin/www_bget?ko:K06563	Q8HY10	179	2.6e-12	C-type lectin domain family 4 member M OS=Nomascus concolor GN=CLEC4M PE=3 SV=1	--	--	--	--	--	--	--	--	--	--
Cluster-27095.0	566	--	--	--	--	--	LN598506.1	LN598506	66	6.54037e-24	Cyprinus carpio genome assembly common carp genome ,scaffold 000000250	--	--	--	--	--	--	--	--	--	--	--	--	--	--	--	--	--	--
Cluster-33515.104296	695	--	--	--	--	--	LN590678.1	LN590678	168	1.61586e-80	Cyprinus carpio genome assembly common carp genome, scaffold: LG28, chromosome: 28	--	--	--	--	--	--	--	--	--	--	--	--	--	--	--	--	--	--
Cluster-33515.104297	1104	--	--	--	--	--	XM_019090304.1	XM_019090304	100	1.65211e-42	PREDICTED: Cyprinus carpio CD209 antigen-like protein E (LOC109074243), transcript variant X1, mRNA	--	--	--	--	--	--	--	--	--	--	--	--	--	--	--	--	--	--
Cluster-33515.104290	313	--	--	--	--	--	XM_016469932.1	XM_016469932	159	6.89552e-76	PREDICTED: Sinocyclocheilus anshuiensis RNA-binding protein 25-like (LOC107675541), mRNA	--	--	--	--	--	--	--	--	--	--	--	--	--	--	--	--	--	--
Cluster-33515.104291	728	6126886	XP_013086665.1	198	5.8e-13	PREDICTED: macrophage mannose receptor 1-like, partial [Biomphalaria glabrata]	XM_016561568.1	XM_016561568	170	1.3115e-81	PREDICTED: Sinocyclocheilus rhinocerous CD209 antigen-like protein E (LOC107747138), mRNA	--	--	--	--	P22897	183	1.2e-12	Macrophage mannose receptor 1 OS=Homo sapiens GN=MRC1 PE=1 SV=1	--	--	--	--	--	--	--	--	--	--
Cluster-33515.104292	740	--	--	--	--	--	LN591241.1	LN591241	47	3.16619e-13	Cyprinus carpio genome assembly common carp genome ,scaffold 000029029	--	--	--	--	--	--	--	--	--	--	--	--	--	--	--	--	--	--
Cluster-33515.104293	706	5480378	XP_011683809.1	179	9.0e-11	PREDICTED: macrophage mannose receptor 1 [Strongylocentrotus purpuratus]	LN590678.1	LN590678	59	6.43189e-20	Cyprinus carpio genome assembly common carp genome, scaffold: LG28, chromosome: 28	K06563	CLEC4M, DC-SIGN2, CD209, CD299	C-type lectin domain family 4 member M	http://www.genome.jp/dbget-bin/www_bget?ko:K06563	Q91ZW9	173	1.6e-11	CD209 antigen-like protein C OS=Mus musculus GN=Cd209c PE=2 SV=1	--	--	--	--	--	--	--	--	--	--
Cluster-19036.0	903	--	--	--	--	--	LN598177.1	LN598177	561	0	Cyprinus carpio genome assembly common carp genome ,scaffold 000001273	--	--	--	--	--	--	--	--	--	--	--	--	--	--	--	--	--	--
Cluster-33515.104298	308	--	--	--	--	--	LN595505.1	LN595505	112	9.07607e-50	Cyprinus carpio genome assembly common carp genome ,scaffold 000000596	--	--	--	--	--	--	--	--	--	--	--	--	--	--	--	--	--	--
Cluster-33515.104299	1394	--	--	--	--	--	XM_016519858.1	XM_016519858	175	4.2659e-84	PREDICTED: Sinocyclocheilus rhinocerous CD209 antigen-like protein 2 (LOC107714122), mRNA	--	--	--	--	Q2HXU8	135	8.3e-07	C-type lectin domain family 12 member B OS=Homo sapiens GN=CLEC12B PE=1 SV=1	PF06456//PF17078//PF03836//PF04977//PF06156	Arfaptin-like domain//SWI5-dependent HO expression protein 3//RasGAP C-terminus//Septum formation initiator//Protein of unknown function (DUF972)	GO:0007049//GO:0007264//GO:0006260//GO:0051028//GO:0048309	cell cycle//small GTPase mediated signal transduction//DNA replication//mRNA transport//endoplasmic reticulum inheritance	GO:0005096//GO:0019904	GTPase activator activity//protein domain specific binding	--	--	--	--
Cluster-35550.0	338	--	--	--	--	--	LN591261.1	LN591261	56	1.35861e-18	Cyprinus carpio genome assembly common carp genome ,scaffold 000029065	--	--	--	--	--	--	--	--	--	--	--	--	--	--	--	--	--	--
Cluster-35550.1	412	--	--	--	--	--	--	--	--	--	--	--	--	--	--	--	--	--	--	--	--	--	--	--	--	--	--	--	--
Cluster-37239.0	341	--	--	--	--	--	LN590692.1	LN590692	45	1.78735e-12	Cyprinus carpio genome assembly common carp genome, scaffold: LG33, chromosome: 33	--	--	--	--	--	--	--	--	--	--	--	--	--	--	--	--	--	--
Cluster-30266.0	717	--	--	--	--	--	--	--	--	--	--	--	--	--	--	--	--	--	--	--	--	--	--	--	--	--	--	--	--
Cluster-6865.0	341	11939085	PRD21380.1	597	1.5e-59	prpF [Nephila clavipes]	LN868200.1	LN868200	199	4.40638e-98	Acinetobacter baumannii genome assembly R2090, chromosome : I	--	--	--	--	Q8EJW4	508	1.1e-50	2-methyl-aconitate isomerase OS=Shewanella oneidensis (strain MR-1) GN=prpF PE=1 SV=1	--	--	--	--	--	--	--	--	--	--
Cluster-23844.0	1266	--	--	--	--	--	LN590716.1	LN590716	266	1.00099e-134	Cyprinus carpio genome assembly common carp genome, scaffold: LG41, chromosome: 41	--	--	--	--	--	--	--	--	--	--	--	--	--	--	--	--	--	--
Cluster-32935.0	757	--	--	--	--	--	LN590716.1	LN590716	294	1.60077e-150	Cyprinus carpio genome assembly common carp genome, scaffold: LG41, chromosome: 41	--	--	--	--	--	--	--	--	--	--	--	--	--	--	--	--	--	--
Cluster-37920.0	489	--	--	--	--	--	JX499496.1	JX499496	409	0	Hypophthalmichthys molitrix microsatellite Hysd1148-1 sequence	--	--	--	--	--	--	--	--	--	--	--	--	--	--	--	--	--	--
Cluster-11153.0	1281	--	--	--	--	--	LN591408.1	LN591408	98	2.491e-41	Cyprinus carpio genome assembly common carp genome ,scaffold 000001104	--	--	--	--	--	--	--	--	--	--	--	--	--	--	--	--	--	--
Cluster-33515.107758	679	--	--	--	--	--	LN591079.1	LN591079	206	1.18489e-101	Cyprinus carpio genome assembly common carp genome ,scaffold 000001716	--	--	--	--	--	--	--	--	--	--	--	--	--	--	--	--	--	--
Cluster-33515.71025	434	--	--	--	--	--	KT695796.1	KT695796	155	1.64787e-73	Megalobrama amblycephala clone BAC BSB41F4 genomic sequence	--	--	--	--	--	--	--	--	--	--	--	--	--	--	--	--	--	--
Cluster-12457.0	356	--	--	--	--	--	BX469896.14	BX469896	213	7.62389e-106	Zebrafish DNA sequence from clone DKEY-52L6 in linkage group 12, complete sequence	--	--	--	--	--	--	--	--	PF15177	Interleukin-28A	GO:0007165//GO:0007259//GO:0050778//GO:0051607	signal transduction//JAK-STAT cascade//positive regulation of immune response//defense response to virus	GO:0005125	cytokine activity	--	--	--	--
Cluster-33515.107754	358	--	--	--	--	--	LN590673.1	LN590673	143	6.27543e-67	Cyprinus carpio genome assembly common carp genome, scaffold: LG45, chromosome: 45	--	--	--	--	--	--	--	--	--	--	--	--	--	--	--	--	--	--
Cluster-33515.107755	437	--	--	--	--	--	--	--	--	--	--	--	--	--	--	--	--	--	--	--	--	--	--	--	--	--	--	--	--
Cluster-33515.107756	575	--	--	--	--	--	KC160527.1	KC160527	104	4.9981e-45	Hypophthalmichthys molitrix microsatellite Hysd453-1 sequence	--	--	--	--	--	--	--	--	--	--	--	--	--	--	--	--	--	--
Cluster-33515.90779	2249	--	--	--	--	--	LN594763.1	LN594763	82	3.46781e-32	Cyprinus carpio genome assembly common carp genome ,scaffold 000018303	--	--	--	--	--	--	--	--	PF17122	Zinc-finger	--	--	GO:0008270//GO:0005515	zinc ion binding//protein binding	--	--	--	--
Cluster-33515.107750	1065	--	--	--	--	--	LN590711.1	LN590711	118	1.56947e-52	Cyprinus carpio genome assembly common carp genome, scaffold: LG40, chromosome: 40	--	--	--	--	--	--	--	--	--	--	--	--	--	--	--	--	--	--
Cluster-33515.73122	2281	5479703	XP_011683091.1	196	3.1e-12	PREDICTED: uncharacterized protein LOC105447116 [Strongylocentrotus purpuratus]	LN594025.1	LN594025	104	2.0728e-44	Cyprinus carpio genome assembly common carp genome ,scaffold 000002317	--	--	--	--	--	--	--	--	--	--	--	--	--	--	--	--	--	--
Cluster-33515.107752	3117	9907209	XP_019622898.1	1474	2.7e-160	PREDICTED: 2-hydroxyacyl-CoA lyase 1-like [Branchiostoma belcheri]	XM_016559254.1	XM_016559254	1205	0	PREDICTED: Sinocyclocheilus rhinocerous 2-hydroxyacyl-CoA lyase 1-like (LOC107745383), mRNA	K12261	HACL1	2-hydroxyacyl-CoA lyase 1	http://www.genome.jp/dbget-bin/www_bget?ko:K12261	Q9UJ83	1606	4.9e-177	2-hydroxyacyl-CoA lyase 1 OS=Homo sapiens GN=HACL1 PE=1 SV=2	PF02776//PF00205//PF02775//PF02233//PF02552//PF04082	Thiamine pyrophosphate enzyme, N-terminal TPP binding domain//Thiamine pyrophosphate enzyme, central domain//Thiamine pyrophosphate enzyme, C-terminal TPP binding domain//NAD(P) transhydrogenase beta subunit//CO dehydrogenase beta subunit/acetyl-CoA synthase epsilon subunit//Fungal specific transcription factor domain	GO:0019385//GO:0006351//GO:0046497//GO:0055114//GO:0006769	methanogenesis, from acetate//transcription, DNA-templated//nicotinate nucleotide metabolic process//oxidation-reduction process//nicotinamide metabolic process	GO:0000287//GO:0030976//GO:0008750//GO:0008270//GO:0050661//GO:0003824//GO:0003677	magnesium ion binding//thiamine pyrophosphate binding//NAD(P)+ transhydrogenase (AB-specific) activity//zinc ion binding//NADP binding//catalytic activity//DNA binding	GO:0005634//GO:0016021	nucleus//integral component of membrane	KOG1185	Thiamine pyrophosphate-requiring enzyme
Cluster-33515.107753	1049	--	--	--	--	--	XM_016287521.1	XM_016287521	186	2.44322e-90	PREDICTED: Sinocyclocheilus grahami 2-hydroxyacyl-CoA lyase 1 (hacl1), mRNA	--	--	--	--	--	--	--	--	--	--	--	--	--	--	--	--	--	--
Cluster-42076.0	1729	--	--	--	--	--	LN590698.1	LN590698	59	1.62088e-19	Cyprinus carpio genome assembly common carp genome, scaffold: LG17, chromosome: 17	--	--	--	--	--	--	--	--	--	--	--	--	--	--	--	--	--	--
Cluster-33515.82395	306	--	--	--	--	--	XM_016251877.1	XM_016251877	63	1.56199e-22	PREDICTED: Sinocyclocheilus grahami uncharacterized LOC107566419 (LOC107566419), mRNA	--	--	--	--	--	--	--	--	--	--	--	--	--	--	--	--	--	--
Cluster-33515.76518	770	--	--	--	--	--	LN590678.1	LN590678	74	3.23142e-28	Cyprinus carpio genome assembly common carp genome, scaffold: LG28, chromosome: 28	--	--	--	--	--	--	--	--	--	--	--	--	--	--	--	--	--	--
Cluster-33515.76519	1124	--	--	--	--	--	LN590719.1	LN590719	71	2.22383e-26	Cyprinus carpio genome assembly common carp genome, scaffold: LG25, chromosome: 25	--	--	--	--	--	--	--	--	--	--	--	--	--	--	--	--	--	--
Cluster-33515.76516	1248	6363430	KOF86359.1	754	3.3e-77	hypothetical protein OCBIM_22018767mg [Octopus bimaculoides]	XM_016245123.1	XM_016245123	117	6.64775e-52	PREDICTED: Sinocyclocheilus grahami oocyte zinc finger protein XlCOF26-like (LOC107560851), mRNA	K09228	KRAB	KRAB domain-containing zinc finger protein	http://www.genome.jp/dbget-bin/www_bget?ko:K09228	Q8BPP0	739	6.8e-77	Zinc finger protein 436 OS=Mus musculus GN=Znf436 PE=2 SV=1	PF01155//PF01428//PF01096//PF05191//PF13465//PF16622//PF07975//PF00096//PF05443//PF00130//PF13912	Hydrogenase/urease nickel incorporation, metallochaperone, hypA//AN1-like Zinc finger//Transcription factor S-II (TFIIS)//Adenylate kinase, active site lid//Zinc-finger double domain//zinc-finger C2H2-type//TFIIH C1-like domain//Zinc finger, C2H2 type//ROS/MUCR transcriptional regulator protein//Phorbol esters/diacylglycerol binding domain (C1 domain)//C2H2-type zinc finger	GO:0035556//GO:0046034//GO:0006464//GO:0006351//GO:0006144//GO:0006355//GO:0006281	intracellular signal transduction//ATP metabolic process//cellular protein modification process//transcription, DNA-templated//purine nucleobase metabolic process//regulation of transcription, DNA-templated//DNA repair	GO:0004017//GO:0016151//GO:0008270//GO:0003676//GO:0046872//GO:0003677	adenylate kinase activity//nickel cation binding//zinc ion binding//nucleic acid binding//metal ion binding//DNA binding	--	--	--	--
Cluster-33515.76517	478	--	--	--	--	--	JX499303.1	JX499303	88	3.21619e-36	Hypophthalmichthys molitrix microsatellite Hysd262-3 sequence	--	--	--	--	--	--	--	--	--	--	--	--	--	--	--	--	--	--
Cluster-33515.76514	416	11973998	PRP87901.1	153	5.4e-08	retrotransposable element protein [Planoprotostelium fungivorum]	DQ378871.1	DQ378871	142	2.65208e-66	Aristichthys nobilis clone HL98 microsatellite sequence	--	--	--	--	--	--	--	--	--	--	--	--	--	--	--	--	KOG2748	Uncharacterized conserved protein, contains chromo domain
Cluster-33515.76515	4411	9917292	XP_019634112.1	2052	3.6e-227	PREDICTED: UPF0577 protein KIAA1324-like homolog isoform X2 [Branchiostoma belcheri]	XM_016464024.1	XM_016464024	2731	0	PREDICTED: Sinocyclocheilus anshuiensis UPF0577 protein KIAA1324-like (LOC107671159), transcript variant X1, mRNA	--	--	--	--	A8MWY0	3430	0.0e+00	UPF0577 protein KIAA1324-like OS=Homo sapiens GN=KIAA1324L PE=2 SV=2	PF07562	Nine Cysteines Domain of family 3 GPCR	GO:0007186	G-protein coupled receptor signaling pathway	GO:0004930	G-protein coupled receptor activity	--	--	--	--
Cluster-33515.76512	316	--	--	--	--	--	JQ412739.1	JQ412739	81	1.59645e-32	Ctenopharyngodon idella hypothetical protein mRNA, complete cds	--	--	--	--	--	--	--	--	--	--	--	--	--	--	--	--	--	--
Cluster-33515.76513	2684	--	--	--	--	--	LN594534.1	LN594534	520	0	Cyprinus carpio genome assembly common carp genome ,scaffold 000001034	K14408	CSTF3, RNA14	cleavage stimulation factor subunit 3	http://www.genome.jp/dbget-bin/www_bget?ko:K14408	Q12996	177	2.1e-11	Cleavage stimulation factor subunit 3 OS=Homo sapiens GN=CSTF3 PE=1 SV=1	--	--	--	--	--	--	--	--	--	--
Cluster-33515.76510	3416	1894382	XP_002734186.1	676	1.0e-67	PREDICTED: isthmin-1-like [Saccoglossus kowalevskii]	XM_016538487.1	XM_016538487	1210	0	PREDICTED: Sinocyclocheilus rhinocerous isthmin-2 (LOC107728349), transcript variant X1, mRNA	--	--	--	--	Q58T08	2050	1.8e-228	Isthmin-2 OS=Danio rerio GN=ism2 PE=2 SV=1	--	--	--	--	--	--	--	--	--	--
Cluster-33515.76511	2423	--	--	--	--	--	LN590943.1	LN590943	1254	0	Cyprinus carpio genome assembly common carp genome ,scaffold 000000871	--	--	--	--	--	--	--	--	--	--	--	--	--	--	--	--	--	--
Cluster-9750.0	470	--	--	--	--	--	LN590678.1	LN590678	242	7.78604e-122	Cyprinus carpio genome assembly common carp genome, scaffold: LG28, chromosome: 28	--	--	--	--	--	--	--	--	--	--	--	--	--	--	--	--	--	--
Cluster-33515.15322	466	--	--	--	--	--	--	--	--	--	--	--	--	--	--	--	--	--	--	--	--	--	--	--	--	--	--	--	--
Cluster-33515.25330	785	11426721	PIK34141.1	273	1.3e-21	hypothetical protein BSL78_29035 [Apostichopus japonicus]	LN591079.1	LN591079	51	2.01273e-15	Cyprinus carpio genome assembly common carp genome ,scaffold 000001716	K14356	SLCO5A	solute carrier organic anion transporter family, member 5A	http://www.genome.jp/dbget-bin/www_bget?ko:K14356	--	--	--	--	--	--	--	--	--	--	--	--	--	--
Cluster-33515.25331	331	--	--	--	--	--	LN590686.1	LN590686	88	2.15927e-36	Cyprinus carpio genome assembly common carp genome, scaffold: LG35, chromosome: 35	--	--	--	--	--	--	--	--	--	--	--	--	--	--	--	--	--	--
Cluster-33515.25336	353	--	--	--	--	--	--	--	--	--	--	--	--	--	--	--	--	--	--	PF04083	Partial alpha/beta-hydrolase lipase region	GO:0006629	lipid metabolic process	--	--	--	--	--	--
Cluster-33515.25337	1203	--	--	--	--	--	LN596246.1	LN596246	194	1.00506e-94	Cyprinus carpio genome assembly common carp genome ,scaffold 000001372	--	--	--	--	--	--	--	--	--	--	--	--	--	--	--	--	--	--
Cluster-33515.25334	349	--	--	--	--	--	LN596718.1	LN596718	150	7.83734e-71	Cyprinus carpio genome assembly common carp genome ,scaffold 000028848	--	--	--	--	--	--	--	--	--	--	--	--	--	--	--	--	--	--
Cluster-33515.25335	577	--	--	--	--	--	XM_016286020.1	XM_016286020	68	5.16056e-25	PREDICTED: Sinocyclocheilus grahami integrator complex subunit 3-like (LOC107595584), mRNA	--	--	--	--	--	--	--	--	--	--	--	--	--	--	--	--	--	--
Cluster-33515.25338	838	--	--	--	--	--	KF494194.1	KF494194	71	1.64234e-26	Ctenopharyngodon idella stimulator of interferon (STING) gene, complete cds	--	--	--	--	--	--	--	--	--	--	--	--	--	--	--	--	--	--
Cluster-33515.25339	331	--	--	--	--	--	LN596246.1	LN596246	60	7.93272e-21	Cyprinus carpio genome assembly common carp genome ,scaffold 000001372	--	--	--	--	--	--	--	--	--	--	--	--	--	--	--	--	--	--
Cluster-33204.0	1343	--	--	--	--	--	LN590683.1	LN590683	98	2.61495e-41	Cyprinus carpio genome assembly common carp genome, scaffold: LG38, chromosome: 38	--	--	--	--	--	--	--	--	--	--	--	--	--	--	--	--	--	--
Cluster-33515.112251	408	--	--	--	--	--	LN596502.1	LN596502	179	7.01792e-87	Cyprinus carpio genome assembly common carp genome ,scaffold 000002064	--	--	--	--	--	--	--	--	--	--	--	--	--	--	--	--	--	--
Cluster-33515.4318	361	--	--	--	--	--	XM_016237784.1	XM_016237784	34	2.4797e-06	PREDICTED: Sinocyclocheilus grahami transcription factor MafG-like (LOC107555090), mRNA	--	--	--	--	--	--	--	--	--	--	--	--	--	--	--	--	--	--
Cluster-33515.4319	525	--	--	--	--	--	LN593280.1	LN593280	46	7.91974e-13	Cyprinus carpio genome assembly common carp genome ,scaffold 000002219	--	--	--	--	--	--	--	--	--	--	--	--	--	--	--	--	--	--
Cluster-33515.99815	440	--	--	--	--	--	LN595243.1	LN595243	40	1.41755e-09	Cyprinus carpio genome assembly common carp genome ,scaffold 000012284	--	--	--	--	--	--	--	--	--	--	--	--	--	--	--	--	--	--
Cluster-33515.112250	457	--	--	--	--	--	--	--	--	--	--	--	--	--	--	--	--	--	--	--	--	--	--	--	--	--	--	--	--
Cluster-33515.29280	580	--	--	--	--	--	KM268514.1	KM268514	190	7.86436e-93	Culter alburnus clone 48 microsatellite sequence	--	--	--	--	--	--	--	--	PF01111	Cyclin-dependent kinase regulatory subunit	GO:0045859//GO:0007049	regulation of protein kinase activity//cell cycle	GO:0016538	cyclin-dependent protein serine/threonine kinase regulator activity	--	--	--	--
Cluster-33515.103528	3552	--	--	--	--	--	XM_016269309.1	XM_016269309	1480	0	PREDICTED: Sinocyclocheilus grahami G protein-regulated inducer of neurite outgrowth 3-like (LOC107583186), transcript variant X1, mRNA	--	--	--	--	Q6ZVF9	273	2.1e-22	G protein-regulated inducer of neurite outgrowth 3 OS=Homo sapiens GN=GPRIN3 PE=2 SV=2	PF06446	Hepcidin	GO:0006879	cellular iron ion homeostasis	--	--	GO:0005576	extracellular region	--	--
Cluster-28057.0	747	--	--	--	--	--	LN590690.1	LN590690	42	1.92445e-10	Cyprinus carpio genome assembly common carp genome, scaffold: LG31, chromosome: 31	--	--	--	--	--	--	--	--	--	--	--	--	--	--	--	--	--	--
Cluster-39287.0	2169	--	--	--	--	--	LN591261.1	LN591261	1060	0	Cyprinus carpio genome assembly common carp genome ,scaffold 000029065	--	--	--	--	--	--	--	--	PF02203//PF01402	Tar ligand binding domain homologue//Ribbon-helix-helix protein, copG family	GO:0006935//GO:0006355//GO:0007165	chemotaxis//regulation of transcription, DNA-templated//signal transduction	GO:0004888	transmembrane signaling receptor activity	GO:0016020	membrane	--	--
Cluster-33515.4310	325	--	--	--	--	--	KM268488.1	KM268488	79	2.13082e-31	Culter alburnus clone 64 microsatellite sequence	--	--	--	--	--	--	--	--	--	--	--	--	--	--	--	--	--	--
Cluster-33515.4311	307	--	--	--	--	--	LN590673.1	LN590673	58	9.43518e-20	Cyprinus carpio genome assembly common carp genome, scaffold: LG45, chromosome: 45	--	--	--	--	--	--	--	--	--	--	--	--	--	--	--	--	--	--
Cluster-33515.4312	402	--	--	--	--	--	LN593970.1	LN593970	36	2.15004e-07	Cyprinus carpio genome assembly common carp genome ,scaffold 000003242	--	--	--	--	--	--	--	--	--	--	--	--	--	--	--	--	--	--
Cluster-33515.4313	1853	--	--	--	--	--	LN590713.1	LN590713	640	0	Cyprinus carpio genome assembly common carp genome, scaffold: LG20, chromosome: 20	--	--	--	--	--	--	--	--	--	--	--	--	--	--	--	--	--	--
Cluster-33515.4314	577	--	--	--	--	--	--	--	--	--	--	--	--	--	--	--	--	--	--	--	--	--	--	--	--	--	--	--	--
Cluster-22243.0	555	--	--	--	--	--	CT573302.9	CT573302	148	1.67101e-69	Zebrafish DNA sequence from clone CH211-94D7 in linkage group 24, complete sequence	--	--	--	--	--	--	--	--	--	--	--	--	--	--	--	--	--	--
Cluster-16881.0	563	--	--	--	--	--	LN590703.1	LN590703	224	9.58144e-112	Cyprinus carpio genome assembly common carp genome, scaffold: LG6, chromosome: 6	--	--	--	--	--	--	--	--	--	--	--	--	--	--	--	--	--	--
Cluster-33515.4317	1784	--	--	--	--	--	LN591146.1	LN591146	48	2.18018e-13	Cyprinus carpio genome assembly common carp genome ,scaffold 000028861	--	--	--	--	--	--	--	--	--	--	--	--	--	--	--	--	--	--
Cluster-33515.85218	3093	9900780	XP_019615731.1	586	2.5e-57	PREDICTED: epidermal growth factor receptor kinase substrate 8-like isoform X20 [Branchiostoma belcheri]	XM_016253173.1	XM_016253173	1061	0	PREDICTED: Sinocyclocheilus grahami epidermal growth factor receptor kinase substrate 8-like protein 1 (LOC107567476), mRNA	K17277	EPS8	epidermal growth factor receptor kinase substrate 8	http://www.genome.jp/dbget-bin/www_bget?ko:K17277	Q8TE68	806	2.9e-84	Epidermal growth factor receptor kinase substrate 8-like protein 1 OS=Homo sapiens GN=EPS8L1 PE=1 SV=3	PF00018//PF14604	SH3 domain//Variant SH3 domain	--	--	GO:0005515	protein binding	--	--	--	--
Cluster-33515.78182	4516	10762045	XP_022102881.1	1458	2.8e-158	GPI ethanolamine phosphate transferase 2-like isoform X2 [Acanthaster planci]	XM_016473985.1	XM_016473985	2647	0	PREDICTED: Sinocyclocheilus anshuiensis GPI ethanolamine phosphate transferase 2-like (LOC107678638), transcript variant X2, mRNA	K05310	GPI7	ethanolaminephosphotransferase	http://www.genome.jp/dbget-bin/www_bget?ko:K05310	Q5H8A4	2698	1.7e-303	GPI ethanolamine phosphate transferase 2 OS=Homo sapiens GN=PIGG PE=1 SV=1	PF00642//PF01663	Zinc finger C-x8-C-x5-C-x3-H type (and similar)//Type I phosphodiesterase / nucleotide pyrophosphatase	--	--	GO:0046872//GO:0003824	metal ion binding//catalytic activity	--	--	KOG2125	Glycosylphosphatidylinositol anchor synthesis protein
Cluster-33515.112255	316	--	--	--	--	--	LN590685.1	LN590685	100	4.37638e-43	Cyprinus carpio genome assembly common carp genome, scaffold: LG16, chromosome: 16	--	--	--	--	--	--	--	--	--	--	--	--	--	--	--	--	--	--
Cluster-33515.112254	500	--	--	--	--	--	LN590711.1	LN590711	77	4.39755e-30	Cyprinus carpio genome assembly common carp genome, scaffold: LG40, chromosome: 40	--	--	--	--	--	--	--	--	--	--	--	--	--	--	--	--	--	--
Cluster-16251.0	481	11956289	PRD38584.1	840	1.4e-87	ung [Nephila clavipes]	CP014477.1	CP014477	187	2.9955e-91	Acinetobacter pittii strain AP_882, complete genome	K05605	HIBCH	3-hydroxyisobutyryl-CoA hydrolase	http://www.genome.jp/dbget-bin/www_bget?ko:K05605	P28817	160	3.6e-10	3-hydroxyisobutyryl-CoA hydrolase, mitochondrial OS=Saccharomyces cerevisiae (strain ATCC 204508 / S288c) GN=EHD3 PE=1 SV=2	PF00378//PF16113	Enoyl-CoA hydratase/isomerase//Enoyl-CoA hydratase/isomerase	GO:0008152	metabolic process	GO:0016836//GO:0003824	hydro-lyase activity//catalytic activity	--	--	--	--
Cluster-4319.0	394	--	--	--	--	--	LN590692.1	LN590692	114	9.2104e-51	Cyprinus carpio genome assembly common carp genome, scaffold: LG33, chromosome: 33	--	--	--	--	--	--	--	--	--	--	--	--	--	--	--	--	--	--
Cluster-24850.0	330	--	--	--	--	--	LN590846.1	LN590846	153	1.58324e-72	Cyprinus carpio genome assembly common carp genome ,scaffold 000000481	--	--	--	--	--	--	--	--	--	--	--	--	--	--	--	--	--	--
Cluster-15491.0	369	--	--	--	--	--	LN591597.1	LN591597	62	6.91435e-22	Cyprinus carpio genome assembly common carp genome ,scaffold 000004161	--	--	--	--	--	--	--	--	--	--	--	--	--	--	--	--	--	--
Cluster-33515.112259	686	12045549	PSN43150.1	137	6.4e-06	hypothetical protein C0J52_17075 [Blattella germanica]	LN595199.1	LN595199	112	2.15119e-49	Cyprinus carpio genome assembly common carp genome ,scaffold 000009552	--	--	--	--	--	--	--	--	--	--	--	--	--	--	--	--	--	--
Cluster-28736.0	481	--	--	--	--	--	LN590841.1	LN590841	54	2.57491e-17	Cyprinus carpio genome assembly common carp genome ,scaffold 000000458	--	--	--	--	--	--	--	--	--	--	--	--	--	--	--	--	--	--
Cluster-33515.89309	7867	11914239	XP_013414368.2	4645	0.0e+00	LOW QUALITY PROTEIN: ATP-binding cassette sub-family A member 1-like [Lingula anatina]	XM_005172388.2	XM_005172388	2197	0	PREDICTED: Danio rerio ATP-binding cassette sub-family A member 1-like (LOC101883122), partial mRNA	K05641	ABCA1	ATP-binding cassette, subfamily A (ABC1), member 1	http://www.genome.jp/dbget-bin/www_bget?ko:K05641	O95477	5619	0.0e+00	ATP-binding cassette sub-family A member 1 OS=Homo sapiens GN=ABCA1 PE=1 SV=3	PF04310//PF07194//PF13304//PF00448//PF00005//PF01384	MukB N-terminal//P2 response regulator binding domain//AAA domain, putative AbiEii toxin, Type IV TA system//SRP54-type protein, GTPase domain//ABC transporter//Phosphate transporter family	GO:0016310//GO:0000160//GO:0006614//GO:0006817//GO:0006928//GO:0030261//GO:0007059	phosphorylation//phosphorelay signal transduction system//SRP-dependent cotranslational protein targeting to membrane//phosphate ion transport//movement of cell or subcellular component//chromosome condensation//chromosome segregation	GO:0016887//GO:0003677//GO:0004673//GO:0000155//GO:0005524//GO:0005525//GO:0005315	ATPase activity//DNA binding//protein histidine kinase activity//phosphorelay sensor kinase activity//ATP binding//GTP binding//inorganic phosphate transmembrane transporter activity	GO:0009295//GO:0009365//GO:0016020	nucleoid//protein histidine kinase complex//membrane	--	--
Cluster-33515.112258	305	--	--	--	--	--	--	--	--	--	--	--	--	--	--	--	--	--	--	--	--	--	--	--	--	--	--	--	--
Cluster-40791.0	528	--	--	--	--	--	LN590862.1	LN590862	284	3.96174e-145	Cyprinus carpio genome assembly common carp genome ,scaffold 000000554	--	--	--	--	--	--	--	--	--	--	--	--	--	--	--	--	--	--
Cluster-34593.0	637	--	--	--	--	--	--	--	--	--	--	--	--	--	--	--	--	--	--	--	--	--	--	--	--	--	--	--	--
Cluster-33515.75106	2882	11620028	XP_023223032.1	405	2.3e-36	PR domain zinc finger protein 8-like [Centruroides sculpturatus]	XM_016557654.1	XM_016557654	697	0	PREDICTED: Sinocyclocheilus rhinocerous PR domain zinc finger protein 8-like (LOC107744145), mRNA	--	--	--	--	Q9NQV8	346	5.8e-31	PR domain zinc finger protein 8 OS=Homo sapiens GN=PRDM8 PE=2 SV=3	PF13465//PF13912//PF00856//PF00096	Zinc-finger double domain//C2H2-type zinc finger//SET domain//Zinc finger, C2H2 type	--	--	GO:0005515//GO:0046872	protein binding//metal ion binding	--	--	KOG1721	FOG: Zn-finger
Cluster-33515.73705	683	--	--	--	--	--	LN591209.1	LN591209	115	4.60241e-51	Cyprinus carpio genome assembly common carp genome ,scaffold 000028972	--	--	--	--	--	--	--	--	--	--	--	--	--	--	--	--	--	--
Cluster-33515.110779	399	--	--	--	--	--	LN590684.1	LN590684	227	1.42527e-113	Cyprinus carpio genome assembly common carp genome, scaffold: LG18, chromosome: 18	--	--	--	--	--	--	--	--	--	--	--	--	--	--	--	--	--	--
Cluster-4627.0	848	--	--	--	--	--	--	--	--	--	--	--	--	--	--	--	--	--	--	PF00057	Low-density lipoprotein receptor domain class A	--	--	GO:0005515	protein binding	--	--	--	--
Cluster-33515.82139	877	--	--	--	--	--	LN590685.1	LN590685	240	1.94738e-120	Cyprinus carpio genome assembly common carp genome, scaffold: LG16, chromosome: 16	--	--	--	--	--	--	--	--	--	--	--	--	--	--	--	--	--	--
Cluster-20586.0	844	--	--	--	--	--	LN592847.1	LN592847	361	0	Cyprinus carpio genome assembly common carp genome ,scaffold 000001740	--	--	--	--	--	--	--	--	--	--	--	--	--	--	--	--	--	--
Cluster-33515.1498	1728	--	--	--	--	--	LN590686.1	LN590686	161	3.22111e-76	Cyprinus carpio genome assembly common carp genome, scaffold: LG35, chromosome: 35	--	--	--	--	--	--	--	--	--	--	--	--	--	--	--	--	--	--
Cluster-4877.0	584	--	--	--	--	--	LN590998.1	LN590998	109	8.44278e-48	Cyprinus carpio genome assembly common carp genome ,scaffold 000001083	--	--	--	--	--	--	--	--	--	--	--	--	--	--	--	--	--	--
Cluster-33515.1494	1474	--	--	--	--	--	CT963086.7	CT963086	370	0	Zebrafish DNA sequence from clone CH73-77D24 in linkage group 14, complete sequence	--	--	--	--	--	--	--	--	--	--	--	--	--	--	--	--	--	--
Cluster-33515.1495	1042	--	--	--	--	--	LN592105.1	LN592105	113	9.23488e-50	Cyprinus carpio genome assembly common carp genome ,scaffold 000000430	--	--	--	--	--	--	--	--	--	--	--	--	--	--	--	--	--	--
Cluster-33515.1496	640	10223203	OQR71590.1	187	9.6e-12	Enterin neuropeptide, partial [Tropilaelaps mercedesae]	JX499497.1	JX499497	99	3.36949e-42	Hypophthalmichthys molitrix microsatellite Hysd259-1 sequence	--	--	--	--	Q6ZRP5	147	1.5e-08	Putative uncharacterized protein FLJ46204 OS=Homo sapiens PE=5 SV=2	--	--	--	--	--	--	--	--	--	--
Cluster-33515.1497	564	--	--	--	--	--	LN590708.1	LN590708	105	1.3614e-45	Cyprinus carpio genome assembly common carp genome, scaffold: LG39, chromosome: 39	--	--	--	--	--	--	--	--	--	--	--	--	--	--	--	--	--	--
Cluster-33515.1490	530	--	--	--	--	--	LN590672.1	LN590672	87	1.29222e-35	Cyprinus carpio genome assembly common carp genome, scaffold: LG37, chromosome: 37	--	--	--	--	--	--	--	--	--	--	--	--	--	--	--	--	--	--
Cluster-33515.1491	593	--	--	--	--	--	CR394538.6	CR394538	125	1.09442e-56	Zebrafish DNA sequence from clone DKEY-189I22 in linkage group 10, complete sequence	--	--	--	--	--	--	--	--	--	--	--	--	--	--	--	--	--	--
Cluster-33515.1492	440	--	--	--	--	--	--	--	--	--	--	--	--	--	--	--	--	--	--	--	--	--	--	--	--	--	--	--	--
Cluster-33515.1493	667	--	--	--	--	--	LN597640.1	LN597640	48	7.89295e-14	Cyprinus carpio genome assembly common carp genome ,scaffold 000009635	--	--	--	--	--	--	--	--	--	--	--	--	--	--	--	--	--	--
Cluster-33515.105983	1599	--	--	--	--	--	AB075928.1	AB075928	191	6.26149e-93	Danio rerio CNR family (zCNRv1, zCNRv2, zCNRv3, zCNRv4, zCNRv5, zCNRv6, zCNRv7, zCNRv8, zCNRv9, zCNRv10, zCNRv11,zCNRv12, zCNRc) genes, complete cds	--	--	--	--	--	--	--	--	PF05393	Human adenovirus early E3A glycoprotein	--	--	--	--	GO:0016021	integral component of membrane	--	--
Cluster-33515.71715	462	--	--	--	--	--	BX663533.7	BX663533	45	2.48296e-12	Zebrafish DNA sequence from clone DKEY-85A11 in linkage group 25, complete sequence	--	--	--	--	--	--	--	--	--	--	--	--	--	--	--	--	--	--
Cluster-33515.105981	369	10538596	XP_021372766.1	273	5.9e-22	interferon-induced very large GTPase 1-like [Mizuhopecten yessoensis]	XM_016259448.1	XM_016259448	261	1.64536e-132	PREDICTED: Sinocyclocheilus grahami interferon-induced very large GTPase 1-like (LOC107573014), mRNA	--	--	--	--	Q7Z2Y8	368	2.1e-34	Interferon-induced very large GTPase 1 OS=Homo sapiens GN=GVINP1 PE=2 SV=2	PF05577	Serine carboxypeptidase S28	GO:0006508	proteolysis	GO:0008236	serine-type peptidase activity	--	--	--	--
Cluster-33515.105980	557	--	--	--	--	--	--	--	--	--	--	--	--	--	--	--	--	--	--	--	--	--	--	--	--	--	--	--	--
Cluster-22336.0	413	--	--	--	--	--	LN590690.1	LN590690	59	3.62751e-20	Cyprinus carpio genome assembly common carp genome, scaffold: LG31, chromosome: 31	--	--	--	--	--	--	--	--	--	--	--	--	--	--	--	--	--	--
Cluster-27950.0	312	--	--	--	--	--	JX499351.1	JX499351	64	4.43836e-23	Hypophthalmichthys molitrix microsatellite Hysd302-1 sequence >gb|KC189218.1| Hypophthalmichthys molitrix microsatellite Hysd302-2 sequence	--	--	--	--	--	--	--	--	--	--	--	--	--	--	--	--	--	--
Cluster-33515.105985	1155	--	--	--	--	--	JN734007.1	JN734007	241	7.19137e-121	Cyprinus carpio clone 338699 microsatellite sequence	--	--	--	--	--	--	--	--	--	--	--	--	--	--	--	--	--	--
Cluster-30619.0	412	--	--	--	--	--	LN590706.1	LN590706	58	1.30124e-19	Cyprinus carpio genome assembly common carp genome, scaffold: LG36, chromosome: 36	--	--	--	--	--	--	--	--	--	--	--	--	--	--	--	--	--	--
Cluster-33515.77645	784	--	--	--	--	--	LN591692.1	LN591692	174	8.46999e-84	Cyprinus carpio genome assembly common carp genome ,scaffold 000011787	--	--	--	--	--	--	--	--	--	--	--	--	--	--	--	--	--	--
Cluster-33515.77644	348	--	--	--	--	--	KT695796.1	KT695796	168	7.70277e-81	Megalobrama amblycephala clone BAC BSB41F4 genomic sequence	--	--	--	--	--	--	--	--	--	--	--	--	--	--	--	--	--	--
Cluster-33515.77647	943	--	--	--	--	--	LN590715.1	LN590715	385	0	Cyprinus carpio genome assembly common carp genome, scaffold: LG46, chromosome: 46	--	--	--	--	--	--	--	--	--	--	--	--	--	--	--	--	--	--
Cluster-2349.0	315	--	--	--	--	--	--	--	--	--	--	--	--	--	--	--	--	--	--	PF02975//PF00069//PF07714	Methylamine dehydrogenase, L chain//Protein kinase domain//Protein tyrosine kinase	GO:0006468//GO:0055114//GO:0009308	protein phosphorylation//oxidation-reduction process//amine metabolic process	GO:0004672//GO:0005524//GO:0016638	protein kinase activity//ATP binding//oxidoreductase activity, acting on the CH-NH2 group of donors	GO:0042597	periplasmic space	--	--
Cluster-33515.77641	2552	11430673	PIK38093.1	257	2.9e-19	hypothetical protein BSL78_25068 [Apostichopus japonicus]	LN590696.1	LN590696	164	1.02857e-77	Cyprinus carpio genome assembly common carp genome, scaffold: LG32, chromosome: 32	--	--	--	--	--	--	--	--	--	--	--	--	--	--	--	--	--	--
Cluster-33515.77640	867	--	--	--	--	--	LN590690.1	LN590690	95	7.75041e-40	Cyprinus carpio genome assembly common carp genome, scaffold: LG31, chromosome: 31	--	--	--	--	--	--	--	--	--	--	--	--	--	--	--	--	--	--
Cluster-33515.77643	4160	1699398	XP_002591927.1	608	9.5e-60	hypothetical protein BRAFLDRAFT_265245 [Branchiostoma floridae]	XM_016293441.1	XM_016293441	1127	0	PREDICTED: Sinocyclocheilus grahami homologous-pairing protein 2 homolog (LOC107601296), mRNA	K06695	PSMC3IP	26S proteasome regulatory subunit, ATPase 3, interacting protein	http://www.genome.jp/dbget-bin/www_bget?ko:K06695	Q91ZY6	743	7.8e-77	Homologous-pairing protein 2 homolog OS=Rattus norvegicus GN=Psmc3ip PE=1 SV=1	PF05478//PF15898//PF04513//PF08702//PF04977//PF05531//PF02050//PF05837//PF16740//PF01475//PF14942//PF00010//PF07851//PF10473//PF05929//PF06156//PF03965//PF04728	Prominin//cGMP-dependent protein kinase interacting domain//Baculovirus polyhedron envelope protein, PEP, C terminus//Fibrinogen alpha/beta chain family//Septum formation initiator//Nucleopolyhedrovirus P10 protein//Flagellar FliJ protein//Centromere protein H (CENP-H)//Spindle and kinetochore-associated protein 2//Ferric uptake regulator family//Organelle biogenesis, Muted-like protein//Helix-lo…	GO:0006355//GO:0051382//GO:0051258//GO:0007067//GO:0031110//GO:0000090//GO:0007049//GO:0030168//GO:0045892//GO:0006260//GO:0007059//GO:0006935//GO:0071973//GO:0051301//GO:0019069//GO:0007165	regulation of transcription, DNA-templated//kinetochore assembly//protein polymerization//mitotic nuclear division//regulation of microtubule polymerization or depolymerization//mitotic anaphase//cell cycle//platelet activation//negative regulation of transcription, DNA-templated//DNA replication//chromosome segregation//chemotaxis//bacterial-type flagellum-dependent cell motility//cell division/…	GO:0008017//GO:0003774//GO:0019901//GO:0008134//GO:0046983//GO:0003677//GO:0003700//GO:0030674//GO:0005102//GO:0045502//GO:0005198//GO:0042803	microtubule binding//motor activity//protein kinase binding//transcription factor binding//protein dimerization activity//DNA binding//transcription factor activity, sequence-specific DNA binding//protein binding, bridging//receptor binding//dynein binding//structural molecule activity//protein homodimerization activity	GO:0016020//GO:0031083//GO:0030133//GO:0000940//GO:0019028//GO:0005876//GO:0000776//GO:0045298//GO:0005577//GO:0009288//GO:0016021//GO:0019867//GO:0030286//GO:0005667//GO:0019031	membrane//BLOC-1 complex//transport vesicle//condensed chromosome outer kinetochore//viral capsid//spindle microtubule//kinetochore//tubulin complex//fibrinogen complex//bacterial-type flagellum//integral component of membrane//outer membrane//dynein complex//transcription factor complex//viral envelope	--	--
Cluster-33515.77642	5783	9908479	XP_019624311.1	1859	1.1e-204	PREDICTED: dual specificity tyrosine-phosphorylation-regulated kinase 1A-like isoform X7 [Branchiostoma belcheri]	XM_016273556.1	XM_016273556	1939	0	PREDICTED: Sinocyclocheilus grahami dual specificity tyrosine-phosphorylation-regulated kinase 1A-like (LOC107586271), mRNA	K08825	DYRK1	dual specificity tyrosine-phosphorylation-regulated kinase 1	http://www.genome.jp/dbget-bin/www_bget?ko:K08825	Q61214	2229	5.3e-249	Dual specificity tyrosine-phosphorylation-regulated kinase 1A OS=Mus musculus GN=Dyrk1a PE=1 SV=1	PF03964//PF07714//PF04732//PF00069	Chorion family 2//Protein tyrosine kinase//Intermediate filament head (DNA binding) region//Protein kinase domain	GO:0007275//GO:0006468	multicellular organismal development//protein phosphorylation	GO:0005524//GO:0004672	ATP binding//protein kinase activity	GO:0005882//GO:0042600	intermediate filament//chorion	KOG0667	Dual-specificity tyrosine-phosphorylation regulated kinase
Cluster-33515.40144	1884	--	--	--	--	--	KT695790.1	KT695790	97	1.3295e-40	Megalobrama amblycephala clone BAC BSB28A7 genomic sequence	--	--	--	--	--	--	--	--	--	--	--	--	--	--	--	--	--	--
Cluster-33515.40145	785	11083172	XP_022323432.1	320	4.4e-27	uncharacterized protein LOC111124650 isoform X6 [Crassostrea virginica]	XM_016552221.1	XM_016552221	333	3.47415e-172	PREDICTED: Sinocyclocheilus rhinocerous melanophilin-like (LOC107739953), mRNA	--	--	--	--	Q91V27	476	1.3e-46	Melanophilin OS=Mus musculus GN=Mlph PE=1 SV=1	PF05715//PF01363//PF00130	Piccolo Zn-finger//FYVE zinc finger//Phorbol esters/diacylglycerol binding domain (C1 domain)	GO:0035556	intracellular signal transduction	GO:0046872	metal ion binding	GO:0045202	synapse	--	--
Cluster-33515.20218	549	--	--	--	--	--	KT695794.1	KT695794	112	1.69918e-49	Megalobrama amblycephala clone BAC BSB41E3 genomic sequence	--	--	--	--	--	--	--	--	--	--	--	--	--	--	--	--	--	--
Cluster-6327.0	617	422443	CAI38978.1	457	4.5e-43	PMCA2 [Paramecium tetraurelia]	--	--	--	--	--	K05850	ATP2B	Ca2+ transporting ATPase, plasma membrane	http://www.genome.jp/dbget-bin/www_bget?ko:K05850	Q2QY12	288	6.6e-25	Probable calcium-transporting ATPase 4, plasma membrane-type OS=Oryza sativa subsp. japonica GN=Os12g0136900 PE=3 SV=1	PF09107	Elongation factor SelB, winged helix	GO:0001514//GO:0006448	selenocysteine incorporation//regulation of translational elongation	GO:0003746//GO:0003723//GO:0005525	translation elongation factor activity//RNA binding//GTP binding	GO:0005840//GO:0005737	ribosome//cytoplasm	KOG0204	Calcium transporting ATPase
Cluster-22097.0	389	--	--	--	--	--	EF437961.1	EF437961	95	3.31332e-40	Ctenopharyngodon idella cAMP responsive element-binding protein (CREB) gene, complete cds	--	--	--	--	--	--	--	--	--	--	--	--	--	--	--	--	--	--
Cluster-33515.40141	368	--	--	--	--	--	XR_002018362.1	XR_002018362	99	1.86325e-42	PREDICTED: Cyprinus carpio uncharacterized LOC109093283 (LOC109093283), transcript variant X2, ncRNA	--	--	--	--	--	--	--	--	--	--	--	--	--	--	--	--	--	--
Cluster-5442.0	397	9904551	XP_019619943.1	277	2.2e-22	PREDICTED: solute carrier family 15 member 5-like [Branchiostoma belcheri]	XM_016568291.1	XM_016568291	333	1.68439e-172	PREDICTED: Sinocyclocheilus rhinocerous solute carrier family 15 member 5-like (LOC107752340), mRNA	K14639	SLC15A5	solute carrier family 15, member 5	http://www.genome.jp/dbget-bin/www_bget?ko:K14639	A6NIM6	392	3.7e-37	Solute carrier family 15 member 5 OS=Homo sapiens GN=SLC15A5 PE=3 SV=2	PF07690	Major Facilitator Superfamily	GO:0055085	transmembrane transport	--	--	GO:0016021	integral component of membrane	--	--
Cluster-33515.40143	2554	--	--	--	--	--	XM_019102630.1	XM_019102630	306	1.18909e-156	PREDICTED: Cyprinus carpio neurabin-2-like (LOC109088476), mRNA	--	--	--	--	--	--	--	--	PF11648	C-terminal domain of RIG-I	--	--	GO:0016817	hydrolase activity, acting on acid anhydrides	--	--	--	--
Cluster-1422.0	366	--	--	--	--	--	--	--	--	--	--	--	--	--	--	--	--	--	--	PF01114	Colipase, N-terminal domain	GO:0016042//GO:0007586	lipid catabolic process//digestion	GO:0008047	enzyme activator activity	GO:0005576	extracellular region	--	--
Cluster-33515.20213	352	--	--	--	--	--	LN590695.1	LN590695	227	1.24225e-113	Cyprinus carpio genome assembly common carp genome, scaffold: LG23, chromosome: 23	--	--	--	--	--	--	--	--	--	--	--	--	--	--	--	--	--	--
Cluster-33515.20210	305	--	--	--	--	--	LN590821.1	LN590821	66	3.34498e-24	Cyprinus carpio genome assembly common carp genome ,scaffold 000000378	--	--	--	--	--	--	--	--	--	--	--	--	--	--	--	--	--	--
Cluster-33515.20211	324	--	--	--	--	--	EF584536.1	EF584536	54	1.6768e-17	Ctenopharyngodon idella clone GCFL-07311G8 MHC class I antigen (Citd-UAA) gene, complete cds; and tapasin (tpsn) gene, exon and partial cds	--	--	--	--	--	--	--	--	--	--	--	--	--	--	--	--	--	--
Cluster-33515.20216	1018	--	--	--	--	--	LN590682.1	LN590682	409	0	Cyprinus carpio genome assembly common carp genome, scaffold: LG21, chromosome: 21	K09114	MXD, MAD	MAX dimerization protein	http://www.genome.jp/dbget-bin/www_bget?ko:K09114	P50541	220	8.4e-17	Max-interacting protein 1 OS=Danio rerio GN=mxi1 PE=2 SV=1	--	--	--	--	--	--	--	--	--	--
Cluster-33515.20217	3080	--	--	--	--	--	LN590682.1	LN590682	543	0	Cyprinus carpio genome assembly common carp genome, scaffold: LG21, chromosome: 21	--	--	--	--	--	--	--	--	--	--	--	--	--	--	--	--	--	--
Cluster-33515.20214	1402	1555290	EEN52404.1	548	2.9e-53	hypothetical protein BRAFLDRAFT_263840 [Branchiostoma floridae]	XM_019063602.1	XM_019063602	668	0	PREDICTED: Cyprinus carpio cilia- and flagella-associated protein 77 (LOC109045794), mRNA	--	--	--	--	A2BFC9	1108	1.2e-119	Uncharacterized protein C9orf171 homolog OS=Danio rerio GN=si:ch211-215c18.4 PE=4 SV=1	PF01690	Potato leaf roll virus readthrough protein	--	--	--	--	GO:0019028	viral capsid	--	--
Cluster-7504.0	721	6217784	KNH08352.1	449	4.5e-42	V-ATPase proteolipid subunit [Perkinsela sp. CCAP 1560..4]	--	--	--	--	--	K02155	ATPeV0C, ATP6L	V-type H+-transporting ATPase 16kDa proteolipid subunit	http://www.genome.jp/dbget-bin/www_bget?ko:K02155	P0DH92	276	1.9e-23	V-type proton ATPase subunit c1 OS=Arabidopsis thaliana GN=VHA-c1 PE=2 SV=1	PF00137	ATP synthase subunit C	GO:0015992//GO:0015991	proton transport//ATP hydrolysis coupled proton transport	GO:0015078	hydrogen ion transmembrane transporter activity	GO:0033177	proton-transporting two-sector ATPase complex, proton-transporting domain	KOG0232	Vacuolar H+-ATPase V0 sector, subunits c/c'
Cluster-33515.7669	389	--	--	--	--	--	KX098545.1	KX098545	123	9.0188e-56	Ctenopharyngodon idella ADAR2 gene, complete cds	--	--	--	--	--	--	--	--	--	--	--	--	--	--	--	--	--	--
Cluster-13823.0	369	6989727	KRX00903.1	375	8.8e-34	hypothetical protein PPERSA_09509 [Pseudocohnilembus persalinus]	--	--	--	--	--	K02995	RP-S8e, RPS8	small subunit ribosomal protein S8e	http://www.genome.jp/dbget-bin/www_bget?ko:K02995	Q4N3P0	357	4.0e-33	40S ribosomal protein S8 OS=Theileria parva GN=RPS8 PE=3 SV=1	--	--	--	--	--	--	--	--	KOG3283	40S ribosomal protein S8
Cluster-25076.0	758	--	--	--	--	--	LN590696.1	LN590696	187	4.85177e-91	Cyprinus carpio genome assembly common carp genome, scaffold: LG32, chromosome: 32	--	--	--	--	--	--	--	--	--	--	--	--	--	--	--	--	--	--
Cluster-33515.79891	527	--	--	--	--	--	LN590842.1	LN590842	88	3.57113e-36	Cyprinus carpio genome assembly common carp genome ,scaffold 000000466	--	--	--	--	--	--	--	--	--	--	--	--	--	--	--	--	--	--
Cluster-11688.0	485	--	--	--	--	--	--	--	--	--	--	--	--	--	--	--	--	--	--	--	--	--	--	--	--	--	--	--	--
Cluster-33515.79897	709	--	--	--	--	--	LN591157.1	LN591157	153	3.59717e-72	Cyprinus carpio genome assembly common carp genome ,scaffold 000028879	--	--	--	--	--	--	--	--	--	--	--	--	--	--	--	--	--	--
Cluster-33515.79894	791	--	--	--	--	--	LN590676.1	LN590676	111	8.98307e-49	Cyprinus carpio genome assembly common carp genome, scaffold: LG34, chromosome: 34	K19970	NT5E, CD73	5'-nucleotidase	http://www.genome.jp/dbget-bin/www_bget?ko:K19970	Q05927	154	2.9e-09	5'-nucleotidase OS=Bos taurus GN=NT5E PE=1 SV=2	PF02872//PF01741//PF15785	5'-nucleotidase, C-terminal domain//Large-conductance mechanosensitive channel, MscL//Serine/threonine-protein kinase smg-1	GO:0006810//GO:0006811//GO:0016310//GO:0009166//GO:0009069//GO:0000184	transport//ion transport//phosphorylation//nucleotide catabolic process//serine family amino acid metabolic process//nuclear-transcribed mRNA catabolic process, nonsense-mediated decay	GO:0004674//GO:0016787//GO:0005216	protein serine/threonine kinase activity//hydrolase activity//ion channel activity	GO:0016021	integral component of membrane	--	--
Cluster-33515.17556	438	--	--	--	--	--	LN593014.1	LN593014	115	2.86499e-51	Cyprinus carpio genome assembly common carp genome ,scaffold 000028893	--	--	--	--	--	--	--	--	--	--	--	--	--	--	--	--	--	--
Cluster-33515.7661	551	6998854	KRX10030.1	499	5.5e-48	P-loop containing nucleoside triphosphate hydrolase [Pseudocohnilembus persalinus]	--	--	--	--	--	K07944	ARL3	ADP-ribosylation factor-like protein 3	http://www.genome.jp/dbget-bin/www_bget?ko:K07944	Q1MTE5	411	3.2e-39	ADP-ribosylation factor-like protein 3 OS=Danio rerio GN=arl3 PE=2 SV=1	PF00503//PF00025//PF01926//PF08477//PF04670//PF00004//PF00071	G-protein alpha subunit//ADP-ribosylation factor family//50S ribosome-binding GTPase//Ras of Complex, Roc, domain of DAPkinase//Gtr1/RagA G protein conserved region//ATPase family associated with various cellular activities (AAA)//Ras family	GO:0007186//GO:0007165//GO:0007264	G-protein coupled receptor signaling pathway//signal transduction//small GTPase mediated signal transduction	GO:0031683//GO:0004871//GO:0019001//GO:0005524//GO:0003924//GO:0005525	G-protein beta/gamma-subunit complex binding//signal transducer activity//guanyl nucleotide binding//ATP binding//GTPase activity//GTP binding	--	--	KOG0073	GTP-binding ADP-ribosylation factor-like protein ARL2
Cluster-33515.7660	761	--	--	--	--	--	LN590718.1	LN590718	38	3.28352e-08	Cyprinus carpio genome assembly common carp genome, scaffold: LG9, chromosome: 9	--	--	--	--	--	--	--	--	--	--	--	--	--	--	--	--	--	--
Cluster-33515.7663	364	--	--	--	--	--	KT695793.1	KT695793	176	2.89061e-85	Megalobrama amblycephala clone BAC BSB29B3 genomic sequence	--	--	--	--	--	--	--	--	PF17064	Sleepless protein	GO:0030431//GO:0032222//GO:1903818	sleep//regulation of synaptic transmission, cholinergic//positive regulation of voltage-gated potassium channel activity	GO:0034235	GPI anchor binding	--	--	--	--
Cluster-33515.7662	317	--	--	--	--	--	EF584536.1	EF584536	225	1.43064e-112	Ctenopharyngodon idella clone GCFL-07311G8 MHC class I antigen (Citd-UAA) gene, complete cds; and tapasin (tpsn) gene, exon and partial cds	--	--	--	--	--	--	--	--	--	--	--	--	--	--	--	--	--	--
Cluster-33515.7665	795	--	--	--	--	--	LN590711.1	LN590711	49	2.6383e-14	Cyprinus carpio genome assembly common carp genome, scaffold: LG40, chromosome: 40	--	--	--	--	--	--	--	--	--	--	--	--	--	--	--	--	--	--
Cluster-8882.0	657	--	--	--	--	--	--	--	--	--	--	--	--	--	--	--	--	--	--	--	--	--	--	--	--	--	--	--	--
Cluster-33515.7667	568	--	--	--	--	--	LN590720.1	LN590720	49	1.85131e-14	Cyprinus carpio genome assembly common carp genome, scaffold: LG19, chromosome: 19	--	--	--	--	--	--	--	--	--	--	--	--	--	--	--	--	--	--
Cluster-33515.7666	395	--	--	--	--	--	XM_003348009.1	XM_003348009	49	1.2554e-14	Sordaria macrospora k-hell hypothetical protein (SMAC_03903), mRNA	--	--	--	--	--	--	--	--	--	--	--	--	--	--	--	--	--	--
Cluster-32125.0	337	--	--	--	--	--	--	--	--	--	--	--	--	--	--	--	--	--	--	--	--	--	--	--	--	--	--	--	--
Cluster-33515.77379	379	--	--	--	--	--	LN591229.1	LN591229	123	8.76546e-56	Cyprinus carpio genome assembly common carp genome ,scaffold 000029008	--	--	--	--	--	--	--	--	--	--	--	--	--	--	--	--	--	--
Cluster-797.0	477	368165	EAN93731.1	141	1.5e-06	hypothetical protein, conserved [Trypanosoma cruzi]	--	--	--	--	--	--	--	--	--	--	--	--	--	--	--	--	--	--	--	--	--	--	--
Cluster-33515.88742	395	--	--	--	--	--	FJ556995.1	FJ556995	155	1.49178e-73	Ctenopharyngodon idella interferon regulatory factor 5 (IRF5) gene, complete cds	--	--	--	--	--	--	--	--	--	--	--	--	--	--	--	--	--	--
Cluster-33515.17553	1253	3714904	ERL93869.1	209	5.3e-14	hypothetical protein D910_11155 [Dendroctonus ponderosae]	XM_019116354.1	XM_019116354	294	2.6959e-150	PREDICTED: Cyprinus carpio guanylyl cyclase-activating protein 1-like (LOC109103037), transcript variant X3, mRNA	K08328	GUCA1	guanylate cyclase activator 1	http://www.genome.jp/dbget-bin/www_bget?ko:K08328	O73761	387	4.5e-36	Guanylyl cyclase-activating protein 1 OS=Lithobates pipiens GN=GUCA1A PE=2 SV=3	PF12763//PF00036//PF13499//PF10591//PF13833//PF13405//PF13202	Cytoskeletal-regulatory complex EF hand//EF hand//EF-hand domain pair//Secreted protein acidic and rich in cysteine Ca binding region//EF-hand domain pair//EF-hand domain//EF hand	GO:0007165	signal transduction	GO:0005515//GO:0005509	protein binding//calcium ion binding	GO:0005578	proteinaceous extracellular matrix	KOG0044	Ca2+ sensor (EF-Hand superfamily)
Cluster-33515.78186	433	--	--	--	--	--	LN595047.1	LN595047	64	6.34538e-23	Cyprinus carpio genome assembly common carp genome ,scaffold 000002296	--	--	--	--	--	--	--	--	--	--	--	--	--	--	--	--	--	--
Cluster-6950.0	554	480393	EAS01965.1	614	2.5e-61	ADP-ribosylation factor..Arf....Arf-like ..ARL.. small GTPase family protein ..macronuclear.. [Tetrahymena thermophila SB210]	--	--	--	--	--	K07955	ARL8	ADP-ribosylation factor-like protein 8	http://www.genome.jp/dbget-bin/www_bget?ko:K07955	Q5ZKQ8	459	8.8e-45	ADP-ribosylation factor-like protein 8A OS=Gallus gallus GN=ARL8A PE=2 SV=1	PF00071//PF04670//PF03193//PF00503//PF01926//PF06858//PF08477//PF00025	Ras family//Gtr1/RagA G protein conserved region//Protein of unknown function, DUF258//G-protein alpha subunit//50S ribosome-binding GTPase//Nucleolar GTP-binding protein 1 (NOG1)//Ras of Complex, Roc, domain of DAPkinase//ADP-ribosylation factor family	GO:0007186//GO:0007165//GO:0007264	G-protein coupled receptor signaling pathway//signal transduction//small GTPase mediated signal transduction	GO:0031683//GO:0004871//GO:0019001//GO:0003924//GO:0005525	G-protein beta/gamma-subunit complex binding//signal transducer activity//guanyl nucleotide binding//GTPase activity//GTP binding	--	--	KOG0075	GTP-binding ADP-ribosylation factor-like protein
Cluster-34238.0	333	8736293	XP_008481123.2	546	1.2e-53	PREDICTED: DNA-directed RNA polymerase subunit beta'-like [Diaphorina citri]	CP011319.1	CP011319	321	6.50469e-166	Janthinobacterium sp. 1_2014MBL_MicDiv, complete genome	--	--	--	--	A6T3L2	587	7.6e-60	DNA-directed RNA polymerase subunit beta' OS=Janthinobacterium sp. (strain Marseille) GN=rpoC PE=3 SV=1	PF04997	RNA polymerase Rpb1, domain 1	GO:0006144//GO:0006206//GO:0006351	purine nucleobase metabolic process//pyrimidine nucleobase metabolic process//transcription, DNA-templated	GO:0003677//GO:0003899	DNA binding//DNA-directed RNA polymerase activity	GO:0005730	nucleolus	--	--
Cluster-33515.29460	318	--	--	--	--	--	--	--	--	--	--	--	--	--	--	--	--	--	--	--	--	--	--	--	--	--	--	--	--
Cluster-33742.0	313	--	--	--	--	--	LN598401.1	LN598401	64	4.45426e-23	Cyprinus carpio genome assembly common carp genome ,scaffold 000002108	--	--	--	--	--	--	--	--	--	--	--	--	--	--	--	--	--	--
Cluster-33515.99816	363	--	--	--	--	--	LN591252.1	LN591252	51	8.84692e-16	Cyprinus carpio genome assembly common carp genome ,scaffold 000029048	--	--	--	--	--	--	--	--	--	--	--	--	--	--	--	--	--	--
Cluster-20564.0	401	--	--	--	--	--	LN590695.1	LN590695	142	2.54794e-66	Cyprinus carpio genome assembly common carp genome, scaffold: LG23, chromosome: 23	--	--	--	--	--	--	--	--	--	--	--	--	--	--	--	--	--	--
Cluster-33515.17550	375	--	--	--	--	--	LN593329.1	LN593329	90	1.91568e-37	Cyprinus carpio genome assembly common carp genome ,scaffold 000012395	--	--	--	--	--	--	--	--	--	--	--	--	--	--	--	--	--	--
Cluster-43447.0	423	--	--	--	--	--	--	--	--	--	--	--	--	--	--	--	--	--	--	--	--	--	--	--	--	--	--	--	--
Cluster-4895.0	491	--	--	--	--	--	--	--	--	--	--	--	--	--	--	--	--	--	--	--	--	--	--	--	--	--	--	--	--
Cluster-29512.0	1311	--	--	--	--	--	LN590712.1	LN590712	38	5.76133e-08	Cyprinus carpio genome assembly common carp genome, scaffold: LG2, chromosome: 2	--	--	--	--	--	--	--	--	--	--	--	--	--	--	--	--	--	--
Cluster-33515.78185	2200	--	--	--	--	--	LN591093.1	LN591093	332	3.59829e-171	Cyprinus carpio genome assembly common carp genome ,scaffold 000001928	--	--	--	--	--	--	--	--	--	--	--	--	--	--	--	--	--	--
Cluster-33515.98045	453	--	--	--	--	--	LN590696.1	LN590696	40	1.46294e-09	Cyprinus carpio genome assembly common carp genome, scaffold: LG32, chromosome: 32	--	--	--	--	--	--	--	--	--	--	--	--	--	--	--	--	--	--
Cluster-30642.0	402	--	--	--	--	--	--	--	--	--	--	--	--	--	--	--	--	--	--	--	--	--	--	--	--	--	--	--	--
Cluster-33515.101014	2167	1981937	NP_001171789.1	763	5.3e-78	radial spoke head 9 homolog-like [Saccoglossus kowalevskii]	XM_016447613.1	XM_016447613	691	0	PREDICTED: Sinocyclocheilus anshuiensis radial spoke head protein 9 homolog (LOC107658900), mRNA	K19757	RSPH9	radial spoke head protein 9	http://www.genome.jp/dbget-bin/www_bget?ko:K19757	Q5TYW6	1169	1.6e-126	Radial spoke head protein 9 homolog OS=Danio rerio GN=rsph9 PE=2 SV=1	--	--	--	--	--	--	--	--	--	--
Cluster-33515.8170	517	--	--	--	--	--	LN590711.1	LN590711	86	4.52584e-35	Cyprinus carpio genome assembly common carp genome, scaffold: LG40, chromosome: 40	--	--	--	--	--	--	--	--	--	--	--	--	--	--	--	--	--	--
Cluster-33515.8171	2214	9929960	XP_019613533.1	381	1.1e-33	PREDICTED: transmembrane protein 136-like [Branchiostoma belcheri]	XM_016513541.1	XM_016513541	732	0	PREDICTED: Sinocyclocheilus rhinocerous transmembrane protein 136-like (LOC107709136), transcript variant X3, mRNA	--	--	--	--	Q1LXV8	581	2.5e-58	Transmembrane protein 136 OS=Danio rerio GN=tmem136 PE=2 SV=1	PF03798//PF15281	TLC domain//Consortin C-terminus	GO:0042998	positive regulation of Golgi to plasma membrane protein transport	GO:0071253	connexin binding	GO:0005802//GO:0016021	trans-Golgi network//integral component of membrane	--	--
Cluster-33515.8172	364	--	--	--	--	--	XM_019094824.1	XM_019094824	128	1.39329e-58	PREDICTED: Cyprinus carpio GTPase IMAP family member 5-like (LOC109079689), mRNA	--	--	--	--	--	--	--	--	--	--	--	--	--	--	--	--	--	--
Cluster-33515.8173	1554	7318305	CUG58120.1	160	3.2e-08	Hypothetical protein, putative [Bodo saltans]	--	--	--	--	--	--	--	--	--	--	--	--	--	PF13176//PF02845//PF00564	Tetratricopeptide repeat//CUE domain//PB1 domain	--	--	GO:0005515	protein binding	--	--	--	--
Cluster-33515.8174	1524	2001	P10901.1	794	9.4e-82	RecName: Full=Alpha-L-fucosidase; AltName: Full=Alpha-L-fucoside fucohydrolase; Flags: Precursor	--	--	--	--	--	K01206	FUCA	alpha-L-fucosidase	http://www.genome.jp/dbget-bin/www_bget?ko:K01206	P10901	794	3.5e-83	Alpha-L-fucosidase OS=Dictyostelium discoideum GN=alfA PE=3 SV=1	PF01120	Alpha-L-fucosidase	GO:0005975	carbohydrate metabolic process	GO:0004560	alpha-L-fucosidase activity	--	--	KOG3340	Alpha-L-fucosidase
Cluster-33515.8175	308	--	--	--	--	--	LN590698.1	LN590698	59	2.63291e-20	Cyprinus carpio genome assembly common carp genome, scaffold: LG17, chromosome: 17	--	--	--	--	--	--	--	--	--	--	--	--	--	--	--	--	--	--
Cluster-33515.8176	337	--	--	--	--	--	XM_016454796.1	XM_016454796	237	3.2683e-119	PREDICTED: Sinocyclocheilus anshuiensis up-regulator of cell proliferation-like (LOC107664271), partial mRNA	--	--	--	--	A0JN92	143	2.4e-08	Up-regulator of cell proliferation OS=Bos taurus GN=URGCP PE=2 SV=2	PF04277	Oxaloacetate decarboxylase, gamma chain	GO:0006090//GO:0071436//GO:0006814//GO:0006525//GO:0006560	pyruvate metabolic process//sodium ion export//sodium ion transport//arginine metabolic process//proline metabolic process	GO:0008948//GO:0015081	oxaloacetate decarboxylase activity//sodium ion transmembrane transporter activity	GO:0016020	membrane	--	--
Cluster-15531.0	401	--	--	--	--	--	LN590678.1	LN590678	154	5.43784e-73	Cyprinus carpio genome assembly common carp genome, scaffold: LG28, chromosome: 28	--	--	--	--	--	--	--	--	--	--	--	--	--	--	--	--	--	--
Cluster-33515.8178	305	--	--	--	--	--	--	--	--	--	--	--	--	--	--	--	--	--	--	PF01956	Integral membrane protein DUF106	--	--	--	--	GO:0016020	membrane	--	--
Cluster-33515.8179	1400	--	--	--	--	--	XR_002012599.1	XR_002012599	309	1.38591e-158	PREDICTED: Cyprinus carpio uncharacterized LOC109059551 (LOC109059551), ncRNA	--	--	--	--	--	--	--	--	--	--	--	--	--	--	--	--	--	--
Cluster-35321.0	716	--	--	--	--	--	LN592169.1	LN592169	144	3.66028e-67	Cyprinus carpio genome assembly common carp genome ,scaffold 000000335	--	--	--	--	--	--	--	--	--	--	--	--	--	--	--	--	--	--
Cluster-33515.104763	1276	10767795	XP_022109304.1	584	1.8e-57	uncharacterized protein LOC110989312 [Acanthaster planci]	XM_016261867.1	XM_016261867	487	0	PREDICTED: Sinocyclocheilus grahami uncharacterized LOC107575503 (LOC107575503), transcript variant X2, mRNA	--	--	--	--	--	--	--	--	PF00957	Synaptobrevin	GO:0016192	vesicle-mediated transport	--	--	GO:0016021	integral component of membrane	--	--
Cluster-33515.84790	410	--	--	--	--	--	LN595317.1	LN595317	89	7.57267e-37	Cyprinus carpio genome assembly common carp genome ,scaffold 000006154	--	--	--	--	--	--	--	--	--	--	--	--	--	--	--	--	--	--
Cluster-27440.0	824	--	--	--	--	--	LN590700.1	LN590700	73	1.2475e-27	Cyprinus carpio genome assembly common carp genome, scaffold: LG10, chromosome: 10	--	--	--	--	--	--	--	--	--	--	--	--	--	--	--	--	--	--
Cluster-18100.0	1036	--	--	--	--	--	LN590730.1	LN590730	269	1.7495e-136	Cyprinus carpio genome assembly common carp genome ,scaffold 000000049	--	--	--	--	--	--	--	--	--	--	--	--	--	--	--	--	--	--
Cluster-33515.17559	343	6745305	XP_014253506.1	137	3.2e-06	uncharacterized protein LOC106668869 [Cimex lectularius]	LN594396.1	LN594396	247	9.20111e-125	Cyprinus carpio genome assembly common carp genome ,scaffold 000000610	--	--	--	--	--	--	--	--	--	--	--	--	--	--	--	--	--	--
Cluster-16801.0	429	--	--	--	--	--	--	--	--	--	--	--	--	--	--	--	--	--	--	--	--	--	--	--	--	--	--	--	--
Cluster-43332.0	336	--	--	--	--	--	--	--	--	--	--	--	--	--	--	--	--	--	--	--	--	--	--	--	--	--	--	--	--
Cluster-22267.0	823	--	--	--	--	--	LN590711.1	LN590711	199	1.12843e-97	Cyprinus carpio genome assembly common carp genome, scaffold: LG40, chromosome: 40	--	--	--	--	--	--	--	--	--	--	--	--	--	--	--	--	--	--
Cluster-24428.0	448	--	--	--	--	--	LN592056.1	LN592056	232	2.67793e-116	Cyprinus carpio genome assembly common carp genome ,scaffold 000001136	--	--	--	--	--	--	--	--	--	--	--	--	--	--	--	--	--	--
Cluster-40279.0	666	--	--	--	--	--	AY656698.1	AY656698	63	3.61492e-22	Ctenopharyngodon idella calmodulin gene, complete cds	--	--	--	--	--	--	--	--	--	--	--	--	--	--	--	--	--	--
Cluster-44081.0	346	--	--	--	--	--	LN590700.1	LN590700	83	1.36496e-33	Cyprinus carpio genome assembly common carp genome, scaffold: LG10, chromosome: 10	--	--	--	--	--	--	--	--	--	--	--	--	--	--	--	--	--	--
Cluster-28839.0	388	11956929	PRD39224.1	169	7.1e-10	orn [Nephila clavipes]	CP010359.1	CP010359	246	3.78969e-124	Pseudomonas plecoglossicida strain NyZ12, complete genome	--	--	--	--	A5W9T8	218	5.5e-17	Oligoribonuclease OS=Pseudomonas putida (strain F1 / ATCC 700007) GN=orn PE=3 SV=1	--	--	--	--	--	--	--	--	KOG3242	Oligoribonuclease (3'->5' exoribonuclease)
Cluster-40908.2	1481	--	--	--	--	--	LN591153.1	LN591153	91	2.25062e-37	Cyprinus carpio genome assembly common carp genome ,scaffold 000028873	--	--	--	--	--	--	--	--	PF09573	TaqI restriction endonuclease	GO:0009307//GO:0006308	DNA restriction-modification system//DNA catabolic process	GO:0009036//GO:0003677	Type II site-specific deoxyribonuclease activity//DNA binding	GO:0009359	Type II site-specific deoxyribonuclease complex	--	--
Cluster-543.0	702	551517	XP_001011671.1	484	3.8e-46	dienelactone hydrolase family protein [Tetrahymena thermophila SB210]	--	--	--	--	--	--	--	--	--	P46209	199	1.6e-14	Protein usf OS=Aquifex pyrophilus GN=usf PE=4 SV=1	PF07859//PF01738//PF02230//PF00326	alpha/beta hydrolase fold//Dienelactone hydrolase family//Phospholipase/Carboxylesterase//Prolyl oligopeptidase family	GO:0006508//GO:0008152	proteolysis//metabolic process	GO:0008236//GO:0016787	serine-type peptidase activity//hydrolase activity	--	--	--	--
Cluster-14686.0	454	--	--	--	--	--	LN590682.1	LN590682	229	1.26398e-114	Cyprinus carpio genome assembly common carp genome, scaffold: LG21, chromosome: 21	--	--	--	--	--	--	--	--	--	--	--	--	--	--	--	--	--	--
Cluster-33515.31919	707	--	--	--	--	--	JQ032639.1	JQ032639	126	3.66345e-57	Ctenopharyngodon idella clone Marker083f microsatellite sequence	--	--	--	--	--	--	--	--	--	--	--	--	--	--	--	--	--	--
Cluster-33515.31918	898	--	--	--	--	--	LN590875.1	LN590875	85	2.90755e-34	Cyprinus carpio genome assembly common carp genome ,scaffold 000000616	--	--	--	--	--	--	--	--	--	--	--	--	--	--	--	--	--	--
Cluster-2049.0	505	479788	EAR99672.1	204	8.1e-14	hypothetical protein TTHERM_00590090 [Tetrahymena thermophila SB210]	--	--	--	--	--	--	--	--	--	--	--	--	--	--	--	--	--	--	--	--	--	--	--
Cluster-33515.98047	1850	--	--	--	--	--	LN591074.1	LN591074	453	0	Cyprinus carpio genome assembly common carp genome ,scaffold 000001663	--	--	--	--	--	--	--	--	--	--	--	--	--	--	--	--	--	--
Cluster-16504.0	661	--	--	--	--	--	LN590683.1	LN590683	47	2.8119e-13	Cyprinus carpio genome assembly common carp genome, scaffold: LG38, chromosome: 38	--	--	--	--	--	--	--	--	--	--	--	--	--	--	--	--	--	--
Cluster-16866.0	475	--	--	--	--	--	CR376797.10	CR376797	42	1.1903e-10	Zebrafish DNA sequence from clone CH211-222G5 in linkage group 23, complete sequence	--	--	--	--	--	--	--	--	--	--	--	--	--	--	--	--	--	--
Cluster-33515.31913	492	--	--	--	--	--	LN590701.1	LN590701	65	2.02513e-23	Cyprinus carpio genome assembly common carp genome, scaffold: LG1, chromosome: 1	--	--	--	--	--	--	--	--	--	--	--	--	--	--	--	--	--	--
Cluster-5399.0	544	5798104	XP_001019858.2	322	1.8e-27	hypothetical protein TTHERM_00586530 [Tetrahymena thermophila SB210]	--	--	--	--	--	K16687	YAP1, Yki	transcriptional coactivator YAP1	http://www.genome.jp/dbget-bin/www_bget?ko:K16687	Q2HJH8	188	2.3e-13	Uncharacterized protein C11orf70 homolog OS=Bos taurus PE=2 SV=1	--	--	--	--	--	--	--	--	--	--
Cluster-33515.31911	409	--	--	--	--	--	LN590675.1	LN590675	151	2.58513e-71	Cyprinus carpio genome assembly common carp genome, scaffold: LG44, chromosome: 44	--	--	--	--	--	--	--	--	--	--	--	--	--	--	--	--	--	--
Cluster-33515.31910	3251	9906004	XP_019621565.1	816	5.6e-84	PREDICTED: nocturnin-like [Branchiostoma belcheri]	XM_016555505.1	XM_016555505	895	0	PREDICTED: Sinocyclocheilus rhinocerous nocturnin-like (LOC107742507), transcript variant X2, mRNA	K18764	CCRN4L	nocturnin	http://www.genome.jp/dbget-bin/www_bget?ko:K18764	Q9ET55	1137	1.2e-122	Nocturnin OS=Rattus norvegicus GN=Ccrn4l PE=2 SV=2	PF06333	Mediator complex subunit 13 C-terminal	GO:0006357	regulation of transcription from RNA polymerase II promoter	GO:0001104	RNA polymerase II transcription cofactor activity	GO:0016592	mediator complex	KOG0620	Glucose-repressible alcohol dehydrogenase transcriptional effector CCR4 and related proteins
Cluster-33515.31917	358	--	--	--	--	--	LN593173.1	LN593173	155	1.33931e-73	Cyprinus carpio genome assembly common carp genome ,scaffold 000002416	--	--	--	--	--	--	--	--	--	--	--	--	--	--	--	--	--	--
Cluster-11350.0	561	10048311	OMJ91798.1	178	9.3e-11	hypothetical protein SteCoe_5579 [Stentor coeruleus]	--	--	--	--	--	--	--	--	--	--	--	--	--	--	--	--	--	--	--	--	--	--	--
Cluster-33515.31915	747	6618830	KPJ08716.1	222	9.8e-16	DNA-directed RNA polymerases I, II, and III subunit RPABC4 [Papilio machaon]	NM_001199106.1	NM_001199106	146	2.95819e-68	Danio rerio polymerase (RNA) II (DNA directed) polypeptide K (polr2k), mRNA	K03009	RPB12, POLR2K	DNA-directed RNA polymerases I, II, and III subunit RPABC4	http://www.genome.jp/dbget-bin/www_bget?ko:K03009	P53803	204	4.4e-15	DNA-directed RNA polymerases I, II, and III subunit RPABC4 OS=Homo sapiens GN=POLR2K PE=3 SV=1	PF03604//PF01155	DNA directed RNA polymerase, 7 kDa subunit//Hydrogenase/urease nickel incorporation, metallochaperone, hypA	GO:0006351//GO:0006464//GO:0006144//GO:0006206	transcription, DNA-templated//cellular protein modification process//purine nucleobase metabolic process//pyrimidine nucleobase metabolic process	GO:0016151//GO:0003899//GO:0003677	nickel cation binding//DNA-directed RNA polymerase activity//DNA binding	GO:0005730	nucleolus	KOG3507	DNA-directed RNA polymerase, subunit RPB7.0
Cluster-33515.31914	351	--	--	--	--	--	LN592468.1	LN592468	57	3.93843e-19	Cyprinus carpio genome assembly common carp genome ,scaffold 000013810	--	--	--	--	--	--	--	--	--	--	--	--	--	--	--	--	--	--
Cluster-33515.43664	676	--	--	--	--	--	LN596203.1	LN596203	421	0	Cyprinus carpio genome assembly common carp genome ,scaffold 000002797	--	--	--	--	--	--	--	--	--	--	--	--	--	--	--	--	--	--
Cluster-33515.80723	2249	10371175	XP_020904590.1	1190	1.7e-127	macrophage-expressed gene 1 protein-like [Exaiptasia pallida]	XM_019109321.1	XM_019109321	1362	0	PREDICTED: Cyprinus carpio macrophage-expressed gene 1 protein-like (LOC109095606), mRNA	--	--	--	--	Q2M385	1596	5.2e-176	Macrophage-expressed gene 1 protein OS=Homo sapiens GN=MPEG1 PE=2 SV=1	--	--	--	--	--	--	--	--	--	--
Cluster-33515.108646	424	--	--	--	--	--	LN591003.1	LN591003	70	2.86528e-26	Cyprinus carpio genome assembly common carp genome ,scaffold 000001102	--	--	--	--	--	--	--	--	--	--	--	--	--	--	--	--	--	--
Cluster-16485.0	359	--	--	--	--	--	LN590913.1	LN590913	37	5.29728e-08	Cyprinus carpio genome assembly common carp genome ,scaffold 000000774	--	--	--	--	--	--	--	--	--	--	--	--	--	--	--	--	--	--
Cluster-16485.1	369	--	--	--	--	--	--	--	--	--	--	--	--	--	--	--	--	--	--	--	--	--	--	--	--	--	--	--	--
Cluster-1072.0	371	476643	EAR88022.1	141	1.2e-06	Dpy-30 motif protein ..macronuclear.. [Tetrahymena thermophila SB210]	--	--	--	--	--	--	--	--	--	--	--	--	--	--	--	--	--	--	--	--	--	--	--
Cluster-34609.0	409	--	--	--	--	--	LN590690.1	LN590690	292	1.07403e-149	Cyprinus carpio genome assembly common carp genome, scaffold: LG31, chromosome: 31	--	--	--	--	--	--	--	--	--	--	--	--	--	--	--	--	--	--
Cluster-23213.0	526	--	--	--	--	--	LN590698.1	LN590698	216	2.49526e-107	Cyprinus carpio genome assembly common carp genome, scaffold: LG17, chromosome: 17	--	--	--	--	--	--	--	--	--	--	--	--	--	--	--	--	--	--
Cluster-33515.80725	490	--	--	--	--	--	XM_016266071.1	XM_016266071	105	1.17132e-45	PREDICTED: Sinocyclocheilus grahami general vesicular transport factor p115-like (LOC107580358), mRNA	--	--	--	--	--	--	--	--	--	--	--	--	--	--	--	--	--	--
Cluster-29317.0	1450	--	--	--	--	--	LN596198.1	LN596198	135	7.64585e-62	Cyprinus carpio genome assembly common carp genome ,scaffold 000000749	--	--	--	--	--	--	--	--	--	--	--	--	--	--	--	--	--	--
Cluster-33515.48396	2529	10747443	XP_022086636.1	422	2.1e-38	ancient ubiquitous protein 1-like isoform X1 [Acanthaster planci]	XM_016473998.1	XM_016473998	841	0	PREDICTED: Sinocyclocheilus anshuiensis ancient ubiquitous protein 1 (LOC107678647), transcript variant X2, mRNA	K19716	AUP1	ancient ubiquitous protein 1	http://www.genome.jp/dbget-bin/www_bget?ko:K19716	Q6PBN5	1045	4.5e-112	Ancient ubiquitous protein 1 OS=Danio rerio GN=aup1 PE=2 SV=2	PF01553//PF11547//PF02845	Acyltransferase//E3 ubiquitin ligase EDD//CUE domain	GO:0008152	metabolic process	GO:0043130//GO:0016746//GO:0005515	ubiquitin binding//transferase activity, transferring acyl groups//protein binding	--	--	--	--
Cluster-33515.28869	308	--	--	--	--	--	LN590690.1	LN590690	67	9.40286e-25	Cyprinus carpio genome assembly common carp genome, scaffold: LG31, chromosome: 31	--	--	--	--	--	--	--	--	--	--	--	--	--	--	--	--	--	--
Cluster-33515.28868	2256	1824378	NP_001164701.1	544	1.4e-52	gata4 transcription factor [Saccoglossus kowalevskii]	XM_016511835.1	XM_016511835	1627	0	PREDICTED: Sinocyclocheilus rhinocerous transcription factor GATA-5-like (LOC107707745), transcript variant X1, mRNA	K17896	GATA5	GATA-binding protein 5	http://www.genome.jp/dbget-bin/www_bget?ko:K17896	P43695	990	9.6e-106	GATA-binding factor 5-A OS=Xenopus laevis GN=gata5-a PE=2 SV=1	PF05349//PF00320//PF01873//PF08273	GATA-type transcription activator, N-terminal//GATA zinc finger//Domain found in IF2B/IF5//Zinc-binding domain of primase-helicase	GO:0006355//GO:0045893//GO:0006446//GO:0006269//GO:0006413//GO:0006351	regulation of transcription, DNA-templated//positive regulation of transcription, DNA-templated//regulation of translational initiation//DNA replication, synthesis of RNA primer//translational initiation//transcription, DNA-templated	GO:0004386//GO:0008270//GO:0003896//GO:0003677//GO:0003700//GO:0003743//GO:0043565	helicase activity//zinc ion binding//DNA primase activity//DNA binding//transcription factor activity, sequence-specific DNA binding//translation initiation factor activity//sequence-specific DNA binding	GO:0005634//GO:0005730//GO:0005657//GO:0005840//GO:0005667	nucleus//nucleolus//replication fork//ribosome//transcription factor complex	KOG1601	GATA-4/5/6 transcription factors
Cluster-36494.0	432	--	--	--	--	--	LN590703.1	LN590703	202	1.22346e-99	Cyprinus carpio genome assembly common carp genome, scaffold: LG6, chromosome: 6	--	--	--	--	--	--	--	--	--	--	--	--	--	--	--	--	--	--
Cluster-33515.28865	2535	10255543	XP_020606392.1	456	2.4e-42	fibulin-2-like [Orbicella faveolata]	XM_016469613.1	XM_016469613	1309	0	PREDICTED: Sinocyclocheilus anshuiensis procollagen C-endopeptidase enhancer 2-like (LOC107675309), mRNA	--	--	--	--	Q9UKZ9	1584	1.4e-174	Procollagen C-endopeptidase enhancer 2 OS=Homo sapiens GN=PCOLCE2 PE=1 SV=1	--	--	--	--	--	--	--	--	--	--
Cluster-33515.28864	402	--	--	--	--	--	LN590690.1	LN590690	126	2.00319e-57	Cyprinus carpio genome assembly common carp genome, scaffold: LG31, chromosome: 31	--	--	--	--	--	--	--	--	--	--	--	--	--	--	--	--	--	--
Cluster-4782.0	428	5796162	XP_001017352.2	228	1.1e-16	transmembrane protein [Tetrahymena thermophila SB210]	--	--	--	--	--	--	--	--	--	--	--	--	--	--	--	--	--	--	--	--	--	--	--
Cluster-33515.28866	1066	--	--	--	--	--	LN594073.1	LN594073	196	6.85827e-96	Cyprinus carpio genome assembly common carp genome ,scaffold 000002369	--	--	--	--	--	--	--	--	--	--	--	--	--	--	--	--	--	--
Cluster-33515.28861	388	--	--	--	--	--	LN590681.1	LN590681	107	7.05144e-47	Cyprinus carpio genome assembly common carp genome, scaffold: LG47, chromosome: 47	--	--	--	--	--	--	--	--	--	--	--	--	--	--	--	--	--	--
Cluster-33515.28860	466	--	--	--	--	--	KX098545.1	KX098545	130	1.40531e-59	Ctenopharyngodon idella ADAR2 gene, complete cds	--	--	--	--	--	--	--	--	--	--	--	--	--	--	--	--	--	--
Cluster-33515.28863	811	--	--	--	--	--	LN599703.1	LN599703	102	9.28586e-44	Cyprinus carpio genome assembly common carp genome ,scaffold 000001798	--	--	--	--	--	--	--	--	--	--	--	--	--	--	--	--	--	--
Cluster-33515.28862	5197	9897152	XP_019624430.1	1274	7.0e-137	PREDICTED: cyclic nucleotide-gated cation channel beta-3-like isoform X3 [Branchiostoma belcheri]	XM_019096961.1	XM_019096961	1294	0	PREDICTED: Cyprinus carpio cyclic nucleotide-gated cation channel beta-1-like (LOC109082034), partial mRNA	K04952	CNGB1	cyclic nucleotide gated channel beta 1	http://www.genome.jp/dbget-bin/www_bget?ko:K04952	Q28181	1999	2.2e-222	Cyclic nucleotide-gated cation channel beta-1 OS=Bos taurus GN=CNGB1 PE=1 SV=1	PF01213//PF00520//PF04111	Adenylate cyclase associated (CAP) N terminal//Ion transport protein//Autophagy protein Apg6	GO:0007010//GO:0006811//GO:0055085//GO:0006914	cytoskeleton organization//ion transport//transmembrane transport//autophagy	GO:0003779//GO:0005216	actin binding//ion channel activity	GO:0016020	membrane	KOG0499	Cyclic nucleotide-gated cation channel CNCG4
Cluster-32488.0	782	11451534	PIK58954.1	386	9.8e-35	hypothetical protein BSL78_04121 [Apostichopus japonicus]	--	--	--	--	--	--	--	--	--	P08548	325	4.3e-29	LINE-1 reverse transcriptase homolog OS=Nycticebus coucang PE=3 SV=1	--	--	--	--	--	--	--	--	--	--
Cluster-33515.48393	4348	9910426	XP_019626490.1	1787	1.9e-196	PREDICTED: helicase POLQ-like [Branchiostoma belcheri]	XM_016531314.1	XM_016531314	2058	0	PREDICTED: Sinocyclocheilus rhinocerous helicase, POLQ-like (helq), mRNA	K19178	HELQ	POLQ-like helicase	http://www.genome.jp/dbget-bin/www_bget?ko:K19178	Q8TDG4	2135	3.1e-238	Helicase POLQ-like OS=Homo sapiens GN=HELQ PE=1 SV=2	PF04101//PF04871//PF04851//PF10391//PF00270	Glycosyltransferase family 28 C-terminal domain//Uso1 / p115 like vesicle tethering protein, C terminal region//Type III restriction enzyme, res subunit//Fingers domain of DNA polymerase lambda//DEAD/DEAH box helicase	GO:0006886//GO:0015031	intracellular protein transport//protein transport	GO:0034061//GO:0016787//GO:0003676//GO:0016758//GO:0005524//GO:0003677//GO:0008565	DNA polymerase activity//hydrolase activity//nucleic acid binding//transferase activity, transferring hexosyl groups//ATP binding//DNA binding//protein transporter activity	GO:0005634//GO:0016020//GO:0005737	nucleus//membrane//cytoplasm	KOG0950	DNA polymerase theta/eta, DEAD-box superfamily
Cluster-33515.80893	1437	--	--	--	--	--	LN592391.1	LN592391	72	7.9602e-27	Cyprinus carpio genome assembly common carp genome ,scaffold 000000357	--	--	--	--	--	--	--	--	PF16934	Two-component Enterococcus faecalis cytolysin (EFC)	GO:0050830	defense response to Gram-positive bacterium	--	--	--	--	--	--
Cluster-30080.0	340	--	--	--	--	--	--	--	--	--	--	--	--	--	--	--	--	--	--	PF03604	DNA directed RNA polymerase, 7 kDa subunit	GO:0006144//GO:0006206//GO:0006351	purine nucleobase metabolic process//pyrimidine nucleobase metabolic process//transcription, DNA-templated	GO:0003677//GO:0003899	DNA binding//DNA-directed RNA polymerase activity	GO:0005730	nucleolus	--	--
Cluster-30836.0	378	--	--	--	--	--	LN590706.1	LN590706	201	3.81555e-99	Cyprinus carpio genome assembly common carp genome, scaffold: LG36, chromosome: 36	--	--	--	--	--	--	--	--	--	--	--	--	--	--	--	--	--	--
Cluster-33515.64313	518	--	--	--	--	--	LN590676.1	LN590676	60	1.28801e-20	Cyprinus carpio genome assembly common carp genome, scaffold: LG34, chromosome: 34	--	--	--	--	--	--	--	--	--	--	--	--	--	--	--	--	--	--
Cluster-40531.0	710	11959813	PRP73716.1	206	6.7e-14	retrotransposon nucleocapsid protein, partial [Planoprotostelium fungivorum]	--	--	--	--	--	--	--	--	--	--	--	--	--	--	--	--	--	--	--	--	--	--	--
Cluster-33515.80897	823	--	--	--	--	--	JX499393.1	JX499393	125	1.54472e-56	Hypophthalmichthys molitrix microsatellite Hysd198-1 sequence	--	--	--	--	--	--	--	--	--	--	--	--	--	--	--	--	--	--
Cluster-33515.82648	327	--	--	--	--	--	JQ032814.1	JQ032814	125	5.75774e-57	Ctenopharyngodon idella clone Marker501f microsatellite sequence	--	--	--	--	--	--	--	--	--	--	--	--	--	--	--	--	--	--
Cluster-33515.80894	3319	11078175	XP_022317866.1	1818	3.7e-200	kinesin-like protein KIF2A [Crassostrea virginica]	XM_016500129.1	XM_016500129	2485	0	PREDICTED: Sinocyclocheilus anshuiensis kinesin-like protein KIF2A (LOC107698990), transcript variant X1, mRNA	K10393	KIF2_24, MCAK	kinesin family member 2/24	http://www.genome.jp/dbget-bin/www_bget?ko:K10393	Q5R9Y9	2792	0.0e+00	Kinesin-like protein KIF2A OS=Pongo abelii GN=KIF2A PE=2 SV=1	PF00225//PF03153	Kinesin motor domain//Transcription factor IIA, alpha/beta subunit	GO:0006367//GO:0007017//GO:0007018	transcription initiation from RNA polymerase II promoter//microtubule-based process//microtubule-based movement	GO:0008017//GO:0005524//GO:0003777	microtubule binding//ATP binding//microtubule motor activity	GO:0005874//GO:0045298//GO:0005672	microtubule//tubulin complex//transcription factor TFIIA complex	KOG0246	Kinesin-like protein
Cluster-21447.0	433	--	--	--	--	--	LN590717.1	LN590717	158	3.53302e-75	Cyprinus carpio genome assembly common carp genome, scaffold: LG12, chromosome: 12	--	--	--	--	--	--	--	--	PF09507	DNA polymerase subunit Cdc27	GO:0006260	DNA replication	--	--	GO:0005634	nucleus	--	--
Cluster-33515.37921	3004	1719786	XP_002612643.1	1503	1.1e-163	hypothetical protein BRAFLDRAFT_219565 [Branchiostoma floridae]	XM_016459968.1	XM_016459968	1326	0	PREDICTED: Sinocyclocheilus anshuiensis radixin (LOC107668171), transcript variant X1, mRNA	K05762	RDX	radixin	http://www.genome.jp/dbget-bin/www_bget?ko:K05762	P35241	1876	2.3e-208	Radixin OS=Homo sapiens GN=RDX PE=1 SV=1	PF00769	Ezrin/radixin/moesin family	--	--	GO:0008092	cytoskeletal protein binding	GO:0019898//GO:0005737	extrinsic component of membrane//cytoplasm	KOG3529	Radixin, moesin and related proteins of the ERM family
Cluster-33515.77377	517	--	--	--	--	--	CU571061.5	CU571061	38	2.18149e-08	Zebrafish DNA sequence from clone CH211-105M5 in linkage group 7, complete sequence	--	--	--	--	--	--	--	--	--	--	--	--	--	--	--	--	--	--
Cluster-33515.43668	764	--	--	--	--	--	EF584535.1	EF584535	98	1.45986e-41	Ctenopharyngodon idella clone GCFL-0405E6 MHC class I antigen (Citd-UBA) gene, complete cds; and tapasin (tpsn) gene, partial cds	--	--	--	--	--	--	--	--	--	--	--	--	--	--	--	--	--	--
Cluster-33515.80895	361	--	--	--	--	--	LN590694.1	LN590694	74	1.44053e-28	Cyprinus carpio genome assembly common carp genome, scaffold: LG43, chromosome: 43	--	--	--	--	--	--	--	--	--	--	--	--	--	--	--	--	--	--
Cluster-33515.48398	988	--	--	--	--	--	LN591190.1	LN591190	525	0	Cyprinus carpio genome assembly common carp genome ,scaffold 000028935	--	--	--	--	--	--	--	--	PF01852	START domain	--	--	GO:0008289	lipid binding	--	--	--	--
Cluster-33515.18314	507	--	--	--	--	--	LN590678.1	LN590678	79	3.45058e-31	Cyprinus carpio genome assembly common carp genome, scaffold: LG28, chromosome: 28	--	--	--	--	--	--	--	--	PF04805	E10-like protein conserved region	GO:0055114	oxidation-reduction process	GO:0016972	thiol oxidase activity	--	--	--	--
Cluster-33515.18315	1474	--	--	--	--	--	LN592926.1	LN592926	57	1.78111e-18	Cyprinus carpio genome assembly common carp genome ,scaffold 000001734	--	--	--	--	--	--	--	--	--	--	--	--	--	--	--	--	--	--
Cluster-28798.0	451	--	--	--	--	--	LN590683.1	LN590683	51	1.11759e-15	Cyprinus carpio genome assembly common carp genome, scaffold: LG38, chromosome: 38	--	--	--	--	--	--	--	--	--	--	--	--	--	--	--	--	--	--
Cluster-33515.18317	747	--	--	--	--	--	LN590687.1	LN590687	103	2.36916e-44	Cyprinus carpio genome assembly common carp genome, scaffold: LG13, chromosome: 13	--	--	--	--	--	--	--	--	--	--	--	--	--	--	--	--	--	--
Cluster-33515.18310	526	--	--	--	--	--	LN590703.1	LN590703	36	2.87451e-07	Cyprinus carpio genome assembly common carp genome, scaffold: LG6, chromosome: 6	--	--	--	--	--	--	--	--	--	--	--	--	--	--	--	--	--	--
Cluster-33515.18311	1009	--	--	--	--	--	--	--	--	--	--	--	--	--	--	--	--	--	--	--	--	--	--	--	--	--	--	--	--
Cluster-33515.18312	2604	6406805	XP_013419132.1	888	2.0e-92	endophilin-A3 isoform X3 [Lingula anatina]	XM_016519228.1	XM_016519228	912	0	PREDICTED: Sinocyclocheilus rhinocerous endophilin-A2-like (LOC107713652), transcript variant X1, mRNA	K11247	SH3GL	endophilin-A	http://www.genome.jp/dbget-bin/www_bget?ko:K11247	Q8AXV0	1159	2.8e-125	Endophilin-A2 OS=Gallus gallus GN=SH3GL1 PE=1 SV=1	PF00435//PF14604//PF00018//PF06456//PF03584//PF03114	Spectrin repeat//Variant SH3 domain//SH3 domain//Arfaptin-like domain//Herpesvirus ICP4-like protein N-terminal region//BAR domain	GO:0045893	positive regulation of transcription, DNA-templated	GO:0019904//GO:0005515	protein domain specific binding//protein binding	GO:0005737//GO:0042025	cytoplasm//host cell nucleus	KOG1118	Lysophosphatidic acid acyltransferase endophilin/SH3GL, involved in synaptic vesicle formation
Cluster-33515.18313	2723	--	--	--	--	--	LN591172.1	LN591172	128	1.13001e-57	Cyprinus carpio genome assembly common carp genome ,scaffold 000028902	--	--	--	--	--	--	--	--	--	--	--	--	--	--	--	--	--	--
Cluster-25090.0	816	--	--	--	--	--	LN590682.1	LN590682	67	2.67301e-24	Cyprinus carpio genome assembly common carp genome, scaffold: LG21, chromosome: 21	--	--	--	--	--	--	--	--	--	--	--	--	--	--	--	--	--	--
Cluster-33515.18318	641	--	--	--	--	--	LN593870.1	LN593870	129	7.10187e-59	Cyprinus carpio genome assembly common carp genome ,scaffold 000002791	--	--	--	--	--	--	--	--	--	--	--	--	--	--	--	--	--	--
Cluster-33515.18319	1516	--	--	--	--	--	LN599768.1	LN599768	53	3.06742e-16	Cyprinus carpio genome assembly common carp genome ,scaffold 000008151	--	--	--	--	--	--	--	--	--	--	--	--	--	--	--	--	--	--
Cluster-36574.0	459	--	--	--	--	--	LN590709.1	LN590709	155	1.75086e-73	Cyprinus carpio genome assembly common carp genome, scaffold: LG5, chromosome: 5	--	--	--	--	--	--	--	--	--	--	--	--	--	--	--	--	--	--
Cluster-33515.77004	782	--	--	--	--	--	LN590689.1	LN590689	91	1.16458e-37	Cyprinus carpio genome assembly common carp genome, scaffold: LG29, chromosome: 29	K12357	NEU2_3_4	sialidase-2/3/4	http://www.genome.jp/dbget-bin/www_bget?ko:K12357	--	--	--	--	--	--	--	--	--	--	--	--	--	--
Cluster-33515.77003	8108	1709713	XP_002602300.1	2440	6.8e-272	hypothetical protein BRAFLDRAFT_228095 [Branchiostoma floridae]	XM_016472436.1	XM_016472436	1943	0	PREDICTED: Sinocyclocheilus anshuiensis phosphatidylinositol-4,5-bisphosphate 3-kinase catalytic subunit alpha (pik3ca), transcript variant X4, mRNA	--	--	--	--	P42336	3659	0.0e+00	Phosphatidylinositol 4,5-bisphosphate 3-kinase catalytic subunit alpha isoform OS=Homo sapiens GN=PIK3CA PE=1 SV=2	PF15202//PF00168//PF00312//PF01311//PF00454//PF00876	Adipogenin//C2 domain//Ribosomal protein S15//Bacterial export proteins, family 1//Phosphatidylinositol 3- and 4-kinase//Innexin	GO:0006605//GO:0006412//GO:0042254//GO:0045444	protein targeting//translation//ribosome biogenesis//fat cell differentiation	GO:0005515//GO:0016773//GO:0003735	protein binding//phosphotransferase activity, alcohol group as acceptor//structural constituent of ribosome	GO:0005921//GO:0005840//GO:0016020//GO:0005622	gap junction//ribosome//membrane//intracellular	KOG0904	Phosphatidylinositol 3-kinase catalytic subunit (p110)
Cluster-33515.77002	345	--	--	--	--	--	JX499803.1	JX499803	145	4.65715e-68	Hypophthalmichthys molitrix microsatellite Hysd268-2 sequence	--	--	--	--	--	--	--	--	--	--	--	--	--	--	--	--	--	--
Cluster-20639.0	339	--	--	--	--	--	--	--	--	--	--	--	--	--	--	--	--	--	--	PF17049	ATPase expression protein 1	GO:0006417	regulation of translation	GO:0045182	translation regulator activity	--	--	--	--
Cluster-7679.0	373	--	--	--	--	--	--	--	--	--	--	--	--	--	--	--	--	--	--	--	--	--	--	--	--	--	--	--	--
Cluster-33515.88271	5669	--	--	--	--	--	LN591218.1	LN591218	1522	0	Cyprinus carpio genome assembly common carp genome ,scaffold 000028985	--	--	--	--	--	--	--	--	PF12258	Microcephalin protein	GO:0021987	cerebral cortex development	--	--	--	--	--	--
Cluster-33515.54788	484	--	--	--	--	--	LN591963.1	LN591963	164	1.84079e-78	Cyprinus carpio genome assembly common carp genome ,scaffold 000029001	--	--	--	--	--	--	--	--	--	--	--	--	--	--	--	--	--	--
Cluster-37344.0	362	--	--	--	--	--	--	--	--	--	--	--	--	--	--	--	--	--	--	--	--	--	--	--	--	--	--	--	--
Cluster-11026.0	395	--	--	--	--	--	XM_016455250.1	XM_016455250	214	2.37567e-106	PREDICTED: Sinocyclocheilus anshuiensis dynein heavy chain 5, axonemal-like (LOC107664631), mRNA	--	--	--	--	--	--	--	--	--	--	--	--	--	--	--	--	--	--
Cluster-31591.0	591	--	--	--	--	--	LN590717.1	LN590717	57	6.89634e-19	Cyprinus carpio genome assembly common carp genome, scaffold: LG12, chromosome: 12	--	--	--	--	--	--	--	--	--	--	--	--	--	--	--	--	--	--
Cluster-33515.84747	450	--	--	--	--	--	LN598176.1	LN598176	73	6.5691e-28	Cyprinus carpio genome assembly common carp genome ,scaffold 000002669	--	--	--	--	--	--	--	--	--	--	--	--	--	--	--	--	--	--
Cluster-40214.0	532	--	--	--	--	--	LN591249.1	LN591249	57	6.16585e-19	Cyprinus carpio genome assembly common carp genome ,scaffold 000029040	--	--	--	--	--	--	--	--	--	--	--	--	--	--	--	--	--	--
Cluster-16705.0	388	--	--	--	--	--	LN598142.1	LN598142	50	3.42297e-15	Cyprinus carpio genome assembly common carp genome ,scaffold 000007909	--	--	--	--	--	--	--	--	--	--	--	--	--	--	--	--	--	--
Cluster-43995.0	359	--	--	--	--	--	--	--	--	--	--	--	--	--	--	--	--	--	--	--	--	--	--	--	--	--	--	--	--
Cluster-33515.107588	1387	--	--	--	--	--	LN590831.1	LN590831	198	6.95246e-97	Cyprinus carpio genome assembly common carp genome ,scaffold 000000414	--	--	--	--	--	--	--	--	--	--	--	--	--	--	--	--	--	--
Cluster-5543.0	327	1516810	EAS07791.3	224	2.5e-16	chromatin-remodeling complex protein, putative [Tetrahymena thermophila SB210]	--	--	--	--	--	--	--	--	--	Q9UTE8	136	1.5e-07	Chromatin-remodeling complex subunit ies6 OS=Schizosaccharomyces pombe (strain 972 / ATCC 24843) GN=ies6 PE=3 SV=1	--	--	--	--	--	--	--	--	--	--
Cluster-4481.0	664	--	--	--	--	--	--	--	--	--	--	--	--	--	--	--	--	--	--	PF15202	Adipogenin	GO:0045444	fat cell differentiation	--	--	--	--	--	--
Cluster-33515.85399	314	--	--	--	--	--	KX098545.1	KX098545	74	1.23411e-28	Ctenopharyngodon idella ADAR2 gene, complete cds	--	--	--	--	--	--	--	--	--	--	--	--	--	--	--	--	--	--
Cluster-33515.37198	980	8272966	KZS18722.1	744	3.8e-76	Phosphoglycerate mutase 1 [Daphnia magna]	XM_016279714.1	XM_016279714	738	0	PREDICTED: Sinocyclocheilus grahami bisphosphoglycerate mutase-like (LOC107590805), mRNA	K01837	BPGM	bisphosphoglycerate/phosphoglycerate mutase	http://www.genome.jp/dbget-bin/www_bget?ko:K01837	Q4R6L7	1059	4.2e-114	Bisphosphoglycerate mutase OS=Macaca fascicularis GN=BPGM PE=2 SV=3	--	--	--	--	--	--	--	--	KOG0235	Phosphoglycerate mutase
Cluster-33515.85393	328	--	--	--	--	--	LN591998.1	LN591998	67	1.00867e-24	Cyprinus carpio genome assembly common carp genome ,scaffold 000002049	--	--	--	--	--	--	--	--	PF08187	Myoactive tetradecapeptides family	GO:0007218	neuropeptide signaling pathway	GO:0005184	neuropeptide hormone activity	GO:0005576	extracellular region	--	--
Cluster-33515.85390	883	--	--	--	--	--	LN591124.1	LN591124	259	5.37638e-131	Cyprinus carpio genome assembly common carp genome ,scaffold 000028823	--	--	--	--	--	--	--	--	--	--	--	--	--	--	--	--	--	--
Cluster-33515.85391	927	--	--	--	--	--	LN592510.1	LN592510	407	0	Cyprinus carpio genome assembly common carp genome ,scaffold 000001624	--	--	--	--	--	--	--	--	PF04666	N-Acetylglucosaminyltransferase-IV (GnT-IV) conserved region	GO:0005975	carbohydrate metabolic process	GO:0016758	transferase activity, transferring hexosyl groups	GO:0016020	membrane	--	--
Cluster-33515.85396	4631	1897105	XP_002739936.1	543	3.6e-52	PREDICTED: zinc finger protein 36, C3H1 type-like 2-like [Saccoglossus kowalevskii]	XM_016539436.1	XM_016539436	2108	0	PREDICTED: Sinocyclocheilus rhinocerous zinc finger protein 36, C3H1 type-like 1 (LOC107729081), mRNA	K18753	ZFP36L	butyrate response factor	http://www.genome.jp/dbget-bin/www_bget?ko:K18753	P23950	824	3.5e-86	Zinc finger protein 36, C3H1 type-like 1 OS=Mus musculus GN=Zfp36l1 PE=2 SV=1	PF00642//PF08352//PF02336	Zinc finger C-x8-C-x5-C-x3-H type (and similar)//Oligopeptide/dipeptide transporter, C-terminal region//Capsid protein VP4	GO:0015833	peptide transport	GO:0005198//GO:0046872//GO:0000166//GO:0005524	structural molecule activity//metal ion binding//nucleotide binding//ATP binding	GO:0019028	viral capsid	KOG1677	CCCH-type Zn-finger protein
Cluster-33515.85397	1510	--	--	--	--	--	LN590712.1	LN590712	300	1.50823e-153	Cyprinus carpio genome assembly common carp genome, scaffold: LG2, chromosome: 2	--	--	--	--	--	--	--	--	--	--	--	--	--	--	--	--	--	--
Cluster-33515.85394	1829	--	--	--	--	--	LN591231.1	LN591231	159	4.41535e-75	Cyprinus carpio genome assembly common carp genome ,scaffold 000029010	--	--	--	--	--	--	--	--	PF15966//PF13869	F-box//Nucleotide hydrolase	GO:0006378	mRNA polyadenylation	GO:0003729//GO:0005515	mRNA binding//protein binding	GO:0005849	mRNA cleavage factor complex	--	--
Cluster-33515.85395	1285	--	--	--	--	--	LN590688.1	LN590688	66	1.53627e-23	Cyprinus carpio genome assembly common carp genome, scaffold: LG48, chromosome: 48	--	--	--	--	--	--	--	--	--	--	--	--	--	--	--	--	--	--
Cluster-9585.0	384	--	--	--	--	--	--	--	--	--	--	--	--	--	--	--	--	--	--	--	--	--	--	--	--	--	--	--	--
Cluster-32270.0	1010	--	--	--	--	--	LN598919.1	LN598919	655	0	Cyprinus carpio genome assembly common carp genome ,scaffold 000023132	--	--	--	--	--	--	--	--	--	--	--	--	--	--	--	--	--	--
Cluster-32270.1	480	--	--	--	--	--	LN598919.1	LN598919	114	1.13756e-50	Cyprinus carpio genome assembly common carp genome ,scaffold 000023132	--	--	--	--	--	--	--	--	--	--	--	--	--	--	--	--	--	--
Cluster-8110.0	319	--	--	--	--	--	--	--	--	--	--	--	--	--	--	--	--	--	--	PF02487	CLN3 protein	--	--	--	--	GO:0016020	membrane	--	--
Cluster-18305.0	373	--	--	--	--	--	LN594831.1	LN594831	138	3.95115e-64	Cyprinus carpio genome assembly common carp genome ,scaffold 000000226	--	--	--	--	--	--	--	--	--	--	--	--	--	--	--	--	--	--
Cluster-3461.0	430	--	--	--	--	--	--	--	--	--	--	--	--	--	--	--	--	--	--	PF04111	Autophagy protein Apg6	GO:0006914	autophagy	--	--	--	--	--	--
Cluster-22867.0	349	--	--	--	--	--	--	--	--	--	--	--	--	--	--	--	--	--	--	--	--	--	--	--	--	--	--	--	--
Cluster-33515.19049	727	--	--	--	--	--	KC191251.1	KC191251	88	5.01986e-36	Hypophthalmichthys molitrix microsatellite Hysd946-1 sequence	--	--	--	--	--	--	--	--	--	--	--	--	--	--	--	--	--	--
Cluster-33515.19048	594	--	--	--	--	--	LN590719.1	LN590719	34	4.23234e-06	Cyprinus carpio genome assembly common carp genome, scaffold: LG25, chromosome: 25	--	--	--	--	--	--	--	--	--	--	--	--	--	--	--	--	--	--
Cluster-12500.0	397	--	--	--	--	--	--	--	--	--	--	--	--	--	--	--	--	--	--	--	--	--	--	--	--	--	--	--	--
Cluster-33515.19043	569	7801652	KXJ09140.1	147	3.7e-07	putative RNA-directed DNA polymerase from transposon X-element [Exaiptasia pallida]	LN590822.1	LN590822	63	3.0601e-22	Cyprinus carpio genome assembly common carp genome ,scaffold 000000379	--	--	--	--	--	--	--	--	--	--	--	--	--	--	--	--	--	--
Cluster-33515.23173	2184	1896755	XP_002739149.1	713	3.3e-72	PREDICTED: leucine-rich repeat-containing protein 57-like [Saccoglossus kowalevskii]	XM_016539775.1	XM_016539775	754	0	PREDICTED: Sinocyclocheilus rhinocerous leucine-rich repeat-containing protein 57-like (LOC107729305), transcript variant X2, mRNA	--	--	--	--	Q6DHL5	1083	1.5e-116	Leucine-rich repeat-containing protein 57 OS=Danio rerio GN=lrrc57 PE=2 SV=1	PF00560//PF14722//PF13855	Leucine Rich Repeat//Ki-ras-induced actin-interacting protein-IP3R-interacting domain//Leucine rich repeat	GO:0007165	signal transduction	GO:0005102//GO:0005515	receptor binding//protein binding	--	--	KOG0619	FOG: Leucine rich repeat
Cluster-23009.0	520	--	--	--	--	--	XM_019077176.1	XM_019077176	77	4.58628e-30	PREDICTED: Cyprinus carpio sodium- and chloride-dependent taurine transporter-like (LOC109060022), mRNA	--	--	--	--	--	--	--	--	PF05676	NADH-ubiquinone oxidoreductase B18 subunit (NDUFB7)	GO:0006118//GO:0006120//GO:0015992//GO:0006744//GO:0006814	obsolete electron transport//mitochondrial electron transport, NADH to ubiquinone//proton transport//ubiquinone biosynthetic process//sodium ion transport	GO:0008137//GO:0003954	NADH dehydrogenase (ubiquinone) activity//NADH dehydrogenase activity	GO:0005739	mitochondrion	--	--
Cluster-33515.19040	315	--	--	--	--	--	JX499375.1	JX499375	73	4.45446e-28	Hypophthalmichthys molitrix microsatellite Hysd805-2 sequence	--	--	--	--	--	--	--	--	--	--	--	--	--	--	--	--	--	--
Cluster-33515.19047	2975	4834703	XP_009055355.1	595	2.2e-58	hypothetical protein LOTGIDRAFT_182132 [Lottia gigantea]	XM_016569211.1	XM_016569211	782	0	PREDICTED: Sinocyclocheilus rhinocerous gamma-glutamyltransferase 5-like (LOC107753105), mRNA	K18592	GGT1_5, CD224	gamma-glutamyltranspeptidase / glutathione hydrolase / leukotriene-C4 hydrolase	http://www.genome.jp/dbget-bin/www_bget?ko:K18592	Q9QWE9	701	4.1e-72	Gamma-glutamyltransferase 5 OS=Rattus norvegicus GN=Ggt5 PE=2 SV=1	PF07465//PF01019	Photosystem I protein M (PsaM)//Gamma-glutamyltranspeptidase	GO:0019530//GO:0006693//GO:0006749//GO:0006691//GO:0015979	taurine metabolic process//prostaglandin metabolic process//glutathione metabolic process//leukotriene metabolic process//photosynthesis	GO:0003840	gamma-glutamyltransferase activity	--	--	KOG2410	Gamma-glutamyltransferase
Cluster-33515.19046	2171	11426496	PIK33916.1	372	1.1e-32	hypothetical protein BSL78_29264 [Apostichopus japonicus]	LN595537.1	LN595537	188	3.97554e-91	Cyprinus carpio genome assembly common carp genome ,scaffold 000001026	K01301	NAALAD	N-acetylated-alpha-linked acidic dipeptidase	http://www.genome.jp/dbget-bin/www_bget?ko:K01301	Q7LHG5	260	4.1e-21	Transposon Ty3-I Gag-Pol polyprotein OS=Saccharomyces cerevisiae (strain ATCC 204508 / S288c) GN=TY3B-I PE=3 SV=2	PF04664	Opioid growth factor receptor (OGFr) conserved region	GO:0007165	signal transduction	GO:0004872	receptor activity	GO:0016020	membrane	KOG0017	FOG: Transposon-encoded proteins with TYA, reverse transcriptase, integrase domains in various combinations
Cluster-33515.23174	2151	10519527	XP_021351625.1	188	2.5e-11	uncharacterized protein LOC110449227 [Mizuhopecten yessoensis]	XM_019063333.1	XM_019063333	214	1.38672e-105	PREDICTED: Cyprinus carpio NOP16 nucleolar protein (nop16), mRNA	--	--	--	--	Q6DGI3	409	2.2e-38	Nucleolar protein 16 OS=Danio rerio GN=nop16 PE=2 SV=1	PF02390	Putative methyltransferase	GO:0008033//GO:0006400//GO:0009451	tRNA processing//tRNA modification//RNA modification	GO:0008176	tRNA (guanine-N7-)-methyltransferase activity	--	--	--	--
Cluster-33515.23175	891	--	--	--	--	--	KT695796.1	KT695796	88	6.20782e-36	Megalobrama amblycephala clone BAC BSB41F4 genomic sequence	--	--	--	--	--	--	--	--	--	--	--	--	--	--	--	--	--	--
Cluster-33515.66402	2833	8079337	XP_015929246.1	336	2.2e-28	E3 ubiquitin-protein ligase MIB1 [Parasteatoda tepidariorum]	XM_016252238.1	XM_016252238	965	0	PREDICTED: Sinocyclocheilus grahami E3 ubiquitin-protein ligase mib1-like (LOC107566712), mRNA	K10645	MIB	E3 ubiquitin-protein ligase mind-bomb	http://www.genome.jp/dbget-bin/www_bget?ko:K10645	Q804S5	429	1.4e-40	E3 ubiquitin-protein ligase mib1 OS=Danio rerio GN=mib1 PE=1 SV=1	PF13639//PF17123//PF03119//PF14634//PF00097	Ring finger domain//RING-like zinc finger//NAD-dependent DNA ligase C4 zinc finger domain//zinc-RING finger domain//Zinc finger, C3HC4 type (RING finger)	GO:0006260//GO:0006281	DNA replication//DNA repair	GO:0046872//GO:0005515//GO:0003911//GO:0008270	metal ion binding//protein binding//DNA ligase (NAD+) activity//zinc ion binding	--	--	--	--
Cluster-33515.99810	415	--	--	--	--	--	LN599281.1	LN599281	98	7.61928e-42	Cyprinus carpio genome assembly common carp genome ,scaffold 000005764	--	--	--	--	--	--	--	--	--	--	--	--	--	--	--	--	--	--
Cluster-28170.0	1178	--	--	--	--	--	--	--	--	--	--	--	--	--	--	--	--	--	--	PF06220	U1 zinc finger	--	--	GO:0008270	zinc ion binding	--	--	--	--
Cluster-28887.0	740	--	--	--	--	--	LN590705.1	LN590705	388	0	Cyprinus carpio genome assembly common carp genome, scaffold: LG11, chromosome: 11	--	--	--	--	--	--	--	--	--	--	--	--	--	--	--	--	--	--
Cluster-3155.0	520	3646536	EPY41404.1	915	3.0e-96	protein phosphatase 1, catalytic subunit [Angomonas deanei]	XM_009383868.2	XM_009383868	52	3.62147e-16	PREDICTED: Musa acuminata subsp. malaccensis serine/threonine-protein phosphatase PP1 isozyme 3-like (LOC103970195), mRNA	K06269	PPP1C	serine/threonine-protein phosphatase PP1 catalytic subunit	http://www.genome.jp/dbget-bin/www_bget?ko:K06269	P36873	788	5.9e-83	Serine/threonine-protein phosphatase PP1-gamma catalytic subunit OS=Homo sapiens GN=PPP1CC PE=1 SV=1	PF00149	Calcineurin-like phosphoesterase	--	--	GO:0016787	hydrolase activity	--	--	KOG0374	Serine/threonine specific protein phosphatase PP1, catalytic subunit
Cluster-33515.93968	477	--	--	--	--	--	LN594338.1	LN594338	76	1.50358e-29	Cyprinus carpio genome assembly common carp genome ,scaffold 000011122	--	--	--	--	--	--	--	--	--	--	--	--	--	--	--	--	--	--
Cluster-33515.93969	1542	--	--	--	--	--	XM_019095423.1	XM_019095423	240	3.4802e-120	PREDICTED: Cyprinus carpio uncharacterized LOC109080358 (LOC109080358), mRNA	--	--	--	--	--	--	--	--	--	--	--	--	--	--	--	--	--	--
Cluster-33515.93966	853	--	--	--	--	--	KT695794.1	KT695794	198	4.21288e-97	Megalobrama amblycephala clone BAC BSB41E3 genomic sequence	--	--	--	--	--	--	--	--	--	--	--	--	--	--	--	--	--	--
Cluster-33515.93967	1546	--	--	--	--	--	LN595585.1	LN595585	91	2.35179e-37	Cyprinus carpio genome assembly common carp genome ,scaffold 000003041	--	--	--	--	--	--	--	--	--	--	--	--	--	--	--	--	--	--
Cluster-26046.0	524	--	--	--	--	--	--	--	--	--	--	--	--	--	--	--	--	--	--	--	--	--	--	--	--	--	--	--	--
Cluster-33515.5563	309	--	--	--	--	--	KT695799.1	KT695799	57	3.41826e-19	Megalobrama amblycephala clone BAC BSB46F4 genomic sequence	--	--	--	--	--	--	--	--	--	--	--	--	--	--	--	--	--	--
Cluster-33515.93962	766	--	--	--	--	--	LN598264.1	LN598264	93	8.81018e-39	Cyprinus carpio genome assembly common carp genome ,scaffold 000000167	--	--	--	--	--	--	--	--	--	--	--	--	--	--	--	--	--	--
Cluster-28234.0	647	--	--	--	--	--	LN590691.1	LN590691	141	1.53067e-65	Cyprinus carpio genome assembly common carp genome, scaffold: LG8, chromosome: 8	--	--	--	--	--	--	--	--	PF01527//PF02796//PF04218//PF08281//PF01498//PF14528//PF01022	Transposase//Helix-turn-helix domain of resolvase//CENP-B N-terminal DNA-binding domain//Sigma-70, region 4//Transposase//LAGLIDADG-like domain//Bacterial regulatory protein, arsR family	GO:0015074//GO:0006310//GO:0006355//GO:0006313//GO:0006352	DNA integration//DNA recombination//regulation of transcription, DNA-templated//transposition, DNA-mediated//DNA-templated transcription, initiation	GO:0004519//GO:0004803//GO:0016987//GO:0003677//GO:0000150//GO:0003700	endonuclease activity//transposase activity//sigma factor activity//DNA binding//recombinase activity//transcription factor activity, sequence-specific DNA binding	GO:0005667	transcription factor complex	--	--
Cluster-33515.93960	601	--	--	--	--	--	LN591124.1	LN591124	69	1.49825e-25	Cyprinus carpio genome assembly common carp genome ,scaffold 000028823	--	--	--	--	--	--	--	--	PF03965	Penicillinase repressor	GO:0045892	negative regulation of transcription, DNA-templated	GO:0003677	DNA binding	--	--	--	--
Cluster-33515.93961	373	12026099	XP_024214820.1	151	8.3e-08	titin isoform X9 [Halyomorpha halys]	LN594325.1	LN594325	268	2.13856e-136	Cyprinus carpio genome assembly common carp genome ,scaffold 000002303	K12568	MYBPC3	myosin-binding protein C, cardiac-type	http://www.genome.jp/dbget-bin/www_bget?ko:K12568	Q90688	301	1.2e-26	Myosin-binding protein C, cardiac-type OS=Gallus gallus GN=MYBPC3 PE=1 SV=3	--	--	--	--	--	--	--	--	--	--
Cluster-33515.17229	416	--	--	--	--	--	LN591245.1	LN591245	112	1.26036e-49	Cyprinus carpio genome assembly common carp genome ,scaffold 000029034	--	--	--	--	--	--	--	--	--	--	--	--	--	--	--	--	--	--
Cluster-33515.17228	358	--	--	--	--	--	LN593440.1	LN593440	100	5.02587e-43	Cyprinus carpio genome assembly common carp genome ,scaffold 000000865	--	--	--	--	--	--	--	--	--	--	--	--	--	--	--	--	--	--
Cluster-2047.0	464	3733127	ESL08350.1	400	1.4e-36	hypothetical protein TRSC58_03947 [Trypanosoma rangeli SC58]	--	--	--	--	--	K19176	FAAH2	fatty acid amide hydrolase 2	http://www.genome.jp/dbget-bin/www_bget?ko:K19176	Q6GMR7	366	4.5e-34	Fatty-acid amide hydrolase 2 OS=Homo sapiens GN=FAAH2 PE=2 SV=1	--	--	--	--	--	--	--	--	KOG1212	Amidases
Cluster-5397.0	374	--	--	--	--	--	--	--	--	--	--	--	--	--	--	--	--	--	--	--	--	--	--	--	--	--	--	--	--
Cluster-33515.17221	743	--	--	--	--	--	LN590688.1	LN590688	158	6.27797e-75	Cyprinus carpio genome assembly common carp genome, scaffold: LG48, chromosome: 48	--	--	--	--	--	--	--	--	--	--	--	--	--	--	--	--	--	--
Cluster-33515.17220	309	--	--	--	--	--	--	--	--	--	--	--	--	--	--	--	--	--	--	--	--	--	--	--	--	--	--	--	--
Cluster-19314.0	351	--	--	--	--	--	LN590676.1	LN590676	311	2.49748e-160	Cyprinus carpio genome assembly common carp genome, scaffold: LG34, chromosome: 34	--	--	--	--	--	--	--	--	--	--	--	--	--	--	--	--	--	--
Cluster-14239.0	1129	11005136	XP_022255986.1	184	3.8e-11	macrophage mannose receptor 1-like [Limulus polyphemus]	LN590717.1	LN590717	407	0	Cyprinus carpio genome assembly common carp genome, scaffold: LG12, chromosome: 12	--	--	--	--	P22897	160	8.4e-10	Macrophage mannose receptor 1 OS=Homo sapiens GN=MRC1 PE=1 SV=1	PF09392	Type III secretion needle MxiH, YscF, SsaG, EprI, PscF, EscF	GO:0015031//GO:0009405	protein transport//pathogenesis	--	--	--	--	--	--
Cluster-33515.17225	561	--	--	--	--	--	CR354382.6	CR354382	96	1.36331e-40	Zebrafish DNA sequence from clone DKEY-3K20 in linkage group 22, complete sequence	--	--	--	--	--	--	--	--	--	--	--	--	--	--	--	--	--	--
Cluster-33515.17224	755	--	--	--	--	--	LN590859.1	LN590859	68	6.85224e-25	Cyprinus carpio genome assembly common carp genome ,scaffold 000000529	--	--	--	--	--	--	--	--	--	--	--	--	--	--	--	--	--	--
Cluster-33515.17227	357	--	--	--	--	--	LN593899.1	LN593899	90	1.81486e-37	Cyprinus carpio genome assembly common carp genome ,scaffold 000001302	--	--	--	--	--	--	--	--	--	--	--	--	--	--	--	--	--	--
Cluster-33515.17226	793	1082207	XP_001892369.1	694	1.9e-70	hypothetical protein [Brugia malayi]	--	--	--	--	--	--	--	--	--	Q11116	152	5.0e-09	Uncharacterized protein C03B1.10 OS=Caenorhabditis elegans GN=C03B1.10 PE=4 SV=2	PF02736	Myosin N-terminal SH3-like domain	--	--	GO:0005524//GO:0003774	ATP binding//motor activity	GO:0016459	myosin complex	--	--
Cluster-27603.0	612	--	--	--	--	--	LN591122.1	LN591122	270	2.80959e-137	Cyprinus carpio genome assembly common carp genome ,scaffold 000028819	--	--	--	--	--	--	--	--	--	--	--	--	--	--	--	--	--	--
Cluster-43325.0	1191	--	--	--	--	--	LN590692.1	LN590692	345	1.14096e-178	Cyprinus carpio genome assembly common carp genome, scaffold: LG33, chromosome: 33	--	--	--	--	--	--	--	--	PF02217	Origin of replication binding protein	GO:0006260	DNA replication	GO:0003688	DNA replication origin binding	GO:0046809	replication compartment	--	--
Cluster-14198.0	634	10740334	XP_022111926.1	258	5.6e-20	alpha-N-acetylgalactosamine-specific lectin-like [Acanthaster planci]	XM_016476539.1	XM_016476539	209	2.36908e-103	PREDICTED: Sinocyclocheilus anshuiensis galactose-specific lectin nattectin-like (LOC107680599), transcript variant X1, mRNA	K06560	MRC, CD206, CD280	mannose receptor, C type	http://www.genome.jp/dbget-bin/www_bget?ko:K06560	Q66S03	307	4.3e-27	Galactose-specific lectin nattectin OS=Thalassophryne nattereri PE=1 SV=1	--	--	--	--	--	--	--	--	KOG4297	C-type lectin
Cluster-33515.66146	1243	--	--	--	--	--	LN590871.1	LN590871	79	8.80977e-31	Cyprinus carpio genome assembly common carp genome ,scaffold 000000609	--	--	--	--	--	--	--	--	--	--	--	--	--	--	--	--	--	--
Cluster-22522.0	408	--	--	--	--	--	LN590690.1	LN590690	278	6.4925e-142	Cyprinus carpio genome assembly common carp genome, scaffold: LG31, chromosome: 31	--	--	--	--	--	--	--	--	PF08290	Hepatitis core protein, putative zinc finger	GO:0009405	pathogenesis	GO:0005198	structural molecule activity	--	--	--	--
Cluster-16162.0	681	--	--	--	--	--	--	--	--	--	--	--	--	--	--	--	--	--	--	--	--	--	--	--	--	--	--	--	--
Cluster-33515.66147	756	--	--	--	--	--	LN590690.1	LN590690	73	1.14012e-27	Cyprinus carpio genome assembly common carp genome, scaffold: LG31, chromosome: 31	--	--	--	--	--	--	--	--	PF12011	Domain of unknown function (DUF3503)	--	--	GO:0017111	nucleoside-triphosphatase activity	--	--	--	--
Cluster-442.0	418	11695914	XP_023320191.1	563	1.6e-55	40S ribosomal protein S15-like [Eurytemora affinis]	XM_016752373.1	XM_016752373	136	5.77081e-63	Spizellomyces punctatus DAOM BR117 40S ribosomal protein S15 mRNA	K02958	RP-S15e, RPS15	small subunit ribosomal protein S15e	http://www.genome.jp/dbget-bin/www_bget?ko:K02958	Q945U1	468	6.0e-46	40S ribosomal protein S15 OS=Elaeis oleifera GN=RPS15 PE=2 SV=1	PF03999//PF00203	Microtubule associated protein (MAP65/ASE1 family)//Ribosomal protein S19	GO:0000226//GO:0000910//GO:0042254//GO:0006412	microtubule cytoskeleton organization//cytokinesis//ribosome biogenesis//translation	GO:0008017//GO:0003735	microtubule binding//structural constituent of ribosome	GO:0045298//GO:0005840	tubulin complex//ribosome	KOG0898	40S ribosomal protein S15
Cluster-1517.1	1646	1616561	EER16504.1	673	1.1e-67	nad dependent epimerase..dehydratase, putative [Perkinsus marinus ATCC 50983]	--	--	--	--	--	--	--	--	--	Q9L9E7	352	6.7e-32	C-methyltransferase NovU OS=Streptomyces niveus GN=novU PE=3 SV=2	PF08241	Methyltransferase domain	GO:0008152	metabolic process	GO:0008168	methyltransferase activity	--	--	--	--
Cluster-1517.0	520	--	--	--	--	--	--	--	--	--	--	--	--	--	--	--	--	--	--	PF01118	Semialdehyde dehydrogenase, NAD binding domain	GO:0055114	oxidation-reduction process	GO:0051287//GO:0016620	NAD binding//oxidoreductase activity, acting on the aldehyde or oxo group of donors, NAD or NADP as acceptor	--	--	--	--
Cluster-16927.1	355	--	--	--	--	--	XR_001637078.1	XR_001637078	93	3.8767e-39	PREDICTED: Sinocyclocheilus rhinocerous uncharacterized LOC107715229 (LOC107715229), transcript variant X1, ncRNA	--	--	--	--	--	--	--	--	--	--	--	--	--	--	--	--	--	--
Cluster-16927.0	627	--	--	--	--	--	LN590683.1	LN590683	107	1.17753e-46	Cyprinus carpio genome assembly common carp genome, scaffold: LG38, chromosome: 38	--	--	--	--	--	--	--	--	--	--	--	--	--	--	--	--	--	--
Cluster-33515.90031	2604	--	--	--	--	--	LN590705.1	LN590705	180	1.33896e-86	Cyprinus carpio genome assembly common carp genome, scaffold: LG11, chromosome: 11	--	--	--	--	--	--	--	--	--	--	--	--	--	--	--	--	--	--
Cluster-40958.0	886	--	--	--	--	--	LN591218.1	LN591218	552	0	Cyprinus carpio genome assembly common carp genome ,scaffold 000028985	--	--	--	--	--	--	--	--	PF00720	Subtilisin inhibitor-like	--	--	GO:0004867	serine-type endopeptidase inhibitor activity	--	--	--	--
Cluster-33515.90030	1142	--	--	--	--	--	LN590706.1	LN590706	357	0	Cyprinus carpio genome assembly common carp genome, scaffold: LG36, chromosome: 36	--	--	--	--	--	--	--	--	--	--	--	--	--	--	--	--	--	--
Cluster-41244.0	454	--	--	--	--	--	LN590718.1	LN590718	218	1.64667e-108	Cyprinus carpio genome assembly common carp genome, scaffold: LG9, chromosome: 9	--	--	--	--	--	--	--	--	--	--	--	--	--	--	--	--	--	--
Cluster-33515.90033	457	--	--	--	--	--	--	--	--	--	--	--	--	--	--	--	--	--	--	--	--	--	--	--	--	--	--	--	--
Cluster-33515.101208	336	--	--	--	--	--	BX005316.9	BX005316	80	6.14766e-32	Zebrafish DNA sequence from clone CH211-287H3 in linkage group 18, complete sequence	--	--	--	--	--	--	--	--	--	--	--	--	--	--	--	--	--	--
Cluster-33515.90032	372	--	--	--	--	--	LN590714.1	LN590714	137	1.41691e-63	Cyprinus carpio genome assembly common carp genome, scaffold: LG27, chromosome: 27	--	--	--	--	--	--	--	--	--	--	--	--	--	--	--	--	--	--
Cluster-5834.1	446	--	--	--	--	--	--	--	--	--	--	--	--	--	--	--	--	--	--	--	--	--	--	--	--	--	--	--	--
Cluster-5834.0	825	183353	AAP42762.1	183	3.6e-11	Rh type B glycoprotein [Ciona intestinalis]	--	--	--	--	--	--	--	--	--	Q8BUX5	182	1.7e-12	Ammonium transporter Rh type B OS=Mus musculus GN=Rhbg PE=1 SV=1	PF00909	Ammonium Transporter Family	GO:0015696	ammonium transport	GO:0008519	ammonium transmembrane transporter activity	GO:0016020	membrane	--	--
Cluster-33515.66638	996	11965532	PRP79435.1	236	3.1e-17	retrotransposable element protein [Planoprotostelium fungivorum]	JQ033180.1	JQ033180	130	3.1252e-59	Ctenopharyngodon idella clone Markerg067 microsatellite sequence	--	--	--	--	P04323	188	4.2e-13	Retrovirus-related Pol polyprotein from transposon 17.6 OS=Drosophila melanogaster GN=pol PE=3 SV=1	PF00601	Influenza non-structural protein (NS2)	GO:0006405	RNA export from nucleus	--	--	GO:0042025	host cell nucleus	--	--
Cluster-30440.0	856	--	--	--	--	--	KT695794.1	KT695794	121	2.69297e-54	Megalobrama amblycephala clone BAC BSB41E3 genomic sequence	--	--	--	--	--	--	--	--	PF03400	IS1 transposase	GO:0006313	transposition, DNA-mediated	GO:0004803//GO:0003677	transposase activity//DNA binding	--	--	--	--
Cluster-33515.66636	2077	11939200	PRD21495.1	144	3.0e-06	hypothetical protein NCL1_51573 [Nephila clavipes]	LN591141.1	LN591141	527	0	Cyprinus carpio genome assembly common carp genome ,scaffold 000028853	K13711	PI4K2	phosphatidylinositol 4-kinase type 2	http://www.genome.jp/dbget-bin/www_bget?ko:K13711	Q49GP5	505	1.5e-49	Phosphatidylinositol 4-kinase type 2-beta OS=Danio rerio GN=pi4k2b PE=2 SV=1	--	--	--	--	--	--	--	--	--	--
Cluster-33515.66637	348	--	--	--	--	--	LN590683.1	LN590683	77	2.9735e-30	Cyprinus carpio genome assembly common carp genome, scaffold: LG38, chromosome: 38	--	--	--	--	--	--	--	--	--	--	--	--	--	--	--	--	--	--
Cluster-33515.66634	771	--	--	--	--	--	XM_016534765.1	XM_016534765	58	2.53708e-19	PREDICTED: Sinocyclocheilus rhinocerous ATP-dependent RNA helicase SUPV3L1, mitochondrial (LOC107725491), mRNA	--	--	--	--	--	--	--	--	--	--	--	--	--	--	--	--	--	--
Cluster-33515.66635	667	--	--	--	--	--	LN590688.1	LN590688	125	1.2393e-56	Cyprinus carpio genome assembly common carp genome, scaffold: LG48, chromosome: 48	--	--	--	--	--	--	--	--	--	--	--	--	--	--	--	--	--	--
Cluster-33515.66632	1663	97937	BAB82492.1	159	4.4e-08	nucleolar protein [Patiria pectinifera]	XM_016528490.1	XM_016528490	929	0	PREDICTED: Sinocyclocheilus rhinocerous nucleophosmin-like (LOC107720694), mRNA	K11276	NPM1	nucleophosmin 1	http://www.genome.jp/dbget-bin/www_bget?ko:K11276	P16039	576	7.2e-58	Nucleophosmin OS=Gallus gallus GN=NPM1 PE=2 SV=1	PF04931//PF06524//PF16276//PF04889//PF04147	DNA polymerase phi//NOA36 protein//Nucleophosmin C-terminal domain//Cwf15/Cwc15 cell cycle control protein//Nop14-like family	GO:0006351//GO:0006260//GO:0000398	transcription, DNA-templated//DNA replication//mRNA splicing, via spliceosome	GO:0008270//GO:0003676//GO:0003677//GO:0003887	zinc ion binding//nucleic acid binding//DNA binding//DNA-directed DNA polymerase activity	GO:0005634//GO:0042575//GO:0005681//GO:0032040	nucleus//DNA polymerase complex//spliceosomal complex//small-subunit processome	--	--
Cluster-30473.0	582	--	--	--	--	--	LN591249.1	LN591249	332	9.11772e-172	Cyprinus carpio genome assembly common carp genome ,scaffold 000029040	--	--	--	--	--	--	--	--	--	--	--	--	--	--	--	--	--	--
Cluster-33515.66630	6186	9916391	XP_019633115.1	885	1.1e-91	PREDICTED: LOW QUALITY PROTEIN: anoctamin-1-like [Branchiostoma belcheri]	XM_016483596.1	XM_016483596	1345	0	PREDICTED: Sinocyclocheilus anshuiensis anoctamin-1-like (LOC107686551), mRNA	K19497	ANO2, TMEM16B	anoctamin-2	http://www.genome.jp/dbget-bin/www_bget?ko:K19497	Q8CFW1	1109	4.2e-119	Anoctamin-2 OS=Mus musculus GN=Ano2 PE=1 SV=2	PF08025//PF15894	Spider antimicrobial peptide//Inhibitor of glucose uptake transporter SgrT	GO:0046325//GO:0019836	negative regulation of glucose import//hemolysis by symbiont of host erythrocytes	--	--	GO:0005576	extracellular region	--	--
Cluster-33515.66631	333	--	--	--	--	--	KF196816.1	KF196816	74	1.31756e-28	Ctenopharyngodon idella microsatellite CY17 sequence	--	--	--	--	--	--	--	--	--	--	--	--	--	--	--	--	--	--
Cluster-33515.85875	3256	1894773	XP_002734965.1	626	6.1e-62	PREDICTED: regulating synaptic membrane exocytosis protein 2-like [Saccoglossus kowalevskii]	XM_016542695.1	XM_016542695	1304	0	PREDICTED: Sinocyclocheilus rhinocerous regulating synaptic membrane exocytosis protein 3-like (LOC107731575), mRNA	K15298	RIMS3, RIM3	regulating synaptic membrane exocytosis protein 3	http://www.genome.jp/dbget-bin/www_bget?ko:K15298	Q9UJD0	1070	7.3e-115	Regulating synaptic membrane exocytosis protein 3 OS=Homo sapiens GN=RIMS3 PE=1 SV=1	PF00168	C2 domain	--	--	GO:0005515	protein binding	--	--	KOG2060	Rab3 effector RIM1 and related proteins, contain PDZ and C2 domains
Cluster-10752.0	476	2609482	EGR30755.1	314	1.3e-26	hypothetical protein IMG5_124210 [Ichthyophthirius multifiliis]	--	--	--	--	--	--	--	--	--	--	--	--	--	--	--	--	--	--	--	--	--	--	--
Cluster-32168.0	363	--	--	--	--	--	LN590679.1	LN590679	33	8.97298e-06	Cyprinus carpio genome assembly common carp genome, scaffold: LG24, chromosome: 24	--	--	--	--	--	--	--	--	--	--	--	--	--	--	--	--	--	--
Cluster-3761.0	458	7311661	CUG90125.1	171	4.9e-10	Hypothetical protein, putative [Bodo saltans]	--	--	--	--	--	--	--	--	--	--	--	--	--	PF00564	PB1 domain	--	--	GO:0005515	protein binding	--	--	--	--
Cluster-20491.0	527	--	--	--	--	--	LN590696.1	LN590696	56	2.19537e-18	Cyprinus carpio genome assembly common carp genome, scaffold: LG32, chromosome: 32	--	--	--	--	--	--	--	--	--	--	--	--	--	--	--	--	--	--
Cluster-33515.90036	360	--	--	--	--	--	LN590704.1	LN590704	94	1.09461e-39	Cyprinus carpio genome assembly common carp genome, scaffold: LG14, chromosome: 14	--	--	--	--	--	--	--	--	--	--	--	--	--	--	--	--	--	--
Cluster-36710.0	464	--	--	--	--	--	LN590676.1	LN590676	138	4.99551e-64	Cyprinus carpio genome assembly common carp genome, scaffold: LG34, chromosome: 34	--	--	--	--	--	--	--	--	--	--	--	--	--	--	--	--	--	--
Cluster-18979.0	712	--	--	--	--	--	LN590791.1	LN590791	100	1.04815e-42	Cyprinus carpio genome assembly common carp genome ,scaffold 000000268	--	--	--	--	--	--	--	--	--	--	--	--	--	--	--	--	--	--
Cluster-28388.0	454	--	--	--	--	--	LN596684.1	LN596684	73	6.63226e-28	Cyprinus carpio genome assembly common carp genome ,scaffold 000028884	--	--	--	--	--	--	--	--	--	--	--	--	--	--	--	--	--	--
Cluster-30181.0	431	--	--	--	--	--	LN598462.1	LN598462	191	1.58988e-93	Cyprinus carpio genome assembly common carp genome ,scaffold 000028863	--	--	--	--	--	--	--	--	--	--	--	--	--	--	--	--	--	--
Cluster-40957.0	695	--	--	--	--	--	LN590689.1	LN590689	262	8.9969e-133	Cyprinus carpio genome assembly common carp genome, scaffold: LG29, chromosome: 29	--	--	--	--	--	--	--	--	--	--	--	--	--	--	--	--	--	--
Cluster-38254.0	428	--	--	--	--	--	--	--	--	--	--	--	--	--	--	--	--	--	--	--	--	--	--	--	--	--	--	--	--
Cluster-3620.0	395	--	--	--	--	--	--	--	--	--	--	--	--	--	--	--	--	--	--	--	--	--	--	--	--	--	--	--	--
Cluster-3620.1	425	--	--	--	--	--	--	--	--	--	--	--	--	--	--	--	--	--	--	--	--	--	--	--	--	--	--	--	--
Cluster-13680.0	390	--	--	--	--	--	--	--	--	--	--	--	--	--	--	--	--	--	--	--	--	--	--	--	--	--	--	--	--
Cluster-43614.0	1532	3358967	XP_004225995.1	482	1.4e-45	PREDICTED: troponin T, cardiac muscle isoforms isoform X3 [Ciona intestinalis]	XM_019092232.1	XM_019092232	589	0	PREDICTED: Cyprinus carpio troponin T, cardiac muscle isoforms-like (LOC109076540), mRNA	K12045	TNNT2	troponin T, cardiac muscle	http://www.genome.jp/dbget-bin/www_bget?ko:K12045	P02642	639	3.3e-65	Troponin T, cardiac muscle isoforms OS=Gallus gallus GN=TNNT2 PE=2 SV=2	PF00992//PF08133	Troponin//Anticodon nuclease activator family	GO:0050792	regulation of viral process	GO:0004518	nuclease activity	GO:0005861	troponin complex	KOG3634	Troponin
Cluster-42713.0	460	--	--	--	--	--	LN590679.1	LN590679	184	1.3282e-89	Cyprinus carpio genome assembly common carp genome, scaffold: LG24, chromosome: 24	--	--	--	--	--	--	--	--	--	--	--	--	--	--	--	--	--	--
Cluster-33515.14758	584	--	--	--	--	--	LN591233.1	LN591233	53	1.1395e-16	Cyprinus carpio genome assembly common carp genome ,scaffold 000029015	--	--	--	--	--	--	--	--	--	--	--	--	--	--	--	--	--	--
Cluster-33515.14759	346	--	--	--	--	--	LN590685.1	LN590685	79	2.28406e-31	Cyprinus carpio genome assembly common carp genome, scaffold: LG16, chromosome: 16	--	--	--	--	--	--	--	--	--	--	--	--	--	--	--	--	--	--
Cluster-33515.83723	1438	--	--	--	--	--	XM_016470845.1	XM_016470845	46	2.26232e-12	PREDICTED: Sinocyclocheilus anshuiensis tripartite motif-containing protein 16-like (LOC107676316), mRNA	--	--	--	--	--	--	--	--	--	--	--	--	--	--	--	--	--	--
Cluster-33515.83722	2272	--	--	--	--	--	LN590690.1	LN590690	43	1.67697e-10	Cyprinus carpio genome assembly common carp genome, scaffold: LG31, chromosome: 31	--	--	--	--	--	--	--	--	--	--	--	--	--	--	--	--	--	--
Cluster-33515.83725	401	--	--	--	--	--	XM_019094652.1	XM_019094652	68	3.48789e-25	PREDICTED: Cyprinus carpio uncharacterized LOC109079499 (LOC109079499), transcript variant X2, mRNA	--	--	--	--	--	--	--	--	--	--	--	--	--	--	--	--	--	--
Cluster-33515.83724	1044	--	--	--	--	--	KT695798.1	KT695798	84	1.22266e-33	Megalobrama amblycephala clone BAC BSB46A5 genomic sequence	--	--	--	--	--	--	--	--	--	--	--	--	--	--	--	--	--	--
Cluster-33515.28009	363	--	--	--	--	--	KT695791.1	KT695791	196	2.19653e-96	Megalobrama amblycephala clone BAC BSB28B3 genomic sequence	--	--	--	--	--	--	--	--	--	--	--	--	--	--	--	--	--	--
Cluster-33515.28008	2417	--	--	--	--	--	LN595187.1	LN595187	179	4.46509e-86	Cyprinus carpio genome assembly common carp genome ,scaffold 000003057	--	--	--	--	--	--	--	--	--	--	--	--	--	--	--	--	--	--
Cluster-33515.14750	1470	--	--	--	--	--	LN590700.1	LN590700	59	1.37306e-19	Cyprinus carpio genome assembly common carp genome, scaffold: LG10, chromosome: 10	--	--	--	--	--	--	--	--	--	--	--	--	--	--	--	--	--	--
Cluster-33515.14751	626	--	--	--	--	--	KT695791.1	KT695791	78	1.55328e-30	Megalobrama amblycephala clone BAC BSB28B3 genomic sequence	--	--	--	--	--	--	--	--	--	--	--	--	--	--	--	--	--	--
Cluster-33515.14752	1593	--	--	--	--	--	LN598462.1	LN598462	41	1.51199e-09	Cyprinus carpio genome assembly common carp genome ,scaffold 000028863	--	--	--	--	--	--	--	--	--	--	--	--	--	--	--	--	--	--
Cluster-33515.14753	341	--	--	--	--	--	LN590705.1	LN590705	66	3.78769e-24	Cyprinus carpio genome assembly common carp genome, scaffold: LG11, chromosome: 11	--	--	--	--	--	--	--	--	--	--	--	--	--	--	--	--	--	--
Cluster-33515.14754	543	--	--	--	--	--	LN590697.1	LN590697	38	2.29892e-08	Cyprinus carpio genome assembly common carp genome, scaffold: LG15, chromosome: 15	--	--	--	--	--	--	--	--	--	--	--	--	--	--	--	--	--	--
Cluster-33515.14755	599	--	--	--	--	--	LN590972.1	LN590972	66	6.94607e-24	Cyprinus carpio genome assembly common carp genome ,scaffold 000000987	--	--	--	--	--	--	--	--	--	--	--	--	--	--	--	--	--	--
Cluster-33515.14756	3607	11438927	PIK46347.1	223	3.6e-15	hypothetical protein BSL78_16796 [Apostichopus japonicus]	LN591184.1	LN591184	322	2.15079e-165	Cyprinus carpio genome assembly common carp genome ,scaffold 000028923	--	--	--	--	Q8C2R7	145	1.5e-07	GPI mannosyltransferase 1 OS=Mus musculus GN=Pigm PE=2 SV=2	PF01445	Viral small hydrophobic protein	--	--	--	--	GO:0016020	membrane	--	--
Cluster-33515.14757	588	--	--	--	--	--	--	--	--	--	--	--	--	--	--	--	--	--	--	--	--	--	--	--	--	--	--	--	--
Cluster-4568.0	377	--	--	--	--	--	--	--	--	--	--	--	--	--	--	--	--	--	--	--	--	--	--	--	--	--	--	--	--
Cluster-33515.49275	346	--	--	--	--	--	LN590855.1	LN590855	98	6.26133e-42	Cyprinus carpio genome assembly common carp genome ,scaffold 000000514	--	--	--	--	--	--	--	--	--	--	--	--	--	--	--	--	--	--
Cluster-33515.106878	355	--	--	--	--	--	LN590710.1	LN590710	77	3.03958e-30	Cyprinus carpio genome assembly common carp genome, scaffold: LG26, chromosome: 26	--	--	--	--	--	--	--	--	--	--	--	--	--	--	--	--	--	--
Cluster-41302.0	454	--	--	--	--	--	LN593653.1	LN593653	237	4.51403e-119	Cyprinus carpio genome assembly common carp genome ,scaffold 000008667	--	--	--	--	--	--	--	--	--	--	--	--	--	--	--	--	--	--
Cluster-2774.0	496	--	--	--	--	--	--	--	--	--	--	--	--	--	--	--	--	--	--	--	--	--	--	--	--	--	--	--	--
Cluster-11907.0	636	5792842	XP_001013149.2	703	1.4e-71	thioredoxin-dependent peroxide reductase [Tetrahymena thermophila SB210]	CP002432.1	CP002432	41	5.84401e-10	Desulfurispirillum indicum S5, complete genome	K13279	PRDX1	peroxiredoxin 1	http://www.genome.jp/dbget-bin/www_bget?ko:K13279	P32119	576	2.7e-58	Peroxiredoxin-2 OS=Homo sapiens GN=PRDX2 PE=1 SV=5	PF10417//PF00578//PF08534	C-terminal domain of 1-Cys peroxiredoxin//AhpC/TSA family//Redoxin	GO:0055114	oxidation-reduction process	GO:0051920//GO:0016491//GO:0016209	peroxiredoxin activity//oxidoreductase activity//antioxidant activity	--	--	KOG0852	Alkyl hydroperoxide reductase, thiol specific antioxidant and related enzymes
Cluster-34650.0	547	--	--	--	--	--	LN594197.1	LN594197	59	4.91006e-20	Cyprinus carpio genome assembly common carp genome ,scaffold 000000033	--	--	--	--	--	--	--	--	--	--	--	--	--	--	--	--	--	--
Cluster-33515.92167	597	--	--	--	--	--	LN590709.1	LN590709	43	4.22502e-11	Cyprinus carpio genome assembly common carp genome, scaffold: LG5, chromosome: 5	--	--	--	--	--	--	--	--	--	--	--	--	--	--	--	--	--	--
Cluster-10377.0	572	10366857	XP_020899775.1	371	3.9e-33	UMP-CMP kinase-like [Exaiptasia pallida]	--	--	--	--	--	K13800	CMPK1, UMPK	UMP-CMP kinase	http://www.genome.jp/dbget-bin/www_bget?ko:K13800	P20425	361	2.1e-33	UMP-CMP kinase OS=Dictyostelium discoideum GN=pyrK PE=1 SV=2	PF06414//PF00004//PF03266//PF02224	Zeta toxin//ATPase family associated with various cellular activities (AAA)//NTPase//Cytidylate kinase	GO:0006139//GO:0006206	nucleobase-containing compound metabolic process//pyrimidine nucleobase metabolic process	GO:0005524//GO:0098519//GO:0016301//GO:0004127	ATP binding//nucleotide phosphatase activity, acting on free nucleotides//kinase activity//cytidylate kinase activity	--	--	KOG3079	Uridylate kinase/adenylate kinase
Cluster-39799.0	672	--	--	--	--	--	LN590773.1	LN590773	91	9.93318e-38	Cyprinus carpio genome assembly common carp genome ,scaffold 000000208	--	--	--	--	--	--	--	--	--	--	--	--	--	--	--	--	--	--
Cluster-33515.56938	7737	10767640	XP_022109131.1	325	1.2e-26	uncharacterized protein LOC110989218 isoform X2 [Acanthaster planci]	XM_016556337.1	XM_016556337	4792	0	PREDICTED: Sinocyclocheilus rhinocerous uncharacterized LOC107743195 (LOC107743195), transcript variant X1, mRNA	--	--	--	--	Q9BVN2	434	9.8e-41	RUN and SH3 domain-containing protein 1 OS=Homo sapiens GN=RUSC1 PE=1 SV=3	PF14604//PF00018//PF15761	Variant SH3 domain//SH3 domain//Immortalisation up-regulated protein	--	--	GO:0005515	protein binding	GO:0005634	nucleus	--	--
Cluster-2455.0	555	4867934	CDW73481.1	377	7.7e-34	ubiquitin-activating enzyme e1 family protein [Stylonychia lemnae]	--	--	--	--	--	K10699	UBE1L2, UBA6	ubiquitin-activating enzyme E1-like protein 2	http://www.genome.jp/dbget-bin/www_bget?ko:K10699	Q8C7R4	216	1.3e-16	Ubiquitin-like modifier-activating enzyme 6 OS=Mus musculus GN=Uba6 PE=1 SV=1	--	--	--	--	--	--	--	--	KOG2012	Ubiquitin activating enzyme UBA1
Cluster-33515.56936	7006	9903797	XP_019619105.1	487	1.7e-45	PREDICTED: protein PRRC2C-like [Branchiostoma belcheri]	XM_016469063.1	XM_016469063	4532	0	PREDICTED: Sinocyclocheilus anshuiensis proline rich coiled-coil 2B (prrc2b), transcript variant X4, mRNA	--	--	--	--	Q5JSZ5	1009	1.9e-107	Protein PRRC2B OS=Homo sapiens GN=PRRC2B PE=1 SV=2	PF11382//PF01660	Copper transport outer membrane protein, MctB//Viral methyltransferase	GO:0080009//GO:0006396//GO:0009451//GO:0006810	mRNA methylation//RNA processing//RNA modification//transport	GO:0003723//GO:0008174	RNA binding//mRNA methyltransferase activity	--	--	KOG4817	Unnamed protein
Cluster-33515.56937	4297	1898003	XP_002741849.1	554	1.8e-53	PREDICTED: heterogeneous nuclear ribonucleoprotein D-like isoform X1 [Saccoglossus kowalevskii]	XM_016576311.1	XM_016576311	1402	0	PREDICTED: Sinocyclocheilus rhinocerous heterogeneous nuclear ribonucleoprotein A/B-like (LOC107758547), transcript variant X1, mRNA	K13044	HNRNPABD	heterogeneous nuclear ribonucleoprotein A/B/D	http://www.genome.jp/dbget-bin/www_bget?ko:K13044	Q99020	816	2.8e-85	Heterogeneous nuclear ribonucleoprotein A/B OS=Mus musculus GN=Hnrnpab PE=1 SV=1	PF08777//PF00076//PF16367//PF00334	RNA binding motif//RNA recognition motif. (a.k.a. RRM, RBD, or RNP domain)//RNA recognition motif//Nucleoside diphosphate kinase	GO:0006165//GO:0006206//GO:0006144//GO:0006228//GO:0006241//GO:0006183	nucleoside diphosphate phosphorylation//pyrimidine nucleobase metabolic process//purine nucleobase metabolic process//UTP biosynthetic process//CTP biosynthetic process//GTP biosynthetic process	GO:0004550//GO:0003723//GO:0003676	nucleoside diphosphate kinase activity//RNA binding//nucleic acid binding	--	--	--	--
Cluster-33515.56934	6449	10077036	XP_011411882.2	393	1.3e-34	PREDICTED: death effector domain-containing protein [Crassostrea gigas]	XM_016490147.1	XM_016490147	1118	0	PREDICTED: Sinocyclocheilus anshuiensis uncharacterized LOC107691522 (LOC107691522), transcript variant X2, mRNA	--	--	--	--	Q32KT5	464	2.7e-44	Uncharacterized protein C6orf136 homolog OS=Bos taurus PE=2 SV=1	PF02327	Bacteriochlorophyll A protein	GO:0015979	photosynthesis	--	--	--	--	--	--
Cluster-33515.56935	1206	911312	ABU68799.1	1391	4.4e-151	cytochrome b, partial ..mitochondrion.. [Tetrahymena thermophila]	KJ746963.1	KJ746963	1135	0	Hypophthalmichthys nobilis isolate BH-ATCH-46 mitochondrion, complete genome	K00412	CYTB, petB	ubiquinol-cytochrome c reductase cytochrome b subunit	http://www.genome.jp/dbget-bin/www_bget?ko:K00412	P34197	1659	1.4e-183	Cytochrome b OS=Formosania lacustris GN=mt-cyb PE=3 SV=1	--	--	--	--	--	--	--	--	KOG4663	Cytochrome b
Cluster-1390.2	411	3149233	EKF26968.1	503	1.4e-48	acetyl-CoA synthetase, putative [Trypanosoma cruzi marinkellei]	--	--	--	--	--	K01895	ACSS, acs	acetyl-CoA synthetase	http://www.genome.jp/dbget-bin/www_bget?ko:K01895	Q6MNF1	462	2.9e-45	Acetyl-coenzyme A synthetase OS=Bdellovibrio bacteriovorus (strain ATCC 15356 / DSM 50701 / NCIB 9529 / HD100) GN=acsA PE=3 SV=1	PF00501	AMP-binding enzyme	GO:0008152	metabolic process	GO:0003824	catalytic activity	--	--	KOG1175	Acyl-CoA synthetase
Cluster-33515.56933	7255	--	--	--	--	--	LN590690.1	LN590690	1314	0	Cyprinus carpio genome assembly common carp genome, scaffold: LG31, chromosome: 31	--	--	--	--	Q8QZV0	161	4.2e-09	DNA-binding death effector domain-containing protein 2 OS=Mus musculus GN=Dedd2 PE=2 SV=1	PF03117//PF01335	UL49 family//Death effector domain	GO:0016032//GO:0042981	viral process//regulation of apoptotic process	GO:0005515	protein binding	GO:0019033	viral tegument	--	--
Cluster-33515.56930	2365	10759139	XP_022099654.1	275	2.2e-21	regulator of G-protein signaling 9-binding protein-like [Acanthaster planci]	LN590686.1	LN590686	1167	0	Cyprinus carpio genome assembly common carp genome, scaffold: LG35, chromosome: 35	--	--	--	--	Q6XK22	709	3.9e-73	Regulator of G-protein signaling 9-binding protein OS=Gallus gallus GN=RGS9BP PE=2 SV=1	PF09572	XamI restriction endonuclease	GO:0009307//GO:0006308	DNA restriction-modification system//DNA catabolic process	GO:0003677//GO:0009036	DNA binding//Type II site-specific deoxyribonuclease activity	GO:0009359	Type II site-specific deoxyribonuclease complex	--	--
Cluster-33515.56931	5059	10762814	XP_022103736.1	647	3.5e-64	myb-binding protein 1A-like protein isoform X2 [Acanthaster planci]	XM_019067430.1	XM_019067430	2534	0	PREDICTED: Cyprinus carpio MYB binding protein 1a (mybbp1a), mRNA	K02331	POL5, MYBBP1A	DNA polymerase phi	http://www.genome.jp/dbget-bin/www_bget?ko:K02331	Q6DRL5	2773	3.3e-312	Myb-binding protein 1A-like protein OS=Danio rerio GN=mybbp1a PE=1 SV=1	PF01956//PF04931//PF05965//PF03153//PF07655//PF04889	Integral membrane protein DUF106//DNA polymerase phi//F/Y rich C-terminus//Transcription factor IIA, alpha/beta subunit//Secretin N-terminal domain//Cwf15/Cwc15 cell cycle control protein	GO:0006367//GO:0000398//GO:0006260//GO:0006351//GO:0009297	transcription initiation from RNA polymerase II promoter//mRNA splicing, via spliceosome//DNA replication//transcription, DNA-templated//pilus assembly	GO:0003887//GO:0003677	DNA-directed DNA polymerase activity//DNA binding	GO:0005681//GO:0019867//GO:0016020//GO:0042575//GO:0005634//GO:0005672	spliceosomal complex//outer membrane//membrane//DNA polymerase complex//nucleus//transcription factor TFIIA complex	KOG1926	Predicted regulator of rRNA gene transcription (MYB-binding protein)
Cluster-30428.0	360	--	--	--	--	--	LN593554.1	LN593554	42	8.82873e-11	Cyprinus carpio genome assembly common carp genome ,scaffold 000000195	--	--	--	--	--	--	--	--	--	--	--	--	--	--	--	--	--	--
Cluster-40466.0	525	--	--	--	--	--	LN591479.1	LN591479	292	1.40626e-149	Cyprinus carpio genome assembly common carp genome ,scaffold 000004626	--	--	--	--	--	--	--	--	--	--	--	--	--	--	--	--	--	--
Cluster-33515.30279	328	--	--	--	--	--	LN590678.1	LN590678	84	3.57685e-34	Cyprinus carpio genome assembly common carp genome, scaffold: LG28, chromosome: 28	--	--	--	--	--	--	--	--	--	--	--	--	--	--	--	--	--	--
Cluster-33515.30278	1396	--	--	--	--	--	LN590704.1	LN590704	547	0	Cyprinus carpio genome assembly common carp genome, scaffold: LG14, chromosome: 14	--	--	--	--	--	--	--	--	--	--	--	--	--	--	--	--	--	--
Cluster-17234.1	419	--	--	--	--	--	KT695792.1	KT695792	63	2.20213e-22	Megalobrama amblycephala clone BAC BSB29A7 genomic sequence	--	--	--	--	--	--	--	--	--	--	--	--	--	--	--	--	--	--
Cluster-17234.0	343	--	--	--	--	--	LN596281.1	LN596281	98	6.20132e-42	Cyprinus carpio genome assembly common carp genome ,scaffold 000000442	--	--	--	--	--	--	--	--	--	--	--	--	--	--	--	--	--	--
Cluster-33515.30275	3088	--	--	--	--	--	LN590705.1	LN590705	866	0	Cyprinus carpio genome assembly common carp genome, scaffold: LG11, chromosome: 11	--	--	--	--	--	--	--	--	PF09198	Bacteriophage T4 beta-glucosyltransferase	GO:0006304	DNA modification	GO:0033821	DNA beta-glucosyltransferase activity	--	--	--	--
Cluster-33515.30274	438	--	--	--	--	--	XR_001634413.1	XR_001634413	78	1.06001e-30	PREDICTED: Sinocyclocheilus anshuiensis uncharacterized LOC107690219 (LOC107690219), ncRNA	--	--	--	--	--	--	--	--	--	--	--	--	--	--	--	--	--	--
Cluster-33515.30277	421	--	--	--	--	--	XM_019089291.1	XM_019089291	51	1.03718e-15	PREDICTED: Cyprinus carpio G protein-activated inward rectifier potassium channel 3-like (LOC109073119), mRNA	--	--	--	--	--	--	--	--	--	--	--	--	--	--	--	--	--	--
Cluster-33515.30276	698	--	--	--	--	--	LN590687.1	LN590687	66	8.16317e-24	Cyprinus carpio genome assembly common carp genome, scaffold: LG13, chromosome: 13	--	--	--	--	--	--	--	--	PF02260	FATC domain	--	--	GO:0005515	protein binding	--	--	--	--
Cluster-33515.30271	1130	9893436	AAX28387.3	199	6.9e-13	SJCHGC01615 protein, partial [Schistosoma japonicum]	LN590693.1	LN590693	196	7.284e-96	Cyprinus carpio genome assembly common carp genome, scaffold: LG3, chromosome: 3	--	--	--	--	--	--	--	--	--	--	--	--	--	--	--	--	--	--
Cluster-33515.30270	309	--	--	--	--	--	KC160517.1	KC160517	85	9.30446e-35	Hypophthalmichthys molitrix microsatellite Hysd398-1 sequence	--	--	--	--	--	--	--	--	--	--	--	--	--	--	--	--	--	--
Cluster-33515.30273	439	--	--	--	--	--	LN591210.1	LN591210	73	6.3954e-28	Cyprinus carpio genome assembly common carp genome ,scaffold 000028973	--	--	--	--	--	--	--	--	--	--	--	--	--	--	--	--	--	--
Cluster-23897.0	1726	--	--	--	--	--	LN590686.1	LN590686	360	0	Cyprinus carpio genome assembly common carp genome, scaffold: LG35, chromosome: 35	--	--	--	--	--	--	--	--	--	--	--	--	--	--	--	--	--	--
Cluster-33515.42937	669	--	--	--	--	--	LN590898.1	LN590898	244	8.76617e-123	Cyprinus carpio genome assembly common carp genome ,scaffold 000000700	--	--	--	--	--	--	--	--	--	--	--	--	--	--	--	--	--	--
Cluster-33515.42936	1127	--	--	--	--	--	XM_019074043.1	XM_019074043	356	0	PREDICTED: Cyprinus carpio septin-5-like (LOC109056853), mRNA	K04557	SEPT5, PNUTL1, CDCREL1	septin 5	http://www.genome.jp/dbget-bin/www_bget?ko:K04557	Q9BGQ3	180	4.0e-12	Septin-5 OS=Macaca fascicularis GN=Sept5 PE=2 SV=1	--	--	--	--	--	--	--	--	--	--
Cluster-33515.42935	2183	3308234	ELU03174.1	166	8.9e-09	hypothetical protein CAPTEDRAFT_219109 [Capitella teleta]	LN598200.1	LN598200	240	4.95666e-120	Cyprinus carpio genome assembly common carp genome ,scaffold 000000995	--	--	--	--	--	--	--	--	PF02902	Ulp1 protease family, C-terminal catalytic domain	GO:0006508	proteolysis	GO:0008234	cysteine-type peptidase activity	--	--	--	--
Cluster-33515.42934	520	--	--	--	--	--	KT695796.1	KT695796	196	3.23389e-96	Megalobrama amblycephala clone BAC BSB41F4 genomic sequence	--	--	--	--	--	--	--	--	--	--	--	--	--	--	--	--	--	--
Cluster-33515.42933	1836	--	--	--	--	--	LN590682.1	LN590682	303	3.9582e-155	Cyprinus carpio genome assembly common carp genome, scaffold: LG21, chromosome: 21	--	--	--	--	--	--	--	--	--	--	--	--	--	--	--	--	--	--
Cluster-33515.42932	548	--	--	--	--	--	JX499389.1	JX499389	92	2.22502e-38	Hypophthalmichthys molitrix microsatellite Hysd35-1 sequence	--	--	--	--	--	--	--	--	--	--	--	--	--	--	--	--	--	--
Cluster-33515.42931	427	--	--	--	--	--	LN590837.1	LN590837	68	3.73499e-25	Cyprinus carpio genome assembly common carp genome ,scaffold 000000441	--	--	--	--	--	--	--	--	--	--	--	--	--	--	--	--	--	--
Cluster-33515.42930	351	--	--	--	--	--	--	--	--	--	--	--	--	--	--	--	--	--	--	--	--	--	--	--	--	--	--	--	--
Cluster-33515.54786	613	--	--	--	--	--	LN596307.1	LN596307	39	7.27088e-09	Cyprinus carpio genome assembly common carp genome ,scaffold 000001177	--	--	--	--	--	--	--	--	--	--	--	--	--	--	--	--	--	--
Cluster-26657.0	586	--	--	--	--	--	--	--	--	--	--	--	--	--	--	--	--	--	--	--	--	--	--	--	--	--	--	--	--
Cluster-33515.42938	442	--	--	--	--	--	KC470597.1	KC470597	115	2.89335e-51	Hypophthalmichthys molitrix microsatellite HysdE430-1 sequence	--	--	--	--	--	--	--	--	--	--	--	--	--	--	--	--	--	--
Cluster-34825.0	463	--	--	--	--	--	--	--	--	--	--	--	--	--	--	--	--	--	--	--	--	--	--	--	--	--	--	--	--
Cluster-23593.0	319	--	--	--	--	--	--	--	--	--	--	--	--	--	--	--	--	--	--	--	--	--	--	--	--	--	--	--	--
Cluster-17911.0	578	--	--	--	--	--	LN590701.1	LN590701	295	3.34882e-151	Cyprinus carpio genome assembly common carp genome, scaffold: LG1, chromosome: 1	--	--	--	--	--	--	--	--	--	--	--	--	--	--	--	--	--	--
Cluster-33515.92161	1009	--	--	--	--	--	JQ342085.1	JQ342085	170	1.84007e-81	Ctenopharyngodon idella forkhead box P3 (foxp3) gene, complete cds	--	--	--	--	--	--	--	--	--	--	--	--	--	--	--	--	--	--
Cluster-40725.0	522	--	--	--	--	--	LN598294.1	LN598294	298	6.45686e-153	Cyprinus carpio genome assembly common carp genome ,scaffold 000028987	--	--	--	--	--	--	--	--	--	--	--	--	--	--	--	--	--	--
Cluster-25409.0	669	--	--	--	--	--	LN590957.1	LN590957	151	4.37749e-71	Cyprinus carpio genome assembly common carp genome ,scaffold 000000943	--	--	--	--	--	--	--	--	--	--	--	--	--	--	--	--	--	--
Cluster-40549.0	736	1564510	EEN61624.1	177	1.6e-10	hypothetical protein BRAFLDRAFT_232747, partial [Branchiostoma floridae]	CU861670.6	CU861670	125	1.37439e-56	Zebrafish DNA sequence from clone CH73-297D15 in linkage group 15, complete sequence	K14445	SLC13A2_3_5	solute carrier family 13 (sodium-dependent dicarboxylate transporter), member 2/3/5	http://www.genome.jp/dbget-bin/www_bget?ko:K14445	Q28615	170	3.8e-11	Solute carrier family 13 member 2 OS=Oryctolagus cuniculus GN=SLC13A2 PE=2 SV=1	PF00939	Sodium:sulfate symporter transmembrane region	GO:0006810//GO:0055085//GO:0006814	transport//transmembrane transport//sodium ion transport	GO:0005215	transporter activity	GO:0016020	membrane	KOG1281	Na+/dicarboxylate, Na+/tricarboxylate and phosphate transporters
Cluster-12761.0	448	693605	CAK64586.1	336	3.5e-29	unnamed protein product ..macronuclear.. [Paramecium tetraurelia]	--	--	--	--	--	K14326	UPF1, RENT1	regulator of nonsense transcripts 1	http://www.genome.jp/dbget-bin/www_bget?ko:K14326	P30771	310	1.3e-27	ATP-dependent helicase NAM7 OS=Saccharomyces cerevisiae (strain ATCC 204508 / S288c) GN=NAM7 PE=1 SV=1	--	--	--	--	--	--	--	--	KOG1802	RNA helicase nonsense mRNA reducing factor (pNORF1)
Cluster-9950.2	1967	551649	XP_001012263.1	2343	2.9e-261	heat shock 70 kDa protein [Tetrahymena thermophila SB210]	U37280.1	U37280	436	0	Oxytricha nova Hsp70 gene, complete cds	K03283	HSPA1s	heat shock 70kDa protein 1/2/6/8	http://www.genome.jp/dbget-bin/www_bget?ko:K03283	P41753	2113	5.1e-236	Heat shock 70 kDa protein OS=Achlya klebsiana GN=HSP70 PE=2 SV=1	PF06723//PF06305//PF01968	MreB/Mbl protein//Protein of unknown function (DUF1049)//Hydantoinase/oxoprolinase	GO:0000902	cell morphogenesis	GO:0016787	hydrolase activity	GO:0005887	integral component of plasma membrane	KOG0101	Molecular chaperones HSP70/HSC70, HSP70 superfamily
Cluster-33515.90291	1574	--	--	--	--	--	XR_001630970.1	XR_001630970	358	0	PREDICTED: Sinocyclocheilus anshuiensis fidgetin-like (LOC107660129), transcript variant X2, misc_RNA	--	--	--	--	--	--	--	--	PF02983//PF04441	Alpha-lytic protease prodomain//Poxvirus early transcription factor (VETF), large subunit	GO:0045893//GO:0006508	positive regulation of transcription, DNA-templated//proteolysis	GO:0008236	serine-type peptidase activity	GO:0005576	extracellular region	--	--
Cluster-9950.0	682	705622	CAK76603.1	838	3.3e-87	unnamed protein product ..macronuclear.. [Paramecium tetraurelia]	XM_006219774.2	XM_006219774	208	9.2024e-103	PREDICTED: Vicugna pacos heat shock 70 kDa protein 1B (LOC102544230), partial mRNA	K03283	HSPA1s	heat shock 70kDa protein 1/2/6/8	http://www.genome.jp/dbget-bin/www_bget?ko:K03283	P26413	763	6.1e-80	Heat shock 70 kDa protein OS=Glycine max GN=HSP70 PE=3 SV=1	--	--	--	--	--	--	--	--	KOG0101	Molecular chaperones HSP70/HSC70, HSP70 superfamily
Cluster-14820.0	552	--	--	--	--	--	LN590690.1	LN590690	201	5.72709e-99	Cyprinus carpio genome assembly common carp genome, scaffold: LG31, chromosome: 31	--	--	--	--	--	--	--	--	--	--	--	--	--	--	--	--	--	--
Cluster-33515.81315	511	--	--	--	--	--	KC191284.1	KC191284	77	4.50135e-30	Hypophthalmichthys molitrix microsatellite Hysd41-5 sequence	--	--	--	--	--	--	--	--	--	--	--	--	--	--	--	--	--	--
Cluster-33515.90290	1061	--	--	--	--	--	FP340311.5	FP340311	67	3.50597e-24	Zebrafish DNA sequence from clone CH73-205E7 in linkage group 5, complete sequence	--	--	--	--	--	--	--	--	--	--	--	--	--	--	--	--	--	--
Cluster-3096.1	432	--	--	--	--	--	--	--	--	--	--	--	--	--	--	--	--	--	--	PF13855	Leucine rich repeat	--	--	GO:0005515	protein binding	--	--	--	--
Cluster-3096.0	360	--	--	--	--	--	--	--	--	--	--	--	--	--	--	--	--	--	--	--	--	--	--	--	--	--	--	--	--
Cluster-33515.90293	463	--	--	--	--	--	JQ239170.1	JQ239170	58	1.47681e-19	Ctenopharyngodon idella IRAK-1 gene, promoter region	--	--	--	--	--	--	--	--	--	--	--	--	--	--	--	--	--	--
Cluster-12620.0	429	6216413	KNH06712.1	243	2.1e-18	ribosomal protein S25 [Perkinsela sp. CCAP 1560..4]	--	--	--	--	--	K02975	RP-S25e, RPS25	small subunit ribosomal protein S25e	http://www.genome.jp/dbget-bin/www_bget?ko:K02975	P62853	174	7.6e-12	40S ribosomal protein S25 OS=Rattus norvegicus GN=Rps25 PE=2 SV=1	PF08220//PF00392//PF01325	DeoR-like helix-turn-helix domain//Bacterial regulatory proteins, gntR family//Iron dependent repressor, N-terminal DNA binding domain	GO:0006355	regulation of transcription, DNA-templated	GO:0003677//GO:0003700	DNA binding//transcription factor activity, sequence-specific DNA binding	GO:0005667//GO:0005622	transcription factor complex//intracellular	KOG1767	40S ribosomal protein S25
Cluster-33515.101410	530	--	--	--	--	--	LN590690.1	LN590690	67	1.69541e-24	Cyprinus carpio genome assembly common carp genome, scaffold: LG31, chromosome: 31	--	--	--	--	--	--	--	--	--	--	--	--	--	--	--	--	--	--
Cluster-33515.83586	942	--	--	--	--	--	LN591049.1	LN591049	71	1.85217e-26	Cyprinus carpio genome assembly common carp genome ,scaffold 000001295	--	--	--	--	--	--	--	--	--	--	--	--	--	--	--	--	--	--
Cluster-21192.1	392	--	--	--	--	--	--	--	--	--	--	--	--	--	--	--	--	--	--	--	--	--	--	--	--	--	--	--	--
Cluster-21192.0	522	--	--	--	--	--	LN598462.1	LN598462	103	1.62153e-44	Cyprinus carpio genome assembly common carp genome ,scaffold 000028863	--	--	--	--	--	--	--	--	--	--	--	--	--	--	--	--	--	--
Cluster-33515.95930	379	--	--	--	--	--	LN590695.1	LN590695	110	1.47719e-48	Cyprinus carpio genome assembly common carp genome, scaffold: LG23, chromosome: 23	--	--	--	--	--	--	--	--	--	--	--	--	--	--	--	--	--	--
Cluster-33515.92160	2242	--	--	--	--	--	LN590686.1	LN590686	539	0	Cyprinus carpio genome assembly common carp genome, scaffold: LG35, chromosome: 35	--	--	--	--	--	--	--	--	--	--	--	--	--	--	--	--	--	--
Cluster-33515.90295	1295	--	--	--	--	--	LN599110.1	LN599110	216	6.38834e-107	Cyprinus carpio genome assembly common carp genome ,scaffold 000002475	--	--	--	--	--	--	--	--	--	--	--	--	--	--	--	--	--	--
Cluster-3377.0	413	--	--	--	--	--	--	--	--	--	--	--	--	--	--	--	--	--	--	--	--	--	--	--	--	--	--	--	--
Cluster-31804.0	337	--	--	--	--	--	--	--	--	--	--	--	--	--	--	--	--	--	--	--	--	--	--	--	--	--	--	--	--
Cluster-20148.0	349	--	--	--	--	--	LN590684.1	LN590684	258	7.19945e-131	Cyprinus carpio genome assembly common carp genome, scaffold: LG18, chromosome: 18	--	--	--	--	--	--	--	--	--	--	--	--	--	--	--	--	--	--
Cluster-34424.0	578	--	--	--	--	--	--	--	--	--	--	--	--	--	--	--	--	--	--	--	--	--	--	--	--	--	--	--	--
Cluster-23206.0	310	--	--	--	--	--	EU571220.1	EU571220	70	2.03571e-26	Ctenopharyngodon idella adenylosuccinate lyase (adsl) gene, complete cds	--	--	--	--	--	--	--	--	--	--	--	--	--	--	--	--	--	--
Cluster-33515.90297	382	--	--	--	--	--	LN596389.1	LN596389	55	5.59134e-18	Cyprinus carpio genome assembly common carp genome ,scaffold 000004319	--	--	--	--	--	--	--	--	--	--	--	--	--	--	--	--	--	--
Cluster-7737.1	333	--	--	--	--	--	--	--	--	--	--	--	--	--	--	--	--	--	--	--	--	--	--	--	--	--	--	--	--
Cluster-7737.0	620	--	--	--	--	--	LN590703.1	LN590703	373	0	Cyprinus carpio genome assembly common carp genome, scaffold: LG6, chromosome: 6	--	--	--	--	--	--	--	--	--	--	--	--	--	--	--	--	--	--
Cluster-6033.2	455	--	--	--	--	--	LN594681.1	LN594681	219	4.58925e-109	Cyprinus carpio genome assembly common carp genome ,scaffold 000006486	--	--	--	--	--	--	--	--	--	--	--	--	--	--	--	--	--	--
Cluster-6033.1	1251	--	--	--	--	--	LN590909.1	LN590909	160	8.32107e-76	Cyprinus carpio genome assembly common carp genome ,scaffold 000000762	--	--	--	--	--	--	--	--	--	--	--	--	--	--	--	--	--	--
Cluster-6033.0	328	--	--	--	--	--	LN594681.1	LN594681	159	7.26492e-76	Cyprinus carpio genome assembly common carp genome ,scaffold 000006486	--	--	--	--	--	--	--	--	--	--	--	--	--	--	--	--	--	--
Cluster-33515.110630	522	--	--	--	--	--	CR628362.8	CR628362	246	5.20789e-124	Zebrafish DNA sequence from clone DKEY-74A12 in linkage group 18, complete sequence	--	--	--	--	--	--	--	--	--	--	--	--	--	--	--	--	--	--
Cluster-33515.90299	471	--	--	--	--	--	LN591146.1	LN591146	154	6.47503e-73	Cyprinus carpio genome assembly common carp genome ,scaffold 000028861	--	--	--	--	--	--	--	--	--	--	--	--	--	--	--	--	--	--
Cluster-35379.0	316	--	--	--	--	--	EF635861.1	EF635861	46	4.56614e-13	Ctenopharyngodon idella perforin-like protein 1 (PFP-1) gene, complete cds	--	--	--	--	--	--	--	--	--	--	--	--	--	--	--	--	--	--
Cluster-33515.95348	2123	--	--	--	--	--	XM_016499593.1	XM_016499593	116	4.11244e-51	PREDICTED: Sinocyclocheilus anshuiensis natural killer cell receptor 2B4-like (LOC107698557), mRNA	--	--	--	--	--	--	--	--	--	--	--	--	--	--	--	--	--	--
Cluster-33515.90298	329	--	--	--	--	--	LN594831.1	LN594831	113	2.71619e-50	Cyprinus carpio genome assembly common carp genome ,scaffold 000000226	--	--	--	--	--	--	--	--	--	--	--	--	--	--	--	--	--	--
Cluster-13957.0	430	--	--	--	--	--	GU120302.1	GU120302	57	4.90296e-19	Hypophthalmichthys molitrix clone Hym410 microsatellite sequence	--	--	--	--	--	--	--	--	--	--	--	--	--	--	--	--	--	--
Cluster-33774.1	540	11324834	XP_022787803.1	435	1.4e-40	DNA topoisomerase I, mitochondrial-like [Stylophora pistillata]	XM_016480975.1	XM_016480975	419	0	PREDICTED: Sinocyclocheilus anshuiensis DNA topoisomerase I, mitochondrial-like (LOC107684664), mRNA	K03163	TOP1	DNA topoisomerase I	http://www.genome.jp/dbget-bin/www_bget?ko:K03163	Q7YR26	464	2.3e-45	DNA topoisomerase 1 OS=Chlorocebus aethiops GN=TOP1 PE=2 SV=1	PF02919	Eukaryotic DNA topoisomerase I, DNA binding fragment	GO:0006265	DNA topological change	GO:0003677//GO:0003917	DNA binding//DNA topoisomerase type I activity	GO:0005694	chromosome	KOG0981	DNA topoisomerase I
Cluster-33515.99812	551	--	--	--	--	--	LN590674.1	LN590674	106	3.69236e-46	Cyprinus carpio genome assembly common carp genome, scaffold: LG42, chromosome: 42	--	--	--	--	--	--	--	--	--	--	--	--	--	--	--	--	--	--
Cluster-33515.111802	363	--	--	--	--	--	--	--	--	--	--	--	--	--	--	--	--	--	--	--	--	--	--	--	--	--	--	--	--
Cluster-33515.101207	573	--	--	--	--	--	LN590703.1	LN590703	54	3.10487e-17	Cyprinus carpio genome assembly common carp genome, scaffold: LG6, chromosome: 6	--	--	--	--	--	--	--	--	--	--	--	--	--	--	--	--	--	--
Cluster-33515.96607	728	--	--	--	--	--	CU682361.6	CU682361	74	3.04702e-28	Zebrafish DNA sequence from clone CH1073-475E17 in linkage group 12, complete sequence	--	--	--	--	Q6GNI6	133	7.3e-07	Ubiquitin carboxyl-terminal hydrolase 22-A OS=Xenopus laevis GN=usp22-a PE=2 SV=1	--	--	--	--	--	--	--	--	--	--
Cluster-33515.31588	3540	9913272	XP_019629681.1	1577	3.5e-172	PREDICTED: copine-4-like isoform X2 [Branchiostoma belcheri]	XM_016550092.1	XM_016550092	2102	0	PREDICTED: Sinocyclocheilus rhinocerous copine-7-like (LOC107738346), transcript variant X2, mRNA	--	--	--	--	Q0VE82	2148	8.0e-240	Copine-7 OS=Mus musculus GN=Cpne7 PE=2 SV=1	PF00168//PF01737	C2 domain//YCF9	GO:0015979//GO:0042549	photosynthesis//photosystem II stabilization	GO:0005515	protein binding	GO:0009539//GO:0009523	photosystem II reaction center//photosystem II	KOG1327	Copine
Cluster-33515.31589	1135	--	--	--	--	--	LN590694.1	LN590694	360	0	Cyprinus carpio genome assembly common carp genome, scaffold: LG43, chromosome: 43	--	--	--	--	--	--	--	--	--	--	--	--	--	--	--	--	--	--
Cluster-33515.111805	309	--	--	--	--	--	--	--	--	--	--	--	--	--	--	--	--	--	--	--	--	--	--	--	--	--	--	--	--
Cluster-33515.111804	1572	--	--	--	--	--	LN590701.1	LN590701	694	0	Cyprinus carpio genome assembly common carp genome, scaffold: LG1, chromosome: 1	--	--	--	--	--	--	--	--	--	--	--	--	--	--	--	--	--	--
Cluster-33515.31584	461	--	--	--	--	--	--	--	--	--	--	--	--	--	--	--	--	--	--	--	--	--	--	--	--	--	--	--	--
Cluster-33515.31585	9326	8762139	ANS11587.1	438	1.1e-39	forkhead box protein E3..4-like protein [Saccoglossus kowalevskii]	XM_016495720.1	XM_016495720	2890	0	PREDICTED: Sinocyclocheilus anshuiensis sperm-associated antigen 5-like (LOC107695699), mRNA	K21764	SPAG5	sperm-associated antigen 5	http://www.genome.jp/dbget-bin/www_bget?ko:K21764	Q5J3Q5	870	3.3e-91	Forkhead box protein E1 OS=Xenopus laevis GN=foxe1 PE=2 SV=1	PF15750//PF07544//PF08926//PF00608//PF10018//PF08941//PF00250//PF11744//PF14764	Ubiquitin-binding zinc-finger//RNA polymerase II transcription mediator complex subunit 9//Domain of unknown function (DUF1908)//Adenoviral fibre protein (repeat/shaft region)//Vitamin-D-receptor interacting Mediator subunit 4//USP8 interacting//Forkhead domain//Aluminium activated malate transporter//AP-5 complex subunit, vesicle trafficking	GO:0009069//GO:0015743//GO:0006355//GO:0006357//GO:0006468//GO:0019062//GO:0016567//GO:0007155//GO:0016310//GO:0009405	serine family amino acid metabolic process//malate transport//regulation of transcription, DNA-templated//regulation of transcription from RNA polymerase II promoter//protein phosphorylation//virion attachment to host cell//protein ubiquitination//cell adhesion//phosphorylation//pathogenesis	GO:0005524//GO:0000287//GO:0031386//GO:0003700//GO:0016881//GO:0043130//GO:0004674//GO:0001104//GO:0043565	ATP binding//magnesium ion binding//protein tag//transcription factor activity, sequence-specific DNA binding//acid-amino acid ligase activity//ubiquitin binding//protein serine/threonine kinase activity//RNA polymerase II transcription cofactor activity//sequence-specific DNA binding	GO:0044599//GO:0016592//GO:0005667	AP-5 adaptor complex//mediator complex//transcription factor complex	--	--
Cluster-33515.31586	326	--	--	--	--	--	LN595159.1	LN595159	148	9.40033e-70	Cyprinus carpio genome assembly common carp genome ,scaffold 000000278	--	--	--	--	--	--	--	--	--	--	--	--	--	--	--	--	--	--
Cluster-33515.31587	311	--	--	--	--	--	LN591145.1	LN591145	177	6.75008e-86	Cyprinus carpio genome assembly common carp genome ,scaffold 000028859	--	--	--	--	--	--	--	--	--	--	--	--	--	--	--	--	--	--
Cluster-33515.31580	1715	9918070	XP_019634987.1	179	2.2e-10	PREDICTED: uncharacterized protein LOC109477974 [Branchiostoma belcheri]	XM_016449717.1	XM_016449717	598	0	PREDICTED: Sinocyclocheilus anshuiensis transmembrane inner ear expressed protein-like (LOC107660419), mRNA	--	--	--	--	Q8NEW7	321	2.7e-28	Transmembrane inner ear expressed protein OS=Homo sapiens GN=TMIE PE=1 SV=2	PF05454	Dystroglycan (Dystrophin-associated glycoprotein 1)	GO:0007016	cytoskeletal anchoring at plasma membrane	--	--	GO:0016010	dystrophin-associated glycoprotein complex	--	--
Cluster-33515.31581	478	--	--	--	--	--	LN590841.1	LN590841	77	4.18994e-30	Cyprinus carpio genome assembly common carp genome ,scaffold 000000458	--	--	--	--	--	--	--	--	--	--	--	--	--	--	--	--	--	--
Cluster-33515.31582	371	--	--	--	--	--	LN590686.1	LN590686	74	1.48445e-28	Cyprinus carpio genome assembly common carp genome, scaffold: LG35, chromosome: 35	--	--	--	--	--	--	--	--	--	--	--	--	--	--	--	--	--	--
Cluster-33515.31583	1558	--	--	--	--	--	LN590693.1	LN590693	125	2.98084e-56	Cyprinus carpio genome assembly common carp genome, scaffold: LG3, chromosome: 3	K21764	SPAG5	sperm-associated antigen 5	http://www.genome.jp/dbget-bin/www_bget?ko:K21764	--	--	--	--	--	--	--	--	--	--	--	--	--	--
Cluster-33515.82450	849	1565331	EEN62445.1	146	7.2e-07	hypothetical protein BRAFLDRAFT_67687 [Branchiostoma floridae]	LN590696.1	LN590696	167	7.16569e-80	Cyprinus carpio genome assembly common carp genome, scaffold: LG32, chromosome: 32	--	--	--	--	Q9DEX3	163	2.9e-10	Cathepsin D OS=Clupea harengus GN=ctsd PE=1 SV=1	PF00026	Eukaryotic aspartyl protease	GO:0006508	proteolysis	GO:0004190	aspartic-type endopeptidase activity	--	--	KOG1339	Aspartyl protease
Cluster-33515.82451	397	--	--	--	--	--	LN590700.1	LN590700	75	4.44481e-29	Cyprinus carpio genome assembly common carp genome, scaffold: LG10, chromosome: 10	--	--	--	--	--	--	--	--	--	--	--	--	--	--	--	--	--	--
Cluster-33515.82452	569	--	--	--	--	--	LN590689.1	LN590689	347	4.08325e-180	Cyprinus carpio genome assembly common carp genome, scaffold: LG29, chromosome: 29	--	--	--	--	--	--	--	--	--	--	--	--	--	--	--	--	--	--
Cluster-33515.82453	335	--	--	--	--	--	LN590683.1	LN590683	39	3.79357e-09	Cyprinus carpio genome assembly common carp genome, scaffold: LG38, chromosome: 38	--	--	--	--	--	--	--	--	--	--	--	--	--	--	--	--	--	--
Cluster-33515.82454	384	--	--	--	--	--	KP269246.1	KP269246	169	2.38642e-81	Megalobrama amblycephala leprotl1 gene, complete cds	--	--	--	--	--	--	--	--	PF10461	Peptidase S68	GO:0006974//GO:0006915	cellular response to DNA damage stimulus//apoptotic process	--	--	--	--	--	--
Cluster-19076.0	498	--	--	--	--	--	--	--	--	--	--	--	--	--	--	--	--	--	--	--	--	--	--	--	--	--	--	--	--
Cluster-33515.15489	422	--	--	--	--	--	LN590671.1	LN590671	113	3.55932e-50	Cyprinus carpio genome assembly common carp genome, scaffold: LG49, chromosome: 49	--	--	--	--	--	--	--	--	--	--	--	--	--	--	--	--	--	--
Cluster-33515.15488	1976	--	--	--	--	--	LN592814.1	LN592814	335	6.93917e-173	Cyprinus carpio genome assembly common carp genome ,scaffold 000002426	--	--	--	--	--	--	--	--	--	--	--	--	--	--	--	--	--	--
Cluster-29764.0	367	--	--	--	--	--	--	--	--	--	--	--	--	--	--	--	--	--	--	--	--	--	--	--	--	--	--	--	--
Cluster-33515.15486	3281	1685595	NP_001158471.1	284	2.8e-22	neuralin precursor [Saccoglossus kowalevskii]	XM_016477247.1	XM_016477247	1072	0	PREDICTED: Sinocyclocheilus anshuiensis chordin-like protein 2 (LOC107681089), mRNA	K17280	CHRDL2	chordin-like protein 2	http://www.genome.jp/dbget-bin/www_bget?ko:K17280	Q6WN34	464	1.4e-44	Chordin-like protein 2 OS=Homo sapiens GN=CHRDL2 PE=1 SV=1	PF09198//PF00093	Bacteriophage T4 beta-glucosyltransferase//von Willebrand factor type C domain	GO:0006304	DNA modification	GO:0005515//GO:0033821	protein binding//DNA beta-glucosyltransferase activity	--	--	KOG1216	von Willebrand factor and related coagulation proteins
Cluster-33515.15485	569	--	--	--	--	--	LN593278.1	LN593278	127	8.09714e-58	Cyprinus carpio genome assembly common carp genome ,scaffold 000003778	--	--	--	--	--	--	--	--	--	--	--	--	--	--	--	--	--	--
Cluster-33515.15484	361	--	--	--	--	--	LN591027.1	LN591027	76	1.1136e-29	Cyprinus carpio genome assembly common carp genome ,scaffold 000001179	--	--	--	--	--	--	--	--	--	--	--	--	--	--	--	--	--	--
Cluster-33515.15483	376	--	--	--	--	--	KT695791.1	KT695791	90	1.92128e-37	Megalobrama amblycephala clone BAC BSB28B3 genomic sequence	--	--	--	--	--	--	--	--	--	--	--	--	--	--	--	--	--	--
Cluster-33515.15482	330	--	--	--	--	--	--	--	--	--	--	--	--	--	--	--	--	--	--	--	--	--	--	--	--	--	--	--	--
Cluster-33515.15481	330	--	--	--	--	--	--	--	--	--	--	--	--	--	--	--	--	--	--	--	--	--	--	--	--	--	--	--	--
Cluster-3175.0	503	11459100	PIL98802.1	151	1.1e-07	alba 1 [Toxoplasma gondii COUG]	--	--	--	--	--	--	--	--	--	--	--	--	--	PF01918	Alba	--	--	GO:0003676	nucleic acid binding	--	--	--	--
Cluster-33515.47431	4676	9900051	XP_019614921.1	1194	1.2e-127	PREDICTED: tyrosine-protein phosphatase non-receptor type 23-like [Branchiostoma belcheri]	XM_016515093.1	XM_016515093	1958	0	PREDICTED: Sinocyclocheilus rhinocerous tyrosine-protein phosphatase non-receptor type 23-like (LOC107710342), transcript variant X2, mRNA	K18040	PTPN23	tyrosine-protein phosphatase non-receptor type 23	http://www.genome.jp/dbget-bin/www_bget?ko:K18040	Q9H3S7	1705	2.5e-188	Tyrosine-protein phosphatase non-receptor type 23 OS=Homo sapiens GN=PTPN23 PE=1 SV=1	PF04632//PF13949//PF01699//PF16785	Fusaric acid resistance protein family//ALIX V-shaped domain binding to HIV//Sodium/calcium exchanger protein//Small metal-binding protein	GO:0006810//GO:0055085	transport//transmembrane transport	GO:0046872//GO:0005515	metal ion binding//protein binding	GO:0016021//GO:0005886	integral component of membrane//plasma membrane	KOG2220	Predicted signal transduction protein
Cluster-33515.47430	6484	10737686	XP_022084877.1	3395	0.0e+00	WD repeat-containing protein 7-like isoform X2 [Acanthaster planci]	XM_017352997.1	XM_017352997	2847	0	PREDICTED: Danio rerio WD repeat domain 7 (wdr7), mRNA	--	--	--	--	Q9Y4E6	5808	0.0e+00	WD repeat-containing protein 7 OS=Homo sapiens GN=WDR7 PE=1 SV=2	PF00400	WD domain, G-beta repeat	--	--	GO:0005515	protein binding	--	--	KOG4155	FOG: WD40 repeat
Cluster-33515.47433	460	--	--	--	--	--	LN590719.1	LN590719	90	2.38547e-37	Cyprinus carpio genome assembly common carp genome, scaffold: LG25, chromosome: 25	--	--	--	--	--	--	--	--	--	--	--	--	--	--	--	--	--	--
Cluster-33515.47432	910	--	--	--	--	--	LN595013.1	LN595013	111	1.03801e-48	Cyprinus carpio genome assembly common carp genome ,scaffold 000002259	--	--	--	--	--	--	--	--	--	--	--	--	--	--	--	--	--	--
Cluster-33515.47435	329	--	--	--	--	--	LN591127.1	LN591127	64	4.70879e-23	Cyprinus carpio genome assembly common carp genome ,scaffold 000028827	--	--	--	--	--	--	--	--	--	--	--	--	--	--	--	--	--	--
Cluster-33515.47434	668	--	--	--	--	--	LN590703.1	LN590703	237	6.81403e-119	Cyprinus carpio genome assembly common carp genome, scaffold: LG6, chromosome: 6	--	--	--	--	--	--	--	--	--	--	--	--	--	--	--	--	--	--
Cluster-33515.47437	325	--	--	--	--	--	LN590701.1	LN590701	53	6.05156e-17	Cyprinus carpio genome assembly common carp genome, scaffold: LG1, chromosome: 1	--	--	--	--	--	--	--	--	--	--	--	--	--	--	--	--	--	--
Cluster-33515.47436	3275	--	--	--	--	--	LN590690.1	LN590690	532	0	Cyprinus carpio genome assembly common carp genome, scaffold: LG31, chromosome: 31	--	--	--	--	--	--	--	--	PF00187	Chitin recognition protein	--	--	GO:0008061	chitin binding	--	--	--	--
Cluster-33515.47439	1267	--	--	--	--	--	LN590713.1	LN590713	99	6.84809e-42	Cyprinus carpio genome assembly common carp genome, scaffold: LG20, chromosome: 20	--	--	--	--	--	--	--	--	--	--	--	--	--	--	--	--	--	--
Cluster-33515.47438	644	--	--	--	--	--	--	--	--	--	--	--	--	--	--	--	--	--	--	--	--	--	--	--	--	--	--	--	--
Cluster-33515.54396	355	--	--	--	--	--	LN590682.1	LN590682	77	3.03958e-30	Cyprinus carpio genome assembly common carp genome, scaffold: LG21, chromosome: 21	--	--	--	--	--	--	--	--	--	--	--	--	--	--	--	--	--	--
Cluster-33515.54397	2561	9913963	XP_019630435.1	572	8.7e-56	PREDICTED: uncharacterized protein LOC109474544 isoform X2 [Branchiostoma belcheri]	XM_016543800.1	XM_016543800	1264	0	PREDICTED: Sinocyclocheilus rhinocerous SH3 domain-binding protein 5-like (LOC107732461), transcript variant X2, mRNA	--	--	--	--	O60239	1038	3.0e-111	SH3 domain-binding protein 5 OS=Homo sapiens GN=SH3BP5 PE=1 SV=2	--	--	--	--	--	--	--	--	KOG2008	BTK-associated SH3-domain binding protein SAB
Cluster-33515.54390	3708	4778367	KFM64368.1	401	8.5e-36	putative Ras GTPase-activating protein, partial [Stegodyphus mimosarum]	XM_016574746.1	XM_016574746	2170	0	PREDICTED: Sinocyclocheilus rhinocerous disabled homolog 2-interacting protein-like (LOC107757303), mRNA	K19901	DAB2IP, AIP1	disabled homolog 2-interacting protein	http://www.genome.jp/dbget-bin/www_bget?ko:K19901	Q5VWQ8	1857	4.6e-206	Disabled homolog 2-interacting protein OS=Homo sapiens GN=DAB2IP PE=1 SV=2	PF01620//PF02601//PF07926//PF04513//PF05791	Ribonuclease (pollen allergen)//Exonuclease VII, large subunit//TPR/MLP1/MLP2-like protein//Baculovirus polyhedron envelope protein, PEP, C terminus//Bacillus haemolytic enterotoxin (HBL)	GO:0016068//GO:0009405//GO:0006308//GO:0006606	type I hypersensitivity//pathogenesis//DNA catabolic process//protein import into nucleus	GO:0005198//GO:0008855	structural molecule activity//exodeoxyribonuclease VII activity	GO:0009318//GO:0016020//GO:0019031//GO:0019028	exodeoxyribonuclease VII complex//membrane//viral envelope//viral capsid	KOG3508	GTPase-activating protein
Cluster-33515.54391	646	--	--	--	--	--	GU245065.1	GU245065	58	2.10677e-19	Epicharis sp. JS-2010 voucher acen_sc13 sodium potassium adenosine triphosphatase gene, partial cds	--	--	--	--	--	--	--	--	--	--	--	--	--	--	--	--	--	--
Cluster-33515.54392	1078	--	--	--	--	--	LN590688.1	LN590688	141	2.60358e-65	Cyprinus carpio genome assembly common carp genome, scaffold: LG48, chromosome: 48	--	--	--	--	--	--	--	--	--	--	--	--	--	--	--	--	--	--
Cluster-33515.54393	325	--	--	--	--	--	KT695796.1	KT695796	138	3.39334e-64	Megalobrama amblycephala clone BAC BSB41F4 genomic sequence	--	--	--	--	--	--	--	--	--	--	--	--	--	--	--	--	--	--
Cluster-33515.94404	2065	8070346	XP_015916494.1	898	1.1e-93	keratin, type I cytoskeletal 14, partial [Parasteatoda tepidariorum]	XM_016468528.1	XM_016468528	826	0	PREDICTED: Sinocyclocheilus anshuiensis keratin, type I cytoskeletal 19-like (LOC107674540), mRNA	K07604	KRT1	type I keratin, acidic	http://www.genome.jp/dbget-bin/www_bget?ko:K07604	O77727	925	3.0e-98	Keratin, type I cytoskeletal 15 OS=Ovis aries GN=KRT15 PE=2 SV=1	PF08702//PF10473//PF04513//PF00038//PF10186//PF07926	Fibrinogen alpha/beta chain family//Leucine-rich repeats of kinetochore protein Cenp-F/LEK1//Baculovirus polyhedron envelope protein, PEP, C terminus//Intermediate filament protein//Vacuolar sorting 38 and autophagy-related subunit 14//TPR/MLP1/MLP2-like protein	GO:0051258//GO:0007165//GO:0030168//GO:0010508//GO:0006606	protein polymerization//signal transduction//platelet activation//positive regulation of autophagy//protein import into nucleus	GO:0005102//GO:0008134//GO:0045502//GO:0005198//GO:0042803//GO:0030674	receptor binding//transcription factor binding//dynein binding//structural molecule activity//protein homodimerization activity//protein binding, bridging	GO:0005577//GO:0005882//GO:0030286//GO:0005667//GO:0019028//GO:0019031	fibrinogen complex//intermediate filament//dynein complex//transcription factor complex//viral capsid//viral envelope	--	--
Cluster-33515.94405	1380	--	--	--	--	--	KT695799.1	KT695799	111	1.59558e-48	Megalobrama amblycephala clone BAC BSB46F4 genomic sequence	--	--	--	--	--	--	--	--	--	--	--	--	--	--	--	--	--	--
Cluster-33515.94406	386	--	--	--	--	--	--	--	--	--	--	--	--	--	--	--	--	--	--	--	--	--	--	--	--	--	--	--	--
Cluster-33515.94407	961	9909547	XP_019625517.1	719	2.9e-73	PREDICTED: LOW QUALITY PROTEIN: deleted in malignant brain tumors 1 protein-like [Branchiostoma belcheri]	XM_016551471.1	XM_016551471	528	0	PREDICTED: Sinocyclocheilus rhinocerous deleted in malignant brain tumors 1 protein-like (LOC107739373), mRNA	--	--	--	--	Q95218	727	1.3e-75	Deleted in malignant brain tumors 1 protein OS=Oryctolagus cuniculus GN=Dmbt1 PE=1 SV=2	PF00530//PF13895//PF15494	Scavenger receptor cysteine-rich domain//Immunoglobulin domain//Scavenger receptor cysteine-rich domain	GO:0007165	signal transduction	GO:0005044//GO:0005515	scavenger receptor activity//protein binding	GO:0016020	membrane	--	--
Cluster-33515.94400	370	--	--	--	--	--	LN591003.1	LN591003	42	9.09872e-11	Cyprinus carpio genome assembly common carp genome ,scaffold 000001102	--	--	--	--	--	--	--	--	PF00087	Snake toxin	GO:0009405	pathogenesis	--	--	GO:0005576	extracellular region	--	--
Cluster-12221.0	813	2606599	EGR27872.1	361	8.1e-32	mitochondrial carrier protein, putative [Ichthyophthirius multifiliis]	--	--	--	--	--	--	--	--	--	Q08DK7	242	1.9e-19	Mitochondrial basic amino acids transporter OS=Bos taurus GN=SLC25A29 PE=2 SV=1	--	--	--	--	--	--	--	--	--	--
Cluster-33515.94402	442	--	--	--	--	--	LN590700.1	LN590700	59	3.90508e-20	Cyprinus carpio genome assembly common carp genome, scaffold: LG10, chromosome: 10	--	--	--	--	--	--	--	--	--	--	--	--	--	--	--	--	--	--
Cluster-33515.87295	329	--	--	--	--	--	CU459058.5	CU459058	35	6.22187e-07	Zebrafish DNA sequence from clone CH73-233O18 in linkage group 9, complete sequence	--	--	--	--	--	--	--	--	--	--	--	--	--	--	--	--	--	--
Cluster-33515.94408	383	32805	AAD08654.1	309	4.1e-26	scavenger receptor cysteine-rich protein type 12 precursor [Strongylocentrotus purpuratus]	LN595314.1	LN595314	206	6.43163e-102	Cyprinus carpio genome assembly common carp genome ,scaffold 000001545	--	--	--	--	Q95218	308	2.0e-27	Deleted in malignant brain tumors 1 protein OS=Oryctolagus cuniculus GN=Dmbt1 PE=1 SV=2	PF00530	Scavenger receptor cysteine-rich domain	GO:0007165	signal transduction	GO:0005044	scavenger receptor activity	GO:0016020	membrane	--	--
Cluster-33515.94409	1203	--	--	--	--	--	LN596727.1	LN596727	56	5.1996e-18	Cyprinus carpio genome assembly common carp genome ,scaffold 000000040	--	--	--	--	--	--	--	--	--	--	--	--	--	--	--	--	--	--
Cluster-33515.112649	616	--	--	--	--	--	--	--	--	--	--	--	--	--	--	--	--	--	--	--	--	--	--	--	--	--	--	--	--
Cluster-33515.10509	408	--	--	--	--	--	JX524841.1	JX524841	41	3.63066e-10	Hypophthalmichthys molitrix microsatellite Hym59 sequence	--	--	--	--	--	--	--	--	--	--	--	--	--	--	--	--	--	--
Cluster-33515.10508	426	--	--	--	--	--	LN595275.1	LN595275	88	2.83952e-36	Cyprinus carpio genome assembly common carp genome ,scaffold 000001417	--	--	--	--	--	--	--	--	--	--	--	--	--	--	--	--	--	--
Cluster-42436.0	302	--	--	--	--	--	LN594564.1	LN594564	73	4.24911e-28	Cyprinus carpio genome assembly common carp genome ,scaffold 000008918	--	--	--	--	--	--	--	--	--	--	--	--	--	--	--	--	--	--
Cluster-33515.10501	1664	1565767	EEN62881.1	343	2.0e-29	hypothetical protein BRAFLDRAFT_91640 [Branchiostoma floridae]	XM_016510842.1	XM_016510842	605	0	PREDICTED: Sinocyclocheilus rhinocerous P2Y purinoceptor 1-like (LOC107706987), mRNA	--	--	--	--	P49650	420	8.8e-40	P2Y purinoceptor 1 OS=Mus musculus GN=P2ry1 PE=2 SV=1	PF00001	7 transmembrane receptor (rhodopsin family)	GO:0007186	G-protein coupled receptor signaling pathway	GO:0004930	G-protein coupled receptor activity	GO:0016021	integral component of membrane	--	--
Cluster-33515.10500	489	--	--	--	--	--	KT695790.1	KT695790	126	2.47677e-57	Megalobrama amblycephala clone BAC BSB28A7 genomic sequence	--	--	--	--	--	--	--	--	--	--	--	--	--	--	--	--	--	--
Cluster-33515.10503	524	--	--	--	--	--	LN591006.1	LN591006	50	4.72322e-15	Cyprinus carpio genome assembly common carp genome ,scaffold 000001124	--	--	--	--	--	--	--	--	--	--	--	--	--	--	--	--	--	--
Cluster-33515.10502	395	--	--	--	--	--	LN590686.1	LN590686	117	1.98513e-52	Cyprinus carpio genome assembly common carp genome, scaffold: LG35, chromosome: 35	--	--	--	--	--	--	--	--	--	--	--	--	--	--	--	--	--	--
Cluster-18074.0	330	--	--	--	--	--	--	--	--	--	--	--	--	--	--	--	--	--	--	--	--	--	--	--	--	--	--	--	--
Cluster-33515.10504	333	--	--	--	--	--	--	--	--	--	--	--	--	--	--	--	--	--	--	--	--	--	--	--	--	--	--	--	--
Cluster-25911.0	322	--	--	--	--	--	LN590953.1	LN590953	178	1.95103e-86	Cyprinus carpio genome assembly common carp genome ,scaffold 000000913	--	--	--	--	--	--	--	--	--	--	--	--	--	--	--	--	--	--
Cluster-33515.10506	330	--	--	--	--	--	LN591073.1	LN591073	114	7.57753e-51	Cyprinus carpio genome assembly common carp genome ,scaffold 000001643	--	--	--	--	--	--	--	--	--	--	--	--	--	--	--	--	--	--
Cluster-33515.19865	613	--	--	--	--	--	LN590997.1	LN590997	77	5.46391e-30	Cyprinus carpio genome assembly common carp genome ,scaffold 000001082	--	--	--	--	--	--	--	--	--	--	--	--	--	--	--	--	--	--
Cluster-33515.19864	2235	9912861	XP_019629224.1	477	7.9e-45	PREDICTED: E3 ubiquitin-protein ligase ZNRF2-like [Branchiostoma belcheri]	XM_016466897.1	XM_016466897	511	0	PREDICTED: Sinocyclocheilus anshuiensis E3 ubiquitin-protein ligase ZNRF2-like (LOC107673348), mRNA	K10694	ZNRF1_2	E3 ubiquitin-protein ligase ZNRF1/2	http://www.genome.jp/dbget-bin/www_bget?ko:K10694	Q08CN9	781	1.6e-81	E3 ubiquitin-protein ligase ZNRF2 OS=Danio rerio GN=znrf2 PE=2 SV=1	PF12906//PF14634//PF00284//PF12678//PF13639//PF07646//PF17123//PF00097//PF15926	RING-variant domain//zinc-RING finger domain//Lumenal portion of Cytochrome b559, alpha (gene psbE) subunit//RING-H2 zinc finger//Ring finger domain//Kelch motif//RING-like zinc finger//Zinc finger, C3HC4 type (RING finger)//E3 ubiquitin-protein ligase RNF220	GO:0090263//GO:0015979//GO:0016567	positive regulation of canonical Wnt signaling pathway//photosynthesis//protein ubiquitination	GO:0008270//GO:0005515//GO:0046872	zinc ion binding//protein binding//metal ion binding	GO:0009523//GO:0016021	photosystem II//integral component of membrane	KOG0801	Predicted E3 ubiquitin ligase
Cluster-33515.19867	887	--	--	--	--	--	FJ556995.1	FJ556995	59	8.16429e-20	Ctenopharyngodon idella interferon regulatory factor 5 (IRF5) gene, complete cds	--	--	--	--	--	--	--	--	--	--	--	--	--	--	--	--	--	--
Cluster-33515.19866	1059	--	--	--	--	--	LN592027.1	LN592027	242	1.82809e-121	Cyprinus carpio genome assembly common carp genome ,scaffold 000002042	--	--	--	--	--	--	--	--	--	--	--	--	--	--	--	--	--	--
Cluster-33515.19861	970	--	--	--	--	--	KT695798.1	KT695798	94	3.12792e-39	Megalobrama amblycephala clone BAC BSB46A5 genomic sequence	--	--	--	--	--	--	--	--	--	--	--	--	--	--	--	--	--	--
Cluster-33515.19860	357	--	--	--	--	--	LN590674.1	LN590674	57	4.01274e-19	Cyprinus carpio genome assembly common carp genome, scaffold: LG42, chromosome: 42	--	--	--	--	--	--	--	--	--	--	--	--	--	--	--	--	--	--
Cluster-33515.19863	505	--	--	--	--	--	LN594892.1	LN594892	320	3.67189e-165	Cyprinus carpio genome assembly common carp genome ,scaffold 000000297	--	--	--	--	--	--	--	--	--	--	--	--	--	--	--	--	--	--
Cluster-33515.19862	665	--	--	--	--	--	LN591245.1	LN591245	192	7.02597e-94	Cyprinus carpio genome assembly common carp genome ,scaffold 000029034	--	--	--	--	--	--	--	--	--	--	--	--	--	--	--	--	--	--
Cluster-34449.0	945	5483225	XP_011662834.1	782	1.4e-80	PREDICTED: T-box transcription factor TBX1 isoform X2 [Strongylocentrotus purpuratus]	XM_019122926.1	XM_019122926	513	0	PREDICTED: Cyprinus carpio T-box transcription factor TBX1-like (LOC109109906), mRNA	K10181	TBX10, TBX7	T-box protein 10	http://www.genome.jp/dbget-bin/www_bget?ko:K10181	Q8AX98	834	4.9e-88	T-box transcription factor TBX1-A OS=Xenopus laevis GN=tbx1-a PE=1 SV=1	PF00907//PF02480	T-box//Alphaherpesvirus glycoprotein E	GO:0006355	regulation of transcription, DNA-templated	GO:0003700	transcription factor activity, sequence-specific DNA binding	GO:0005634//GO:0005667//GO:0016020	nucleus//transcription factor complex//membrane	KOG3586	TBX1 and related T-box transcription factors
Cluster-33515.19869	2030	--	--	--	--	--	XM_016494420.1	XM_016494420	202	6.1308e-99	PREDICTED: Sinocyclocheilus anshuiensis protein NLRC3-like (LOC107694740), mRNA	K00682	GGCT	gamma-glutamylcyclotransferase	http://www.genome.jp/dbget-bin/www_bget?ko:K00682	Q32LE4	132	2.7e-06	Gamma-glutamylcyclotransferase OS=Bos taurus GN=GGCT PE=2 SV=1	PF00560//PF13855//PF13516//PF00454	Leucine Rich Repeat//Leucine rich repeat//Leucine Rich repeat//Phosphatidylinositol 3- and 4-kinase	--	--	GO:0005515//GO:0016773	protein binding//phosphotransferase activity, alcohol group as acceptor	--	--	--	--
Cluster-33515.19868	403	--	--	--	--	--	LN596002.1	LN596002	77	3.48218e-30	Cyprinus carpio genome assembly common carp genome ,scaffold 000000544	--	--	--	--	--	--	--	--	--	--	--	--	--	--	--	--	--	--
Cluster-40772.0	403	--	--	--	--	--	LN593336.1	LN593336	68	3.5069e-25	Cyprinus carpio genome assembly common carp genome ,scaffold 000002223	--	--	--	--	--	--	--	--	--	--	--	--	--	--	--	--	--	--
Cluster-33515.89767	992	--	--	--	--	--	KC189185.1	KC189185	120	1.12729e-53	Hypophthalmichthys molitrix microsatellite Hysd16-2 sequence	--	--	--	--	--	--	--	--	--	--	--	--	--	--	--	--	--	--
Cluster-5144.0	440	5799688	XP_001032386.2	265	5.9e-21	synaptobrevin [Tetrahymena thermophila SB210]	--	--	--	--	--	--	--	--	--	--	--	--	--	--	--	--	--	--	--	--	--	--	--
Cluster-10007.0	452	--	--	--	--	--	--	--	--	--	--	--	--	--	--	--	--	--	--	--	--	--	--	--	--	--	--	--	--
Cluster-33515.89764	327	--	--	--	--	--	LN590702.1	LN590702	86	2.7557e-35	Cyprinus carpio genome assembly common carp genome, scaffold: LG50, chromosome: 50	--	--	--	--	--	--	--	--	--	--	--	--	--	--	--	--	--	--
Cluster-33515.89763	408	--	--	--	--	--	LN590695.1	LN590695	330	8.04954e-171	Cyprinus carpio genome assembly common carp genome, scaffold: LG23, chromosome: 23	--	--	--	--	--	--	--	--	--	--	--	--	--	--	--	--	--	--
Cluster-33515.89762	475	--	--	--	--	--	JX402050.1	JX402050	86	4.13229e-35	Ctenopharyngodon idella RNA helicase LGP2 (LGP2) gene, complete cds	--	--	--	--	--	--	--	--	--	--	--	--	--	--	--	--	--	--
Cluster-33515.89761	612	--	--	--	--	--	LN590684.1	LN590684	51	1.54908e-15	Cyprinus carpio genome assembly common carp genome, scaffold: LG18, chromosome: 18	--	--	--	--	--	--	--	--	--	--	--	--	--	--	--	--	--	--
Cluster-33515.89760	2793	9920169	XP_019637328.1	626	5.2e-62	PREDICTED: paired box protein Pax-7-like isoform X3 [Branchiostoma belcheri]	XM_016465132.1	XM_016465132	759	0	PREDICTED: Sinocyclocheilus anshuiensis paired box protein Pax-7-like (LOC107672046), transcript variant X1, mRNA	K09381	PAX3_7	paired box protein 3/7	http://www.genome.jp/dbget-bin/www_bget?ko:K09381	P23759	860	1.4e-90	Paired box protein Pax-7 OS=Homo sapiens GN=PAX7 PE=1 SV=4	PF00292//PF08069	'Paired box' domain//Ribosomal S13/S15 N-terminal domain	GO:0042254//GO:0006355//GO:0006412	ribosome biogenesis//regulation of transcription, DNA-templated//translation	GO:0003677//GO:0003735	DNA binding//structural constituent of ribosome	GO:0005840	ribosome	--	--
Cluster-31705.0	1456	--	--	--	--	--	LN591101.1	LN591101	652	0	Cyprinus carpio genome assembly common carp genome ,scaffold 000002099	--	--	--	--	--	--	--	--	--	--	--	--	--	--	--	--	--	--
Cluster-33523.0	301	--	--	--	--	--	LN594643.1	LN594643	50	2.5841e-15	Cyprinus carpio genome assembly common carp genome ,scaffold 000000692	--	--	--	--	--	--	--	--	--	--	--	--	--	--	--	--	--	--
Cluster-33515.89769	2963	6392982	XP_013400884.1	953	6.7e-100	solute carrier family 35 member F6 [Lingula anatina]	XM_016529385.1	XM_016529385	964	0	PREDICTED: Sinocyclocheilus rhinocerous solute carrier family 35 member F6-like (LOC107721386), transcript variant X1, mRNA	--	--	--	--	Q8N357	1279	3.9e-139	Solute carrier family 35 member F6 OS=Homo sapiens GN=SLC35F6 PE=1 SV=1	PF05653//PF08449//PF00892//PF04142//PF06027	Magnesium transporter NIPA//UAA transporter family//EamA-like transporter family//Nucleotide-sugar transporter//Solute carrier family 35	GO:0055085//GO:0015693//GO:0008643//GO:0006810	transmembrane transport//magnesium ion transport//carbohydrate transport//transport	GO:0005351//GO:0015095	sugar:proton symporter activity//magnesium ion transmembrane transporter activity	GO:0000139//GO:0016021//GO:0016020	Golgi membrane//integral component of membrane//membrane	KOG3912	Predicted integral membrane protein
Cluster-17991.0	910	--	--	--	--	--	LN594184.1	LN594184	336	8.69747e-174	Cyprinus carpio genome assembly common carp genome ,scaffold 000000205	--	--	--	--	Q9UN81	127	4.5e-06	LINE-1 retrotransposable element ORF1 protein OS=Homo sapiens GN=L1RE1 PE=1 SV=1	PF04513//PF05531	Baculovirus polyhedron envelope protein, PEP, C terminus//Nucleopolyhedrovirus P10 protein	--	--	GO:0005198	structural molecule activity	GO:0019031//GO:0019028	viral envelope//viral capsid	--	--
Cluster-33515.11678	1692	11965532	PRP79435.1	268	1.0e-20	retrotransposable element protein [Planoprotostelium fungivorum]	LN595398.1	LN595398	229	4.98516e-114	Cyprinus carpio genome assembly common carp genome ,scaffold 000000319	--	--	--	--	P0CT37	221	1.1e-16	Transposon Tf2-4 polyprotein OS=Schizosaccharomyces pombe (strain 972 / ATCC 24843) GN=Tf2-4 PE=3 SV=1	--	--	--	--	--	--	--	--	--	--
Cluster-33515.11679	1359	--	--	--	--	--	LN590705.1	LN590705	113	1.2142e-49	Cyprinus carpio genome assembly common carp genome, scaffold: LG11, chromosome: 11	--	--	--	--	--	--	--	--	--	--	--	--	--	--	--	--	--	--
Cluster-11909.0	410	2605823	EGR27096.1	146	3.5e-07	zinc finger ccch type domain protein [Ichthyophthirius multifiliis]	--	--	--	--	--	--	--	--	--	Q8BYK8	128	1.6e-06	Zinc finger CCCH domain-containing protein 6 OS=Mus musculus GN=Zc3h6 PE=2 SV=2	PF00642	Zinc finger C-x8-C-x5-C-x3-H type (and similar)	--	--	GO:0046872	metal ion binding	--	--	KOG1040	Polyadenylation factor I complex, subunit, Yth1 (CPSF subunit)
Cluster-33515.11670	1511	--	--	--	--	--	LN590676.1	LN590676	265	4.31672e-134	Cyprinus carpio genome assembly common carp genome, scaffold: LG34, chromosome: 34	--	--	--	--	--	--	--	--	--	--	--	--	--	--	--	--	--	--
Cluster-33515.11671	940	--	--	--	--	--	KC465109.1	KC465109	77	8.53768e-30	Hypophthalmichthys nobilis microsatellite Arsd235 sequence	--	--	--	--	--	--	--	--	--	--	--	--	--	--	--	--	--	--
Cluster-33515.11672	3899	--	--	--	--	--	XM_016523285.1	XM_016523285	858	0	PREDICTED: Sinocyclocheilus rhinocerous putative interleukin-17 receptor E-like (LOC107716743), transcript variant X2, mRNA	--	--	--	--	Q6ZVW7	511	5.8e-50	Putative interleukin-17 receptor E-like OS=Homo sapiens GN=IL17REL PE=2 SV=2	PF02258	Shiga-like toxin beta subunit	GO:0019836	hemolysis by symbiont of host erythrocytes	--	--	GO:0005576	extracellular region	--	--
Cluster-33515.11673	504	--	--	--	--	--	LN590688.1	LN590688	39	5.90209e-09	Cyprinus carpio genome assembly common carp genome, scaffold: LG48, chromosome: 48	--	--	--	--	--	--	--	--	--	--	--	--	--	--	--	--	--	--
Cluster-33515.11674	475	--	--	--	--	--	LN590707.1	LN590707	71	9.00834e-27	Cyprinus carpio genome assembly common carp genome, scaffold: LG30, chromosome: 30	--	--	--	--	--	--	--	--	--	--	--	--	--	--	--	--	--	--
Cluster-33515.11675	412	--	--	--	--	--	XM_016496482.1	XM_016496482	56	1.68326e-18	PREDICTED: Sinocyclocheilus anshuiensis GMP reductase 1-like (LOC107696222), mRNA	--	--	--	--	--	--	--	--	--	--	--	--	--	--	--	--	--	--
Cluster-33515.11676	304	--	--	--	--	--	--	--	--	--	--	--	--	--	--	--	--	--	--	--	--	--	--	--	--	--	--	--	--
Cluster-33515.11677	1269	--	--	--	--	--	JX499883.1	JX499883	91	1.92066e-37	Hypophthalmichthys molitrix microsatellite Hysd589-2 sequence	--	--	--	--	--	--	--	--	--	--	--	--	--	--	--	--	--	--
Cluster-33515.84109	619	--	--	--	--	--	KC191262.1	KC191262	91	9.10801e-38	Hypophthalmichthys molitrix microsatellite Hysd225-4 sequence	--	--	--	--	--	--	--	--	--	--	--	--	--	--	--	--	--	--
Cluster-33515.96292	428	--	--	--	--	--	LN598375.2	LN598375	65	1.74214e-23	Cyprinus carpio genome assembly common carp genome ,scaffold 000000475	--	--	--	--	--	--	--	--	--	--	--	--	--	--	--	--	--	--
Cluster-33515.96291	453	--	--	--	--	--	LN590718.1	LN590718	65	1.85269e-23	Cyprinus carpio genome assembly common carp genome, scaffold: LG9, chromosome: 9	--	--	--	--	--	--	--	--	--	--	--	--	--	--	--	--	--	--
Cluster-33515.96290	670	--	--	--	--	--	LN590718.1	LN590718	98	1.27188e-41	Cyprinus carpio genome assembly common carp genome, scaffold: LG9, chromosome: 9	--	--	--	--	--	--	--	--	--	--	--	--	--	--	--	--	--	--
Cluster-33515.49028	315	--	--	--	--	--	JQ033180.1	JQ033180	93	3.39513e-39	Ctenopharyngodon idella clone Markerg067 microsatellite sequence	--	--	--	--	--	--	--	--	--	--	--	--	--	--	--	--	--	--
Cluster-33515.49029	6647	--	--	--	--	--	XM_016520488.1	XM_016520488	4497	0	PREDICTED: Sinocyclocheilus rhinocerous atrophin-1-like (LOC107714603), transcript variant X1, mRNA	--	--	--	--	O35126	266	2.5e-21	Atrophin-1 OS=Mus musculus GN=Atn1 PE=1 SV=1	--	--	--	--	--	--	--	--	--	--
Cluster-33515.69118	1052	--	--	--	--	--	LN590693.1	LN590693	92	4.40107e-38	Cyprinus carpio genome assembly common carp genome, scaffold: LG3, chromosome: 3	--	--	--	--	--	--	--	--	--	--	--	--	--	--	--	--	--	--
Cluster-33515.69119	663	--	--	--	--	--	LN590703.1	LN590703	96	1.62717e-40	Cyprinus carpio genome assembly common carp genome, scaffold: LG6, chromosome: 6	--	--	--	--	--	--	--	--	--	--	--	--	--	--	--	--	--	--
Cluster-33515.49024	1053	--	--	--	--	--	LN590685.1	LN590685	198	5.23492e-97	Cyprinus carpio genome assembly common carp genome, scaffold: LG16, chromosome: 16	--	--	--	--	--	--	--	--	--	--	--	--	--	--	--	--	--	--
Cluster-33515.49025	614	--	--	--	--	--	LN590746.1	LN590746	106	4.1423e-46	Cyprinus carpio genome assembly common carp genome ,scaffold 000000099	--	--	--	--	--	--	--	--	--	--	--	--	--	--	--	--	--	--
Cluster-33515.49026	2401	9726032	XP_018896859.1	232	2.2e-16	PREDICTED: high mobility group-T protein-like [Bemisia tabaci]	XM_016478969.1	XM_016478969	708	0	PREDICTED: Sinocyclocheilus anshuiensis high mobility group protein B1-like (LOC107682836), transcript variant X2, mRNA	K10802	HMGB1	high mobility group protein B1	http://www.genome.jp/dbget-bin/www_bget?ko:K10802	P07746	262	2.7e-21	High mobility group-T protein OS=Oncorhynchus mykiss PE=2 SV=2	PF05009//PF11705//PF06524//PF04931//PF09618	Epstein-Barr virus nuclear antigen 3 (EBNA-3)//DNA-directed RNA polymerase III subunit Rpc31//NOA36 protein//DNA polymerase phi//CRISPR-associated protein (Cas_Csy4)	GO:0043571//GO:0006351//GO:0016032//GO:0006359//GO:0006260	maintenance of CRISPR repeat elements//transcription, DNA-templated//viral process//regulation of transcription from RNA polymerase III promoter//DNA replication	GO:0004519//GO:0008270//GO:0003887//GO:0003677	endonuclease activity//zinc ion binding//DNA-directed DNA polymerase activity//DNA binding	GO:0042575//GO:0042025//GO:0005634	DNA polymerase complex//host cell nucleus//nucleus	--	--
Cluster-24467.0	410	--	--	--	--	--	EF424251.1	EF424251	81	2.12043e-32	Ctenopharyngodon idella source of immunodominant MHC-associated peptides (SIMP) gene, complete cds	--	--	--	--	--	--	--	--	--	--	--	--	--	--	--	--	--	--
Cluster-33515.49020	3162	--	--	--	--	--	LN590787.1	LN590787	480	0	Cyprinus carpio genome assembly common carp genome ,scaffold 000000252	--	--	--	--	--	--	--	--	PF00612	IQ calmodulin-binding motif	--	--	GO:0005515	protein binding	--	--	--	--
Cluster-33515.49021	356	--	--	--	--	--	LN590695.1	LN590695	122	2.94305e-55	Cyprinus carpio genome assembly common carp genome, scaffold: LG23, chromosome: 23	--	--	--	--	--	--	--	--	--	--	--	--	--	--	--	--	--	--
Cluster-33515.49022	561	--	--	--	--	--	X60419.1	X60419	203	4.50424e-100	C.idellus gene encoding growth hormone	--	--	--	--	--	--	--	--	PF03376	Adenovirus E3B protein	--	--	--	--	GO:0016020	membrane	--	--
Cluster-33515.49023	730	--	--	--	--	--	X60419.1	X60419	156	7.97216e-74	C.idellus gene encoding growth hormone	--	--	--	--	--	--	--	--	PF03376	Adenovirus E3B protein	--	--	--	--	GO:0016020	membrane	--	--
Cluster-6467.0	319	--	--	--	--	--	--	--	--	--	--	--	--	--	--	--	--	--	--	--	--	--	--	--	--	--	--	--	--
Cluster-35023.0	851	--	--	--	--	--	--	--	--	--	--	--	--	--	--	--	--	--	--	--	--	--	--	--	--	--	--	--	--
Cluster-33515.88211	1153	--	--	--	--	--	LN598355.1	LN598355	330	2.40552e-170	Cyprinus carpio genome assembly common carp genome ,scaffold 000000267	--	--	--	--	--	--	--	--	--	--	--	--	--	--	--	--	--	--
Cluster-2392.0	426	--	--	--	--	--	--	--	--	--	--	--	--	--	--	--	--	--	--	--	--	--	--	--	--	--	--	--	--
Cluster-24536.0	355	--	--	--	--	--	LN590683.1	LN590683	77	3.03958e-30	Cyprinus carpio genome assembly common carp genome, scaffold: LG38, chromosome: 38	--	--	--	--	--	--	--	--	--	--	--	--	--	--	--	--	--	--
Cluster-33515.105380	3065	5797633	XP_001019218.2	2456	3.6e-274	ubiquitin-activating enzyme E1 [Tetrahymena thermophila SB210]	XM_009035743.1	XM_009035743	38	1.36722e-07	Aureococcus anophagefferens hypothetical protein partial mRNA	K03178	UBE1, UBA1	ubiquitin-activating enzyme E1	http://www.genome.jp/dbget-bin/www_bget?ko:K03178	Q29504	1547	3.4e-170	Ubiquitin-like modifier-activating enzyme 1 OS=Oryctolagus cuniculus GN=UBA1 PE=2 SV=1	PF00899	ThiF family	--	--	GO:0008641	small protein activating enzyme activity	--	--	KOG2012	Ubiquitin activating enzyme UBA1
Cluster-16161.0	719	--	--	--	--	--	LN590711.1	LN590711	44	1.42927e-11	Cyprinus carpio genome assembly common carp genome, scaffold: LG40, chromosome: 40	--	--	--	--	--	--	--	--	--	--	--	--	--	--	--	--	--	--
Cluster-40645.0	451	--	--	--	--	--	LN590703.1	LN590703	38	1.88339e-08	Cyprinus carpio genome assembly common carp genome, scaffold: LG6, chromosome: 6	--	--	--	--	--	--	--	--	--	--	--	--	--	--	--	--	--	--
Cluster-33515.64274	483	--	--	--	--	--	KC470597.1	KC470597	93	5.40406e-39	Hypophthalmichthys molitrix microsatellite HysdE430-1 sequence	--	--	--	--	--	--	--	--	--	--	--	--	--	--	--	--	--	--
Cluster-12055.0	517	--	--	--	--	--	XM_016252574.1	XM_016252574	83	2.10567e-33	PREDICTED: Sinocyclocheilus grahami beta-lactamase-like protein 2 (LOC107566991), transcript variant X2, mRNA	--	--	--	--	--	--	--	--	--	--	--	--	--	--	--	--	--	--
Cluster-2960.0	543	3630009	EPY24877.1	183	2.4e-11	hypothetical protein AGDE_12127 [Angomonas deanei]	--	--	--	--	--	--	--	--	--	O49500	161	3.1e-10	E3 ubiquitin-protein ligase MBR2 OS=Arabidopsis thaliana GN=MBR2 PE=1 SV=1	PF00097//PF14634//PF12906//PF17123//PF13639//PF12861//PF12678	Zinc finger, C3HC4 type (RING finger)//zinc-RING finger domain//RING-variant domain//RING-like zinc finger//Ring finger domain//Anaphase-promoting complex subunit 11 RING-H2 finger//RING-H2 zinc finger	GO:0016567	protein ubiquitination	GO:0005515//GO:0046872//GO:0004842//GO:0008270	protein binding//metal ion binding//ubiquitin-protein transferase activity//zinc ion binding	GO:0005680	anaphase-promoting complex	--	--
Cluster-33515.91717	472	--	--	--	--	--	LN591132.1	LN591132	96	1.13307e-40	Cyprinus carpio genome assembly common carp genome ,scaffold 000028836	--	--	--	--	--	--	--	--	--	--	--	--	--	--	--	--	--	--
Cluster-19409.0	335	--	--	--	--	--	LN591136.1	LN591136	53	6.2588e-17	Cyprinus carpio genome assembly common carp genome ,scaffold 000028846	--	--	--	--	--	--	--	--	--	--	--	--	--	--	--	--	--	--
Cluster-33515.95753	1723	--	--	--	--	--	XM_016452808.1	XM_016452808	106	1.20518e-45	PREDICTED: Sinocyclocheilus anshuiensis microfibril-associated glycoprotein 4-like (LOC107662728), mRNA	--	--	--	--	--	--	--	--	--	--	--	--	--	--	--	--	--	--
Cluster-33515.93795	835	--	--	--	--	--	LN590685.1	LN590685	178	5.40588e-86	Cyprinus carpio genome assembly common carp genome, scaffold: LG16, chromosome: 16	--	--	--	--	--	--	--	--	--	--	--	--	--	--	--	--	--	--
Cluster-33515.95751	615	11638352	XP_023243218.1	271	1.7e-21	techylectin-5A-like [Centruroides sculpturatus]	XM_016244798.1	XM_016244798	206	1.06732e-101	PREDICTED: Sinocyclocheilus grahami microfibril-associated glycoprotein 4-like (LOC107560580), mRNA	--	--	--	--	P55918	319	1.7e-28	Microfibril-associated glycoprotein 4 OS=Bos taurus GN=MFAP4 PE=1 SV=2	--	--	--	--	--	--	--	--	--	--
Cluster-33515.95750	491	4785021	KFM71022.1	164	3.4e-09	Transposable element Tcb1 transposase, partial [Stegodyphus mimosarum]	LN590673.1	LN590673	277	2.85334e-141	Cyprinus carpio genome assembly common carp genome, scaffold: LG45, chromosome: 45	--	--	--	--	--	--	--	--	--	--	--	--	--	--	--	--	--	--
Cluster-33515.95757	541	4184939	XP_006813310.1	156	3.2e-08	PREDICTED: uncharacterized protein LOC102804995 [Saccoglossus kowalevskii]	XM_019106170.1	XM_019106170	137	2.11844e-63	PREDICTED: Cyprinus carpio synapse differentiation-inducing gene protein 1-like (LOC109092389), mRNA	--	--	--	--	A4IFJ1	127	2.7e-06	Synapse differentiation-inducing gene protein 1-like OS=Bos taurus GN=SYNDIG1L PE=2 SV=1	PF04505	Interferon-induced transmembrane protein	GO:0009607	response to biotic stimulus	--	--	GO:0016021	integral component of membrane	--	--
Cluster-33515.95756	381	--	--	--	--	--	LN598375.2	LN598375	65	1.53922e-23	Cyprinus carpio genome assembly common carp genome ,scaffold 000000475	--	--	--	--	--	--	--	--	PF04505	Interferon-induced transmembrane protein	GO:0009607	response to biotic stimulus	--	--	GO:0016021	integral component of membrane	--	--
Cluster-33515.95755	350	3782307	ESP01835.1	182	2.0e-11	hypothetical protein LOTGIDRAFT_238151 [Lottia gigantea]	XM_016483926.1	XM_016483926	230	2.6533e-115	PREDICTED: Sinocyclocheilus anshuiensis synapse differentiation-inducing gene protein 1-like (LOC107686805), mRNA	--	--	--	--	--	--	--	--	PF04505	Interferon-induced transmembrane protein	GO:0009607	response to biotic stimulus	--	--	GO:0016021	integral component of membrane	--	--
Cluster-33515.87299	779	--	--	--	--	--	LN595167.1	LN595167	224	1.34937e-111	Cyprinus carpio genome assembly common carp genome ,scaffold 000001845	--	--	--	--	--	--	--	--	--	--	--	--	--	--	--	--	--	--
Cluster-33515.106070	567	--	--	--	--	--	KX098545.1	KX098545	62	1.09649e-21	Ctenopharyngodon idella ADAR2 gene, complete cds	--	--	--	--	--	--	--	--	--	--	--	--	--	--	--	--	--	--
Cluster-33515.68249	683	--	--	--	--	--	LN592390.1	LN592390	82	1.01762e-32	Cyprinus carpio genome assembly common carp genome ,scaffold 000002144	--	--	--	--	--	--	--	--	--	--	--	--	--	--	--	--	--	--
Cluster-33515.68248	953	--	--	--	--	--	LN593454.1	LN593454	170	1.73428e-81	Cyprinus carpio genome assembly common carp genome ,scaffold 000000047	--	--	--	--	--	--	--	--	--	--	--	--	--	--	--	--	--	--
Cluster-14.0	314	--	--	--	--	--	LN590688.1	LN590688	99	1.5629e-42	Cyprinus carpio genome assembly common carp genome, scaffold: LG48, chromosome: 48	--	--	--	--	--	--	--	--	--	--	--	--	--	--	--	--	--	--
Cluster-21028.0	403	--	--	--	--	--	--	--	--	--	--	--	--	--	--	--	--	--	--	--	--	--	--	--	--	--	--	--	--
Cluster-33515.68245	387	--	--	--	--	--	KX270952.1	KX270952	63	2.02543e-22	Culter alburnus microsatellite QZB4 sequence	--	--	--	--	--	--	--	--	--	--	--	--	--	--	--	--	--	--
Cluster-33515.68244	3115	1896986	XP_002739690.1	1611	3.5e-176	PREDICTED: vesicular glutamate transporter 3-like [Saccoglossus kowalevskii]	XR_001632820.1	XR_001632820	1455	0	PREDICTED: Sinocyclocheilus anshuiensis vesicular glutamate transporter 1-like (LOC107677309), transcript variant X2, misc_RNA	K12302	SLC17A6_7_8	MFS transporter, ACS family, solute carrier family 17 (sodium-dependent inorganic phosphate cotransporter), member 6/7/8	http://www.genome.jp/dbget-bin/www_bget?ko:K12302	Q05B21	2452	3.9e-275	Vesicular glutamate transporter 1 OS=Xenopus tropicalis GN=slc17a7 PE=2 SV=1	PF07690	Major Facilitator Superfamily	GO:0055085	transmembrane transport	--	--	GO:0016021	integral component of membrane	KOG2532	Permease of the major facilitator superfamily
Cluster-33515.68247	729	--	--	--	--	--	LN590717.1	LN590717	111	8.24733e-49	Cyprinus carpio genome assembly common carp genome, scaffold: LG12, chromosome: 12	--	--	--	--	--	--	--	--	--	--	--	--	--	--	--	--	--	--
Cluster-33515.68246	457	--	--	--	--	--	LN593454.1	LN593454	87	1.10204e-35	Cyprinus carpio genome assembly common carp genome ,scaffold 000000047	--	--	--	--	--	--	--	--	PF08039	Mitochondrial proteolipid	--	--	--	--	GO:0005739	mitochondrion	--	--
Cluster-33515.68241	3941	1894659	XP_002734734.1	318	3.8e-26	PREDICTED: negative elongation factor E-like [Saccoglossus kowalevskii]	XM_016516296.1	XM_016516296	567	0	PREDICTED: Sinocyclocheilus rhinocerous negative elongation factor E-like (LOC107711324), mRNA	K15182	RDBP, NELFE	negative elongation factor E	http://www.genome.jp/dbget-bin/www_bget?ko:K15182	Q0V898	502	6.5e-49	Negative elongation factor E OS=Bos taurus GN=NELFE PE=2 SV=1	PF01047//PF02724//PF07545//PF00076//PF06390	MarR family//CDC45-like protein//Vestigial/Tondu family//RNA recognition motif. (a.k.a. RRM, RBD, or RNP domain)//Neuroendocrine-specific golgi protein P55 (NESP55)	GO:0071107//GO:0006355//GO:0006270	response to parathyroid hormone//regulation of transcription, DNA-templated//DNA replication initiation	GO:0003676//GO:0003700	nucleic acid binding//transcription factor activity, sequence-specific DNA binding	GO:0005667//GO:0005634	transcription factor complex//nucleus	--	--
Cluster-33515.68240	584	--	--	--	--	--	LN590862.1	LN590862	102	6.573e-44	Cyprinus carpio genome assembly common carp genome ,scaffold 000000554	--	--	--	--	--	--	--	--	--	--	--	--	--	--	--	--	--	--
Cluster-33515.68243	1206	--	--	--	--	--	LN592836.1	LN592836	55	1.87491e-17	Cyprinus carpio genome assembly common carp genome ,scaffold 000001747	--	--	--	--	--	--	--	--	--	--	--	--	--	--	--	--	--	--
Cluster-33515.68242	3101	4796869	KFM82869.1	265	4.2e-20	Zinc finger protein 271, partial [Stegodyphus mimosarum]	XM_016286041.1	XM_016286041	1216	0	PREDICTED: Sinocyclocheilus grahami zinc finger and BTB domain-containing protein 12-like (LOC107595591), transcript variant X3, mRNA	K10499	ZBTB12	zinc finger and BTB domain-containing protein 12	http://www.genome.jp/dbget-bin/www_bget?ko:K10499	Q9Y330	465	1.0e-44	Zinc finger and BTB domain-containing protein 12 OS=Homo sapiens GN=ZBTB12 PE=1 SV=1	PF15750//PF00096//PF09334//PF00651//PF13912//PF13465	Ubiquitin-binding zinc-finger//Zinc finger, C2H2 type//tRNA synthetases class I (M)//BTB/POZ domain//C2H2-type zinc finger//Zinc-finger double domain	GO:0006418	tRNA aminoacylation for protein translation	GO:0005524//GO:0000166//GO:0046872//GO:0005515//GO:0004812//GO:0043130	ATP binding//nucleotide binding//metal ion binding//protein binding//aminoacyl-tRNA ligase activity//ubiquitin binding	--	--	--	--
Cluster-33515.36066	426	--	--	--	--	--	LN590704.1	LN590704	211	1.19652e-104	Cyprinus carpio genome assembly common carp genome, scaffold: LG14, chromosome: 14	--	--	--	--	--	--	--	--	--	--	--	--	--	--	--	--	--	--
Cluster-33515.36067	626	11124829	XP_022309567.1	663	6.0e-67	zinc finger protein 665-like [Crassostrea virginica]	XM_016452579.1	XM_016452579	345	5.84477e-179	PREDICTED: Sinocyclocheilus anshuiensis gastrula zinc finger protein XlCGF57.1-like (LOC107662519), mRNA	K09228	KRAB	KRAB domain-containing zinc finger protein	http://www.genome.jp/dbget-bin/www_bget?ko:K09228	Q02386	651	5.4e-67	Zinc finger protein 45 OS=Homo sapiens GN=ZNF45 PE=2 SV=2	PF01428//PF07649//PF01155//PF05191//PF13465//PF16622//PF00096//PF13912//PF00130//PF01363	AN1-like Zinc finger//C1-like domain//Hydrogenase/urease nickel incorporation, metallochaperone, hypA//Adenylate kinase, active site lid//Zinc-finger double domain//zinc-finger C2H2-type//Zinc finger, C2H2 type//C2H2-type zinc finger//Phorbol esters/diacylglycerol binding domain (C1 domain)//FYVE zinc finger	GO:0006464//GO:0035556//GO:0046034//GO:0006144//GO:0055114	cellular protein modification process//intracellular signal transduction//ATP metabolic process//purine nucleobase metabolic process//oxidation-reduction process	GO:0008270//GO:0047134//GO:0004017//GO:0016151//GO:0046872	zinc ion binding//protein-disulfide reductase activity//adenylate kinase activity//nickel cation binding//metal ion binding	--	--	--	--
Cluster-33515.36064	684	--	--	--	--	--	LN590718.1	LN590718	66	7.99106e-24	Cyprinus carpio genome assembly common carp genome, scaffold: LG9, chromosome: 9	--	--	--	--	--	--	--	--	--	--	--	--	--	--	--	--	--	--
Cluster-28092.0	720	--	--	--	--	--	LN592895.1	LN592895	214	4.50058e-106	Cyprinus carpio genome assembly common carp genome ,scaffold 000000209	--	--	--	--	--	--	--	--	--	--	--	--	--	--	--	--	--	--
Cluster-33515.36062	437	--	--	--	--	--	LN590675.1	LN590675	83	1.7569e-33	Cyprinus carpio genome assembly common carp genome, scaffold: LG44, chromosome: 44	--	--	--	--	--	--	--	--	--	--	--	--	--	--	--	--	--	--
[truncated: 161,340 more rows]
