# Supplementary material for: Dynamic mRNA and miRNA expression of the head during early development in bighead carp (Hypophthalmichthys nobilis)
Source: BMC Genomics. 2022 Mar 1;23:168. doi: 10.1186/s12864-022-08387-x (PMC8887032; doi:10.1186/s12864-022-08387-x)
Supplement: Supplementary file 3 — Additional file 3: Table S3. Read count statistics of genes from RNA-Seq. [file 12864_2022_8387_MOESM3_ESM.xlsx]

## Sheet: Sheet1
gene_id	Dph_1_1_Read_count	Dph_1_1_FPKM	Dph_1_2_Read_count	Dph_1_2_FPKM	Dph_1_3_Read_count	Dph_1_3_FPKM	Dph_3_1_Read_count	Dph_3_1_FPKM	Dph_3_2_Read_count	Dph_3_2_FPKM	Dph_3_3_Read_count	Dph_3_3_FPKM	Dph_5_1_Read_count	Dph_5_1_FPKM	Dph_5_2_Read_count	Dph_5_2_FPKM	Dph_5_3_Read_count	Dph_5_3_FPKM	Dph_15_1_Read_count	Dph_15_1_FPKM	Dph_15_2_Read_count	Dph_15_2_FPKM	Dph_15_3_Read_count	Dph_15_3_FPKM	Dph_30_1_Read_count	Dph_30_1_FPKM	Dph_30_2_Read_count	Dph_30_2_FPKM	Dph_30_3_Read_count	Dph_30_3_FPKM	Gene Length
Cluster-10127.1	85	0.85	56	0.65	72	0.64	146	1.67	159	1.45	137	1.49	127	1.45	105	1.23	127	1.15	129	1.27	187	1.33	150	1.42	83	1	84	1.03	104	1.28	4377
Cluster-10186.0	31.25	4.83	11.04	1.93	32.04	4.51	50.24	8.73	50.15	7.11	45.48	7.35	60.52	11.19	37.05	6.82	67.31	9.25	47.97	7.29	79.43	8.86	51.49	7.49	56	9.99	71.95	13.27	76.84	16.05	562
Cluster-10954.0	211.35	10.05	149.52	8.2	192.24	8.14	473.08	25.51	929.57	40.2	401.88	20.47	503.51	27.56	495.35	27.68	539.06	22.95	1012.96	47.15	1074.91	36.35	663.13	29.74	430.16	24.21	309.46	17.87	628.81	37.5	1161
Cluster-11446.0	16.01	4.62	26.04	8.32	21	5.68	9.02	2.9	7	1.88	12.01	3.53	16	5.79	6	2.1	13	3.31	6	1.71	8	1.7	7.01	1.9	7	2.27	8.95	3.03	6	2.56	436
Cluster-12609.0	4	0.71	3.14	0.62	8	1.29	3.27	0.65	5	0.81	6	1.1	5	1.07	9	1.9	7	1.1	11.77	2.05	7.01	0.9	7	1.17	7	1.42	5.97	1.26	11	2.67	528
Cluster-12876.0	48	8.34	83.07	16.27	62	9.86	89.01	17.39	104.74	16.74	95	17.21	51	10.69	59	12.26	83.99	12.97	60.91	10.43	81.04	10.21	77	12.61	32	6.4	30	6.21	18	4.29	532
Cluster-1326.0	20.13	1.37	7.01	0.55	11.45	0.7	9.64	0.74	16.55	1.02	16.04	1.16	16	1.26	8.73	0.7	5.68	0.35	9.26	0.62	12.07	0.59	7.2	0.46	24.81	1.99	8.26	0.68	12.94	1.12	902
Cluster-13558.2	19	7.57	8	3.48	7	2.66	14.02	6.18	26	9.69	11	4.37	10	5.15	16	7.8	13	4.52	5.02	1.98	9	2.66	7	2.61	9	3.95	12.92	5.94	11.62	7.25	395
Cluster-14084.0	127.23	38.86	37.69	12.71	74.19	21.3	98.91	33.65	86.33	24.51	125.79	39	48.11	18.51	78.03	28.93	111.98	30.11	93.62	28.3	146.11	32.88	123.77	35.51	58.49	20	81.58	29.11	35.06	15.98	428
Cluster-15081.0	3.05	0.96	8.42	2.92	2.13	0.63	12.91	4.52	39.12	11.44	8.16	2.6	18.18	7.22	19.07	7.29	18.72	5.18	39.15	12.19	22.37	5.19	16.52	4.88	14.57	5.12	9.36	3.43	12.28	5.79	424
Cluster-15686.0	110.19	20.99	42.88	9.18	134.23	23.49	58.5	12.51	94.06	16.5	49.24	9.74	121.76	28.13	76.56	17.47	79.25	13.4	121.27	22.78	173.6	24.02	111.33	19.98	62.21	13.59	82.79	18.74	134.48	35.52	511
Cluster-16151.1	21	0.65	18	0.65	19	0.52	23	0.81	19	0.54	32	1.07	25	0.89	33	1.2	27	0.75	31	0.94	33	0.73	44	1.29	35	1.29	36	1.36	41	1.58	1619
Cluster-1653.0	43.6	15.15	11.88	4.53	19.72	6.49	24.41	9.42	39.54	12.81	41.3	14.45	20.91	9.26	36.18	15.32	34.35	10.47	25.04	8.62	37.26	9.58	40.02	13.04	25.97	10.02	43.96	17.75	19	10.09	411
Cluster-17019.1	16	0.34	26	0.63	21	0.39	43	1.03	48	0.91	37	0.84	60.5	1.45	60	1.47	89	1.67	134	2.75	147	2.18	113	2.24	208	5.2	267	6.83	236	6.09	2253
Cluster-1841.1	46	0.41	67	0.69	58	0.45	100	1	68	0.54	109	1.04	79	0.79	102	1.05	93	0.74	106	0.91	127	0.79	122	1.01	105	1.11	111	1.2	113	1.22	4951
Cluster-18982.2	68	1.64	49	1.37	124	2.65	75	2.06	77	1.69	101	2.62	64	1.76	58	1.64	79	1.71	32	0.75	94	1.61	75	1.71	14	0.4	33	0.97	35	1.04	1998
Cluster-18982.4	12	2.18	11	2.25	15	2.49	16	3.26	16	2.67	13	2.45	11	2.41	15	3.26	18	2.9	3	0.54	17	2.24	4	0.68	3	0.62	5	1.08	2	0.5	522
Cluster-19983.1	6	0.37	10	0.71	7	0.39	13	0.91	10	0.57	6	0.4	7	0.5	11	0.8	17	0.94	13	0.79	19	0.84	12	0.7	13	0.95	12	0.9	8	0.63	959
Cluster-20222.0	41.96	1.84	12	0.61	29.39	1.15	32.5	1.62	23.56	0.94	31.91	1.5	14.62	0.74	21	1.08	41.61	1.64	33.67	1.45	24.55	0.77	33.05	1.37	31.64	1.64	33.46	1.78	16.09	0.88	1233
Cluster-20693.0	3	1.38	5.81	2.9	1.09	0.49	2.63	1.34	1	0.43	5	2.27	5	3.01	4	2.26	2	0.8	1	0.46	3	1.03	3	1.29	1	0.5	2	1.06	2	1.48	380
Cluster-21605.0	35.65	35.53	31.55	32.79	35.14	35.83	33.17	35.78	35.5	34.13	22.83	21.15	21.34	29.96	28.51	35.75	44.18	36.53	36.86	36.15	46.87	35.51	39.69	36.03	57.63	59.15	51.75	57.38	39.26	71.53	321
Cluster-22346.0	1	0.41	5.34	2.38	4	1.57	2	0.91	1.7	0.65	6.25	2.55	1.22	0.65	7.02	3.52	7.17	2.56	3.95	1.6	8.08	2.46	5.25	2.01	6.95	3.13	2	0.95	9.18	5.92	392
Cluster-23065.0	42	0.86	29	0.69	63.05	1.14	73	1.7	56	1.04	67	1.48	52	1.21	68	1.63	74	1.36	98	1.96	120.96	1.75	157	3.03	76	1.85	64	1.6	76	1.91	2304
Cluster-23136.0	5	0.38	4	0.35	5	0.34	9	0.77	12	0.83	9	0.73	7	0.62	9	0.8	11	0.74	16	1.19	20	1.08	10	0.71	8	0.71	13	1.19	14	1.36	840
Cluster-23143.0	15	0.47	26	0.95	32	0.9	98	3.52	104	2.99	123	4.19	179	6.48	184	6.83	220	6.24	272	8.42	480	10.78	296	8.84	353	13.27	495	19.07	478	18.76	1594
Cluster-23385.1	60	1.04	42	0.84	48	0.73	38	0.75	54	0.85	61	1.14	47	0.92	42	0.85	65	1.01	58	0.98	83	1.01	82	1.34	56	1.15	52	1.1	63	1.34	2672
Cluster-23493.0	55	1.58	25	0.83	56	1.43	57	1.86	89	2.33	73	2.26	71	2.34	53	1.79	68	1.75	116	3.27	155	3.16	116	3.15	70	2.4	64	2.24	60	2.14	1723
Cluster-23727.0	17	0.82	15	0.83	18	0.77	19	1.04	22	0.96	32	1.65	17	0.94	24	1.36	44	1.9	16	0.75	28	0.96	22	1	15	0.85	17	0.99	8	0.48	1150
Cluster-23973.0	25	3.13	6	0.85	7	0.79	7	0.99	17	1.95	23	3.03	21	3.11	11	1.63	17	1.9	21	2.58	27	2.43	18	2.12	27	3.93	16	2.4	21	3.48	625
Cluster-23982.0	17	4.45	3	0.87	23	5.62	14	4.1	5	1.21	10	2.68	6	1.95	6	1.9	8	1.85	4	1.04	4	0.77	3	0.74	8	2.37	6	1.85	3	1.14	451
Cluster-23982.1	47	2.02	22	1.09	72	2.75	32	1.56	14	0.55	33	1.52	14	0.69	21	1.06	22	0.85	26	1.09	33	1.01	12	0.49	11	0.56	15	0.78	14	0.75	1252
Cluster-23985.0	12.97	10.38	12	10.12	9.37	7.54	24.17	21.02	29.76	22.77	17	12.87	46.9	51.91	32.06	32.07	34.82	23.49	17	13.43	12	7.27	16.02	11.78	24.48	20.48	13	11.65	8.37	11.88	335
Cluster-23985.3	11	15.15	9	12.74	8	11.53	8	11.85	4	5.38	5	6.23	6	11.87	8	13.96	4	4.45	14	18.81	8	8.38	9	11.1	6.08	8.44	1	1.52	4	10.41	303
Cluster-24027.0	195.35	5.41	135	4.33	218	5.35	126	3.96	172	4.32	134	3.99	132	4.18	110	3.57	158	3.92	83	2.25	120	2.36	137	3.58	20	0.66	17	0.57	13	0.45	1779
Cluster-24095.0	4	1.44	2	0.79	5	1.7	3	1.2	1	0.33	6	2.16	2	0.92	10	4.38	6	1.89	2	0.71	10	2.66	5	1.68	1	0.4	3	1.25	1	0.55	407
Cluster-24256.0	24.99	0.71	15	0.49	19	0.48	22	0.71	22	0.56	24	0.73	14	0.45	17	0.56	24	0.61	39	1.08	62	1.24	48	1.28	45	1.51	20	0.69	26	0.91	1749
Cluster-24257.0	4	1.41	2	0.77	2	0.67	2	0.78	4	1.32	5	1.78	6	2.71	1	0.43	4	1.24	1	0.35	7	1.83	2	0.66	5	1.96	2	0.82	6	3.25	409
Cluster-24495.0	186.77	14.91	189.14	17.3	220.04	15.75	146.38	13.22	178.09	12.97	114.04	9.68	155.62	14.48	166.52	15.69	163.13	11.64	173.76	13.6	192.4	10.98	205.75	15.49	120.29	11.28	120.97	11.67	127.14	13.02	812
Cluster-24638.0	5	1.39	5	1.54	7	1.82	6	1.86	2	0.51	5	1.42	6	2.08	5	1.68	14	3.43	9	2.47	12	2.45	11	2.87	4.05	1.26	2	0.65	5	2.04	442
Cluster-24687.0	97	1.8	132	2.85	118	1.94	65	1.37	88	1.48	66	1.32	66	1.4	70	1.52	102	1.7	119	2.16	163	2.15	122	2.14	81	1.8	92	2.09	95	2.17	2503
Cluster-25089.0	2	0.51	5	1.42	3	0.71	4	1.14	11	2.6	5	1.31	8	2.54	7	2.16	11	2.48	17	4.3	24	4.49	15	3.61	12	3.47	11	3.31	11	4.07	455
Cluster-25178.1	27	1.02	36	1.57	36	1.21	83	3.56	91	3.13	106	4.3	78	3.38	78	3.46	117	3.96	37	1.37	66	1.77	64	2.28	11	0.49	15	0.69	9	0.42	1383
Cluster-25295.0	96	0.97	91	1.07	94	0.84	225	2.58	197	1.8	194	2.11	184	2.11	175	2.06	223	2.02	212	2.09	346	2.47	245	2.33	102	1.23	92	1.13	80	0.99	4362
Cluster-25589.0	20	0.54	23	0.72	14	0.33	22	0.67	35	0.85	23	0.67	22	0.68	17	0.54	38	0.92	33	0.87	23	0.44	25	0.63	36	1.15	21	0.69	21	0.7	1823
Cluster-25603.0	15	1.37	5	0.52	16	1.32	9	0.93	12	1	9	0.87	6	0.64	11	1.19	8	0.65	10	0.9	11	0.72	7	0.6	7	0.75	6	0.66	12	1.42	746
Cluster-25610.0	9	0.93	8	0.95	7	0.65	8	0.94	6	0.57	6	0.66	4	0.49	8	0.98	7	0.65	7	0.71	8	0.6	7	0.68	11.37	1.38	9	1.12	3	0.41	693
Cluster-25699.0	10	0.58	13	0.86	24	1.24	18	1.18	17	0.89	21	1.3	15	1	18	1.22	29	1.5	27	1.53	29	1.19	22	1.2	18	1.23	19	1.33	22	1.6	1009
Cluster-25702.0	27	1.16	24	1.19	14	0.53	15	0.73	15	0.59	15.98	0.74	20	0.99	13	0.66	29	1.11	19	0.8	29	0.88	10	0.4	33.99	1.73	28	1.46	23	1.23	1254
Cluster-25706.0	57	1.06	45	0.97	64	1.05	28	0.59	56	0.94	38	0.76	45	0.95	57	1.24	72	1.2	49	0.89	91	1.19	55	0.96	26	0.57	43	0.97	30	0.68	2512
Cluster-25748.0	69	2.38	70	2.79	98	3	45	1.76	62	1.94	63.27	2.35	57	2.25	41	1.66	68	2.1	53	1.79	82	2.01	44	1.43	22	0.9	14	0.59	11	0.47	1487
Cluster-25787.0	56	3.88	36	2.86	101	6.25	89	6.97	126	7.95	79	5.83	42	3.37	58	4.73	86	5.32	46	3.12	94	4.64	48	3.13	10	0.81	4	0.34	11	0.97	891
Cluster-25900.0	8	0.31	8	0.35	10	0.34	8	0.35	10	0.35	15	0.62	10	0.44	15	0.67	10	0.34	17	0.64	35	0.95	25	0.9	57	2.58	38	1.77	36	1.71	1372
Cluster-26156.1	91	2.04	86	2.23	105	2.08	93	2.37	81	1.65	97	2.34	96	2.45	103	2.7	92	1.85	88	1.93	129	2.05	109	2.3	75	2	85	2.32	94	2.6	2128
Cluster-26314.0	121	4.37	136	5.67	181	5.8	115	4.71	167	5.47	91	3.53	87	3.6	79	3.34	123	3.98	113	3.99	164	4.2	128	4.36	53	2.27	35	1.54	32	1.44	1435
Cluster-26392.0	13	0.58	12	0.62	14	0.55	13	0.66	15	0.61	21	1	23	1.18	34	1.78	43	1.72	57	2.49	114	3.61	99	4.16	185	9.76	196	10.61	170	9.48	1219
Cluster-26587.0	38	2.19	25	1.66	46	2.37	46	3	81	4.25	32	1.97	39	2.6	57	3.87	47	2.42	54	3.05	88	3.61	35	1.9	76	5.17	58	4.05	47	3.42	1010
Cluster-26612.0	21	1.6	17	1.49	28	1.92	42	3.63	63	4.39	55	4.47	63	5.6	46	4.15	79	5.4	67	5.02	113	6.17	84	6.05	33	2.96	5	0.46	9	0.88	835
Cluster-26642.0	146.91	4.86	97	3.71	147	4.32	63	2.37	101	3.03	79	2.81	59	2.24	75	2.91	79	2.34	83.99	2.72	113	2.65	104	3.25	38	1.49	41	1.65	55	2.26	1538
Cluster-26810.0	7	2.49	7.03	2.75	7	2.37	6.01	2.38	3	1	11.04	3.95	5.01	2.28	13.19	5.73	13.03	4.07	9	3.17	13.92	3.67	12.79	4.27	8	3.16	9.01	3.72	6	3.28	408
Cluster-26844.0	38	1.66	9	0.45	17	0.66	42	2.08	49	1.95	57	2.67	37	1.86	23	1.18	59	2.31	83	3.55	95	2.95	49	2.02	7	0.36	19	1.01	16	0.87	1237
Cluster-26968.0	32	3.5	27	3.36	29	2.86	22	2.71	24	2.4	28	3.23	23	2.96	19	2.46	25	2.44	22	2.36	35	2.74	20	2.06	18	2.29	15	1.97	12	1.72	673
Cluster-27031.0	16.72	15.36	8.71	8.38	27.73	25.9	12.99	12.94	14	12.37	22.47	19.32	7.58	9.75	8.75	10.09	18.7	14.34	6.01	5.44	10.32	7.2	10.55	8.86	8	7.61	8	8.2	3.1	5.15	326
Cluster-27191.0	47	1.12	56	1.55	70	1.48	46	1.25	56	1.21	39	1	74	2.02	59	1.65	92	1.97	71	1.66	63	1.07	41	0.92	25	0.71	23	0.67	28	0.83	2014
Cluster-27591.0	11.23	1.74	9	1.58	6	0.85	8	1.4	6	0.85	13	2.11	6	1.11	7	1.29	12	1.65	3	0.46	8	0.9	7	1.02	10	1.79	10	1.85	7	1.47	561
Cluster-27751.0	46	3.69	41	3.77	54	3.89	39	3.54	61	4.47	60	5.12	40	3.74	24	2.27	47	3.37	25	1.97	34	1.95	30	2.27	9	0.85	6	0.58	4	0.41	809
Cluster-28023.0	176	3.1	162	3.3	39	0.61	215	4.3	220	3.51	160	3.03	185	3.7	70	1.44	572	9.02	168	2.89	136	1.69	71	1.18	58	1.22	60	1.29	153	3.3	2631
Cluster-28029.0	24	1.25	26	1.55	42	1.94	71	4.18	91	4.3	60	3.33	99	5.92	86	5.25	78	3.62	40	2.03	112	4.14	74	3.62	12	0.74	8	0.5	30	1.96	1089
Cluster-28175.0	73	6.71	108	11.35	91	7.52	88	9.14	99	8.31	123	11.99	99	10.65	76	8.26	123	10.1	100	9.02	129	8.49	112	9.71	105	11.31	94	10.42	75	8.92	744
Cluster-28271.0	29	11.65	21.96	9.62	8	3.08	22	9.79	16	6.02	8	3.21	12	6.24	10	4.92	9	3.16	10	3.98	6	1.79	4	1.5	19	8.4	8	3.71	26	16.41	394
Cluster-28385.0	16	0.39	19	0.54	37	0.8	33	0.91	37	0.82	34	0.89	21	0.58	24	0.69	31	0.68	51	1.22	47	0.81	38	0.87	33.97	0.99	20	0.59	27	0.81	1980
Cluster-28498.0	22	0.55	36	1.04	38	0.84	30	0.85	33	0.75	38	1.02	24	0.68	37	1.08	32	0.72	80	1.95	88	1.56	90	2.12	188	5.58	184	5.6	211	6.5	1941
Cluster-28516.0	66	1.44	58	1.46	76	1.47	91	2.25	146	2.89	109	2.56	122	3.03	90	2.3	119	2.32	97	2.07	143	2.21	127	2.61	21	0.54	18	0.48	31	0.83	2181
Cluster-28519.0	43.12	0.93	26.99	0.68	50.83	0.97	29.33	0.72	45.27	0.89	41.07	0.96	53.3	1.31	44.47	1.12	65.01	1.26	66.1	1.4	75.46	1.15	63.02	1.28	18.93	0.49	15.53	0.41	31	0.82	2197
Cluster-28565.0	34	0.98	20	0.67	30	0.76	46	1.5	64	1.67	61	1.89	39	1.28	46	1.55	44	1.13	29	0.82	37	0.75	36	0.98	13	0.44	15	0.53	11	0.39	1725
Cluster-28583.0	90	1.52	78	1.53	102	1.52	65	1.25	53	0.81	46	0.84	62	1.19	48	0.95	76	1.15	53	0.88	52	0.62	50	0.8	26	0.52	30	0.62	31	0.64	2724
Cluster-28583.2	20	3.85	19	4.11	21	3.71	11	2.37	10	1.77	3	0.6	5	1.17	4	0.92	7	1.19	16	3.03	8	1.12	5	0.91	7	1.54	4	0.91	13	3.47	509
Cluster-28583.3	70	2.56	86	3.63	83	2.69	58	2.4	81	2.69	35	1.37	33	1.38	16	0.69	34	1.11	28	1	46	1.19	32	1.1	34	1.47	13	0.58	20	0.91	1421
Cluster-28648.0	53	3.2	36	2.5	56	3.02	99	6.78	107	5.89	94	6.07	77	5.38	60	4.27	71	3.84	42	2.49	84	3.62	52	2.96	18	1.28	24	1.76	34	2.6	977
Cluster-28743.0	24	1.13	21	1.14	28	1.17	35	1.87	50	2.14	22	1.11	35	1.9	30	1.66	27	1.14	37	1.7	38	1.27	31	1.38	21	1.17	14	0.8	18	1.06	1170
Cluster-28809.0	44	48.59	26	29.8	12	13.66	12	14.31	34	36.36	18	18.32	37	57.95	24	33.42	8	7.27	40	43.36	21	17.64	16	16.01	14	15.81	14	17.15	8	16.35	315
Cluster-29300.0	10	10.85	11	12.4	3	3.35	3	3.52	8	8.4	7	7.01	8	12.3	13	17.78	2	1.79	7	7.46	4	3.3	3	2.95	6	6.67	1	1.2	3	6.01	316
Cluster-29315.0	18	1.15	19	1.4	26	1.49	72	5.22	84	4.9	54	3.69	67	4.97	45	3.39	64	3.67	66	4.14	114	5.2	78	4.71	58	4.38	55	4.27	48	3.9	939
Cluster-29452.0	58	1.19	40	0.95	45	0.81	51	1.18	70	1.3	56	1.23	42	0.98	44	1.05	62	1.14	37	0.74	65	0.94	56	1.08	37	0.9	37	0.92	33	0.83	2305
Cluster-29481.0	281	16.18	252	16.69	314	16.13	40	2.61	74	3.88	34	2.09	29	1.93	34	2.3	43	2.22	32	1.8	55	2.26	36	1.95	24	1.63	11	0.77	20	1.45	1011
Cluster-29482.0	78	6.03	61	5.4	51	3.53	38	3.32	42	2.96	43	3.54	38	3.42	35	3.19	52	3.59	43	3.26	57	3.15	44	3.21	33	3	22	2.05	15	1.48	829
Cluster-29698.0	190	2.46	146	2.19	223	2.55	122	1.8	131	1.54	134	1.87	99	1.46	70	1.06	131	1.52	86	1.09	111	1.02	113	1.38	20	0.31	34	0.54	35	0.55	3467
Cluster-29816.0	111	2.93	108	3.3	111	2.6	77	2.31	102	2.44	98	2.78	86	2.59	77	2.38	76	1.8	71	1.83	74	1.38	89	2.22	34	1.07	24	0.77	37	1.21	1852
Cluster-29881.0	32	1.85	6	0.4	16	0.83	12	0.79	9	0.47	10	0.62	5	0.33	10	0.68	17	0.88	9	0.51	15	0.62	6	0.33	5	0.34	9	0.63	7	0.51	1008
Cluster-29887.0	5	1.71	2	0.75	5	1.62	5	1.9	7	2.23	7	2.41	4	1.74	4	1.67	5	1.5	7	2.37	6	1.52	7	2.25	11	4.18	11	4.37	3	1.56	413
Cluster-29901.0	23	1.23	19	1.17	29	1.39	39	2.37	28	1.37	62	3.56	15	0.93	24	1.51	16	0.77	6	0.32	20	0.76	15	0.76	11	0.7	11	0.72	10	0.68	1063
Cluster-29913.0	15	2.86	9	1.93	16	2.8	21	4.49	15	2.63	19	3.76	9	2.08	8	1.83	7	1.18	4	0.75	7	0.97	8	1.44	2	0.44	4	0.91	2	0.53	511
Cluster-29927.0	21	1.45	15	1.19	14	0.87	17	1.33	14	0.88	18	1.33	17	1.36	16	1.3	33	2.04	17	1.15	24	1.18	22	1.43	21	1.71	22	1.84	24	2.11	892
Cluster-30155.0	7	0.34	10	0.57	16	0.7	11	0.61	15	0.67	17	0.89	24	1.36	23	1.33	24	1.05	13	0.62	25	0.87	21	0.97	7	0.41	11	0.66	11	0.68	1134
Cluster-30274.2	4	0.62	9	1.58	7	0.99	35	6.11	47	6.69	40	6.49	18	3.34	21	3.88	23	3.17	30	4.58	56	6.27	40	5.84	12	2.15	11	2.04	9	1.89	561
Cluster-30483.0	23	0.39	20	0.4	35	0.53	57	1.11	52	0.81	121	2.24	237.95	4.64	135	2.71	287.08	4.42	403.99	6.77	349.49	4.24	320.12	5.18	217.58	4.45	438.52	9.17	467.71	9.84	2690
Cluster-30585.0	47	0.78	21	0.4	34	0.5	75	1.41	49	0.74	56	1	44	0.83	48	0.93	72	1.07	75	1.21	96	1.12	89	1.39	31	0.61	41	0.83	45	0.91	2777
Cluster-30613.0	36	2.52	43	3.46	37	2.32	17	1.35	27	1.72	16	1.19	27	2.2	20	1.65	23	1.44	38	2.61	27	1.35	20	1.32	28	2.31	21	1.78	16	1.43	884
Cluster-30683.0	41	2.67	40	2.99	44	2.56	47	3.47	61	3.62	48	3.34	36	2.72	48	3.68	50	2.91	40	2.55	56	2.6	26	1.6	31	2.38	30	2.37	13	1.08	928
Cluster-30711.0	20	3.08	18	3.13	9	1.26	19	3.29	13	1.84	15	2.42	12	2.21	2	0.37	16	2.19	15	2.27	15	1.67	12	1.74	19	3.38	24	4.41	16	3.33	563
Cluster-31186.0	119	3.85	127	4.75	131	3.76	36	1.32	40	1.18	37	1.29	27	1	26	0.99	48	1.39	16	0.51	25	0.57	16	0.49	13	0.5	10	0.39	17	0.68	1565
Cluster-31196.0	16	0.51	9	0.33	20	0.57	24	0.87	33	0.96	17	0.58	11	0.4	9	0.34	17	0.49	21.31	0.66	25	0.57	14.36	0.43	19	0.72	19	0.74	23	0.91	1585
Cluster-31289.1	97.57	7.19	57.69	4.88	86.44	5.7	75.14	6.27	118.44	7.96	69.07	5.42	48	4.11	48.16	4.18	45.42	2.99	48.62	3.51	84.4	4.44	54.14	3.76	82.53	7.15	73.72	6.57	47.04	4.43	855
Cluster-31299.0	36	1.28	52	2.13	50	1.58	13	0.52	27	0.87	28	1.07	17	0.69	21	0.88	29	0.92	26	0.9	17	0.43	17	0.57	15	0.63	16	0.69	9	0.4	1453
Cluster-31535.0	22	1.43	22	1.64	20	1.16	20	1.47	18	1.07	28	1.94	15	1.13	22.99	1.76	18	1.05	20	1.27	26	1.21	22	1.35	16	1.23	12	0.95	16	1.32	929
Cluster-31540.0	16.88	1.08	11.91	0.88	31	1.77	10	0.73	17	0.99	23	1.57	12	0.89	13	0.98	22	1.26	14	0.88	14	0.64	27	1.63	8	0.6	15	1.16	14	1.14	939
Cluster-31569.0	29	3.19	19	2.38	25	2.48	29	3.6	24	2.42	31	3.61	19	2.46	23	3	24	2.36	42	4.54	57	4.51	56	5.81	25	3.21	7	0.93	12	1.73	670
Cluster-31823.0	44	1.22	34	1.1	38	0.94	35	1.11	22	0.56	17	0.51	32	1.02	24	0.78	35	0.87	37	1.01	46	0.91	35	0.92	37	1.22	56	1.9	46	1.58	1772
Cluster-32048.0	118	2.98	122	3.57	146	3.26	124	3.56	126	2.89	115	3.13	71	2.05	76	2.25	94	2.13	111	2.74	144	2.58	97	2.31	51	1.53	44	1.35	45	1.4	1923
Cluster-3231.0	74.74	39.04	64.99	36.56	51.93	26.44	29.73	17.08	62.82	30.94	31.98	16.36	38.01	26.39	27	17.42	38.65	17.45	38.91	20.16	33.59	13.16	39.76	19.35	58.6	33.05	35.98	21.45	27	23.29	368
Cluster-32389.0	18	0.4	18	0.46	25	0.49	65	1.64	64	1.29	46.04	1.1	26	0.66	27	0.7	27	0.54	54	1.18	100	1.58	47	0.99	17	0.45	17	0.46	13	0.36	2140
Cluster-32687.0	56	1.55	46	1.47	92	2.25	40	1.25	64	1.6	43	1.28	40	1.26	35	1.13	48	1.19	41	1.11	37	0.72	28	0.73	21	0.69	20	0.67	13	0.44	1783
Cluster-32791.0	7	1.51	14	3.39	9	1.8	3	0.73	7	1.4	3	0.67	5	1.32	4	1.04	13	2.49	4	0.85	2	0.32	5	1.02	4	0.99	9	2.3	10	3.05	485
Cluster-32830.0	24	1.65	19	1.5	11	0.68	27	2.1	26	1.63	20	1.47	35	2.8	22	1.79	25	1.54	25	1.69	27	1.33	24	1.56	9	0.73	12	1	10	0.88	894
Cluster-33019.0	48	7.67	37	6.68	52	7.58	89	16	97	14.24	86	14.36	105	20.13	72	13.73	72	10.23	76	11.96	103	11.9	103	15.51	26	4.79	7	1.33	22	4.77	553
Cluster-33457.0	26	1.64	36	2.61	33	1.86	23	1.64	28	1.61	14	0.94	15.58	1.14	10	0.74	40	2.26	28	1.73	30.05	1.35	12	0.71	9	0.67	12.98	0.99	7.69	0.61	949
Cluster-33515.10000	68	0.74	76	0.96	74	0.71	188	2.34	290	2.87	205	2.42	155	1.92	228	2.91	298	2.92	491	5.24	592	4.58	446	4.6	219	2.86	267	3.57	219	2.93	4049
Cluster-33515.100011	65	1.34	58	1.39	63	1.15	122	2.86	127	2.38	119	2.65	149	3.51	147	3.56	230	4.26	318	6.42	605	8.85	414.01	8.07	767.01	18.88	983.98	24.79	1064	27.05	2283
Cluster-33515.100025	43	1.19	33.7	1.08	45	1.1	47	1.47	60.99	1.53	48	1.43	51	1.61	42	1.36	53	1.31	63	1.7	126	2.47	100.39	2.62	139	4.57	122	4.11	36	1.23	1783
Cluster-33515.100034	141	2.99	127	3.12	118	2.21	92	2.21	83	1.59	75	1.71	61	1.47	66	1.64	79	1.5	122	2.53	160	2.4	117	2.34	288	7.26	305	7.88	331	8.63	2235
Cluster-33515.100038	141	3.02	125	3.1	164	3.11	263	6.4	371	7.21	316	7.29	205	5	205	5.14	249	4.78	223	4.67	384.21	5.83	260	5.25	140	3.57	111	2.9	83	2.19	2214
Cluster-33515.100049	190	1.55	165	1.57	219	1.58	106	0.99	159	1.18	122	1.08	102	0.95	132	1.26	107	0.79	119	0.95	139	0.8	146	1.13	40	0.39	32	0.32	67	0.67	5311
Cluster-33515.100066	21	0.38	35	0.74	22	0.35	95	1.97	62	1.02	83	1.63	83	1.72	73.04	1.56	99	1.62	113	2.01	141	1.82	101	1.74	119	2.58	114	2.53	112	2.51	2550
Cluster-33515.100067	23	0.86	18	0.78	26	0.87	93	3.96	75	2.56	99	3.99	91	3.91	81	3.56	111	3.73	119	4.37	138	3.67	103	3.64	194	8.63	153	6.98	166	7.75	1392
Cluster-33515.100068	76	0.81	40	0.5	68	0.64	138	1.68	168	1.63	148	1.71	100	1.22	99	1.24	164	1.58	211	2.21	153	1.16	117	1.18	226	2.89	162	2.12	187	2.45	4125
Cluster-33515.100086	18	0.78	18	0.9	16	0.62	41	2.02	84	3.32	22	1.02	41	2.05	22	1.12	52	2.02	71	3.02	87	2.68	62	2.54	168	8.64	87	4.59	100	5.43	1243
Cluster-33515.100111	243.93	3.12	229	3.4	276	3.12	210	3.06	231	2.68	191	2.64	204	2.97	202	3.02	246	2.82	248	3.1	425	3.85	295.77	3.57	488	7.45	453	7.08	440	6.89	3503
Cluster-33515.100119	54	1.2	68	1.75	64	1.26	141	3.55	225	4.53	144	3.44	102	2.58	82	2.13	126	2.51	295	6.4	334	5.25	215	4.5	139	3.67	147	3.98	79	2.16	2147
Cluster-33515.100128	314	3.9	292	4.2	377	4.13	339	4.78	443	4.98	348	4.66	392.97	5.54	345	5	395	4.4	376	4.56	604	5.3	409.99	4.8	265	3.92	207	3.13	231	3.5	3605
Cluster-33515.100130	3	2.67	4	3.73	6	5.42	6	5.79	7	5.98	14	11.69	9	11.18	6	6.7	16	11.92	10	8.78	16	10.81	10	8.15	10	9.24	8	7.95	10	16.03	328
Cluster-33515.100142	486	2.34	542	3.04	629	2.67	768	4.21	808	3.53	801	4.18	582	3.18	615	3.46	742	3.21	854	4.02	1166	3.97	866.97	3.94	425.99	2.46	426	2.51	388	2.28	8801
Cluster-33515.100150	87	1.84	119	2.91	126	2.35	127	3.05	122	2.34	148	3.37	67	1.61	89	2.2	97	1.84	90	1.86	86	1.29	76	1.51	42	1.06	79	2.03	71	1.84	2241
Cluster-33515.100158	133	3.7	132	4.25	171	4.21	176	5.56	187	4.72	206	6.16	216	6.86	225.68	7.35	260.88	6.5	281	7.64	481	9.48	363	9.52	395	13.06	407	13.79	299	10.28	1773
Cluster-33515.100163	216	7.53	132.99	5.36	247.99	7.67	187	7.4	228	7.22	230	8.61	166	6.63	153.79	6.29	207	6.47	140	4.77	189	4.68	157	5.16	92	3.81	67	2.84	67.98	2.95	1475
Cluster-33515.100168	349	6.18	278	5.7	386	6.04	142	2.86	240	3.85	152	2.9	227	4.57	236	4.89	231	3.67	259	4.48	333	4.17	211	3.52	133	2.8	174	3.76	163	3.54	2616
Cluster-33515.100185	182	2.26	162	2.34	209	2.29	91	1.29	83	0.93	88	1.18	143	2.02	173	2.51	183	2.04	121	1.47	154	1.35	92	1.08	127	1.88	117	1.77	121	1.84	3599
Cluster-33515.100193	94	3.58	92	4.05	105	3.55	156	6.74	170	5.88	163	6.67	166	7.25	149	6.66	212.1	7.24	212	7.9	334	9.04	252	9.05	217	9.81	239	11.07	198	9.4	1375
Cluster-33515.100202	28	0.52	19	0.41	41	0.68	44	0.93	75	1.27	79	1.59	51	1.08	47	1.03	51	0.85	101	1.84	157	2.07	122	2.15	130	2.89	184	4.18	212	4.86	2498
Cluster-33515.100204	9	10.48	1	1.21	5	6.02	10	12.57	6	6.78	2	2.14	8	13.26	3	4.41	10	9.54	1	1.14	9	7.97	1	1.05	3	3.56	3	3.87	3	6.5	312
Cluster-33515.100216	125	5.75	106	5.62	143	5.85	87	4.54	140	5.86	95	4.68	82	4.34	95	5.13	115	4.74	139	6.26	250	8.18	141	6.12	202	11	194	10.84	148	8.53	1190
Cluster-33515.100229	342	7.15	283	6.85	364	6.73	183	4.34	351	6.65	186	4.19	187	4.45	164	4.01	196	3.67	135	2.76	316	4.68	180	3.55	67	1.67	70	1.78	75	1.93	2261
Cluster-33515.100244	308	6.47	255	6.21	330	6.13	360	8.59	331	6.31	339	7.67	290	6.94	241	5.92	317	5.97	233	4.78	414	6.16	322	6.38	177	4.43	217	5.56	223	5.76	2251
Cluster-33515.100253	342	4.15	396	5.58	321	3.44	575	7.94	571	6.28	670	8.78	502	6.92	504	7.15	726	7.91	541	6.42	592.13	5.08	583	6.68	637.05	9.23	676	10.02	593.65	8.82	3676
Cluster-33515.100279	266	3.16	260	3.58	345	3.61	254	3.43	366	3.94	232	2.97	238	3.21	267	3.7	353	3.76	276	3.2	489	4.1	302	3.38	375	5.31	354	5.13	374	5.43	3755
Cluster-33515.100310	46	1.62	43	1.75	60	1.88	85	3.4	107	3.43	96	3.64	56	2.26	66	2.73	90	2.85	86	2.97	175	4.38	102	3.39	103	4.31	80	3.43	63	2.76	1461
Cluster-33515.100330	5	0.48	8	0.87	5	0.43	40	4.32	31	2.71	27	2.73	44	4.93	31	3.5	34	2.9	112	10.51	102	6.98	105	9.46	47	5.26	83	9.56	125	15.5	727
Cluster-33515.100342	285	5.64	218	5	302	5.29	288	6.48	408	7.33	336	7.17	222	5.01	229	5.31	323	5.74	244	4.72	345	4.84	327	6.11	225	5.31	234	5.65	195	4.75	2370
Cluster-33515.10036	39	0.32	44	0.41	46	0.33	37	0.34	52	0.38	40	0.35	55	0.5	42	0.4	77	0.56	117	0.92	121	0.69	97	0.74	139	1.34	159	1.57	127	1.25	5367
Cluster-33515.100371	48	1.58	43	1.64	62	1.81	107	4	122	3.65	128	4.53	105	3.96	118	4.56	140	4.13	174	5.61	263	6.15	184.11	5.72	386.78	15.14	446	17.89	337	13.78	1543
Cluster-33515.100388	170	4.58	147.99	4.61	253	6.04	134.98	4.13	200	4.89	110.04	3.19	92	2.83	68	2.15	123.01	2.97	160	4.21	188	3.59	149	3.79	138	4.42	134.6	4.42	105.03	3.5	1821
Cluster-33515.100396	2	0.83	4	1.8	2	0.79	1	0.46	7	2.71	2	0.82	1	0.54	2	1.01	3	1.08	2	0.82	2.21	0.68	11	4.25	2	0.91	2	0.95	1	0.65	391
Cluster-33515.100416	61	0.59	49	0.55	98	0.83	184	2.01	227	1.97	167	1.73	166	1.81	210	2.35	257	2.21	262	2.45	411	2.79	224	2.03	105	1.2	154	1.8	141	1.65	4573
Cluster-33515.10045	13.07	5.2	17.99	7.82	27	10.28	13	5.73	18	6.71	20.05	7.97	14	7.2	20.01	9.75	34.92	12.15	19	7.5	56.43	16.71	32.02	11.94	23	10.08	16	7.36	14	8.74	395
Cluster-33515.10046	3	3.98	9	12.28	5	6.92	6	8.56	5	6.47	10	12.04	8	15.2	6	10.07	3	3.22	7	9.06	17	17.14	2	2.38	6	8.03	5	7.32	7	17.48	305
Cluster-33515.100475	9	0.46	13	0.77	10	0.46	18	1.05	23	1.08	31	1.71	21	1.25	18	1.09	23	1.06	17	0.86	25	0.92	18	0.88	5	0.31	14	0.88	6	0.39	1093
Cluster-33515.100477	230	5.19	211	5.52	325	6.5	328	8.41	414	8.48	297	7.22	179	4.61	179	4.73	289	5.85	164	3.62	315	5.04	200	4.26	61	1.64	37	1.02	48	1.34	2115
Cluster-33515.100496	78	2.66	48	1.89	83	2.51	101	3.91	132	4.09	123	4.51	96	3.75	90	3.6	73	2.23	57	1.9	82	1.98	84	2.7	11	0.45	9	0.37	15	0.64	1501
Cluster-33515.100501	26	0.49	15	0.32	28	0.46	31	0.66	45	0.76	26	0.52	54	1.15	53	1.16	73	1.22	82	1.5	105	1.39	67	1.18	104	2.31	131	2.98	87	2	2494
Cluster-33515.100531	54	0.95	33	0.67	58	0.9	127	2.53	155	2.46	138	2.6	127	2.53	86	1.76	110	1.73	49	0.84	134	1.66	88	1.45	38	0.79	23	0.49	27	0.58	2642
Cluster-33515.100534	119	6.06	117	6.86	137	6.21	161	9.29	240	11.12	225	12.26	203	11.91	139	8.32	203	9.25	143	7.13	247	8.95	233	11.19	77	4.64	18	1.11	67	4.29	1104
Cluster-33515.100535	450	5.75	373	5.53	492	5.55	699	10.14	765	8.85	851	11.73	779	11.3	689	10.28	912	10.45	566	7.06	976	8.81	993	11.96	196	2.99	108	1.68	240	3.75	3511
Cluster-33515.100562	674	4.7	601	4.87	831.02	5.11	1094	8.68	1306	8.26	1137	8.57	1264	10	1357.01	11.06	1695	10.62	1615	11	2217	10.93	1567	10.31	677	5.64	754	6.43	821	6.98	6176
Cluster-33515.100591	29	2.68	17	1.8	36	3	33	3.45	30	2.54	12	1.18	22	2.38	22	2.41	32	2.65	10	0.91	21	1.39	18	1.57	11	1.19	15	1.67	16	1.92	741
Cluster-33515.100594	66	1.4	56	1.37	78	1.46	37	0.89	29	0.56	20	0.46	31	0.75	43.13	1.07	50.97	0.97	84.97	1.75	72.28	1.08	54	1.08	312.95	7.88	76.99	1.98	178.96	4.65	2239
Cluster-33515.10061	14	0.41	44	1.51	24	0.63	420	14.11	430	11.55	171	5.44	210	7.1	95	3.29	380	10.08	207	5.99	87	1.82	41	1.14	22	0.77	35	1.26	63	2.31	1685
Cluster-33515.100610	89	1.72	54	1.21	84	1.44	82	1.8	90	1.58	91	1.9	51	1.12	67	1.51	94	1.63	67	1.27	89	1.22	74	1.35	34	0.78	23	0.54	24	0.57	2421
Cluster-33515.100615	64	2.57	79	3.66	71	2.53	83	3.78	117	4.27	77	3.32	101	4.66	90	4.24	98	3.52	109	4.28	121	3.45	92	3.48	45	2.14	40	1.95	38	1.9	1320
Cluster-33515.100656	152.98	2.43	116	2.14	243	3.41	147	2.66	159	2.29	208	3.57	86	1.56	100	1.86	129.99	1.85	96	1.49	169	1.9	120	1.8	72	1.36	81	1.57	64	1.25	2878
Cluster-33515.100659	50	2.86	54	3.56	48	2.45	37	2.4	37	1.93	48	2.94	41	2.71	61	4.11	59	3.02	37	2.07	53	2.16	52	2.81	17	1.15	16	1.11	13	0.94	1015
Cluster-33515.100703	16	0.65	29	1.36	41	1.48	45	2.07	51	1.88	53	2.31	88	4.1	84	4	87	3.16	141	5.59	250	7.2	164	6.27	386	18.55	313	15.43	263	13.31	1310
Cluster-33515.100709	126	1.31	147	1.78	104	0.96	412	4.88	341	3.22	402	4.53	437	5.17	566	6.9	880	8.23	600	6.11	1295.61	9.55	680.99	6.7	1092	13.59	1216.37	15.49	1329.01	16.93	4232
Cluster-33515.100736	257	3.16	201	2.87	246	2.67	170	2.38	193	2.15	157	2.08	163	2.28	221	3.18	261	2.88	373	4.48	368	3.2	285	3.3	398	5.84	430	6.45	378	5.68	3635
Cluster-33515.100760	88	2.3	55	1.67	103	2.39	415	12.34	473	11.24	489	13.78	356	10.64	304	9.32	413	9.69	217	5.55	351	6.51	293	7.23	95	2.96	46	1.47	60	1.94	1865
Cluster-33515.100761	428	5.79	396	6.21	438	5.23	279	4.29	367	4.5	296	4.32	213	3.27	262	4.14	279	3.38	254	3.35	330	3.15	250	3.19	173	2.79	175	2.89	196	3.24	3333
Cluster-33515.100772	167	3.78	155	4.07	183	3.67	78	2.01	94	1.93	88	2.15	139	3.59	142	3.76	203.05	4.12	88	1.95	100	1.6	112	2.39	75	2.02	101	2.79	102	2.85	2110
Cluster-33515.100779	21	0.51	22	0.62	31	0.66	67	1.84	74	1.63	57	1.49	76	2.1	63	1.79	98	2.13	132	3.12	168	2.88	138	3.15	214	6.16	208	6.13	240	7.16	1993
Cluster-33515.100825	203	2.38	155	2.11	161	1.66	257	3.42	271	2.87	329	4.16	251	3.34	266	3.64	349	3.66	363	4.15	590	4.88	464	5.12	674	9.41	609.01	8.7	572	8.18	3804
Cluster-33515.100833	254.36	4.31	192	3.77	288.99	4.33	239	4.6	296.7	4.56	274	5.01	170.37	3.29	185	3.67	212	3.22	116.85	1.94	231	2.77	165	2.64	50	1.01	17	0.35	30	0.62	2718
Cluster-33515.100849	68	2.04	63	2.18	83	2.2	44	1.5	68	1.85	48	1.55	57	1.95	68	2.39	72	1.93	77	2.25	113	2.4	124	3.5	74	2.63	85	3.1	108	4.01	1668
Cluster-33515.100859	7.65	0.37	6	0.33	10	0.43	10	0.55	8	0.35	13.39	0.69	28	1.55	16.36	0.93	12.89	0.56	9.27	0.44	29.58	1.01	23.2	1.06	13.42	0.77	7.32	0.43	14.89	0.9	1149
Cluster-33515.100865	1220.95	8.26	1091	8.58	1203.88	7.19	690	5.31	1045	6.41	686	5.02	675	5.18	635	5.02	804	4.88	636.08	4.2	904	4.32	729	4.65	609	4.92	546	4.51	564	4.65	6359
Cluster-33515.100877	83	1.37	56	1.08	115	1.68	231	4.35	392	5.88	264	4.71	251	4.73	239	4.63	276	4.1	198	3.2	407	4.77	322	5.03	63	1.24	31	0.63	54	1.1	2776
Cluster-33515.100882	16	0.83	12	0.71	30	1.38	50	2.93	32	1.5	36	1.99	38	2.26	49	2.97	50	2.31	75	3.79	137	5.03	78	3.8	137	8.36	116	7.27	93	6.04	1093
Cluster-33515.100883	1.91	0.65	2.14	0.8	1	0.32	3	1.13	2	0.63	7	2.4	5	2.16	6	2.48	2	0.6	4	1.34	7	1.76	9	2.87	1	0.38	3	1.18	1	0.52	414
Cluster-33515.100906	84	1.71	116	2.73	128	2.3	105	2.42	159	2.93	138	3.02	251	5.81	236	5.61	287	5.22	266	5.28	406	5.83	283	5.42	182	4.4	290	7.18	284	7.09	2319
Cluster-33515.100907	15	0.34	22	0.57	35	0.69	54	1.37	82	1.66	57	1.37	72	1.84	79	2.07	98	1.97	104.95	2.29	131	2.08	102	2.15	26	0.69	47	1.28	47	1.29	2132
Cluster-33515.100918	14	0.57	19	0.89	25	0.9	9	0.41	19	0.7	34	1.48	25	1.16	21	1	44	1.6	34	1.35	27	0.78	38	1.45	23	1.1	37	1.82	28	1.41	1312
Cluster-33515.100919	77	2.28	81	2.77	81	2.12	51	1.71	42	1.13	73	2.32	57	1.93	54	1.87	68	1.8	36	1.04	59	1.24	63	1.76	60	2.11	43	1.55	32	1.17	1686
Cluster-33515.100928	86	1.77	82	1.95	62	1.13	127	2.97	119	2.22	186	4.12	165	3.87	134	3.22	219	4.04	197	3.96	407	5.93	252	4.89	363	8.89	541	13.56	549	13.89	2293
Cluster-33515.100934	46	3.27	30	2.44	53	3.37	20	1.61	35	2.26	27	2.04	21	1.73	19	1.59	31	1.97	21	1.46	27	1.37	33	2.21	23	1.92	26	2.23	19	1.72	876
Cluster-33515.100948	92	1.68	105	2.22	123	1.98	85	1.76	101	1.67	103	2.03	93	1.93	70	1.49	122	2	111	1.98	162	2.09	140	2.41	109	2.37	105	2.34	124	2.78	2547
Cluster-33515.100957	106	2.11	78	1.8	124	2.19	117	2.65	175	3.16	187	4.02	125	2.84	129	3.01	156	2.79	84	1.64	163	2.3	155	2.91	29	0.69	44	1.07	56	1.37	2356
Cluster-33515.100958	3.04	1.83	4	2.57	6.2	3.67	5.11	3.37	10.01	5.71	6.52	3.8	10.45	8.48	5.12	3.82	6.36	3.28	2.99	1.78	6.32	2.86	2	1.12	3	1.93	6	4.09	1	1.02	356
Cluster-33515.100963	71	0.69	102	1.15	105	0.9	146	1.62	223	1.97	122	1.28	128	1.42	138	1.57	172	1.5	106	1.01	190	1.31	140	1.29	51	0.59	33	0.39	59	0.7	4508
Cluster-33515.100966	142	2.23	130	2.37	147	2.04	132	2.36	141	2.01	152	2.58	121	2.16	110	2.02	148	2.09	116	1.78	232	2.58	146	2.17	56	1.05	69	1.32	81	1.56	2906
Cluster-33515.100973	363	5.21	344	5.73	399	5.06	209.01	3.41	311	4.05	249	3.86	233	3.8	205	3.44	333	4.29	262	3.67	296	3.01	249	3.37	151	2.58	150	2.63	138	2.43	3156
Cluster-33515.100994	206	1.71	185	1.78	279	2.04	413.93	3.9	653	4.91	439	3.93	362	3.41	333	3.23	395.18	2.94	340	2.75	642.99	3.77	496.04	3.88	159	1.57	102	1.03	133	1.35	5244
Cluster-33515.100995	160.43	1.54	147.54	1.65	196.64	1.67	339.13	3.71	440.97	3.84	319.66	3.32	308.37	3.37	299.81	3.37	320.71	2.77	342.14	3.21	496.96	3.38	427.78	3.88	95.54	1.1	64.83	0.76	86	1.01	4562
Cluster-33515.101010	114	6.15	131	8.13	142	6.83	108	6.6	129	6.33	115	6.63	113	7.03	78	4.95	107	5.17	100	5.28	162	6.22	85	4.32	183	11.66	111	7.26	85	5.77	1059
Cluster-33515.101011	118	4.78	122	5.7	152	5.47	105	4.82	138	5.07	88	3.82	124	5.76	101	4.8	159	5.76	129	5.11	198	5.69	123	4.69	154	7.39	111	5.46	111	5.6	1312
Cluster-33515.101014	263	5.77	222	5.65	331	6.43	135	3.37	222.85	4.44	171	4.04	181	4.53	154	3.96	184	3.62	220	4.72	228	3.54	166	3.44	158	4.13	104	2.78	100	2.7	2167
Cluster-33515.101050	26	1.71	28	2.11	23	1.35	33	2.45	33	1.97	22	1.54	33	2.51	32	2.48	53	3.11	98	6.31	137	6.42	99	6.13	200	15.48	176	14	166	13.85	923
Cluster-33515.101071	115	1.51	131.58	2	120.25	1.39	118.46	1.77	131	1.56	89.31	1.26	92	1.37	109.83	1.68	169.47	1.99	83	1.06	97.69	0.91	63	0.78	44.14	0.69	52	0.83	74	1.19	3427
Cluster-33515.101073	94	3.09	91	3.46	98	2.86	184	6.86	115.94	3.46	256	9.04	100	3.76	112	4.31	169	4.98	458	14.71	314.91	7.34	317.16	9.83	254	9.91	440.86	17.62	331	13.49	1547
Cluster-33515.101086	18	0.39	35	0.87	50	0.95	456	11.11	379	7.37	320	7.39	159	3.89	134	3.36	254	4.88	413	8.66	98	1.49	151	3.05	237	6.05	233	6.09	252	6.65	2211
Cluster-33515.101117	321	5.58	263	5.3	350	5.38	256	5.06	261	4.12	213	3.99	243	4.81	253	5.15	315	4.91	253	4.3	372	4.58	301	4.94	358	7.42	356.02	7.55	340	7.26	2657
Cluster-33515.101118	54	1.77	25	0.95	26	0.76	22	0.82	31	0.92	40	1.41	19	0.71	28	1.07	42	1.23	24	0.77	42	0.98	20	0.62	34	1.32	30	1.2	18	0.73	1551
Cluster-33515.101127	100	1.76	106.99	2.18	138	2.14	72	1.44	119	1.9	75	1.42	98	1.96	74	1.52	100	1.58	89	1.53	134	1.67	92	1.52	108	2.26	95	2.04	70	1.51	2633
Cluster-33515.10113	14	0.38	23	0.72	20	0.48	29	0.89	26	0.64	24	0.7	21	0.65	26	0.83	35	0.85	25	0.66	39	0.75	41	1.05	51	1.64	46	1.52	28	0.94	1811
Cluster-33515.101131	147	4.99	163	6.4	186	5.61	196	7.56	200	6.17	205	7.48	202	7.86	212	8.44	259	7.88	276	9.17	418	10.07	321	10.28	343	13.83	329	13.6	465	19.61	1506
Cluster-33515.101159	166	3.17	161	3.56	136	2.3	116	2.51	109	1.89	100	2.06	92	2	103	2.3	145	2.48	138	2.57	165	2.23	145	2.61	57	1.3	72	1.68	78	1.83	2448
Cluster-33515.101166	23	0.49	13	0.32	34	0.64	154	3.71	151	2.9	164	3.74	303	7.31	311	7.71	332	6.31	364	7.53	747.08	11.2	360.99	7.21	928	23.4	937.63	24.21	937	24.42	2235
Cluster-33515.101170	220	2.28	273	3.29	268	2.45	308	3.63	317	2.98	341	3.82	240	2.82	271.99	3.29	350.01	3.26	325	3.29	439	3.22	296	2.89	98.99	1.22	108.12	1.37	130	1.65	4255
Cluster-33515.101171	52	3.19	64	4.51	26	1.42	56	3.89	55	3.07	66	4.32	34	2.41	41	2.96	51	2.8	42	2.52	66	2.89	62	3.59	25	1.81	19	1.41	14	1.09	967
Cluster-33515.101215	15	0.72	16	0.88	23	0.98	12	0.65	17	0.74	16.71	0.86	23	1.27	8	0.45	15	0.64	18	0.84	15	0.51	21	0.95	14	0.79	12	0.7	24	1.44	1155
Cluster-33515.101251	9	8.97	6	6.24	8	8.16	5	5.39	15	14.42	7	6.49	6	8.42	4	5.02	13	10.75	5	4.9	12	9.09	11	9.99	12	12.32	14	15.52	3	5.47	321
Cluster-33515.101258	84	0.71	85	0.84	116	0.87	141	1.36	144	1.11	179	1.64	189	1.82	202	2.01	256.04	1.95	226	1.88	278	1.67	204.39	1.64	145	1.47	195	2.02	189	1.96	5125
Cluster-33515.101260	124	5.67	85	4.48	152	6.19	160	8.3	183	7.61	137	6.72	103	5.42	105	5.64	111	4.55	99	4.43	133	4.33	99	4.27	74	4.01	123	6.83	149	8.54	1195
Cluster-33515.101265	507	4.37	475.91	4.76	561	4.26	364	3.56	393	3.06	413.99	3.85	474	4.63	493	4.96	546	4.22	594	4.99	710	4.32	612	4.97	579	5.95	540	5.68	588	6.17	5063
Cluster-33515.101282	14	0.58	10	0.48	19.99	0.74	9	0.43	17	0.64	27	1.21	15	0.72	10	0.49	28	1.05	34	1.39	40	1.19	28	1.1	80	3.95	58	2.94	44	2.29	1282
Cluster-33515.101289	73	0.9	68	0.97	133	1.45	188.96	2.65	230	2.57	195	2.6	316	4.43	244	3.52	364	4.03	155	1.87	247	2.16	224	2.61	117	1.72	99	1.49	42	0.63	3619
Cluster-33515.101314	38.76	6.88	31	6.2	39.91	6.49	19.01	3.79	26.46	4.32	18.91	3.5	30.02	6.43	32.75	6.95	34.51	5.44	38.01	6.65	31.24	4.02	20.02	3.35	29.77	6.07	19.01	4.02	14.78	3.61	527
Cluster-33515.101333	80	5.58	47	3.77	116	7.24	149	11.77	234	14.88	112	8.33	83	6.73	59	4.85	112	6.99	66	4.52	140	6.97	95	6.25	44.99	3.7	20	1.69	52	4.62	886
Cluster-33515.101387	197	6.12	155	5.57	222.02	6.12	113	3.99	196	5.53	118	3.94	86	3.06	106	3.86	116	3.23	103	3.13	129	2.84	127	3.72	83	3.06	103	3.9	109	4.2	1618
Cluster-33515.101408	29	0.57	43	0.98	36	0.62	55	1.22	51	0.91	60	1.27	74	1.65	70	1.6	97	1.7	79	1.51	90	1.25	68	1.26	56	1.31	88	2.1	75	1.81	2392
Cluster-33515.101409	59	2.06	53	2.14	66	2.04	38	1.5	52	1.65	53	1.98	66	2.64	52	2.13	78	2.44	62	2.11	114	2.82	81	2.66	58	2.4	76	3.22	66	2.86	1475
Cluster-33515.101410	25	4.38	30	5.93	46	7.38	39	7.68	44	7.09	43	7.85	43	9.09	35	7.34	54	8.41	54	9.33	73	9.27	47	7.76	36	7.26	40	8.35	32	7.69	530
Cluster-33515.101417	115	4.11	140	5.78	98	3.11	103	4.17	113	3.67	116	4.45	83	3.4	89	3.73	95	3.04	68	2.38	91	2.31	78.99	2.66	54	2.29	62	2.69	67	2.98	1447
Cluster-33515.101427	13	0.87	13	1	8	0.48	6	0.46	7	0.43	11	0.79	19	1.48	13	1.03	34	2.05	31	2.04	67.59	3.24	41	2.6	71	5.63	91	7.41	71	6.08	908
Cluster-33515.101465	53	1.59	33	1.15	38	1.01	44	1.5	61	1.66	31	1	32	1.1	31	1.09	27	0.73	28	0.82	37	0.79	28	0.79	29	1.03	13	0.48	11	0.41	1664
Cluster-33515.101472	17	0.6	18	0.73	22	0.69	38	1.52	60	1.92	32	1.21	116	4.69	90	3.73	135.01	4.27	262	9.05	291	7.29	185	6.16	378	15.84	358	15.38	322	14.13	1460
Cluster-33515.101492	334	2.25	293	2.29	400	2.37	319	2.44	411	2.51	338.92	2.47	330	2.52	298	2.34	380	2.3	266	1.75	341	1.62	299	1.9	395	3.18	350	2.88	232	1.9	6393
Cluster-33515.101508	202	1.17	186	1.25	184	0.94	264	1.74	282	1.48	266	1.66	156	1.02	195	1.32	321	1.67	270	1.52	391	1.6	312	1.7	270	1.86	314	2.22	317	2.23	7395
Cluster-33515.10152	358	4.76	276	4.26	435	5.11	325	4.91	335	4.04	383	5.5	277.78	4.2	265	4.12	326	3.89	168	2.18	272	2.56	241	3.02	41	0.65	19	0.31	25	0.41	3382
Cluster-33515.101523	166	1.67	128	1.49	141	1.25	286.72	3.27	461.45	4.2	375	4.07	351	4	346	4.06	492	4.43	480	4.71	670.43	4.76	552	5.23	292.08	3.5	240	2.94	203	2.49	4384
Cluster-33515.101524	33	1.81	27	1.71	29	1.42	84	5.23	119	5.95	118	6.93	38	2.41	60	3.88	92	4.52	121	6.51	132	5.16	63	3.26	86	5.58	57	3.8	39.99	2.77	1045
Cluster-33515.101526	185	3.05	184	3.51	187	2.72	205	3.83	202	3.01	204	3.62	182	3.41	218	4.2	305	4.5	244	3.92	349.94	4.08	256	3.97	305	5.98	310	6.23	290	5.86	2790
Cluster-33515.101531	160	3.03	151	3.32	192	3.22	270	5.82	322	5.54	292	5.97	228	4.92	225	4.99	284	4.83	220	4.08	317	4.25	293	5.24	186	4.2	205	4.74	238	5.54	2462
Cluster-33515.101534	41.1	2.15	23	1.38	40	1.86	62	3.67	73	3.47	84	4.69	114	6.86	115	7.06	192	8.97	173.98	8.9	253.95	9.44	183	9.01	164	10.12	180	11.4	171	11.23	1084
Cluster-33515.101535	2	0.63	3	1.05	11	3.28	10	3.53	9	2.65	9	2.89	18	7.2	9	3.46	20	5.57	26	8.15	34	7.94	21	6.25	14	4.95	27	9.98	25	11.9	423
Cluster-33515.101559	172	1.83	194	2.39	200	1.87	155	1.87	163	1.57	222	2.54	216	2.6	231	2.86	208	1.98	392	4.06	505	3.79	331	3.31	372	4.71	309	4	397	5.15	4163
Cluster-33515.101562	100	1.55	112	2.01	132	1.81	228	4.02	252	3.54	233	3.9	180.97	3.19	177	3.21	259	3.6	315	4.77	426	4.67	337	4.93	193	3.57	291	5.5	298	5.66	2945
Cluster-33515.101578	187	14.34	232	20.4	172	11.82	213	18.49	240	16.79	225	18.36	243	21.69	272	24.62	330	22.62	374	28.13	528	28.93	456	32.98	447	40.3	576	53.41	558	54.8	833
Cluster-33515.101580	59	1.52	45	1.34	69	1.58	150	4.39	216	5.05	154	4.27	152	4.48	138	4.17	176	4.07	142	3.58	213	3.89	109	2.65	35	1.07	10	0.31	38	1.21	1889
Cluster-33515.101591	21	1.42	16	1.24	22	1.33	22	1.69	14	0.86	20	1.44	18	1.41	12	0.96	12	0.73	21	1.39	29	1.4	15	0.96	4	0.32	12	0.98	9	0.78	904
Cluster-33515.101608	9	0.93	3	0.35	10	0.93	27	3.16	24	2.27	16	1.75	20	2.43	19	2.33	18	1.66	13	1.32	14	1.04	5	0.49	9	1.09	4	0.5	4	0.54	694
Cluster-33515.101622	44	0.83	32	0.7	54	0.9	34	0.73	60	1.03	34	0.69	32	0.69	36	0.79	35	0.59	34	0.63	59	0.79	37	0.66	30	0.67	20	0.46	20	0.46	2472
Cluster-33515.101640	138	1.75	163	2.4	180	2.02	206.78	2.99	199	2.29	229	3.14	249	3.6	237	3.52	332.1	3.79	379	4.71	591.38	5.32	383	4.59	610	9.25	645.26	10.01	593	9.22	3525
Cluster-33515.101641	43	1.81	32	1.55	35	1.31	57	2.72	68	2.6	70	3.16	54	2.61	66	3.26	101	3.81	100	4.12	150	4.49	114	4.52	163.95	8.18	154	7.88	128	6.73	1273
Cluster-33515.101664	54	0.93	29	0.58	59	0.9	117	2.28	138	2.15	118	2.18	104	2.03	114	2.29	125	1.93	130	2.18	305	3.71	200	3.24	44	0.9	22	0.46	52	1.1	2687
Cluster-33515.10168	145	1.45	154	1.79	202	1.78	299	3.4	328	2.97	278	3	234	2.65	290	3.39	384	3.44	356	3.47	473	3.34	356	3.35	247	2.95	281	3.43	256	3.12	4404
Cluster-33515.101692	9.4	4.15	9	4.31	8.72	3.71	8.8	4.29	18	7.46	13.02	5.7	7	4.04	14	7.6	12.99	5	19.36	8.48	12.47	4.11	29.98	12.38	9.17	4.42	12.96	6.58	6.07	4.29	384
Cluster-33515.101712	171	2.68	143	2.6	211	2.92	260	4.63	366	5.2	323	5.46	346	6.17	343	6.29	378	5.32	336	5.15	456.99	5.07	319	4.72	189	3.53	234	4.48	197	3.79	2914
Cluster-33515.101723	7	0.98	10	1.59	5	0.64	15	2.36	3	0.38	18	2.64	12	2	9	1.5	21	2.62	38	5.23	31	3.13	14	1.85	35	5.67	41	6.86	27	5.05	590
Cluster-33515.101727	106	1.71	134	2.51	137	1.96	102	1.87	144	2.11	92	1.6	71	1.31	78	1.48	91	1.32	137	2.16	219	2.51	149	2.27	83	1.6	56	1.1	40	0.79	2835
Cluster-33515.101732	60	1.48	69	1.97	84	1.83	69.47	1.94	71.99	1.61	69	1.83	74.49	2.09	70	2.02	99.68	2.2	62.56	1.5	111	1.94	87	2.02	49.94	1.46	56.73	1.7	33.2	1.01	1965
Cluster-33515.10179	83	0.84	96	1.13	115	1.03	160	1.85	255	2.35	195	2.14	403	4.66	393	4.67	598	5.46	458.98	4.56	561	4.04	504	4.84	619	7.52	475	5.9	463	5.76	4328
Cluster-33515.101798	48	0.62	37	0.55	70	0.79	198.73	2.9	211	2.46	275	3.82	238	3.48	259	3.89	287	3.31	268	3.37	370	3.36	273	3.31	34	0.52	23.53	0.37	72	1.13	3488
Cluster-33515.101804	62	1.13	41	0.87	68	1.1	77	1.6	100	1.66	61	1.2	65	1.35	52	1.11	66.05	1.08	42	0.75	78	1.01	75	1.29	21	0.46	20	0.45	19	0.43	2544
Cluster-33515.10181	275	8.98	228	8.6	255	7.38	248	9.19	248	7.35	193	6.77	229	8.56	248	9.49	254	7.43	234	7.47	278	6.44	223	6.86	209	8.1	189	7.51	225.01	9.11	1555
Cluster-33515.101813	321	11.16	296	11.89	361	11.14	141	5.56	168	5.31	130	4.86	79	3.15	82	3.34	107	3.33	95	3.23	132	3.26	115	3.77	50	2.06	20	0.85	42	1.81	1478
Cluster-33515.101815	63	1.03	61	1.16	63	0.91	48	0.89	47	0.7	75	1.32	46	0.86	59	1.13	72	1.06	153	2.44	210	2.43	215	3.32	269	5.24	368	7.34	400	8.02	2806
Cluster-33515.101818	30	0.93	21.58	0.78	22	0.61	34	1.2	43	1.22	38	1.27	45	1.6	28	1.02	44	1.23	45	1.37	53	1.17	43	1.26	41	1.52	43	1.63	45	1.74	1616
Cluster-33515.10182	97	2.46	119	3.49	110	2.47	113	3.25	142	3.26	106	2.89	103	2.98	95	2.82	127	2.88	142	3.52	123	2.21	76	1.82	83	2.5	76	2.34	87	2.72	1918
Cluster-33515.101820	194	6.23	185	6.87	205	5.84	239	8.71	218.5	6.37	249	8.59	156	5.73	174	6.55	246	7.08	269	8.45	379	8.63	256	7.75	237	9.04	294	11.49	257	10.23	1576
Cluster-33515.101822	228	13.84	150	10.47	258	13.99	252	17.33	442	24.43	309	20.03	328	23.04	324	23.16	516	28.03	398	23.67	682	29.51	375	21.47	498	35.67	398	29.28	322	24.75	974
Cluster-33515.101828	96	3.66	95	4.19	114	3.87	32	1.39	57	1.98	66	2.7	44	1.93	43	1.93	59	2.02	35	1.31	36	0.98	50	1.8	26	1.18	27	1.25	22	1.05	1373
Cluster-33515.101842	52	1.46	25	0.81	64	1.59	102	3.24	126	3.2	90	2.71	80	2.56	56	1.84	74	1.86	209	5.72	252	5	205	5.41	191	6.35	139	4.74	117	4.05	1764
Cluster-33515.101845	8.17	2.91	2	0.78	3	1.01	8	3.16	6	1.99	4	1.43	2	0.91	8	3.47	11	3.43	4	1.41	9	2.37	9	3.01	9	3.55	6	2.48	8	4.37	408
Cluster-33515.101850	73	1.21	80	1.54	99	1.45	108	2.04	94	1.41	107.88	1.93	85	1.6	87.02	1.69	119.99	1.79	85	1.38	151	1.77	128.86	2.02	102	2.02	111	2.25	84	1.71	2770
Cluster-33515.101852	81	1.44	77	1.59	79	1.24	81	1.63	117	1.88	96	1.84	82	1.66	84	1.75	122	1.94	81	1.41	147	1.85	134	2.24	55.04	1.16	87	1.88	87	1.9	2608
Cluster-33515.101871	163	4.53	126	4.06	199	4.91	176	5.56	156	3.94	165	4.94	157	4.99	158	5.15	218	5.44	220	5.98	265	5.22	204	5.35	48	1.59	110	3.73	112	3.85	1773
Cluster-33515.101876	29.22	1.49	27.76	1.63	31.86	1.45	107.79	6.22	112.78	5.22	109	5.94	97.82	5.74	122.66	7.34	107.83	4.92	90	4.49	141.84	5.14	115.88	5.56	44.92	2.7	24	1.48	22	1.41	1104
Cluster-33515.101889	142	2.34	176	3.36	205	2.98	285	5.32	247	3.68	298	5.28	191.01	3.57	224	4.31	260	3.83	379	6.09	505	5.87	314	4.87	385	7.55	430	8.63	460	9.28	2793
Cluster-33515.101931	170.92	3.28	163.38	3.63	207.23	3.52	149.16	3.25	151.34	2.63	149.59	3.09	147.68	3.23	164.79	3.7	189.7	3.26	176.21	3.3	230.3	3.13	174.29	3.15	121.88	2.78	150.35	3.52	179.58	4.23	2437
Cluster-33515.101945	588.99	8.92	486.65	8.55	646	8.64	336.99	5.8	412.95	5.67	409.13	6.68	402	6.92	352.33	6.24	442.99	6.02	325.57	4.81	452.47	4.85	364.06	5.2	233	4.21	216.99	4.01	250	4.64	3008
Cluster-33515.101946	10	2	9	2.02	8	1.47	3	0.67	4	0.74	8	1.66	5	1.21	4	0.96	7	1.24	6	1.18	5	0.73	6	1.13	2	0.46	3	0.71	6	1.67	501
Cluster-33515.101952	83	5.63	72	5.61	100	6.07	90	6.91	58	3.58	78.94	5.71	79	6.22	60.49	4.84	106.91	6.49	52	3.46	108	5.23	81	5.18	34	2.72	35	2.87	34	2.93	903
Cluster-33515.102025	39	6.3	26	4.75	46	6.79	64	11.64	83	12.33	84	14.19	69	13.39	60	11.58	63	9.06	74	11.78	91	10.64	63	9.6	2	0.37	7	1.35	32	7.03	550
Cluster-33515.102059	22	0.72	20	0.76	14	0.41	19	0.71	23	0.68	31	1.09	19	0.71	26	1	42	1.23	31	0.99	48	1.12	47	1.45	23	0.9	20	0.8	24	0.98	1550
Cluster-33515.102094	24	0.95	26	1.19	16	0.56	43	1.93	38	1.37	54	2.29	25	1.14	41	1.91	41	1.45	47	1.82	61	1.72	30	1.12	37	1.74	61	2.94	33	1.63	1334
Cluster-33515.102096	15	0.94	21	1.52	11	0.62	26	1.85	29	1.66	21	1.41	15	1.09	12	0.89	18	1.01	24	1.48	26	1.16	33	1.96	29	2.15	42	3.2	32	2.55	951
Cluster-33515.102098	25	0.47	30	0.66	22	0.37	72	1.54	66	1.13	74	1.5	58	1.24	68.87	1.52	67	1.13	106	1.95	178	2.37	104	1.85	153	3.43	159	3.65	138	3.2	2475
Cluster-33515.102099	39	0.97	36	1.04	35	0.77	96	2.71	77	1.74	94	2.52	62	1.76	84	2.45	140	3.12	128	3.11	233	4.1	157	3.68	173	5.12	268	8.12	231	7.09	1948
Cluster-33515.102147	135	1.77	169	2.57	147	1.7	98	1.46	115	1.37	114	1.61	98	1.46	111	1.7	127	1.49	111.05	1.42	126	1.17	112	1.39	65	1.02	61.39	0.98	43	0.69	3425
Cluster-33515.102176	49	0.47	38	0.43	38	0.32	210	2.31	313.65	2.74	289	3.01	914	10.02	1098	12.39	1617	14.01	681	6.42	878	5.99	871	7.93	1284	14.8	1154	13.61	1002	11.81	4546
Cluster-33515.10219	71.01	7.27	45	5.26	70.99	6.55	64	7.41	94	8.8	65	7.05	45	5.42	50	6.07	75.99	6.95	31	3.12	64	4.7	42	4.06	11	1.32	5	0.62	6	0.8	698
Cluster-33515.102198	11	0.62	8	0.52	10	0.5	49	3.13	59	3.03	54	3.25	29	1.89	40	2.65	77	3.88	73	4.03	94	3.77	84	4.47	50	3.33	42	2.87	35	2.49	1026
Cluster-33515.10220	109	0.95	93	0.94	89	0.69	140	1.39	133	1.05	95	0.9	130	1.29	129	1.32	191	1.5	134	1.14	226	1.39	193	1.59	49	0.51	41	0.44	34	0.36	4998
Cluster-33515.102257	89	2.5	85	2.76	87	2.17	70	2.23	67	1.71	56	1.69	40	1.28	43	1.42	34	0.86	45	1.24	79	1.57	48	1.27	34	1.14	37	1.27	38	1.32	1758
Cluster-33515.102265	24.03	1	14.98	0.72	14	0.52	17.98	0.85	11	0.41	14.19	0.63	14	0.67	16.58	0.81	9	0.33	10.24	0.42	12.15	0.36	18	0.7	9.09	0.45	6.18	0.31	8	0.41	1287
Cluster-33515.102269	186	2.05	141	1.8	196	1.91	192	2.4	245	2.45	184	2.19	203	2.54	167	2.15	201	1.99	133	1.43	235	1.83	218	2.27	58	0.76	117	1.57	144	1.94	4021
Cluster-33515.102296	47	1.54	41	1.55	26	0.75	34	1.26	26	0.77	47	1.65	47	1.76	56	2.14	81	2.37	85.01	2.72	138	3.2	119	3.67	176.99	6.87	207.95	8.27	156	6.32	1554
Cluster-33515.102338	165	10.89	90	6.82	158	9.32	102	7.62	130	7.81	112	7.88	117	8.95	95	7.39	98	5.78	73	4.72	131	6.17	100	6.22	56	4.35	60	4.79	70	5.87	920
Cluster-33515.102351	58	1.2	59	1.41	60	1.1	184	4.32	188	3.53	150	3.34	150	3.54	170	4.12	220	4.08	252	5.09	393	5.76	266	5.19	151	3.72	145	3.66	119	3.03	2281
Cluster-33515.102374	206	1.92	199	2.16	218	1.8	256	2.72	284	2.4	287	2.89	206	2.18	228	2.49	348.85	2.92	298	2.72	509	3.36	369	3.25	282	3.14	356	4.06	313	3.57	4692
Cluster-33515.102435	106	2.86	59	1.84	105.95	2.54	212	6.5	237	5.81	203	5.9	139	4.29	147	4.65	169	4.09	119	3.14	199	3.81	170	4.33	47	1.51	17	0.56	29	0.97	1817
Cluster-33515.102455	263	1.71	249	1.88	275	1.58	413	3.06	516	3.04	440	3.1	521	3.85	587	4.47	667	3.9	762	4.85	1102	5.07	753	4.63	826	6.43	723	5.75	776	6.16	6595
Cluster-33515.102470	84	2.77	69	2.63	97	2.83	186	6.95	285	8.52	263	9.31	497.96	18.77	331.88	12.81	391.88	11.56	400.95	12.91	595	13.9	369	11.46	241.97	9.46	429	17.19	312	12.75	1544
Cluster-33515.102472	377	7.07	377	8.19	447	7.41	299	6.37	287	4.88	268	5.42	262	5.59	252	5.53	388	6.52	332	6.08	403	5.35	283	5	382	8.53	379	8.67	444	10.23	2486
Cluster-33515.102482	7	0.62	6	0.6	6	0.47	11	1.09	13	1.04	8	0.75	17	1.75	11	1.14	21	1.65	14	1.21	31	1.95	14	1.16	25	2.58	26	2.76	20	2.27	764
Cluster-33515.102483	69	0.8	81	1.09	100	1.02	80	1.05	100	1.05	82	1.03	85	1.12	99	1.34	120	1.25	135	1.53	282	2.31	164.12	1.8	172	2.38	208	2.95	188	2.67	3834
Cluster-33515.102487	80.85	0.76	41	0.45	92	0.76	183	1.96	239	2.04	218	2.22	184	1.97	198	2.18	279	2.36	423.84	3.9	611	4.07	612	5.43	545	6.13	644	7.4	538	6.18	4655
Cluster-33515.10251	165	3.52	144	3.56	182	3.43	126	3.05	167	3.23	131	3.01	169	4.11	106	2.65	141	2.7	145	3.02	152	2.29	150	3.02	101	2.56	78	2.03	79	2.07	2222
Cluster-33515.102510	18	1.58	11	1.11	22	1.74	39	3.88	30	2.41	65	6.07	69	7.1	77	8.01	96	7.55	189	16.32	222	13.98	212.01	17.6	365	37.67	369	39.19	358.01	40.67	764
Cluster-33515.102512	48	1.31	58	1.83	50	1.21	18	0.56	41	1.01	25	0.73	36	1.12	27	0.86	35	0.85	92	2.45	55	1.06	95	2.44	85	2.75	39	1.29	160	5.38	1805
Cluster-33515.102528	7	0.52	7	0.6	9.05	0.61	32	2.71	44	3	42	3.34	45	3.91	25	2.2	42	2.81	56	4.1	62	3.31	86.99	6.13	20	1.76	19	1.72	20	1.91	847
Cluster-33515.102534	135	2.65	122	2.77	138	2.39	215	4.79	262.74	4.67	246	5.2	214	4.78	239	5.48	292	5.14	254	4.87	405	5.62	227	4.2	268	6.26	285	6.82	283	6.82	2390
Cluster-33515.102559	286	6.26	287	7.28	290	5.62	142	3.53	184	3.65	187	4.41	248	6.19	202	5.18	250	4.91	244	5.22	310.98	4.82	312	6.44	240	6.25	257	6.86	292	7.87	2172
Cluster-33515.102574	34	0.63	34	0.73	55	0.9	217	4.54	283	4.73	231	4.59	164	3.44	165	3.56	288	4.76	251	4.52	414	5.4	307	5.33	144	3.16	121	2.72	106	2.4	2525
Cluster-33515.10261	115.19	9.16	90.67	8.26	235.42	16.78	1033.36	92.96	1341.79	97.31	1238.03	104.69	999.97	92.65	669.34	62.83	877.29	62.34	1124.17	87.67	1404.53	79.82	1110.99	83.31	693.68	64.8	208.03	19.99	343.28	35.02	814
Cluster-33515.102647	21	2.62	18	2.55	24	2.71	9	1.27	15	1.71	11	1.44	12	1.77	16	2.37	25	2.78	22	2.7	68	6.1	26	3.06	20	2.9	18	2.69	23	3.8	626
Cluster-33515.102681	37	0.9	20	0.56	46	0.99	88	2.42	105	2.31	126	3.29	136	3.76	125	3.55	175	3.8	153	3.63	220	3.78	126	2.88	89	2.57	93	2.75	105	3.14	1990
Cluster-33515.102722	17	0.63	24	1.03	27	0.89	75	3.16	57	1.92	70	2.79	43	1.83	55	2.39	64	2.13	126	4.57	177	4.66	81	2.83	92	4.05	66	2.98	88	4.06	1404
Cluster-33515.102767	200	4.15	199	4.79	187	3.43	215	5.07	324	6.1	265	5.92	181	4.28	212	5.15	269	5.01	401	8.13	476	6.99	331	6.48	243	6	205	5.19	208	5.31	2275
Cluster-33515.102799	38	0.59	38	0.69	29	0.4	45	0.8	62	0.88	39	0.66	61	1.08	47	0.86	63	0.88	51	0.78	56	0.62	64	0.94	67	1.25	60	1.14	62	1.19	2922
Cluster-33515.102833	22	0.51	13.26	0.36	31	0.64	50	1.33	80	1.7	34	0.86	32.12	0.86	30	0.82	41	0.86	54.09	1.24	76	1.26	54	1.19	25.92	0.72	20.77	0.59	23	0.66	2053
Cluster-33515.102848	73	0.44	94	0.65	89	0.47	114	0.77	118	0.64	128	0.83	153	1.03	156	1.09	174	0.93	319	1.86	344	1.45	344	1.94	720	5.13	582	4.24	593	4.31	7171
Cluster-33515.102860	82	1.69	53	1.27	116	2.12	125	2.93	186	3.48	149	3.31	84	1.98	82	1.98	107	1.98	73	1.47	147	2.15	102	1.99	35	0.86	13	0.33	19	0.48	2285
Cluster-33515.102886	361	4.15	356	4.75	438	4.45	334	4.37	516	5.38	403	5	438.01	5.72	451	6.06	544	5.61	396	4.45	631	5.13	451	4.89	589	8.08	572	8.03	621	8.73	3866
Cluster-33515.102923	43	0.92	51.9	1.29	61.99	1.18	136.7	3.33	110.01	2.14	104	2.41	161	3.94	132	3.32	214.36	4.13	233	4.89	373.68	5.68	323.35	6.55	415	10.61	486	12.72	507.29	13.41	2209
Cluster-33515.102982	112	2.5	79	2.05	150	2.97	176	4.47	278.28	5.64	341	8.21	472	12.03	317	8.3	430.78	8.64	330	7.21	548	8.68	349	7.36	221	5.88	297	8.09	229	6.31	2133
Cluster-33515.102993	18	0.92	11	0.65	19	0.86	21	1.21	12	0.56	25	1.36	16	0.94	16	0.96	45	2.05	12	0.6	9.18	0.33	12	0.58	13	0.78	12	0.74	14	0.9	1104
Cluster-33515.103011	20	5.41	19	5.7	16	4.04	16	4.83	17	4.26	15	4.15	11	3.71	16	5.23	15	3.58	21	5.62	26	5.16	21	5.34	43	13.11	38.83	12.33	18	7.11	446
Cluster-33515.103045	9	8.54	3	2.97	14	13.54	6	6.17	11	10.05	16	14.17	6	7.99	4	4.77	15	11.85	5	4.67	8	5.77	9	7.79	2	1.96	2	2.11	4	6.89	324
Cluster-33515.103052	31	1.38	20	1.03	57	2.26	53	2.68	47	1.9	78	3.72	70	3.58	69	3.61	88	3.51	270	11.76	289	9.14	283	11.88	680	35.84	697	37.69	661	36.81	1220
Cluster-33515.103064	180	6.76	158	6.86	236	7.88	110	4.69	155	5.29	120	4.84	113	4.87	91	4.01	140	4.71	77	2.83	114	3.04	116	4.11	84	3.74	83	3.79	79	3.7	1390
Cluster-33515.103069	47	0.4	37	0.37	55	0.41	187	1.82	175.96	1.36	189	1.75	172	1.67	186.04	1.86	249	1.91	192	1.6	245	1.48	199	1.6	117	1.19	88	0.92	139	1.45	5095
Cluster-33515.103183	179	5.77	129	4.81	185	5.29	50	1.83	88	2.58	45	1.56	73	2.7	79	2.99	98	2.83	66	2.08	76	1.74	49	1.49	84	3.22	82	3.22	55	2.2	1570
Cluster-33515.103184	204	4.14	146	3.43	252	4.53	105	2.42	140.97	2.6	131	2.87	112	2.59	153	3.63	177	3.22	138	2.74	190	2.73	142	2.72	88	2.13	93	2.3	94.87	2.37	2319
Cluster-33515.103205	43	1.16	48	1.49	39	0.93	33	1.01	56	1.37	54	1.56	60	1.84	64	2.01	71	1.71	48	1.26	123	2.34	69	1.75	30	0.96	39	1.28	42	1.39	1825
Cluster-33515.103206	41	1.21	43	1.47	46	1.21	64	2.15	69	1.85	72	2.29	48	1.62	65	2.25	82	2.17	69	2	134	2.81	77	2.15	59	2.07	51	1.84	46	1.68	1685
Cluster-33515.103212	82	1.75	98	2.43	140	2.65	86	2.09	88	1.71	100	2.3	45	1.1	73	1.83	92	1.76	86	1.8	137	2.07	104	2.1	76	1.93	43	1.12	94	2.47	2217
Cluster-33515.103239	17	0.58	16	0.63	12	0.36	35	1.34	49	1.51	46	1.67	39	1.51	33	1.31	58	1.76	48	1.59	76	1.82	71	2.26	55	2.21	42	1.73	38	1.6	1511
Cluster-33515.103240	45	1.1	33	0.93	51	1.1	74.94	2.08	95	2.1	83	2.18	58	1.61	69	1.97	118	2.58	132	3.15	149	2.57	123	2.83	90	2.61	82	2.44	77	2.32	1980
Cluster-33515.103297	76	3.49	36	1.9	90	3.67	55	2.86	49	2.04	67	3.29	64	3.38	40	2.15	82	3.37	115	5.16	112.02	3.65	117	5.06	39	2.12	40	2.23	42	2.41	1193
Cluster-33515.103305	43	2.1	47	2.64	73	3.17	12	0.66	11	0.49	19	0.99	26	1.46	31	1.78	17	0.74	19	0.91	40	1.39	24	1.1	14	0.81	16	0.95	15	0.92	1140
Cluster-33515.103306	24	3.56	17	2.85	22	2.97	12.02	2.01	13	1.77	11	1.71	7	1.24	6	1.06	18	2.38	8.32	1.22	3.5	0.37	7	0.98	11	1.89	6.63	1.18	7	1.4	573
Cluster-33515.103310	264	4.76	243	5.08	297	4.73	274	5.61	259	4.23	250	4.86	204	4.19	232	4.89	300	4.85	285	5.02	479	6.11	335	5.69	320	6.87	394	8.66	360	7.97	2574
Cluster-33515.103311	304	2.91	243.93	2.71	309	2.61	261	2.84	306	2.65	240.02	2.48	238	2.59	254.01	2.84	313.13	2.69	340.78	3.19	396.18	2.68	409.3	3.7	262.99	3.01	256.99	3.01	238	2.78	4582
Cluster-33515.10332	114.34	1.98	77.52	1.56	111.18	1.7	146	2.88	115.88	1.82	229.99	4.3	84.55	1.67	117.14	2.38	319.35	4.97	48.66	0.82	70.44	0.86	106.6	1.74	16.5	0.34	19	0.4	166	3.53	2664
Cluster-33515.103322	22.57	5.12	9.42	2.39	14.57	3.06	17.37	4.41	13.34	2.79	11.87	2.77	11.35	3.16	12.81	3.49	24.04	4.82	20.67	4.63	34.14	5.65	33.5	7.15	26.91	6.94	23.91	6.4	24	7.73	476
Cluster-33515.10334	33	0.57	26	0.52	32	0.49	68	1.34	77	1.21	78	1.46	81	1.6	76	1.55	137	2.14	106	1.8	166	2.04	133	2.18	107	2.22	207	4.39	161	3.44	2658
Cluster-33515.103346	194	1.91	176	2.02	234	2.04	206	2.31	252	2.25	218	2.32	161	1.8	194	2.24	276	2.44	303.02	2.92	423.85	2.95	288.99	2.69	327.64	3.86	422	5.08	401	4.83	4457
Cluster-33515.103358	92	3.35	111	4.67	74	2.39	49	2.02	62	2.05	46	1.8	27	1.13	31	1.32	36	1.17	29	1.03	54	1.4	31	1.06	10	0.43	11	0.49	16	0.72	1425
Cluster-33515.103361	44	1.48	54	2.11	66	1.98	120	4.6	114	3.49	101	3.66	85	3.28	101	4	115	3.48	159	5.25	333	7.97	215	6.84	241	9.65	343	14.08	272	11.4	1514
Cluster-33515.103373	97.89	3.92	61.43	2.84	120.92	4.3	65.94	2.99	87.05	3.17	116.84	5.02	71.27	3.27	115.3	5.42	132.89	4.77	109.29	4.28	243.11	6.91	188.92	7.13	189.05	8.97	237.62	11.56	186.84	9.33	1323
Cluster-33515.103403	153.94	2.83	127.23	2.71	195.99	3.19	291.04	6.08	270.06	4.5	325.79	6.46	292.38	6.12	253	5.44	357.91	5.9	582.64	10.46	862.24	11.22	605.91	10.5	845.7	18.52	789.9	17.71	718.13	16.21	2530
Cluster-33515.103404	27	0.33	41	0.58	48	0.52	145	2	136	1.5	204	2.68	338	4.67	420	5.97	619.98	6.77	435	5.17	536	4.61	409	4.69	781	11.33	767	11.39	735	10.93	3671
Cluster-33515.103424	83	1.45	73	1.48	66	1.02	39	0.78	44	0.7	36	0.68	45	0.9	52	1.07	62	0.97	35	0.6	42	0.52	30	0.5	31	0.65	30	0.64	30	0.65	2639
Cluster-33515.10343	18	1.02	16	1.04	17	0.86	43	2.76	69	3.56	42	2.54	51	3.34	56	3.74	53	2.69	91	5.05	236	9.53	170	9.09	181	12.12	263	18.08	109	7.8	1022
Cluster-33515.103434	20	1.13	14	0.91	12	0.61	29	1.86	44	2.27	37	2.24	29	1.9	16	1.07	30	1.52	32	1.77	65	2.62	64	3.42	6	0.4	20	1.37	17	1.21	1023
Cluster-33515.10346	30.33	1.45	27.71	1.52	28.63	1.21	54.03	2.92	47.94	2.08	56.06	2.86	27.86	1.53	15.6	0.87	59.69	2.55	72.92	3.4	65.62	2.22	63.27	2.84	76.02	4.29	87.95	5.09	72.51	4.33	1159
Cluster-33515.103466	29	0.98	27	1.06	57	1.72	44	1.69	58	1.79	71	2.59	67	2.6	98	3.9	65.69	2	68	2.26	92	2.22	123	3.94	175	7.05	192	7.93	95	4	1507
Cluster-33515.103467	14	0.63	22	1.15	19.64	0.79	57.92	2.98	37	1.52	56	2.72	55	2.87	61	3.25	83.93	3.4	80	3.55	99	3.19	90	3.84	134	7.19	110	6.05	102	5.78	1204
Cluster-33515.103471	333.58	3.44	263.99	3.16	379.24	3.45	342.59	4.02	400.99	3.75	395.48	4.4	302.71	3.54	311.92	3.76	403.86	3.74	239.55	2.41	499.57	3.64	327.08	3.18	164.02	2.02	147.29	1.85	136.62	1.72	4276
Cluster-33515.103474	12.01	2.96	4.01	1.1	16	3.67	6	1.66	22	5.02	15.98	4.05	23	7.01	15.77	4.69	23	5.02	8	1.95	18	3.25	11	2.55	10	2.79	8	2.32	3	1.07	461
Cluster-33515.103496	35	0.97	20	0.64	22	0.54	30	0.94	23	0.58	32	0.95	43	1.36	28	0.91	65	1.62	64.14	1.74	90	1.77	61	1.6	100	3.3	112	3.78	147	5.04	1777
Cluster-33515.103514	104	1.67	112	2.08	140	1.98	77	1.4	123	1.79	81	1.4	102	1.86	107	2	109	1.57	128	2	129	1.46	121	1.83	71	1.36	120	2.34	107	2.1	2860
Cluster-33515.103528	268	3.38	176	2.58	312	3.47	486	6.96	518	5.92	487	6.63	354	5.07	331	4.88	418	4.73	368	4.53	465	4.14	396	4.71	64	0.96	37	0.57	44	0.68	3552
Cluster-33515.103563	261	8.64	261	9.98	254	7.46	188	7.06	236	7.09	153	5.44	140	5.3	118	4.58	203	6.02	104	3.37	228	5.35	155	4.84	89	3.5	50	2.01	58	2.38	1538
Cluster-33515.103641	42	5.03	36	4.9	31	3.35	27	3.64	28	3.07	29	3.66	29	4.1	22	3.12	36	3.84	30	3.53	38	3.27	16	1.8	38	5.29	41.34	5.94	28	4.42	640
Cluster-33515.103642	211	3.53	193	3.74	252.99	3.74	146.03	2.77	159	2.41	149	2.69	111	2.11	142	2.78	199	2.99	120	1.96	175	2.07	130	2.05	107	2.13	131	2.67	143.01	2.93	2751
Cluster-33515.103651	207	37.39	96	19.52	260	43.03	148	30.03	141	23.43	140	26.31	107	23.35	111	23.99	153	24.54	105	18.69	139	18.21	120	20.41	61	12.65	34	7.31	31	7.71	523
Cluster-33515.103671	94	1.34	72	1.19	61.68	0.78	104	1.68	125	1.61	115	1.77	121	1.96	112	1.87	155	1.98	131	1.82	151	1.52	145	1.95	162	2.75	151	2.62	157	2.74	3178
Cluster-33515.103685	91	1.75	54	1.2	104	1.77	241	5.26	331	5.77	237	4.91	307	6.72	253	5.69	264.98	4.56	264	4.95	425	5.78	349	6.32	79	1.81	52	1.22	64	1.51	2434
Cluster-33515.103702	22	2.69	10	1.39	17	1.88	29	4.01	35	3.93	21.3	2.75	30	4.35	27	3.93	40	4.37	18	2.17	42	3.7	34	3.93	27	3.85	52	7.64	26	4.21	632
Cluster-33515.103704	8	0.78	10	1.12	10	0.88	13	1.44	14	1.25	19	1.97	12	1.38	23	2.67	43	3.76	5	0.48	41	2.88	29	2.68	11	1.26	41	4.84	21	2.68	716
Cluster-33515.103805	7	0.87	8	1.13	10	1.13	14	1.97	14	1.6	17	2.23	11	1.62	15	2.22	17	1.89	21	2.57	59	5.29	46	5.41	62	8.99	74	11.07	50	8.26	626
Cluster-33515.103816	18	3.37	15	3.16	33	5.67	17	3.57	17	2.93	14	2.72	19	4.31	20	4.48	22	3.65	29	5.35	36	4.89	20	3.52	11	2.36	20	4.45	19	4.92	515
Cluster-33515.103850	20	1.08	16	0.99	27	1.3	18	1.1	17	0.84	22	1.27	21	1.31	19	1.21	23	1.11	24	1.27	22	0.85	21	1.07	18	1.15	19	1.24	18	1.22	1058
Cluster-33515.103852	458.96	5.32	418.03	5.62	453.95	4.64	282.83	3.72	341.88	3.59	258	3.23	259	3.41	292	3.95	424.98	4.42	301	3.4	438.96	3.59	364	3.98	256.96	3.55	251	3.55	226	3.2	3840
Cluster-33515.103861	154	5.55	177	7.37	184	5.89	126	5.16	165	5.4	124	4.8	124	5.12	136	5.75	198	6.4	136	4.8	185	4.73	151	5.13	123	5.26	94	4.12	101	4.53	1436
Cluster-33515.103886	60	4.13	63	4.97	61	3.75	29	2.26	25	1.57	24	1.76	36	2.87	21	1.7	18	1.11	18	1.21	17	0.83	11	0.71	11	0.89	13	1.08	15	1.31	895
Cluster-33515.104021	19	0.47	18	0.51	29	0.63	46	1.28	57	1.27	67.02	1.77	20	0.56	38	1.09	53	1.16	108.99	2.61	107	1.86	126	2.91	140	4.08	109.01	3.25	93.01	2.81	1973
Cluster-33515.104026	71.42	50.24	53.18	39.69	58.34	40.9	52.56	40.36	58.01	38.86	58.18	39.15	49.21	47.36	58.91	51.66	81.69	48.87	82.09	57.15	103	54.78	77.72	50.51	75.38	56.01	61.64	48.84	46.71	57.14	344
Cluster-33515.104060	62	0.92	56	0.97	81	1.06	112	1.89	95	1.28	171	2.74	113	1.91	125	2.17	173	2.31	289	4.19	303	3.18	259	3.63	259	4.59	307	5.57	274	4.99	3059
Cluster-33515.104072	31	0.5	20	0.37	50	0.71	48	0.88	43	0.63	63	1.09	48	0.88	48	0.9	84	1.21	76	1.19	140	1.59	120	1.82	106	2.03	178	3.49	143	2.82	2853
Cluster-33515.104115	175	3.45	144	3.29	193	3.37	97	2.17	116	2.07	114	2.42	72	1.62	74	1.71	72	1.27	83	1.6	121	1.69	87	1.62	70	1.64	41	0.99	50	1.21	2379
Cluster-33515.104123	137	2.68	120	2.72	150	2.59	72	1.6	106	1.88	89	1.87	88	1.96	87	1.99	115	2.01	64	1.22	110	1.52	78	1.44	69	1.61	73	1.74	77	1.85	2398
Cluster-33515.10413	3	1.24	4	1.8	5.05	2	4	1.83	8	3.09	7	2.88	8.99	4.82	6	3.04	2	0.72	2	0.82	4.86	1.49	9	3.48	7.09	3.21	3	1.43	4	2.61	391
Cluster-33515.104153	8	0.48	13	0.89	10	0.53	31	2.1	21	1.14	48	3.06	39	2.69	41	2.88	63	3.36	58	3.39	95	4.04	63	3.54	47.78	3.36	79	5.71	52	3.92	986
Cluster-33515.104154	71	6.02	71	6.89	122	9.28	97	9.3	132	10.21	112	10.08	78	7.72	85	8.51	135	10.22	115	9.56	166	10.06	162	12.95	35	3.48	54	5.53	48	5.24	782
Cluster-33515.104225	147	2.95	173	4.03	177	3.14	101	2.3	154	2.8	126.98	2.75	123	2.81	118	2.77	168	3.03	87	1.71	115	1.63	130	2.46	60	1.43	66	1.62	59	1.46	2341
Cluster-33515.104245	13.2	0.78	10.6	0.72	23.14	1.22	5	0.34	10.02	0.54	7.01	0.44	18.17	1.24	17	1.18	13.99	0.74	84.14	4.88	67.81	2.86	78.59	4.39	135.71	9.49	176.45	12.67	163.82	12.27	991
Cluster-33515.104246	2	0.52	3	0.86	2	0.48	4	1.16	4	0.96	3	0.8	4	1.28	2	0.63	7	1.6	5	1.28	18	3.41	10	2.43	32.01	9.36	34	10.35	18	6.76	453
Cluster-33515.104247	7.8	0.79	10.4	1.21	11.86	1.09	6	0.69	7.98	0.74	5.99	0.65	21.83	2.61	6	0.72	13.01	1.18	24.86	2.48	29.19	2.13	54.41	5.22	99.29	11.8	131.55	16.11	104.18	13.81	701
Cluster-33515.104290	8	9.15	6	7.11	12	14.18	7	8.64	6	6.66	12	12.62	9	14.64	2	2.89	4	3.75	6	6.73	3	2.61	5	5.17	1	1.17	1	1.27	2	4.25	313
Cluster-33515.104387	72.46	0.84	94	1.27	104	1.07	90	1.19	84	0.88	117	1.47	75	0.99	62.9	0.85	102	1.06	143	1.62	189	1.55	187	2.05	190	2.63	212	3	289	4.1	3833
Cluster-33515.104388	16	1.74	19	2.36	16	1.57	20	2.46	23	2.29	17	1.96	7	0.9	14	1.81	23	2.24	25	2.68	41	3.21	38	3.9	37	4.7	41	5.37	49	6.99	674
Cluster-33515.104390	7	0.63	6	0.62	5	0.4	30	3.04	54	4.42	36	3.43	23	2.41	47	4.99	33	2.65	59	5.2	56	3.6	37	3.13	16	1.68	19	2.06	11	1.28	755
Cluster-33515.104402	198	2.13	213	2.66	244	2.32	347	4.25	387	3.77	471	5.47	472	5.77	525	6.6	759	7.33	656	6.9	1002	7.62	607	6.16	673	8.65	852	11.2	651	8.56	4109
Cluster-33515.104455	156	6.48	105	5.03	150	5.54	166	7.82	344	12.98	151	6.73	136	6.49	124	6.05	134	4.99	117	4.75	217	6.4	136	5.33	72	3.54	47	2.37	49	2.54	1286
Cluster-33515.10446	238	8.37	214	8.69	285	8.89	192	7.66	189	6.04	196	7.4	168	6.77	156	6.43	248	7.81	187	6.43	255	6.36	220	7.3	133	5.55	137	5.86	147	6.42	1465
Cluster-33515.104462	6	0.65	3	0.37	6	0.59	9	1.1	6	0.59	7	0.8	10	1.28	6	0.77	8	0.77	9	0.96	18	1.4	13	1.33	6	0.76	11	1.43	8	1.14	676
Cluster-33515.104467	11	0.69	12	0.87	6	0.34	5	0.36	17	0.97	12	0.8	21	1.53	11	0.81	20	1.12	17	1.05	11	0.49	15	0.89	37	2.74	24	1.82	13	1.03	952
Cluster-33515.104483	23	0.4	20	0.41	28	0.43	59	1.17	42	0.67	71	1.34	89	1.77	81	1.66	93	1.46	43	0.73	89	1.1	78	1.29	74	1.54	80	1.71	44	0.94	2644
Cluster-33515.1045	34	1.19	49	1.99	92	2.87	41	1.63	69	2.2	44	1.66	44	1.77	30	1.23	60	1.89	36	1.24	31	0.77	34	1.13	11	0.46	10	0.43	10	0.44	1467
Cluster-33515.10452	26	1.06	30	1.42	22	0.8	43	2	44	1.64	44	1.93	31	1.46	53	2.55	63	2.31	70	2.8	74	2.15	52	2.01	34	1.65	20	1	18	0.92	1300
Cluster-33515.104529	3.26	1.29	7.76	3.34	5	1.89	7	3.06	12	4.43	8	3.15	8	4.08	7	3.38	15	5.17	14	5.48	2.27	0.66	3	1.11	18	7.82	5	2.28	2	1.24	396
Cluster-33515.104537	42	0.61	32	0.54	57	0.74	104	1.73	83	1.1	136	2.15	135	2.25	96	1.64	116	1.52	215	3.07	306.97	3.18	199	2.75	375	6.54	383	6.84	417	7.48	3101
Cluster-33515.104591	2237.32	53.59	1561.49	43.31	2521.06	53.46	1209.54	32.9	2232.03	48.5	1298.15	33.47	1495.81	40.87	1482	41.56	1641.89	35.26	1948.01	45.6	2915.16	49.46	1781.1	40.23	1746.93	49.78	2027.82	59.18	2241.91	66.21	2011
Cluster-33515.104597	56	0.9	52	0.97	70	1	109	2	131	1.92	107	1.86	89	1.63	102	1.92	116	1.68	80	1.26	174	1.99	114	1.73	38	0.73	36	0.71	25	0.49	2841
Cluster-33515.104641	31	0.43	34	0.54	38	0.46	50	0.78	61	0.76	79	1.18	114	1.79	98	1.58	145	1.8	287	3.87	392	3.83	329	4.28	521	8.58	515	8.68	557	9.41	3270
Cluster-33515.104643	71	1.93	42	1.32	67	1.61	67	2.06	59	1.45	78	2.28	53.24	1.65	44	1.4	64	1.56	51	1.35	76	1.46	73	1.87	46	1.48	43	1.42	51	1.71	1811
Cluster-33515.104645	284	5.59	296	6.75	333	5.8	226	5.05	284	5.07	243	5.15	213	4.77	203	4.67	234	4.13	214	4.11	282	3.93	228	4.23	197	4.62	201	4.82	186	4.5	2383
Cluster-33515.104663	61	1.98	38	1.42	60	1.73	39	1.44	53	1.56	46	1.6	45	1.67	48	1.83	72	2.09	42	1.33	49	1.13	46	1.41	83	3.2	77	3.04	58	2.33	1563
Cluster-33515.104674	48	0.7	55	0.93	41	0.53	83	1.37	88	1.16	78	1.22	71	1.17	60	1.02	117	1.52	57	0.81	80	0.82	84	1.15	48	0.83	35	0.62	29	0.52	3124
Cluster-33515.104687	1	0.42	4	1.85	2	0.82	4	1.88	7	2.79	4	1.69	2	1.11	3	1.56	3	1.11	2	0.84	9	2.85	6	2.39	16	7.45	10	4.89	5	3.37	388
Cluster-33515.104700	129	1.35	173	2.11	178	1.65	390	4.65	345.9	3.29	394	4.46	396	4.72	490.89	6.02	546.02	5.14	723.01	7.41	948.26	7.03	793	7.85	1148.85	14.39	1291.8	16.55	1231.1	15.78	4207
Cluster-33515.104717	12	2.59	14	3.39	5	1	6	1.45	4	0.8	9	2.01	4	1.06	7	1.82	7	1.34	4	0.85	2	0.32	3	0.61	9	2.22	5	1.28	3	0.91	485
Cluster-33515.104731	12.01	13.27	7.07	8.1	13	14.8	32.96	39.31	47.94	51.28	59.92	60.99	12.07	18.91	17.52	24.39	21.76	19.77	4.22	4.57	21.95	18.43	11.94	11.95	2.95	3.33	2	2.45	5.97	12.19	315
Cluster-33515.104789	107	1.85	128	2.57	124	1.9	482	9.48	513	8.05	429	8.01	384	7.56	278	5.63	640	9.94	434	7.34	519	6.36	349	5.7	183	3.77	244	5.15	240	5.1	2668
Cluster-33515.104805	11	1.1	7	0.8	15	1.35	8	0.91	11	1.01	23	2.44	12	1.41	15	1.78	17	1.52	49	4.82	62	4.45	62	5.86	219	25.66	228	27.52	182	23.74	707
Cluster-33515.10485	75	1.11	57	0.98	90	1.18	103	1.74	100	1.34	89	1.42	71	1.2	92	1.6	99	1.32	103	1.49	136	1.43	95	1.33	51	0.9	49	0.89	60	1.09	3063
Cluster-33515.104858	115	1.06	98	1.05	162	1.31	325.85	3.4	366.85	3.05	294.08	2.92	471	4.91	442.76	4.75	641.94	5.29	374.9	3.36	514.21	3.34	459.56	3.98	643.02	7.05	575.79	6.46	515.28	5.78	4764
Cluster-33515.10486	73	3.44	93	5.05	86	3.61	239	12.77	253	10.84	214	10.8	128	6.94	151	8.36	214	9.03	151	6.96	350	11.73	273	12.13	214	11.93	212	12.13	118	6.97	1169
Cluster-33515.104862	129	2.02	106	1.92	169	2.34	120	2.13	164	2.33	102	1.72	130	2.31	131	2.4	156	2.19	143	2.18	246	2.72	209	3.08	129	2.41	146	2.79	125	2.4	2921
Cluster-33515.104876	20	13.69	34	24.72	28	19.07	6	4.49	16	10.42	28	18.38	16.08	15.02	18	15.35	23	13.41	24	16.26	25	12.93	17	10.76	33	23.91	29	22.39	22	26.08	346
Cluster-33515.104938	206	2.18	165	2.03	262	2.45	300	3.62	369	3.54	338	3.87	320	3.85	333	4.13	507	4.82	373	3.86	549	4.11	360	3.6	236	2.99	215	2.78	247	3.2	4167
Cluster-33515.104946	64	2.56	45	2.08	51	1.81	38	1.73	76	2.76	37	1.59	22	1.01	27	1.27	38	1.36	40	1.57	42	1.19	36	1.36	26	1.23	19	0.92	26	1.3	1323
Cluster-33515.104952	19	0.32	20	0.39	25	0.37	46	0.87	46	0.7	36	0.65	66	1.25	47	0.92	61	0.91	65	1.06	120	1.42	60	0.94	48	0.95	83	1.69	84	1.72	2757
Cluster-33515.10498	58	1.19	46	1.1	84	1.53	28	0.65	25	0.47	41	0.91	31	0.73	29	0.7	27	0.5	38	0.76	76	1.11	53	1.03	28	0.69	18	0.45	13	0.33	2291
Cluster-33515.105016	73	5.32	70.9	5.93	65.27	4.26	30	2.48	38	2.52	28	2.17	35	2.97	28	2.41	26	1.69	34.02	2.43	46	2.39	38	2.61	6	0.51	26	2.29	23	2.14	861
Cluster-33515.105098	14	0.51	9	0.38	16	0.52	60	2.5	50	1.67	55	2.17	71	2.99	56	2.41	72	2.37	126	4.52	154	4.01	150	5.19	109	4.75	84	3.75	143	6.53	1416
Cluster-33515.105143	57	0.99	48	0.97	48	0.74	198	3.91	190.33	3	141	2.64	211.72	4.19	144.71	2.94	273.93	4.27	211.35	3.59	178.94	2.2	128.05	2.1	381.94	7.91	224.02	4.75	232.11	4.95	2658
Cluster-33515.105151	72	1.01	52	0.85	43	0.54	57	0.91	59	0.75	57	0.87	45	0.72	50	0.82	65	0.82	60	0.83	50	0.5	52	0.69	48	0.81	39	0.67	59	1.02	3209
Cluster-33515.105152	3	2.11	1	0.75	4	2.8	3	2.3	5	3.35	5	3.36	2	1.92	4	3.51	2	1.2	5	3.48	4	2.13	6	3.9	3	2.23	5	3.96	8	9.79	344
Cluster-33515.105153	118	3.47	135	4.59	138	3.6	159	5.31	241	6.43	185	5.85	149	5.01	153	5.27	202	5.32	259	7.44	303	6.31	180	4.99	313	10.93	223	7.98	192	6.99	1694
Cluster-33515.105155	13	0.98	15	1.3	5	0.34	35	2.99	52	3.58	97	7.79	29	2.55	21	1.87	15	1.01	15	1.11	15	0.81	13	0.92	347	30.78	159	14.5	11	1.06	842
Cluster-33515.105162	1	0.84	1	0.88	1	0.84	7	6.36	1	0.8	1	0.79	6	6.97	6	6.29	5.1	3.59	6.12	5.05	15.86	10.07	21.04	16.15	34.98	30.51	34.05	31.87	29.63	44.27	332
Cluster-33515.105166	2	1.93	1	1.01	6	5.9	29	30.29	9	8.36	22	19.77	27	36.58	37	44.85	44	35.29	40	37.98	71	52.02	57	50.14	107	106.5	105	112.74	122	214.18	323
Cluster-33515.105179	219	1.53	188.01	1.52	205	1.26	111	0.88	105	0.66	95	0.72	84	0.66	91	0.74	100	0.63	112	0.76	123	0.61	100	0.66	68	0.57	60	0.51	54	0.46	6174
Cluster-33515.105207	16	5.43	17	6.34	7	2.25	9	3.39	7	2.21	8	2.74	8	3.45	5	2.07	7	2.08	12	4.03	10	2.51	5	1.59	7	2.64	2	0.79	6	3.1	414
Cluster-33515.105208	51	1.45	31	1.02	59	1.49	30	0.97	21	0.54	25	0.76	26	0.84	20	0.67	32	0.82	26	0.72	30	0.6	22	0.59	26	0.88	12	0.42	20	0.7	1742
Cluster-33515.105209	172	2.69	178	3.23	223	3.08	355	6.31	325	4.61	357	6.02	307	5.46	251	4.59	338	4.74	254	3.88	370	4.09	282	4.16	172	3.21	187	3.57	201	3.85	2921
Cluster-33515.105210	105	1.63	80	1.44	119	1.64	43	0.76	63	0.89	57	0.96	54	0.96	52	0.95	52	0.73	37	0.56	53	0.58	44	0.65	50	0.93	36	0.68	31	0.59	2933
Cluster-33515.105211	61	1.22	68	1.58	77	1.37	98	2.23	60	1.09	79	1.71	90	2.06	84	1.97	119	2.14	79	1.55	164	2.33	114	2.16	119	2.84	129	3.16	127	3.13	2342
Cluster-33515.10524	244	2.52	210	2.51	299	2.72	353.03	4.14	383	3.58	356	3.96	331	3.87	319	3.84	401	3.71	465	4.68	601	4.38	535	5.2	373	4.59	377	4.74	390	4.91	4278
Cluster-33515.10527	16	21.21	7.68	10.48	20.86	28.85	9.48	13.52	11	14.23	9.25	11.13	31	58.91	22.86	38.35	47.16	50.62	5.06	6.55	17.89	18.04	11	13.08	8.03	10.75	4.03	5.9	2	4.99	305
Cluster-33515.105276	7	1.25	3	0.6	9	1.48	12	2.41	10	1.65	8	1.49	5	1.08	15	3.21	14	2.23	5.99	1.06	21	2.73	15	2.53	38	7.82	25	5.33	74	18.22	525
Cluster-33515.105316	217	4.08	156	3.4	233	3.87	156	3.33	222	3.78	163	3.3	200	4.28	217	4.77	247	4.16	135	2.48	188	2.5	149	2.64	104	2.33	132	3.03	137	3.16	2481
Cluster-33515.10534	28	1.2	17	0.84	37	1.41	34	1.66	46	1.8	56	2.58	56	2.77	38	1.92	56	2.16	98	4.12	100	3.05	96	3.89	135	6.87	143	7.47	131	7.04	1253
Cluster-33515.105349	65	1.24	41	0.91	73	1.23	47	1.02	70	1.21	57	1.17	55	1.2	48	1.07	57	0.98	73	1.36	65	0.88	66	1.19	34	0.77	32	0.75	34	0.8	2446
Cluster-33515.10535	50	0.79	57	1.05	54	0.76	582.54	10.52	452	6.51	355	6.09	285.99	5.17	146	2.71	701	9.99	376.06	5.84	104	1.17	38.37	0.58	21	0.4	59	1.14	94	1.83	2879
Cluster-33515.105404	24	0.4	21	0.41	21	0.31	22	0.42	36	0.54	27	0.48	39	0.74	35	0.68	49	0.73	72	1.17	119	1.4	97	1.52	101	2	131	2.66	149	3.04	2763
Cluster-33515.105436	24	0.66	26	0.83	37	0.9	53	1.65	46	1.15	55	1.62	34	1.07	56	1.8	64	1.57	52	1.4	104	2.02	73	1.89	28	0.91	58	1.94	51	1.73	1793
Cluster-33515.105438	24	0.83	16	0.64	27	0.82	43	1.68	29	0.91	34	1.26	37	1.46	32	1.29	29	0.89	32	1.08	52	1.27	32	1.04	36	1.47	27	1.13	27	1.15	1490
Cluster-33515.105439	19	0.55	29	0.98	13	0.34	21	0.7	18	0.48	16	0.5	20	0.67	22	0.75	33	0.86	13	0.37	27	0.56	15.85	0.44	28	0.97	75.97	2.7	21.01	0.76	1704
Cluster-33515.105449	42	1.21	27	0.9	37	0.95	42	1.38	53	1.39	40	1.24	110	3.63	85	2.87	129	3.34	144	4.06	288	5.89	234	6.37	475	16.29	506	17.78	584	20.85	1720
Cluster-33515.105488	122	8.96	115	9.68	126	8.28	83	6.9	119	7.96	95	7.43	142	12.12	77	6.67	141	9.25	140	10.08	150	7.86	133	9.21	118	10.19	88	7.81	63	5.91	857
Cluster-33515.105496	31	0.59	20	0.44	28	0.47	100	2.14	75	1.28	51	1.04	45	0.97	40	0.88	81	1.37	59	1.09	111	1.48	61	1.09	93	2.09	97	2.23	79	1.83	2472
Cluster-33515.105518	7	0.39	14	0.89	15	0.74	44	2.77	19	0.96	40	2.37	16	1.02	19	1.24	13	0.65	54	2.93	46	1.82	84	4.39	93	6.09	153	10.29	120	8.39	1038
Cluster-33515.105529	19	2.97	7	1.24	15	2.14	21	3.69	9.98	1.43	18	2.94	6	1.12	6	1.12	13.98	1.94	6	0.92	9	1.02	13	1.91	4	0.72	2	0.37	4	0.85	559
Cluster-33515.10553	37	1.65	48	2.46	58	2.3	122	6.16	174	7.04	166	7.92	164	8.39	126	6.59	167	6.66	72	3.14	170	5.38	146	6.13	18	0.95	18	0.97	31	1.73	1220
Cluster-33515.105538	15	0.33	16	0.4	16	0.31	22	0.55	37	0.73	37	0.87	39	0.97	34	0.87	42	0.82	104	2.22	132	2.04	71	1.46	233	6.05	285	7.58	281	7.55	2178
Cluster-33515.105539	36	0.87	24	0.67	52	1.11	107	2.93	135	2.95	124	3.21	337.05	9.26	229	6.46	416	8.98	448.98	10.57	457	7.79	387	8.79	726	20.8	951	27.9	886	26.31	2002
Cluster-33515.10554	19	1.05	24	1.52	28	1.37	69	4.3	80	4.01	91	5.35	68	4.32	58	3.75	99	4.87	52	2.8	89	3.49	69	3.58	8	0.52	6	0.4	20	1.39	1044
Cluster-33515.10555	77	0.88	55	0.73	81	0.82	138	1.8	213	2.22	227	2.82	385	5.02	406	5.45	513	5.29	453	5.08	580	4.71	315	3.41	181	2.48	193	2.71	267	3.75	3868
Cluster-33515.10559	40	1.18	54	1.85	55	1.44	70	2.35	168	4.51	98	3.11	136	4.6	108	3.74	120	3.18	323	9.34	370	7.75	346	9.65	203	7.13	174	6.26	236	8.64	1686
Cluster-33515.105600	89	0.95	63	0.78	112	1.05	237	2.87	388	3.75	249	2.87	58	0.7	63	0.79	128	1.22	325	3.38	393	2.96	309	3.11	343	4.37	663	8.63	975	12.7	4145
Cluster-33515.105615	36	0.49	50	0.78	35	0.42	81	1.24	90	1.1	97	1.41	84	1.29	73	1.15	113	1.37	92	1.21	157	1.5	96	1.22	156	2.51	178	2.93	212	3.5	3336
Cluster-33515.105617	57	1.79	28	1.02	57	1.59	60	2.14	72	2.06	51	1.72	70	2.52	71.98	2.65	115	3.24	147	4.52	86	1.92	28	0.83	15	0.56	41	1.57	75	2.93	1602
Cluster-33515.105625	32	0.37	44	0.59	38	0.39	48	0.63	32	0.34	43.99	0.55	41	0.54	44	0.6	43	0.45	39	0.44	85	0.7	45	0.49	129	1.79	115	1.63	145	2.06	3828
Cluster-33515.10568	165	5.12	206.32	7.4	216	5.94	132	4.65	134	3.77	159	5.3	131	4.65	104	3.78	180.01	5	173	5.25	180	3.96	198	5.79	137	5.05	101	3.81	94	3.61	1621
Cluster-33515.105688	54	2.92	50	3.11	55	2.65	29	1.77	43	2.11	50	2.89	34	2.12	36	2.29	33	1.6	49	2.59	65	2.5	34	1.73	39	2.49	23	1.51	34	2.31	1058
Cluster-33515.105689	126	2.01	134	2.48	155	2.18	85	1.54	142	2.05	106	1.82	98	1.78	129	2.4	153	2.19	111	1.73	154	1.74	107	1.61	97	1.84	80	1.56	123	2.4	2872
Cluster-33515.10569	59	0.92	58	1.05	70	0.97	67	1.19	65	0.92	73	1.23	85	1.51	76	1.39	109	1.53	92	1.41	76	0.84	57	0.84	40	0.75	48	0.92	85	1.63	2918
Cluster-33515.105718	222	9.39	186	9.08	264	9.93	186	8.93	191	7.34	155	7.03	127	6.17	149	7.4	185	7.01	128	5.3	174	5.23	106	4.23	94	4.71	86	4.42	83	4.39	1268
Cluster-33515.105736	15.73	3.33	16.65	3.95	10.02	1.96	12.98	3.08	20.24	3.95	22.84	5	18	4.66	20.57	5.23	31.22	5.86	29.94	6.26	19.4	2.99	18.02	3.59	18.78	4.54	24	6.02	13.81	4.11	489
Cluster-33515.105759	84	3.12	45	1.93	82	2.7	126	5.31	185	6.24	152.06	6.06	230.74	9.82	214	9.32	249	8.28	262	9.52	466	12.28	320.92	11.24	665	29.29	610.85	27.59	567.68	26.24	1403
Cluster-33515.10577	113	1.77	82	1.49	151	2.08	306	5.43	390	5.52	334	5.63	305	5.42	272	4.97	364	5.1	283	4.32	453	5.01	414	6.1	91	1.69	63	1.2	103	1.97	2924
Cluster-33515.105774	138	2.77	111.98	2.6	113	2.01	170	3.87	171	3.11	180	3.89	161	3.68	168	3.94	182	3.27	231	4.53	320	4.54	221	4.18	239.67	5.73	310	7.58	306	7.55	2343
Cluster-33515.10578	382	3.42	298	3.1	345	2.73	181	1.84	243	1.97	217	2.1	166	1.69	148	1.55	182	1.46	141	1.23	181	1.15	118	1	143	1.53	131.03	1.43	154	1.68	4879
Cluster-33515.10579	9	3.2	11	4.3	18	6.08	9	3.56	8	2.66	2	0.72	1	0.45	5	2.17	7	2.19	4	1.41	7	1.85	6	2	12	4.74	9	3.72	3	1.64	408
Cluster-33515.105804	24	1.07	43	2.2	28	1.11	20	1.01	33	1.33	30	1.43	19	0.97	24	1.25	24	0.95	26	1.13	24	0.76	24	1.01	10	0.53	12	0.65	12	0.67	1222
Cluster-33515.105805	10	1.63	8	1.47	19	2.83	11	2.02	24	3.59	11	1.87	4	0.78	12	2.33	21	3.04	2	0.32	9	1.06	10	1.54	3	0.56	3	0.58	4	0.89	548
Cluster-33515.105833	26	0.69	10	0.31	21	0.5	28	0.85	59	1.43	30	0.86	33	1	24	0.75	35	0.84	84	2.19	85	1.61	68	1.71	74	2.35	58	1.88	47	1.55	1837
Cluster-33515.105834	13	0.31	19	0.53	23	0.49	25	0.68	43	0.93	36	0.93	22	0.6	26	0.73	50	1.07	66	1.54	77	1.31	78	1.76	46	1.31	65	1.9	53	1.57	2011
Cluster-33515.105852	116.52	2.84	127	3.58	116	2.5	116	3.21	136	3.01	171	4.48	174	4.84	174	4.96	183.91	4.02	213	5.07	250	4.31	185	4.25	225	6.52	258	7.66	216	6.49	1982
Cluster-33515.10587	89	1.53	69	1.38	112	1.71	147	2.88	202	3.15	182	3.38	312	6.12	267	5.38	347	5.36	426	7.17	753	9.18	384	6.24	444	9.11	529	11.11	533	11.27	2680
Cluster-33515.105912	47.23	1.52	49	1.82	35	1	86	3.13	54	1.57	91.63	3.16	85	3.12	88	3.31	111.99	3.22	102.95	3.23	115	2.62	85.05	2.58	149	5.68	147	5.74	122	4.86	1576
Cluster-33515.105973	307	3.08	294	3.43	411	3.64	281	3.21	334	3.04	297	3.22	261	2.97	323	3.79	355	3.2	307	3.01	348	2.47	300	2.84	193	2.31	216	2.65	236	2.89	4383
Cluster-33515.106004	30	6.2	23	5.33	20	3.81	12	2.78	33	6.29	23	4.92	6	1.51	8	1.98	20	3.66	24	4.89	20	3.01	18	3.5	11	2.6	11	2.69	8	2.32	494
Cluster-33515.106029	19	0.33	24	0.49	30	0.47	32	0.64	47	0.75	49	0.93	24	0.48	37	0.76	50	0.79	88	1.52	95	1.18	91	1.51	114	2.39	138	2.97	109	2.36	2626
Cluster-33515.106041	13	1.75	15	2.29	18	2.2	39	5.93	43	5.32	37	5.24	59	9.46	20	3.21	79	9.49	45	5.97	47	4.57	34	4.32	56	8.76	37	5.98	60	10.79	601
Cluster-33515.10605	22	0.83	9	0.39	24	0.8	82	3.51	83	2.84	100	4.04	88	3.8	97	4.29	101	3.41	138	5.09	264	7.06	159	5.65	272	12.16	247	11.32	324	15.2	1387
Cluster-33515.106085	110	4.56	79	3.78	121	4.46	100	4.7	99	3.73	93	4.13	59	2.81	73	3.55	104	3.86	90	3.65	105	3.09	102	3.99	78	3.83	63	3.17	62	3.21	1288
Cluster-33515.106124	109	1.28	102	1.39	161	1.67	117	1.56	131	1.39	123	1.56	180.99	2.41	128	1.75	308	3.24	127	1.45	95	0.79	86.39	0.96	184	2.57	253	3.62	133	1.91	3797
Cluster-33515.106180	21	2.01	23	2.52	26	2.24	23	2.49	27	2.36	24	2.44	31	3.48	17	1.93	25	2.14	39	3.67	27	1.85	18.11	1.64	20	2.24	14	1.62	13	1.62	726
Cluster-33515.106183	122	1.92	131	2.39	190	2.64	473	8.45	737	10.5	553	9.38	221	3.95	241	4.43	294	4.15	225	3.45	625	6.95	439	6.51	68	1.27	128	2.45	73	1.41	2908
Cluster-33515.106186	21	0.52	16	0.46	20	0.44	62	1.75	78	1.76	77.25	2.07	141	4	81	2.36	159	3.54	114.54	2.78	115.19	2.03	110.99	2.6	57.69	1.7	177.97	5.39	82.03	2.51	1950
Cluster-33515.106250	14	0.47	19	0.73	14	0.42	43	1.63	49	1.49	54	1.94	28	1.07	29	1.14	34	1.02	51	1.67	65	1.54	41	1.29	47	1.86	35	1.42	40	1.66	1526
Cluster-33515.106251	60	0.86	49	0.81	63	0.79	127	2.06	158	2.04	177	2.72	109	1.77	133	2.22	170	2.17	139	1.93	259	2.61	160	2.15	238	4.04	160	2.78	166	2.9	3177
Cluster-33515.106292	16	0.47	11	0.37	17	0.44	31	1.03	59	1.57	36	1.13	34	1.14	46	1.58	37	0.97	41	1.17	42	0.87	32	0.88	12	0.42	30	1.07	28	1.01	1702
Cluster-33515.106324	43	0.83	67	1.5	51	0.87	99	2.17	80	1.4	100	2.08	105	2.31	65	1.47	234	4.05	157	2.96	103	1.41	187	3.4	50	1.15	68	1.6	193	4.58	2425
Cluster-33515.10636	9	0.37	18	0.86	13	0.48	33	1.56	36	1.36	26	1.16	27	1.29	9	0.44	22	0.82	17	0.69	49	1.45	41	1.61	14	0.69	10	0.51	7	0.36	1285
Cluster-33515.106385	105	3.06	91	3.06	134	3.46	59	1.95	81	2.14	76	2.38	61	2.03	44	1.5	53	1.38	61	1.74	111	2.29	83	2.28	22	0.76	28	0.99	33	1.19	1708
Cluster-33515.106397	50	7.9	27	4.82	31	4.47	49	8.71	27	3.92	45	7.43	20	3.79	24	4.52	47	6.6	32	4.98	43	4.91	14	2.08	10	1.82	7	1.32	6	1.28	556
Cluster-33515.10640	45	0.69	23	0.41	30	0.41	68	1.19	45	0.63	75	1.25	31	0.54	36	0.65	51	0.7	69	1.04	75	0.82	75	1.09	38	0.7	32	0.6	22	0.42	2963
Cluster-33515.106415	68	5.62	44	4.17	70	5.19	58	5.43	81	6.11	71	6.24	58	5.6	56	5.47	77	5.69	63	5.11	105	6.21	63	4.91	33	3.2	41	4.1	31	3.3	794
Cluster-33515.106417	55	3.2	50	3.35	55	2.86	46	3.03	37	1.96	56	3.48	35	2.36	34	2.33	34	1.77	22	1.25	35	1.45	47	2.58	25	1.72	29	2.05	41	3.02	1003
Cluster-33515.106430	20	1.81	24	2.48	39	3.17	29	2.96	34	2.8	27	2.59	47	4.97	25	2.67	42	3.39	46	4.08	87	5.63	48	4.09	55	5.82	68	7.41	75	8.76	752
Cluster-33515.106465	57.94	2.91	63.98	3.71	49.84	2.23	28	1.6	44.06	2.02	43	2.31	30.03	1.74	51.87	3.07	44.34	2	31.52	1.55	48.47	1.73	26.04	1.24	152	9.04	202.08	12.34	257.19	16.25	1114
Cluster-33515.106473	12	3.67	11.77	3.97	25.03	7.19	34.97	11.9	51.64	14.66	50.03	15.51	29.27	11.26	36.5	13.53	43.93	11.81	59.78	18.07	53.06	11.94	35.81	10.28	61.08	20.88	43.98	15.69	47.16	21.49	428
Cluster-33515.106600	39	0.53	26	0.41	46	0.55	77	1.19	106	1.31	89	1.31	77	1.19	52	0.83	58	0.71	71	0.94	82	0.79	105	1.35	48	0.78	19	0.32	29	0.48	3312
Cluster-33515.10661	47	1.27	33	1.03	53	1.27	43	1.32	55	1.35	87	2.53	65.26	2.01	54	1.71	91	2.2	80.01	2.11	99.95	1.91	104.99	2.67	69	2.21	68	2.24	67.37	2.25	1818
Cluster-33515.106627	18	0.53	21	0.72	20	0.52	57	1.91	33	0.88	42	1.33	69	2.33	62	2.14	73	1.93	74	2.13	116	2.42	58	1.61	65	2.28	48	1.72	60	2.19	1690
Cluster-33515.10665	22	1.26	17	1.12	22	1.13	60.44	3.93	66	3.44	68.06	4.17	100	6.62	132	8.9	135	6.93	389	21.84	470	19.19	424	22.92	672.01	45.48	753	52.33	791.8	57.32	1014
Cluster-33515.106671	39	0.82	52	1.26	49	0.91	140	3.33	122	2.31	165.64	3.73	121	2.88	86	2.11	138	2.59	83	1.7	83	1.23	152	3	22	0.55	78	1.99	707.63	18.22	2259
Cluster-33515.106797	4	0.74	9	1.88	8	1.36	19	3.96	19	3.24	21	4.05	25	5.61	28	6.22	21	3.46	33	6.03	41	5.52	30	5.24	2	0.43	6	1.32	4	1.02	517
Cluster-33515.106800	36	4.19	32	4.24	67	7.04	48	6.3	70	7.45	62	7.61	47	6.45	33	4.55	57	5.91	57	6.51	91	7.6	63.26	6.94	31	4.2	23	3.21	30	4.59	650
Cluster-33515.106819	73	1.48	53	1.25	61	1.1	70	1.61	69	1.27	54	1.18	76	1.76	55	1.31	63	1.15	83	1.65	117	1.68	87	1.67	20	0.48	20	0.5	27	0.67	2319
Cluster-33515.106824	52	0.72	65	1.04	56	0.68	213	3.35	209	2.62	177	2.64	107	1.68	94	1.52	231	2.87	102	1.38	106	1.04	107	1.4	95	1.57	89	1.5	171	2.9	3261
Cluster-33515.106825	38	1.04	24	0.76	36	0.87	22	0.68	40	0.99	16	0.47	14	0.44	19.02	0.61	27	0.66	31.88	0.85	36	0.7	40	1.03	33	1.07	20	0.67	21	0.71	1796
Cluster-33515.106840	34	1.17	40	1.59	29	0.88	20	0.78	18	0.56	25	0.92	29	1.14	18	0.72	31	0.95	17	0.57	21	0.51	13	0.42	11	0.45	17	0.71	15	0.64	1493
Cluster-33515.106849	293	3.8	250	3.76	281	3.22	195.06	2.88	257.92	3.03	227	3.18	270	3.98	209	3.17	293.96	3.42	223	2.83	340	3.12	239	2.92	275	4.26	215	3.4	217	3.44	3460
Cluster-33515.106876	62	1.29	79	1.9	110	2.02	114	2.69	184	3.47	198.93	4.46	164	3.89	148	3.6	270	5.04	242	4.92	276	4.07	242	4.75	225	5.57	193	4.9	193	4.94	2270
Cluster-33515.106893	26	0.79	27	0.95	31	0.84	19	0.66	26	0.72	27	0.89	22	0.77	22	0.79	37	1.01	22	0.66	40	0.87	33	0.95	17	0.62	12	0.45	13	0.49	1641
Cluster-33515.106917	9	1.34	2	0.34	9	1.22	13	2.17	22	3	19	2.95	15	2.66	18	3.18	30	3.96	62	9.05	40	4.28	39	5.45	69	11.84	64	11.35	79	15.78	573
Cluster-33515.106930	276.65	2.84	220	2.62	279.98	2.54	122	1.42	170	1.58	132	1.46	171.98	2	190	2.28	242.01	2.23	133	1.33	191.26	1.39	149	1.44	105	1.29	93	1.17	93	1.17	4296
Cluster-33515.106965	136	1.9	101	1.64	156	1.93	42	0.67	66	0.84	74	1.12	69	1.1	61	1	84.98	1.07	57.03	0.78	82	0.81	103	1.36	82	1.37	64	1.09	66	1.13	3230
Cluster-33515.10699	201	4.09	146	3.44	199	3.58	114	2.63	211	3.89	106	2.32	130	3.01	140	3.33	134	2.44	127	2.52	197	2.84	120	2.3	44	1.07	14	0.35	86	2.15	2316
Cluster-33515.107004	25	0.59	25	0.68	25	0.52	16	0.43	21	0.45	22	0.56	25	0.67	22	0.61	35	0.74	28	0.65	49	0.82	31	0.69	61	1.72	45	1.3	63	1.84	2034
Cluster-33515.107005	33	2	45	3.14	61	3.3	78	5.36	72	3.97	118	7.64	89	6.24	89	6.35	110	5.97	119	7.07	254	10.97	145	8.29	242	17.31	219	16.09	317	24.33	975
Cluster-33515.107116	16	0.35	16	0.4	18	0.35	26	0.64	24	0.48	37	0.87	19	0.47	27	0.69	48	0.94	79	1.68	89	1.38	118	2.43	151	3.92	228	6.07	215	5.78	2178
Cluster-33515.107122	5	0.38	6	0.52	5	0.34	9	0.77	5	0.34	5	0.4	7	0.61	5	0.44	12	0.81	7	0.52	13	0.7	9	0.64	7	0.62	9	0.82	6	0.58	842
Cluster-33515.107168	18	0.94	21	1.26	18	0.84	96	5.68	113	5.37	81	4.52	91.45	5.51	73	4.48	106	4.95	152	7.77	222	8.25	160	7.88	25	1.54	21	1.33	30.17	1.98	1084
Cluster-33515.10725	311	7.94	233	6.89	353	7.98	185	5.36	234	5.42	237	6.51	177	5.16	157	4.69	210	4.81	237	5.91	289	5.23	210	5.06	195	5.92	191	5.94	206	6.49	1905
Cluster-33515.107320	38	0.55	33	0.56	48	0.62	92	1.52	127	1.68	95	1.49	74	1.22	69	1.17	156	2.04	71	1.01	78	0.8	52	0.71	23	0.4	22	0.39	92	1.64	3117
Cluster-33515.107370	273	2.65	220	2.48	285	2.44	321	3.55	243	2.14	264	2.77	185	2.04	203	2.31	250	2.18	239	2.27	311	2.14	270	2.47	152	1.76	155	1.84	145	1.72	4519
Cluster-33515.107421	55	0.55	66	0.77	58	0.51	53	0.6	73	0.66	57	0.62	48	0.54	62	0.72	92	0.83	139	1.36	117	0.83	148	1.4	118	1.41	144	1.76	121	1.48	4400
Cluster-33515.107445	67	1.57	54	1.47	67	1.39	60	1.6	69	1.47	51	1.29	48.97	1.31	52	1.43	64	1.34	33	0.76	39	0.65	55	1.22	37	1.03	112	3.2	50	1.44	2049
Cluster-33515.107485	19	1.72	28	2.9	25	2.04	14	1.44	17	1.41	9	0.87	14	1.49	12	1.29	12	0.97	20	1.78	9	0.58	12	1.03	18	1.91	24	2.63	20	2.35	750
Cluster-33515.107502	3	0.38	4	0.58	8	0.93	12	1.73	4	0.47	7	0.94	10	1.52	10	1.52	13	1.48	34	4.27	27	2.48	31	3.73	64.07	9.51	49	7.51	43	7.29	618
Cluster-33515.10755	79	1.15	56	0.94	61	0.78	70	1.15	57	0.75	93	1.45	59	0.97	82	1.39	102	1.33	82	1.16	101	1.04	77	1.05	37	0.64	27	0.48	31	0.55	3128
Cluster-33515.107570	11	2.2	5	1.12	15	2.76	10	2.24	13	2.39	12	2.48	3	0.73	10	2.39	2	0.35	9	1.77	14	2.03	16	3.01	16	3.65	7	1.66	7	1.95	501
Cluster-33515.107571	83	4.41	87	5.32	93	4.4	54	3.25	84	4.06	51	2.9	86	5.27	58	3.62	80	3.8	63	3.28	94	3.55	92	4.61	43	2.7	56	3.61	67	4.48	1071
Cluster-33515.107618	81	3.58	78	3.98	71	2.79	69	3.46	81	3.26	46	2.18	47	2.39	50	2.6	66	2.61	46	1.99	107	3.36	73	3.04	61	3.19	24	1.29	39	2.16	1226
Cluster-33515.107633	35	3.45	29	3.26	34	3.02	21	2.34	24	2.16	49	5.11	24	2.77	19	2.22	22	1.94	15	1.45	32	2.26	29	2.69	8	0.92	5	0.59	6	0.77	714
Cluster-33515.107634	7	1.79	13	3.7	20	4.76	9	2.57	5	1.18	13	3.41	9	2.85	7	2.16	8	1.81	5	1.26	10	1.87	14	3.37	2	0.58	4	1.2	3	1.11	455
Cluster-33515.107635	12.19	4.07	13	4.78	16.01	5.05	7	2.6	12	3.73	9	3.04	11	4.67	12	4.88	13	3.81	16	5.29	22.31	5.51	16.12	5.05	1	0.37	3	1.17	3	1.52	416
Cluster-33515.107690	111	2.02	103	2.18	142	2.29	83	1.72	106	1.75	80	1.57	74	1.53	97	2.07	80	1.31	77	1.37	80	1.03	89	1.53	19	0.41	16	0.36	19	0.43	2550
Cluster-33515.107752	241	3.51	268	4.52	275	3.54	341	5.64	338	4.46	330	5.18	279	4.62	277	4.71	365	4.76	257	3.65	338	3.48	266	3.65	159	2.76	183	3.25	171	3.05	3117
Cluster-33515.107753	79	4.32	80	5.03	61	2.97	74	4.58	96	4.77	81	4.73	71	4.48	60	3.86	109	5.33	75	4.01	72	2.8	78	4.02	61	3.94	43	2.85	40	2.76	1049
Cluster-33515.107837	41	1.28	12	0.43	63	1.75	406	14.4	559	15.86	374	12.56	243	8.69	305	11.17	373	10.45	162	4.95	211	4.68	190	5.6	24	0.89	21	0.8	26	1.01	1611
Cluster-33515.107842	183	9.35	156	9.18	217	9.88	131	7.59	177.15	8.24	139	7.6	88	5.18	69	4.15	90	4.12	42	2.1	104	3.78	68	3.28	31	1.87	22	1.36	20	1.29	1101
Cluster-33515.107879	7	4.32	10	6.59	15	9.13	7	4.73	11	6.43	13	7.75	10	8.33	6	4.6	19	10.04	4	2.44	14	6.51	14	8.01	4	2.63	4	2.79	1	1.05	354
Cluster-33515.10788	277	2.36	256	2.53	226	1.7	216	2.09	195	1.5	230	2.11	185	1.79	213	2.12	310.25	2.37	331	2.75	340	2.04	305	2.45	209	2.12	219	2.28	220	2.28	5118
Cluster-33515.107901	269	14.43	236.99	14.64	325	15.54	529.76	32.21	671.48	32.78	620.93	35.63	533.53	33.03	546	34.45	656.49	31.52	642.84	33.77	661.05	25.24	702.21	35.53	401.4	25.45	235.23	15.31	243.16	16.43	1063
Cluster-33515.107910	16	2.95	10	2.08	11	1.86	14	2.9	19	3.23	17	3.26	6	1.34	11	2.43	13	2.13	6	1.09	9	1.21	8	1.39	6	1.27	2	0.44	2	0.51	518
Cluster-33515.107976	72	4.03	57	3.67	88	4.39	60	3.81	46	2.34	72	4.31	60	3.88	48	3.16	56	2.81	56	3.07	77	3.07	80	4.22	79	5.22	45	3.06	34	2.4	1031
Cluster-33515.107977	156	6.49	165	7.92	154	5.7	123.01	5.81	118	4.46	123.87	5.53	97.58	4.66	120.03	5.86	121	4.51	105	4.28	165	4.88	172	6.75	86	4.24	91	4.6	107	5.56	1284
Cluster-33515.10801	19	0.67	17	0.69	20	0.63	56	2.24	79	2.53	55	2.08	58	2.34	49	2.03	74	2.34	43	1.48	79	1.98	57	1.89	41	1.72	39	1.67	50	2.19	1462
Cluster-33515.108039	10	0.73	11	0.92	10	0.65	6	0.5	12	0.8	7	0.54	9	0.76	5	0.43	13	0.85	10	0.72	9	0.47	15	1.03	5	0.43	4	0.35	4	0.37	860
Cluster-33515.108074	23	0.65	35.94	1.18	31	0.78	53	1.71	62	1.6	66	2.02	60	1.95	48	1.6	54	1.38	46	1.28	50.05	1.01	77	2.06	15	0.51	9	0.31	40	1.41	1741
Cluster-33515.108155	19	1.2	23	1.67	24	1.36	31	2.22	34	1.96	33	2.23	33	2.42	36	2.68	38	2.15	40	2.48	44	1.98	25	1.49	20	1.49	10	0.77	16	1.28	947
Cluster-33515.108170	25	3.14	8	1.14	23	2.61	21	2.97	14	1.61	19	2.51	18	2.68	26	3.87	25	2.8	13	1.6	10	0.9	5	0.59	7	1.02	8	1.2	6	1	624
Cluster-33515.108191	89.64	2.51	71	2.3	117	2.91	129	4.11	113	2.88	84	2.53	82	2.63	67	2.2	80	2.01	74	2.03	115	2.29	100	2.64	51	1.7	38	1.3	50	1.73	1761
Cluster-33515.108201	158	3.63	116	3.09	215	4.37	83	2.17	116	2.42	78	1.93	115	3.01	91	2.45	97	2	105	2.36	112	1.82	120	2.6	72	1.97	58	1.62	71.99	2.04	2084
Cluster-33515.10821	26	0.59	35	0.92	21	0.42	150	3.85	148	3.04	124	3.02	247	6.37	240	6.35	261	5.29	415	9.17	734	11.76	653	13.93	844	22.72	904	24.92	980	27.3	2112
Cluster-33515.108213	191	4.52	154	4.22	257	5.39	205	5.51	292	6.27	200	5.1	137	3.7	155	4.3	211	4.48	101	2.34	232	3.89	141	3.15	32	0.9	26	0.75	42	1.23	2031
Cluster-33515.108229	506.41	3.14	527.24	3.8	564.79	3.09	420.9	2.97	410.53	2.31	395.45	2.65	259.86	1.83	311.84	2.26	396.95	2.21	322.92	1.96	399.87	1.75	336.9	1.97	89	0.66	97	0.74	108	0.82	6909
Cluster-33515.10824	130	6.4	85	4.82	153	6.7	152	8.48	208	9.31	126	6.64	154	8.73	106	6.13	127	5.6	152	7.32	280	9.8	201	9.33	126	7.33	93	5.56	72	4.45	1132
Cluster-33515.10825	50	6.2	49	6.9	79	8.86	35	4.89	46	5.22	49	6.4	42	6.17	29	4.27	36	3.98	52	6.34	58	5.17	65	7.6	18	2.59	10	1.49	25	4.1	628
Cluster-33515.108261	50	4.73	23	2.49	27	2.3	71	7.6	64	5.53	63	6.32	44	4.88	43	4.82	50	4.23	53	4.93	73	4.95	64	5.71	20	2.22	13	1.48	18	2.21	731
Cluster-33515.108325	314	5.64	252	5.24	375	5.95	193	3.94	320	5.21	246.96	4.78	210	4.29	228	4.79	248	3.99	175	3.07	290	3.68	195	3.3	99	2.12	105	2.3	138	3.04	2584
Cluster-33515.10835	18	1.64	18	1.88	12	0.98	10	1.03	26	2.16	12	1.16	13	1.39	19	2.05	22	1.79	16	1.43	20	1.3	19	1.63	11	1.17	14	1.54	14	1.65	748
Cluster-33515.10836	7	0.94	7	1.06	13	1.58	9	1.36	6	0.74	14	1.97	16	2.55	7	1.12	16	1.91	7	0.92	12	1.16	9	1.14	6	0.93	8	1.28	9	1.61	603
Cluster-33515.108457	18	3.35	10	2.1	8	1.37	9	1.88	7	1.2	28	5.42	17	3.83	15	3.35	17	2.81	9	1.65	35.02	4.73	17	2.98	4	0.85	21	4.65	4	1.03	516
Cluster-33515.108480	47	0.78	23	0.44	28	0.41	24	0.45	28	0.42	35	0.63	39	0.74	32	0.62	38	0.57	41	0.67	56	0.66	44	0.69	40	0.79	33	0.67	44	0.9	2768
Cluster-33515.108524	59	0.86	26	0.44	67	0.87	112	1.86	167	2.21	100	1.58	104	1.73	84	1.44	109	1.43	80	1.14	166.01	1.72	96	1.32	27	0.47	21	0.37	25	0.45	3102
Cluster-33515.108530	16	2.12	6	0.9	6	0.72	13	1.94	17	2.06	15	2.09	16	2.51	18	2.83	28	3.3	14	1.82	21	2	13	1.62	16	2.46	7	1.11	13	2.29	607
Cluster-33515.108565	8	1.69	17	4.03	23	4.49	20	4.75	25	4.89	25	5.47	17	4.4	23	5.85	26	4.88	21	4.39	18	2.78	30	5.98	11	2.66	15	3.76	18	5.36	489
Cluster-33515.10857	104	2.56	111	3.16	96	2.09	70	1.96	94	2.1	75	1.99	101	2.84	89	2.56	104	2.29	113	2.72	159	2.77	120	2.78	146	4.27	159	4.77	154	4.67	1966
Cluster-33515.108572	382.03	8.61	289	7.55	412.12	8.22	186	4.76	286	5.85	242	5.88	211.94	5.45	174	4.59	177	3.58	95.76	2.11	154.76	2.47	145	3.08	25	0.67	22	0.6	40	1.11	2118
Cluster-33515.108579	190	2.74	184	3.08	211	2.69	92	1.51	128	1.67	105	1.63	107	1.76	132	2.23	131	1.7	148	2.09	156	1.59	121	1.65	77	1.32	87	1.53	94	1.66	3141
Cluster-33515.108613	6	2.48	2	0.9	6	2.38	8	3.66	19.41	7.51	10.06	4.14	14	7.5	14.75	7.47	16.85	6.07	10.65	4.36	20.99	6.45	16.28	6.29	23	10.43	19	9.05	16	10.44	391
Cluster-33515.108630	31	2.12	22	1.73	33	2.02	22	1.71	20	1.25	19	1.39	14	1.11	14	1.13	11	0.67	24	1.61	30	1.47	21	1.36	4	0.32	6	0.5	5	0.44	897
Cluster-33515.108725	77.36	1.01	77	1.17	83	0.96	67	1	62	0.74	60	0.85	41	0.61	58	0.89	83	0.98	86	1.1	103	0.95	131	1.62	37	0.58	31	0.5	44	0.71	3428
Cluster-33515.108726	12	3.12	4	1.16	5	1.21	16	4.65	10	2.41	7	1.87	3	0.97	1	0.31	16	3.68	9	2.32	7	1.34	4	0.98	9	2.65	2	0.61	8	3.02	452
Cluster-33515.108754	335	2.76	235.71	2.26	354	2.57	326	3.05	448	3.34	391	3.48	302	2.82	266	2.56	329	2.43	211	1.7	381	2.22	316	2.46	138	1.36	73	0.73	47	0.47	5275
Cluster-33515.108774	44	4.58	32	3.8	33	3.09	21	2.47	26	2.47	28	3.08	54	6.6	24	2.96	75	6.96	16	1.63	23	1.72	15	1.47	18	2.19	5	0.63	10	1.36	692
Cluster-33515.108804	6	0.48	5	0.46	5	0.36	18	1.63	40	2.92	29	2.47	15	1.4	13	1.23	27	1.93	15	1.18	14	0.8	15	1.13	7	0.66	8	0.77	8	0.82	810
Cluster-33515.108807	11.07	0.66	10	0.68	10.97	0.58	13	0.87	7	0.38	22.99	1.45	15	1.03	17.06	1.19	12	0.64	29.74	1.73	29.4	1.24	6	0.34	5	0.35	8.07	0.58	5	0.37	991
Cluster-33515.108850	45	2.31	39	2.31	72.99	3.34	26	1.52	39	1.82	39	2.15	37	2.19	20	1.21	32	1.47	35	1.76	48	1.76	30.65	1.49	17	1.03	33	2.06	18	1.16	1096
Cluster-33515.108924	62	1.7	58	1.84	42	1.02	35	1.09	44	1.1	27	0.8	38	1.19	33	1.06	41	1.01	28	0.75	58	1.13	33	0.85	38	1.24	24	0.8	22	0.75	1793
Cluster-33515.108927	90	3.23	61	2.53	90	2.87	62	2.53	69	2.25	73	2.81	62	2.55	38	1.6	39	1.25	60	2.11	63	1.61	58	1.96	18	0.77	13	0.57	19	0.85	1441
Cluster-33515.109125	71	1.79	51	1.49	82	1.83	85	2.43	73	1.67	98	2.66	93	2.68	87	2.57	102	2.31	55	1.36	87	1.55	75	1.78	52	1.56	38	1.17	33	1.03	1925
Cluster-33515.109161	14	1.26	9	0.93	28	2.26	42	4.27	50	4.11	27	2.58	36	3.79	21	2.23	34	2.73	19	1.68	38	2.45	14	1.19	7	0.74	3	0.33	9	1.05	754
Cluster-33515.109170	11	0.37	13	0.5	19	0.56	32	1.21	35	1.06	22	0.79	15	0.57	21	0.82	35	1.04	38	1.24	32	0.75	19	0.6	28	1.11	20	0.81	20	0.83	1532
Cluster-33515.109208	18	0.82	13	0.68	23	0.93	30	1.55	33	1.37	28	1.37	26	1.36	17	0.91	30	1.22	20	0.89	45	1.46	32	1.37	14	0.75	15	0.83	18	1.03	1199
Cluster-33515.109209	55	1.29	47	1.28	66	1.37	52	1.39	65	1.38	67	1.69	58	1.55	48	1.32	52	1.09	62	1.42	84	1.4	78	1.73	48	1.34	43	1.23	52	1.5	2047
Cluster-33515.109255	138	2.92	130	3.18	188	3.51	205	4.92	219	4.2	212	4.82	206	4.96	158	3.91	222	4.21	116	2.39	228	3.41	172	3.43	23	0.58	14	0.36	37	0.96	2240
Cluster-33515.109368	1.6	1.24	1	0.82	3	2.34	6.88	5.82	11.12	8.25	12.87	9.49	8	8.58	13	12.62	14	9.19	7.93	6.09	13.98	8.22	20.01	14.31	2.98	2.43	6	5.23	4	5.49	337
Cluster-33515.109387	20	0.49	26	0.73	20	0.43	66	1.83	73	1.61	60	1.57	42	1.17	47	1.34	66	1.44	81	1.93	66	1.14	36	0.83	38	1.1	32	0.95	37	1.11	1983
Cluster-33515.109439	4	1.72	7	3.27	7	2.89	4	1.9	4	1.61	8	3.41	6	3.35	4	2.11	2	0.75	8	3.4	5	1.6	6	2.41	2	0.94	3	1.48	1	0.68	387
Cluster-33515.10945	109	1.76	121	2.27	134	1.92	227	4.17	277	4.06	264	4.61	275	5.06	267	5.05	295	4.28	319	5.04	472	5.4	345	5.26	222	4.28	267	5.27	249	4.94	2834
Cluster-33515.10946	245	10.54	207	10.27	250	9.56	112	5.46	99	3.87	96	4.43	130	6.43	128	6.46	153	5.89	132	5.56	142	4.34	129	5.23	110	5.61	97	5.07	144	7.74	1252
Cluster-33515.109576	194	8.72	165	8.55	229	9.16	137	6.98	165	6.74	108	5.2	171	8.84	138	7.29	214	8.61	151	6.64	208	6.65	144	6.1	135	7.19	104	5.68	146	8.21	1211
Cluster-33515.109696	8	1.21	3	0.51	4	0.55	18	3.07	17	2.37	19	3.02	8	1.45	17	3.07	22	2.97	12	1.79	14	1.53	19	2.71	7	1.23	7	1.27	4	0.82	567
Cluster-33515.109845	191	3.98	196	4.74	184	3.4	200	4.74	201	3.8	158	3.55	190	4.52	137	3.34	194	3.63	178.94	3.65	251	3.71	209	4.11	185	4.59	183	4.65	137	3.52	2265
Cluster-33515.109931	93	3.28	72	2.94	94	2.94	337	13.49	378	12.11	393	14.89	296	11.97	261	10.8	338	10.69	114	3.93	222	5.56	176	5.86	59	2.47	33	1.42	52	2.28	1461
Cluster-33515.109961	18	6.3	10	3.84	22	7.31	31	12.06	27	8.82	26	9.17	17	7.6	15	6.41	39	11.98	21	7.29	26	6.74	14	4.6	17	6.61	16	6.51	15	8.04	410
Cluster-33515.109962	205	5.79	123	4.02	257	6.43	179	5.74	252	6.46	193	5.86	179	5.78	145	4.8	227	5.75	150	4.14	260	5.2	145	3.86	162	5.44	77	2.65	108	3.77	1751
Cluster-33515.110019	38	0.71	39	0.85	20	0.33	42	0.9	41	0.7	55	1.11	43	0.92	22	0.48	41	0.69	111	2.04	190	2.52	122	2.16	367	8.21	379	8.68	385	8.88	2483
Cluster-33515.110051	359	3.6	312	3.63	403	3.56	258	2.94	413	3.75	211	2.28	281	3.19	271	3.17	349	3.14	315	3.08	446	3.16	326	3.08	231	2.76	252	3.08	230	2.81	4394
Cluster-33515.110053	5	0.82	3	0.55	4	0.6	2	0.37	7	1.05	4	0.68	4	0.79	2	0.39	8	1.16	5	0.81	7	0.83	4	0.62	3	0.57	3	0.59	2	0.45	547
Cluster-33515.11007	48	0.92	43	0.96	54	0.92	91	1.99	73	1.27	110	2.28	119	2.61	77	1.73	123	2.12	96	1.8	179	2.44	214	3.88	127	2.91	51	1.2	23	0.54	2431
Cluster-33515.11008	8	0.58	17	1.42	9	0.59	24	1.98	18	1.2	23	1.79	19	1.61	23	1.98	27	1.76	54	3.87	62	3.23	62	4.27	74	6.36	52	4.59	35	3.26	860
Cluster-33515.11009	176	5.92	202	7.86	209	6.24	215	8.21	183	5.59	199	7.2	193	7.44	154.99	6.12	222	6.7	176	5.79	226	5.4	156	4.95	257	10.27	172	7.04	168	7.02	1517
Cluster-33515.110135	60	1.24	33	0.79	54	0.98	77	1.8	129	2.41	94	2.08	100	2.35	91	2.19	151	2.79	133	2.68	129	1.88	84	1.63	61	1.5	56	1.41	56	1.42	2291
Cluster-33515.11018	121	2.05	89	1.75	166	2.49	164	3.16	222	3.41	201	3.68	166	3.2	154	3.06	198	3.01	95	1.57	187	2.24	158	2.53	39	0.79	37	0.77	58	1.21	2716
Cluster-33515.110193	3	0.44	9	1.49	6	0.8	13	2.13	16	2.14	14	2.14	13	2.26	5	0.87	22	2.85	15	2.15	21	2.21	20	2.75	5	0.84	6	1.05	7	1.37	578
Cluster-33515.11026	122	1.8	106	1.81	180	2.35	149	2.5	141	1.88	178	2.83	140	2.35	123	2.12	170	2.25	143	2.06	296	3.09	229	3.18	127	2.23	131	2.36	182	3.29	3080
Cluster-33515.110265	37	26.51	41	28.8	61	46.04	39	32.42	39	28.03	72	44.43	24	20.66	26	24.29	44	29.45	26	17.73	36	17.48	31	22.75	32	28.05	18	14.68	21	26.84	1756
Cluster-33515.110292	5	3.67	12	9.32	8	5.87	9	7.2	6	4.2	17	11.89	6	6.04	8	7.32	5	3.11	13	9.43	14	7.77	11	7.44	12	9.27	13	10.72	3	3.85	341
Cluster-33515.110293	73	3.89	59	3.62	57	2.7	100	6.03	115	5.57	94	5.35	83	5.1	96	6.01	78	3.72	89	4.64	143	5.42	91	4.57	91	5.73	86	5.55	74	4.96	1069
Cluster-33515.110374	31	5.5	34	6.8	36	5.85	23	4.59	34	5.55	18	3.33	25	5.36	25	5.31	29	4.57	20	3.5	53	6.82	24	4.01	58	11.83	42	8.87	27	6.59	527
Cluster-33515.11039	263	8.99	204	8.06	277	8.4	153	5.93	222	6.89	186	6.83	157	6.14	129	5.17	210	6.43	228	7.62	256	6.21	206	6.64	158	6.41	160	6.65	186	7.89	1499
Cluster-33515.110423	109	2.41	104	2.66	126	2.47	80	2.01	94	1.89	91	2.17	86	2.17	77	1.99	93	1.84	88	1.9	95	1.49	134	2.79	25	0.66	16	0.43	43	1.17	2153
Cluster-33515.11045	496.01	7.99	459.99	8.6	651.48	9.28	382	6.99	522.24	7.63	420.01	7.3	295	5.41	299	5.63	359	5.19	352	5.54	461.22	5.26	334.46	5.08	145	2.79	107	2.1	141	2.79	2844
Cluster-33515.110552	23	1.64	29	2.37	19	1.21	18	1.45	13	0.84	11	0.83	11	0.91	15	1.26	23	1.46	11	0.77	22	1.12	17	1.14	14	1.17	8	0.69	10	0.91	875
Cluster-33515.110557	12	0.41	13	0.51	33	0.99	48	1.84	38	1.17	52	1.89	44	1.7	32	1.27	38	1.15	32	1.06	72	1.73	48	1.53	10	0.4	10	0.41	8	0.34	1513
Cluster-33515.11058	465	10.4	378	9.79	563	11.14	294	7.47	383	7.77	324	7.8	411.01	10.48	413	10.81	530	10.63	406.88	8.89	637.62	10.1	430	9.07	233	6.2	186.23	5.07	261	7.19	2133
Cluster-33515.11059	35	0.44	39	0.57	52	0.58	121	1.73	136	1.55	112	1.52	151	2.16	159	2.34	231	2.61	419	5.15	564	5.02	406	4.82	577	8.66	561	8.61	624	9.6	3559
Cluster-33515.110622	46	2.06	27	1.4	28	1.12	30	1.53	32	1.3	33	1.59	19	0.98	17	0.9	32	1.29	18	0.79	25	0.8	17	0.72	16	0.85	9	0.49	17	0.95	1213
Cluster-33515.11064	271	4.37	217	4.06	302.97	4.32	575	10.54	749.99	10.97	597	10.39	403	7.4	433	8.17	605	8.76	360	5.68	765.93	8.75	500	7.61	221	4.25	223	4.39	203	4.02	2840
Cluster-33515.11065	177	6.96	150	6.81	212	7.4	209	9.32	274	9.79	245	10.33	233	10.51	229	10.56	285	10.03	238	9.15	329	9.18	272	10.08	91	4.24	67	3.2	80	3.92	1342
Cluster-33515.110659	44	3.93	24	2.45	38	3.05	9	0.91	28	2.28	15	1.42	20	2.09	13	1.37	34	2.71	33	2.89	35	2.24	24	2.02	33	3.46	16	1.72	13	1.5	757
Cluster-33515.11066	11	1.08	24	2.7	11	0.98	22	2.45	14	1.26	17	1.77	12	1.39	9	1.05	20	1.76	16	1.55	22	1.55	17	1.58	6	0.69	7	0.83	8	1.02	714
Cluster-33515.110673	96	2.01	86	2.09	122	2.26	68	1.62	72	1.37	89	2.01	82	1.96	80	1.96	134	2.52	90	1.84	100	1.48	66	1.3	83	2.07	66	1.69	55	1.42	2257
Cluster-33515.110689	20.48	6.35	22.81	7.8	38.9	11.34	54.14	18.68	58.15	16.75	61.05	19.19	51.69	20.2	47.55	17.9	71.39	19.47	35.03	10.74	45.56	10.4	59.96	17.45	11.71	4.06	4.9	1.77	11.92	5.53	426
Cluster-33515.11070	306	6.93	252	6.61	342	6.85	191	4.91	192	3.94	207	5.04	184	4.75	215	5.7	263	5.34	202	4.47	270	4.33	189	4.03	193	5.2	170	4.69	187	5.21	2111
Cluster-33515.110741	3	0.41	3	0.47	5	0.62	20	3.1	29	3.66	39	5.63	23	3.76	13	2.13	29	3.55	21	2.84	26	2.58	24	3.11	2	0.32	2	0.33	7	1.29	595
Cluster-33515.110748	331	8.02	225	6.31	344	7.38	211	5.8	270	5.93	221	5.76	150	4.15	129	3.66	147	3.19	124	2.94	184	3.16	142	3.24	36	1.04	21	0.62	31	0.93	1992
Cluster-33515.11076	713	20.9	720	24.41	760	19.74	357	11.88	492	13.09	337	10.62	377	12.63	407	13.98	434	11.4	306	8.77	377	7.83	312	8.62	308	10.73	277	9.88	262	9.5	1698
Cluster-33515.11080	102	3.28	86	3.19	100	2.85	153	5.58	142	4.14	251	8.67	372	13.68	211	7.95	323	9.3	400	12.57	582	13.26	385	11.67	497	18.97	682	26.67	881	35.11	1575
Cluster-33515.11081	51	1.46	58	1.92	80	2.02	89	2.89	120	3.11	181	5.56	217	7.08	132.71	4.44	203	5.2	299	8.35	444	8.99	230	6.19	479	16.26	462.03	16.06	625	22.08	1735
Cluster-33515.110825	40	1.62	24	1.12	54	1.94	110	5.04	103	3.78	92	3.99	67	3.11	43	2.04	82	2.97	98	3.87	402	11.53	297.94	11.35	288	13.79	512	25.14	218	10.98	1314
Cluster-33515.11085	32	0.7	18	0.45	37	0.71	79	1.95	58	1.14	76.66	1.79	96	2.38	86	2.19	96	1.87	169	3.59	323	4.97	176	3.61	328	8.49	367	9.72	368	9.84	2186
Cluster-33515.110850	15	0.43	14	0.46	24	0.61	22	0.71	38	0.99	24	0.74	23	0.75	35	1.17	42	1.08	34	0.95	36	0.73	24	0.65	34	1.16	17	0.59	35	1.24	1732
Cluster-33515.11086	37	0.52	32	0.52	32	0.4	77	1.23	86	1.1	67	1.02	56	0.9	67	1.1	123	1.55	242	3.33	363	3.61	295	3.92	602.04	10.11	661	11.36	692	11.93	3212
Cluster-33515.110884	21.84	2.2	37	4.25	17	1.54	10	1.14	8	0.74	14	1.49	7	0.83	8.97	1.07	8.7	0.78	9	0.89	6	0.43	8.08	0.77	5	0.59	4	0.49	6.01	0.79	705
Cluster-33515.11092	27	1.19	20	1.02	28	1.1	82	4.09	58	2.32	69	3.26	46	2.33	33	1.71	59	2.33	53	2.28	62	1.94	49	2.03	6	0.31	6	0.32	13	0.72	1230
Cluster-33515.110922	14	1.12	33	3.02	8	0.57	9	0.81	18	1.31	9	0.76	5	0.47	19	1.79	13	0.93	21	1.64	10	0.57	18	1.36	12	1.13	7	0.68	3	0.31	812
Cluster-33515.11096	26	3.91	28	4.77	28	3.84	13	2.2	18	2.49	9	1.42	11	1.98	8	1.44	7	0.94	11	1.63	7	0.76	13	1.84	8	1.39	10	1.8	7	1.42	569
Cluster-33515.110965	192	6.38	145	5.57	204	6.01	133	5.02	213	6.43	163	5.82	137	5.21	165	6.43	201	5.98	141	4.58	222	5.23	138	4.32	94	3.71	123	4.97	142	5.86	1533
Cluster-33515.111027	45	1.24	41	1.3	48	1.17	89	2.77	67	1.67	74	2.18	133	4.17	95	3.05	128	3.15	226	6.06	106	2.06	102	2.64	233	7.6	134	4.48	111	3.77	1793
Cluster-33515.111031	18	0.5	20	0.65	27	0.67	14	0.44	23	0.58	18	0.54	18	0.58	12	0.39	22	0.55	22	0.6	29	0.57	12	0.32	15	0.5	19	0.65	15	0.52	1765
Cluster-33515.111081	9	0.74	8	0.75	6	0.44	15	1.39	34	2.55	19	1.66	16	1.53	15	1.46	21	1.54	24	1.94	17	1	11	0.85	18	1.74	18	1.79	12	1.27	797
Cluster-33515.11127	704	9.32	642	9.86	707	8.26	558	8.39	593	7.11	584	8.34	514	7.73	678	10.49	774	9.19	743	9.6	1356.64	12.7	929	11.59	488	7.7	597	9.64	564	9.13	3398
Cluster-33515.111278	60	1.04	38	0.77	57	0.88	65	1.28	61	0.96	49	0.92	77	1.52	51	1.04	116	1.81	120	2.04	114	1.4	110	1.8	102	2.11	86	1.82	153	3.26	2660
Cluster-33515.111315	101	1.45	66	1.1	101	1.28	220	3.6	179	2.34	145	2.25	151	2.47	115	1.94	281	3.63	106	1.49	79	0.8	104	1.41	85	1.46	50	0.88	100	1.76	3148
Cluster-33515.11139	99.2	2.6	105.15	3.18	111.91	2.59	76	2.26	105	2.49	82.01	2.31	88.73	2.65	95	2.91	116.37	2.73	91	2.33	110	2.04	87	2.15	66	2.05	66	2.1	52.02	1.68	1866
Cluster-33515.11140	175	1.51	171.97	1.72	207.16	1.58	118.99	1.17	101.09	0.79	133.54	1.24	130	1.27	75	0.76	105.88	0.82	100.06	0.84	117	0.71	101.98	0.83	68	0.7	61.01	0.64	43	0.45	5057
Cluster-33515.11142	247	3.64	238	4.07	298	3.88	153	2.56	125	1.67	171	2.72	162	2.71	167	2.88	193	2.55	184	2.65	302	3.15	240	3.33	163	2.86	186	3.34	148	2.67	3084
Cluster-33515.111420	144.41	1.69	147.99	2.01	118	1.22	186.44	2.49	216.98	2.31	180	2.28	168.97	2.25	159.04	2.18	215	2.26	168.09	1.93	176	1.46	180.01	1.99	87	1.22	78.14	1.12	68.08	0.98	3796
Cluster-33515.11162	120	2.27	126	2.77	147	2.46	278	5.98	326	5.6	285	5.82	294	6.34	251	5.56	300	5.1	499	9.24	872	11.7	558	9.97	614	13.86	698	16.13	691	16.09	2463
Cluster-33515.111635	113	1.72	107	1.89	124	1.67	188	3.25	252	3.47	238	3.91	122	2.11	142	2.53	236	3.22	99	1.47	226	2.43	113	1.62	78	1.41	105	1.95	75	1.4	2995
Cluster-33515.11171	85	1.35	62	1.14	84	1.18	105	1.89	128	1.84	88	1.5	119	2.14	130	2.41	245	3.48	77	1.19	121	1.36	66	0.99	20	0.38	26	0.5	37	0.72	2888
Cluster-33515.111812	49.4	3.85	35.6	3.18	55.49	3.88	50.15	4.43	66.97	4.76	44.14	3.66	63.47	5.77	84.93	7.82	69.26	4.83	48.4	3.7	78.62	4.38	81.39	5.99	32.37	2.97	21.21	2	16.55	1.65	824
Cluster-33515.11184	23	0.91	49	2.25	50	1.76	37	1.67	42	1.52	36	1.53	43	1.96	25	1.17	38	1.35	30	1.17	56	1.58	50	1.87	13	0.61	7	0.34	19	0.94	1331
Cluster-33515.111861	8	0.37	11.02	0.59	17	0.71	47	2.49	38	1.61	39.42	1.97	43.29	2.32	38.8	2.13	41.08	1.72	74.95	3.42	162.86	5.4	88.05	3.87	167.06	9.22	168.5	9.54	94.98	5.55	1178
Cluster-33515.111953	59	1.65	39	1.26	67.99	1.68	163.62	5.18	159	4.03	221	6.63	151	4.81	163.03	5.33	254.93	6.37	140	3.82	318.01	6.29	213.96	5.63	102	3.38	150	5.1	111	3.83	1769
Cluster-33515.11197	207	3.44	152	2.93	253	3.72	277	5.23	364	5.49	277	4.97	237	4.48	231	4.49	343	5.11	158	2.57	340	4	258	4.04	53	1.05	17	0.34	59	1.2	2766
Cluster-33515.111984	66	0.94	65	1.07	120	1.5	120	1.93	129	1.66	88	1.35	133	2.14	153	2.54	197	2.51	233	3.23	309	3.1	264	3.53	300	5.07	324	5.6	294	5.1	3192
Cluster-33515.112018	15	0.91	13.01	0.91	17.13	0.93	19	1.3	32.45	1.79	18.03	1.17	10.85	0.76	10	0.71	16.56	0.9	8	0.47	11	0.47	22	1.26	15	1.07	10	0.73	19	1.46	976
Cluster-33515.112119	130	6.26	86	4.77	140	6	99	5.41	78	3.42	70	3.61	87	4.83	100	5.66	135	5.82	93	4.39	103	3.53	72	3.27	43	2.45	35	2.05	35	2.11	1150
Cluster-33515.11217	28	0.34	27	0.38	29	0.31	54	0.75	66	0.73	59	0.78	103	1.43	121	1.73	145	1.59	239	2.86	380	3.29	374	4.32	496	7.25	577	8.63	455	6.81	3648
Cluster-33515.11226	34	0.39	31	0.41	66	0.67	179	2.34	191	1.99	183	2.28	151	1.98	134	1.8	223	2.3	158	1.78	284	2.31	195	2.12	140	1.92	179	2.52	124	1.75	3859
Cluster-33515.11234	60	1.06	49	1.01	97	1.52	365	7.35	430	6.91	358.06	6.84	279	5.63	279	5.78	350	5.56	292	5.05	377	4.73	284.91	4.76	155	3.27	144	3.11	130.01	2.83	2614
Cluster-33515.112357	56	1.29	44	1.17	79	1.61	80	2.09	91	1.9	104	2.58	91	2.39	80	2.16	109	2.25	84	1.89	86	1.4	89	1.93	51	1.4	52	1.46	29	0.82	2080
Cluster-33515.11238	105	1.45	65	1.04	86	1.05	147	2.3	170	2.12	167	2.48	173	2.71	188	3.03	229	2.83	299	4.02	312	3.04	236	3.07	131	2.15	144	2.42	142	2.4	3275
Cluster-33515.11239	6	2	12	4.41	3	0.95	12	4.46	15	4.67	11	3.71	24	10.18	11	4.47	18	5.28	18	5.95	20	4.94	15	4.7	9	3.35	8	3.11	7	3.55	416
Cluster-33515.112472	102	3.25	112	4.13	122	3.45	102	3.69	127	3.67	143	4.9	90	3.28	96	3.58	110	3.14	91	2.83	98	2.21	63	1.89	56	2.12	74	2.87	73	2.88	1586
Cluster-33515.112560	5	1.87	2	0.82	15	5.35	22	9.13	11	3.85	9	3.38	9	4.33	8	3.66	7	2.29	9	3.34	10.37	2.88	5	1.75	2	0.83	2	0.87	1	0.58	402
Cluster-33515.112690	157	1.27	141	1.32	164	1.17	84	0.77	97	0.71	73	0.64	82	0.75	113	1.07	108	0.78	154	1.22	176	1.01	150	1.14	112	1.08	122	1.2	144	1.42	5373
Cluster-33515.1131	94	1.91	114	2.69	128	2.3	95.01	2.19	58	1.07	82	1.8	91	2.11	83	1.97	104.89	1.91	83	1.65	127	1.83	73	1.4	87	2.11	92	2.28	103	2.58	2316
Cluster-33515.11310	43	34.39	16	13.49	21	16.9	22	19.14	43	32.9	25	18.93	14	15.5	14	14.01	33	22.26	24	18.96	41	24.85	24	17.65	30	25.1	29	26	39	55.34	335
Cluster-33515.11318	21	1.7	35	3.25	46	3.35	836	76.68	811	59.99	609	52.49	713	67.4	380	36.38	1335	96.73	699	55.59	179	10.38	95	7.26	38	3.62	229	22.43	368	38.33	804
Cluster-33515.11323	76	0.7	64	0.68	72	0.59	115.98	1.21	153	1.28	104	1.03	99	1.03	92	0.99	111	0.92	123	1.11	228	1.48	154	1.34	40	0.44	36	0.4	39	0.44	4753
Cluster-33515.11334	26	0.44	19.86	0.39	34	0.51	101	1.93	119	1.81	125	2.27	115	2.2	78	1.53	136	2.05	110	1.81	188.01	2.24	129	2.05	91	1.82	67	1.37	75	1.55	2737
Cluster-33515.11335	552	6.71	381.49	5.38	565	6.07	370	5.11	555	6.12	435	5.71	334.42	4.62	356	5.06	520	5.67	493	5.85	623	5.36	571	6.55	409	5.93	378	5.61	292	4.34	3672
Cluster-33515.11339	21	1.17	13	0.84	17	0.85	25	1.58	24	1.22	21	1.26	17	1.1	17	1.12	30	1.5	38	2.08	64	2.55	42	2.21	78	5.15	69	4.68	77	5.43	1032
Cluster-33515.11364	21	1.21	15	0.99	25	1.29	25	1.63	18	0.94	33	2.03	35	2.33	44	2.98	47	2.42	27	1.52	25	1.03	45	2.45	14	0.95	15	1.05	10	0.73	1010
Cluster-33515.11365	44	1.39	28	1.02	37	1.04	22	0.79	30	0.86	42	1.43	51	1.84	52	1.93	78	2.21	19	0.59	61	1.37	55	1.64	22	0.83	14	0.54	18	0.7	1597
Cluster-33515.11372	42	0.41	29	0.33	36	0.31	63	0.69	103	0.9	104	1.09	109	1.2	112	1.27	187	1.62	216	2.04	285	1.95	254	2.32	532	6.14	452	5.34	379	4.48	4538
Cluster-33515.11375	86	1.71	95	2.18	145	2.54	161	3.63	234	4.21	164	3.51	115	2.6	121.05	2.81	138	2.46	83	1.61	178	2.5	133	2.49	19	0.45	18	0.44	15	0.37	2366
Cluster-33515.11380	29	1.45	29	1.67	24	1.07	352	19.9	345	15.65	198	10.57	192	11.03	129	7.56	400	17.86	65	3.17	86	3.05	62	2.92	7	0.41	7	0.42	20	1.25	1121
Cluster-33515.11402	59	9.04	47	8.15	59	8.24	45	7.76	55	7.74	45	7.22	37	6.79	44	8.04	53	7.23	29	4.38	65	7.2	38	5.49	26	4.61	27	4.94	18	3.73	564
Cluster-33515.11405	98	1.36	58	0.93	130	1.59	407	6.4	665	8.34	639	9.54	629	9.89	574	9.28	770.98	9.57	476	6.43	957	9.36	591	7.71	180	2.97	222	3.75	275	4.66	3263
Cluster-33515.11407	62	1.06	53	1.06	88	1.34	96	1.87	164	2.55	96	1.78	90	1.76	90	1.81	136	2.09	102	1.71	128	1.56	106	1.72	72	1.47	40	0.84	48	1.01	2687
Cluster-33515.11408	150	2.94	88	2	129	2.23	209	4.65	214	3.8	186	3.93	161	3.59	116	2.66	187	3.28	104	1.99	153	2.12	126	2.33	22	0.51	23	0.55	28	0.67	2393
Cluster-33515.11429	326	10.11	266	9.54	323	8.88	193	6.79	341	9.6	174	5.8	221	7.84	227	8.25	300	8.34	308	9.34	430	9.46	243	7.11	221	8.14	219	8.27	227	8.72	1621
Cluster-33515.11440	96	9.5	57	6.44	91	8.11	73	8.16	97	8.77	60	6.29	58	6.74	50	5.86	94	8.31	83	8.07	144	10.22	102	9.52	125	14.47	131	15.62	90	11.59	712
Cluster-33515.11450	445	3.41	431	3.84	432	2.92	382	3.33	432	3	429	3.56	292	2.54	401	3.59	445.96	3.07	338	2.53	493	2.67	302	2.18	247	2.26	281	2.63	213	1.99	5646
Cluster-33515.11455	31	0.65	22	0.53	32	0.59	39	0.93	27	0.51	25	0.56	30	0.72	30	0.74	47	0.88	46	0.94	60	0.89	39	0.77	39.01	0.97	50	1.28	20	0.52	2255
Cluster-33515.11466	297	2.54	233	2.31	255	1.92	212	2.06	255	1.97	202	1.87	219	2.12	143	1.43	268	2.06	199	1.66	294	1.78	175	1.41	101	1.03	77	0.8	165	1.72	5097
Cluster-33515.11472	362	7.76	281	6.98	379	7.19	360	8.77	506	9.84	353	8.15	317	7.74	317	7.95	452	8.69	505	10.58	675	10.25	540	10.92	473	12.07	402	10.5	475.92	12.56	2212
Cluster-33515.11480	146	1.09	136	1.18	182	1.2	220	1.87	228	1.54	207	1.67	190	1.61	292	2.55	412	2.76	320	2.34	439	2.32	428	3.02	398	3.55	348	3.18	329.78	3.01	5785
Cluster-33515.11481	30	0.63	44	1.07	32	0.59	182	4.32	216	4.09	193	4.35	512	12.19	750	18.34	1063	19.92	599	12.23	1848	27.35	948.02	18.68	259	6.45	492	12.54	181	4.65	2261
Cluster-33515.11486	38	0.58	40	0.71	59	0.8	56	0.98	75	1.05	59	0.98	32	0.56	65	1.17	86	1.19	142	2.13	168	1.83	142	2.06	66	1.21	89	1.67	122	2.3	2966
Cluster-33515.11492	20	0.46	23	0.61	27	0.55	63	1.64	51	1.06	92	2.27	168	4.38	40	1.07	175	3.59	87	1.95	75	1.22	135	2.91	84	2.29	121	3.37	496	13.98	2091
Cluster-33515.11496	349	5.09	291	4.92	340	4.38	256	4.24	311	4.11	247	3.89	241	4	235	4.01	271	3.55	343	4.89	467	4.82	319	4.39	327	5.69	352	6.26	327	5.84	3111
Cluster-33515.11501	130	2.52	119	2.67	145.68	2.5	145	3.19	122.01	2.14	154	3.22	151	3.33	168.13	3.81	217	3.77	126	2.39	157	2.15	191.89	3.51	141	3.25	139	3.28	122	2.91	2415
Cluster-33515.11506	59	2.24	53	2.33	72	2.43	63	2.72	65	2.25	63	2.57	100	4.36	65	2.9	95	3.24	128	4.76	230	6.21	133	4.77	343	15.47	363	16.79	341	16.15	1377
Cluster-33515.11514	258	3.51	260	4.1	307	3.69	164	2.53	196	2.41	178	2.61	148	2.29	156	2.48	225	2.74	126	1.67	208	2	185	2.37	53	0.86	46	0.76	59	0.98	3316
Cluster-33515.11528	45	9.48	60	14.16	69	13.41	66	15.59	79	15.36	50	10.9	58	14.92	43	10.88	91	17	100	20.79	120	18.41	64	12.7	148	35.59	76	18.97	69.16	20.48	490
Cluster-33515.11529	332	7.56	290	7.64	361	7.27	343	8.86	419	8.65	385	9.43	336.15	8.72	286	7.62	478	9.75	536	11.92	669	10.78	525	11.27	571.06	15.47	509	14.12	531	14.89	2101
Cluster-33515.11542	192	2.49	229	3.44	130	1.49	244	3.59	221	2.59	209	2.92	259	3.81	145	2.19	255	2.96	452	5.71	485	4.44	370	4.52	479.89	7.41	487	7.69	502	7.95	3467
Cluster-33515.11558	173	2.45	133	2.19	210	2.63	95	1.53	133	1.71	99	1.52	104	1.68	130	2.16	137	1.74	150	2.08	239	2.4	158	2.11	178	3.01	259	4.48	274	4.76	3190
Cluster-33515.11562	47	0.48	41	0.48	49.74	0.45	103.14	1.19	86	0.79	97.33	1.07	89.94	1.04	72.86	0.87	112.15	1.02	241.63	2.4	300.97	2.16	175.91	1.69	393.15	4.77	424	5.27	386.81	4.81	4330
Cluster-33515.1157	47	1.46	23	0.83	50	1.38	96	3.38	130	3.67	96	3.21	63	2.24	62	2.26	88	2.45	77	2.34	95	2.09	118	3.46	36	1.33	23	0.87	42	1.62	1619
Cluster-33515.11575	129	1.98	140	2.49	177	2.4	592	10.32	742.56	10.32	700	11.58	510	8.89	433	7.77	632.04	8.69	247	3.7	438	4.75	338	4.89	134	2.45	70	1.31	117	2.2	2973
Cluster-33515.11578	332.3	3.88	222.95	3.02	368	3.79	369	4.9	476	5.04	448	5.65	364	4.83	293	4	446	4.67	302	3.44	308	2.54	362	3.99	65.99	0.92	52	0.74	76.08	1.09	3812
Cluster-33515.11580	25.4	0.39	30	0.54	29	0.39	37	0.65	31	0.43	22	0.36	43.01	0.75	32	0.58	52	0.72	42.98	0.65	63.41	0.69	63	0.91	17	0.31	35	0.66	25	0.47	2966
Cluster-33515.11586	123	1.85	126	2.19	158	2.09	55	0.94	71	0.97	54	0.87	72	1.23	96	1.68	131	1.76	140	2.05	210	2.23	150	2.12	141	2.52	188	3.44	151	2.78	3033
Cluster-33515.11600	40.94	1.63	18	0.83	85	3	63	2.84	56	2.02	42	1.79	41	1.87	48	2.24	65	2.31	43	1.67	83.16	2.35	41.15	1.54	70.93	3.34	58.98	2.85	15	0.74	1331
Cluster-33515.11601	31	2.01	10	0.74	21	1.21	36	2.64	32.25	1.9	35	2.42	16	1.2	15	1.14	21	1.22	20.9	1.33	27	1.25	18	1.1	25	1.91	24.07	1.89	10	0.82	932
Cluster-33515.11605	171	3.92	169	4.48	215.78	4.38	234	6.09	340	7.07	281	6.93	251	6.56	247	6.62	318	6.53	327	7.32	461	7.48	338	7.3	387	10.55	441	12.31	366	10.33	2089
Cluster-33515.11633	56	1.58	37	1.21	32	0.8	26	0.83	23	0.59	25	0.76	19	0.61	24	0.79	38	0.96	45	1.24	38	0.76	33	0.88	98	3.29	88	3.03	77	2.69	1751
Cluster-33515.11636	367	16.06	311	15.7	428	16.65	198	9.82	350	13.92	213	9.99	312	15.69	256	13.15	332	13.01	289	12.37	438.94	13.65	341	14.07	254	13.16	253	13.45	268.99	14.72	1236
Cluster-33515.11648	340	7.69	333	8.72	444	8.88	278	7.14	296	6.07	266	6.48	286	7.37	300	7.94	377	7.64	311	6.87	450	7.2	339	7.23	285	7.67	327	9.01	296	8.24	2113
Cluster-33515.11653	39	2.84	21	1.75	30	1.95	14	1.15	20	1.33	19	1.47	20	1.69	26	2.23	23	1.5	20	1.43	25	1.3	26	1.78	13	1.11	35	3.08	23	2.14	862
Cluster-33515.11668	71	2.23	56	2.04	83	2.32	44	1.57	104	2.97	66	2.23	90	3.24	64	2.36	90	2.54	54	1.66	125	2.79	65	1.93	29	1.08	27	1.03	25	0.98	1602
Cluster-33515.11672	91	1.04	70	0.93	136.01	1.37	177	2.29	177	1.83	172	2.12	181	2.34	184	2.45	234	2.39	274	3.05	421	3.39	328	3.52	523	7.11	468	6.51	492	6.85	3899
Cluster-33515.11678	40	1.18	38	1.29	26	0.68	21	0.7	29	0.77	28	0.89	18	0.61	39.98	1.38	37	0.98	18	0.52	27	0.56	21	0.58	32	1.12	10	0.36	21	0.77	1692
Cluster-33515.11682	60	2.27	69	3.02	72	2.42	42	1.8	60	2.06	43	1.75	67	2.91	62	2.75	84	2.85	139	5.15	126	3.39	144	5.14	151	6.78	107	4.93	155	7.31	1382
Cluster-33515.11685	131	1.2	116	1.23	124	1	330	3.42	446	3.69	542	5.34	869	9	292	3.11	1294	10.59	594	5.29	752	4.85	421	3.62	33	0.36	31	0.35	282	3.14	4794
Cluster-33515.11699	36	1.99	27	1.71	51	2.51	172	10.75	226	11.35	152	8.96	97	6.18	122	7.92	143	7.06	269	14.53	370	14.53	266	13.84	320	20.85	291	19.47	150	10.43	1042
Cluster-33515.11700	56	0.87	28	0.5	69	0.94	38	0.67	56.23	0.79	57	0.95	36	0.63	54	0.98	23	0.32	59	0.89	114	1.25	85	1.24	40	0.74	22	0.42	17	0.32	2950
Cluster-33515.11709	145	2.83	151	3.42	235	4.06	133	2.95	153	2.71	167	3.51	109	2.42	127	2.9	155	2.71	110	2.1	180	2.49	172	3.17	99	2.3	91	2.17	83	1.99	2399
Cluster-33515.11710	66	2.36	87	3.59	114.38	3.62	42	1.7	55	1.78	72	2.76	50	2.04	52	2.18	59	1.89	84	2.93	82	2.08	68	2.29	96	4.06	75	3.26	68	3.02	1448
Cluster-33515.11718	152	1.94	125	1.85	134	1.51	343	4.98	295	3.41	331	4.56	407	5.91	402	6	475	5.44	513	6.4	659	5.95	409	4.93	262	3.99	281	4.38	379	5.92	3510
Cluster-33515.11767	56	3.87	38	3.01	74	4.57	38	2.97	63.01	3.97	40	2.95	44	3.53	40	3.26	28	1.73	43	2.91	46	2.27	37	2.41	26	2.12	17	1.42	17	1.5	892
Cluster-33515.11768	78	5.58	50	4.1	97	6.21	55	4.45	57	3.71	42	3.2	34	2.82	31	2.61	46	2.94	51	3.57	52	2.65	48	3.24	21	1.77	8	0.69	6	0.55	872
Cluster-33515.11769	109	4.09	101	4.37	122	4.06	74	3.15	119	4.05	84	3.38	83.01	3.57	101	4.44	110	3.69	70	2.57	100	2.66	87	3.07	33	1.47	12	0.55	26	1.21	1393
Cluster-33515.11784	77	2.11	40	1.27	93	2.26	188	5.85	261	6.49	200	5.9	252	7.89	188	6.04	259	6.36	234	6.27	342	6.64	310	8.01	77	2.51	72	2.4	92	3.12	1795
Cluster-33515.11799	86	1.67	78	1.75	88	1.51	104	2.29	115	2.02	90	1.88	73	1.61	89	2.02	88	1.53	87	1.65	156	2.14	128	2.34	83	1.91	41	0.97	92	2.19	2416
Cluster-33515.11811	98	1.55	100	1.84	86	1.2	51	0.92	71	1.02	70	1.19	76	1.37	91	1.68	85	1.21	66	1.02	80	0.9	79	1.18	55	1.04	69	1.33	63	1.22	2890
Cluster-33515.11821	408	37.1	339	35.24	473	38.66	466	47.9	518	43	431	41.57	632	67.24	541.06	58.16	834	67.73	528.08	47.12	528	34.37	427	36.61	238	25.36	156	17.11	277	32.58	749
Cluster-33515.11823	35	0.81	34	0.92	31	0.64	76	2.01	116	2.45	92	2.31	110	2.92	131	3.57	121	2.52	198.89	4.52	151	2.49	154	3.38	122	3.38	101	2.86	146	4.19	2061
Cluster-33515.11827	119	3.33	115	3.72	135	3.35	126	4	159	4.04	163	4.91	375	11.99	259	8.49	315	7.9	243	6.65	243	4.82	127	3.35	125	4.16	90	3.07	108	3.74	1764
Cluster-33515.11829	416	6.64	355	6.57	416	5.87	252	4.57	334	4.84	248	4.27	239	4.34	233	4.35	324	4.64	373.24	5.82	433	4.89	335	5.04	235	4.47	221	4.31	219	4.29	2867
Cluster-33515.11832	37	0.9	36	1.02	39	0.84	54	1.5	79	1.75	53	1.39	61	1.7	63	1.8	75	1.64	189	4.51	251	4.34	183	4.21	143	4.15	96	2.86	85	2.56	1978
Cluster-33515.11847	584	7.75	417	6.42	653	7.65	164	2.47	230	2.76	176	2.52	190	2.86	145	2.25	201	2.39	180	2.33	279	2.62	252	3.15	48	0.76	45	0.73	71	1.15	3391
Cluster-33515.11852	18	0.76	29	1.41	23	0.86	138	6.59	117	4.48	164	7.4	133	6.43	140	6.92	174	6.56	249	10.25	436	13.04	352	13.97	467	23.29	557.74	28.53	497.13	26.13	1273
Cluster-33515.11853	315	11.52	329	13.9	400	12.99	135	5.6	173	5.75	114	4.48	129	5.41	68	2.92	110	3.6	66	2.36	118	3.06	84	2.9	24	1.04	9	0.4	23	1.05	1420
Cluster-33515.11858	7	1.06	2	0.34	14	1.93	18	3.07	17	2.37	32	5.08	16	2.9	33	5.96	49	6.61	42	6.27	53	5.8	62	8.86	50	8.76	72	13.04	54	11.05	567
Cluster-33515.11865	13	0.53	17	0.79	15	0.54	84	3.85	93	3.41	78	3.38	79	3.66	58	2.75	127	4.59	188	7.43	270	7.75	196	7.47	747	35.76	581.36	28.54	713	35.93	1314
Cluster-33515.11868	110	7.19	109	8.18	96	5.61	89	6.59	111	6.61	114	7.95	88	6.67	99	7.62	117	6.84	93	5.96	163	7.6	141	8.69	108.01	8.32	92	7.28	76	6.31	926
Cluster-33515.11877	45.52	11.78	34.01	9.79	40	9.64	12.97	3.75	34.65	8.3	39.99	10.6	15	4.82	26	8.13	33.7	7.7	26.17	6.7	23.76	4.5	31.57	7.69	10.99	3.21	7.91	2.41	3	1.13	453
Cluster-33515.11881	252	3.55	229	3.75	256	3.19	205	3.29	254	3.25	171	2.6	178	2.85	174	2.87	196	2.48	189	2.6	283.99	2.83	219	2.91	123	2.07	134	2.31	141	2.43	3207
Cluster-33515.11882	41	1.11	22	0.69	48	1.16	18	0.56	16	0.39	29	0.85	12	0.37	31	0.99	27	0.66	38	1.01	58	1.12	50	1.28	31	1	36	1.19	35	1.18	1807
Cluster-33515.11887	44	0.66	25	0.44	23	0.31	164	2.8	173	2.36	159	2.58	429	7.34	450	7.91	641	8.65	580	8.52	948	10.08	665	9.43	1714.04	30.73	1507	27.65	1576	29.04	3026
Cluster-33515.11889	46	2.93	49	3.58	48	2.73	28	2.02	30	1.74	29	1.97	26	1.92	31	2.32	26	1.48	43	2.68	42	1.91	31	1.86	12	0.9	20	1.54	14	1.13	943
Cluster-33515.11891	16	0.49	25	0.88	15	0.41	51	1.76	54	1.49	55	1.8	42	1.46	28	1	42	1.15	65	1.94	129.02	2.79	115	3.3	119	4.31	88	3.26	179	6.75	1645
Cluster-33515.11901	45	0.66	40	0.68	54	0.69	103	1.7	163	2.15	200	3.14	284	4.7	245	4.17	363	4.74	336	4.78	658	6.78	451	6.19	253	4.39	491.09	8.72	314	5.6	3116
Cluster-33515.11903	559.01	15.46	556	17.79	618	15.14	356	11.18	443	11.12	299	8.89	312	9.86	315	10.2	395	9.79	294	7.95	436	8.54	328	8.55	194	6.38	212	7.14	215	7.35	1782
Cluster-33515.11915	10	0.72	8	0.66	5	0.32	5	0.41	7	0.46	8	0.61	13	1.08	11	0.93	16	1.02	10	0.7	14	0.72	6	0.41	10	0.84	5	0.43	4	0.37	871
Cluster-33515.11926	439	32.12	348	29.2	540	35.37	291	24.09	381	25.41	374	29.14	264	22.45	198	17.08	264	17.27	177	12.69	313	16.35	226	15.59	33	2.84	20	1.77	36	3.36	859
Cluster-33515.11934	308	5.81	293	6.4	324	5.4	180	3.86	221	3.78	187	3.8	188	4.04	155	3.42	154	2.6	240	4.42	289	3.86	199	3.54	152	3.41	159	3.66	178	4.12	2474
Cluster-33515.11945	365	6.05	293	5.63	333	4.88	242	4.56	242	3.64	259	4.63	268	5.05	257	4.98	334	4.97	287	4.65	374	4.39	345	5.39	302	5.97	280	5.66	260	5.29	2773
Cluster-33515.11966	55	0.78	58	0.95	64	0.8	133	2.14	156	2	171	2.61	135	2.17	159	2.63	174	2.21	139	1.92	199	1.99	168	2.24	77	1.3	85	1.47	92	1.59	3197
Cluster-33515.11967	37	0.71	36	0.8	24	0.41	66	1.43	55	0.95	68.98	1.42	134	2.91	136	3.04	132.99	2.28	202.14	3.77	295.99	4	258	4.64	156.32	3.55	265	6.17	163	3.82	2447
Cluster-33515.11978	172	1.79	180	2.17	196	1.8	226	2.67	299	2.81	213	2.39	159	1.88	157	1.91	241	2.25	288	2.92	366	2.69	275	2.69	349	4.33	348	4.42	337	4.28	4246
Cluster-33515.11991	141.31	2.33	114	2.18	217	3.16	103	1.93	128	1.91	103	1.83	94	1.76	123	2.37	103	1.52	73	1.17	103	1.2	96	1.49	44	0.86	18	0.36	44	0.89	2791
Cluster-33515.12003	42	1.59	40	1.74	63	2.11	111	4.75	132	4.53	135	5.47	76	3.29	96	4.25	95	3.21	88	3.25	116	3.11	142	5.06	49	2.19	49	2.25	44	2.07	1385
Cluster-33515.12010	236	2.37	248	2.89	261	2.31	228	2.6	216	1.96	212	2.3	204	2.32	245	2.87	259	2.33	257	2.52	403	2.86	290	2.74	228.97	2.74	286	3.5	270	3.31	4389
Cluster-33515.12016	121.98	1.89	92.62	1.66	113	1.55	81	1.43	85	1.19	85	1.42	66	1.16	61	1.1	82	1.14	48	0.73	66	0.72	70	1.02	52	0.96	51	0.96	31	0.59	2947
Cluster-33515.12032	108	0.88	118	1.12	104	0.75	232	2.16	225	1.67	348	3.08	241	2.24	301	2.88	332	2.44	324	2.59	216	1.25	275	2.12	217	2.12	162	1.62	161	1.61	5311
Cluster-33515.12071	330	3.37	366	4.34	398	3.58	358.8	4.16	348.87	3.22	385	4.24	369	4.27	394.97	4.71	462	4.23	415	4.13	541	3.9	385	3.7	642	7.82	585	7.29	567	7.06	4319
Cluster-33515.12077	14	1.4	10	1.14	18	1.62	10	1.13	15	1.37	20	2.11	30	3.51	20	2.36	27	2.4	146	14.3	324	23.16	207	19.46	96	11.19	122	14.65	75	9.73	709
Cluster-33515.12078	84	2.84	60	2.35	61	1.83	122	4.68	127	3.9	120	4.36	92	3.56	76	3.01	100	3.03	74	2.45	126	3.02	83	2.65	50	2.01	21	0.86	53	2.23	1511
Cluster-33515.12083	438.15	23.95	309	19.44	513	24.99	327	20.25	434	21.58	358	20.92	374	23.59	294	18.9	442	21.62	257	13.75	387	15.06	286	14.74	203	13.11	145	9.61	155	10.68	1049
Cluster-33515.12089	358.97	8.1	277	7.24	387	7.73	180	4.61	263	5.38	224	5.44	179	4.6	161	4.25	235	4.75	198	4.36	254	4.06	209	4.45	156	4.19	151	4.15	152	4.22	2117
Cluster-33515.12102	3	0.66	2	0.49	4	0.81	8.74	2.15	8.09	1.64	5.16	1.17	4	1.08	8	2.11	10.87	2.11	4.98	1.08	14.39	2.3	5	1.03	3.98	1	2.42	0.63	3	0.93	482
Cluster-33515.12107	164	1.76	133	1.66	196	1.86	341	4.17	340	3.31	300	3.48	259	3.16	277	3.48	406	3.92	859	9.02	1543	11.73	1006	10.2	1933	24.81	2525	33.15	1725	22.66	4113
Cluster-33515.12109	184	3.31	161	3.36	213	3.39	186	3.8	182	2.97	153	2.97	112	2.29	98	2.06	148	2.39	97	1.7	191	2.43	149	2.53	59	1.26	24	0.53	23	0.51	2579
Cluster-33515.12110	17	0.59	19	0.76	27	0.83	55	2.17	70	2.21	63	2.36	63	2.51	48	1.96	51	1.59	38	1.29	76	1.88	58	1.91	41	1.7	38	1.61	39	1.69	1476
Cluster-33515.12113	118	2.76	35	0.95	203	4.2	87	2.31	79	1.67	97	2.44	78	2.08	104	2.84	128	2.68	208	4.75	391	6.47	207	4.56	278	7.73	432	12.29	236	6.79	2055
Cluster-33515.12142	25	1.27	39	2.29	43	1.95	43	2.49	54	2.5	75	4.09	51	3	33	1.98	63	2.88	24	1.2	28	1.02	29	1.39	24	1.45	9	0.56	15	0.96	1103
Cluster-33515.12144	73	1.08	55	0.94	100.28	1.31	414	6.96	631	8.46	638	10.18	351	5.9	367	6.35	466	6.18	89	1.29	284	2.97	122	1.7	33	0.58	29	0.52	30	0.54	3071
Cluster-33515.12156	129	2.51	111	2.51	111	1.91	158	3.5	265	4.68	131	2.75	135	3	106	2.42	99	1.73	194	3.69	279	3.85	88	1.62	347.03	8.05	189	4.49	177	4.24	2404
Cluster-33515.12164	111	0.96	53	0.53	158	1.21	330	3.26	337	2.65	307	2.88	261	2.57	261	2.65	344	2.68	609	5.17	844	5.18	459	3.76	880.99	9.14	1040	11.04	909	9.64	5019
Cluster-33515.12175	48	0.59	28	0.4	30	0.33	40	0.56	45	0.5	73	0.97	249	3.48	172	2.47	250	2.76	788	9.46	1214	10.55	705	8.17	923	13.53	1197.22	17.96	2042.09	30.69	3636
Cluster-33515.12176	245	9.41	292	12.94	254	8.66	126	5.49	153	5.34	138	5.68	191	8.41	180	8.11	152	5.23	185	6.95	168	4.58	179	6.48	111	5.05	85	3.97	113	5.4	1367
Cluster-33515.12180	68	1.23	62	1.3	105	1.68	129	2.66	174	2.86	161	3.15	107	2.21	115	2.44	150	2.44	131	2.32	239	3.07	147	2.51	87	1.88	92	2.04	95	2.12	2560
Cluster-33515.12189	253	3.33	203	3.1	294	3.42	183	2.74	212	2.53	281	4	229	3.43	226	3.48	324	3.83	212	2.73	276	2.57	297	3.69	80	1.26	120	1.93	121	1.95	3411
Cluster-33515.12190	149	2.24	176	3.07	179	2.38	88	1.5	82	1.12	106	1.72	178	3.05	157	2.76	179	2.42	118	1.73	164	1.75	112	1.59	156	2.8	147	2.7	129	2.38	3024
Cluster-33515.12193	266	5.4	253	5.95	280	5.03	468	10.79	600	11.05	558.97	12.23	590	13.65	571	13.56	733	13.34	823.99	16.34	1356	19.49	864	16.54	1189.04	28.74	1351.82	33.46	1440	35.95	2319
Cluster-33515.12208	173	2.83	252	4.78	192	2.78	289	5.38	325	4.82	335	5.91	403	7.51	431	8.25	483	7.09	579	9.26	974	11.28	920	14.2	1142	22.28	1226	24.48	1287	25.84	2804
Cluster-33515.12239	72	1.89	67.68	2.05	52	1.21	110.85	3.3	148.96	3.54	130.04	3.67	173.32	5.19	159	4.88	233	5.48	249.86	6.4	338.02	6.28	220.69	5.46	295.87	9.22	386.67	12.35	304	9.84	1863
Cluster-33515.12255	43	0.43	38	0.44	50	0.44	88	0.99	56.03	0.5	109	1.17	126	1.42	131	1.52	205	1.83	405	3.93	461	3.24	350	3.28	287	3.4	229	2.78	350	4.25	4426
Cluster-33515.12257	284	3.51	249	3.57	272	2.97	137	1.93	225	2.52	156	2.08	238.75	3.35	182	2.63	190	2.11	248.03	2.99	272	2.38	203	2.37	137	2.02	179	2.7	167	2.53	3616
Cluster-33515.12258	260	6.05	274	7.38	236	4.86	164	4.33	144	3.04	148	3.71	130	3.45	143	3.9	216.99	4.53	177	4.03	202	3.33	173	3.8	140	3.88	174	4.93	141	4.04	2061
Cluster-33515.12270	31	4.32	19	3	30	3.8	31	4.87	45	5.75	31	4.54	35	5.81	30	4.98	39	4.84	24	3.29	40	4.02	44	5.78	4	0.65	6	1	4	0.75	591
Cluster-33515.12289	57.77	1.08	35.08	0.76	41.58	0.69	72.29	1.53	45.98	0.78	44.02	0.89	89	1.89	64	1.4	113	1.89	126	2.3	227.77	3.01	144.92	2.55	325.88	7.26	439	10.01	386	8.86	2493
Cluster-33515.12300	74	1	69	1.08	127	1.52	186	2.86	268	3.28	232	3.39	212	3.26	183	2.89	215	2.61	170	2.25	230	2.2	199	2.54	51	0.82	48	0.79	71	1.18	3332
Cluster-33515.12302	8	2.28	3	0.95	4.43	1.18	9	2.86	9	2.38	11	3.19	5	1.78	5	1.73	10.71	2.69	7	1.97	6	1.26	3.34	0.89	6	1.92	2	0.67	2	0.84	438
Cluster-33515.12311	79	0.9	69	0.91	106.73	1.07	90.29	1.17	119.34	1.23	116.56	1.43	57.67	0.75	62.7	0.83	86.78	0.89	73.86	0.82	118.78	0.96	92.06	0.99	28.63	0.39	25	0.35	27	0.38	3902
Cluster-33515.12338	156	1.92	141	2.01	172	1.87	68	0.95	79	0.88	93	1.24	52	0.73	50	0.72	80	0.88	102	1.23	83	0.72	57	0.66	143	2.1	86	1.29	52	0.78	3630
Cluster-33515.12349	92	2.75	55	1.9	87	2.3	251	8.5	420	11.38	301	9.66	297	10.13	228	7.97	278	7.44	207	6.04	442	9.35	348	9.79	32	1.13	23	0.84	92	3.4	1673
Cluster-33515.12358	354	8.79	340	9.77	332	7.3	258	7.27	258	5.81	272	7.27	199	5.64	242	7.03	294	6.54	251.94	6.11	314	5.52	261	6.11	172	5.08	180	5.44	193	5.91	1951
Cluster-33515.12359	140	10.15	101	8.4	155	10.06	90	7.39	128	8.46	106	8.19	94	7.92	72	6.16	101	6.55	70	4.98	126	6.52	100	6.84	74	6.31	52	4.56	83	7.68	864
Cluster-33515.12364	101	0.97	56	0.62	85	0.72	117	1.27	143	1.24	97	1	128	1.39	119	1.33	177	1.52	544	5.09	675.01	4.57	496	4.48	818.01	9.36	1025	11.99	806	9.43	4580
Cluster-33515.12372	60	2.47	40.15	1.91	66	2.42	101	4.72	87	3.26	128	5.66	190	8.99	175	8.46	231	8.52	264.57	10.67	316.5	9.26	310	12.05	382	18.65	396	19.83	343	17.64	1294
Cluster-33515.12373	138.92	2.36	132	2.6	152	2.28	189	3.65	238	3.67	218	4	250	4.84	261	5.19	344	5.25	518	8.6	791	9.52	687	11.01	787	15.95	610	12.65	875	18.25	2711
Cluster-33515.12392	280	2.94	287	3.5	327	3.03	411.2	4.91	344	3.27	440	4.99	421	5.02	435	5.34	571	5.38	759	7.78	1112	8.25	933	9.24	1225	15.36	1172	15.03	1253	16.07	4204
Cluster-33515.12411	12	0.47	21	0.96	21	0.74	24	1.07	19.96	0.72	45	1.9	42	1.9	41	1.9	35	1.24	108	4.17	130	3.64	111	4.13	310	14.5	285	13.67	255	12.54	1338
Cluster-33515.12412	17	1.05	13	0.92	22	1.21	19.8	1.39	41	2.31	19	1.25	24	1.72	26	1.89	38	2.1	36	2.18	66	2.91	45	2.62	58	4.23	35	2.62	37	2.9	962
Cluster-33515.12418	390	4.66	359.19	4.98	429	4.52	396	5.37	448	4.85	434	5.59	359	4.87	331	4.62	465	4.98	231	2.69	333	2.81	381	4.29	116	1.65	76	1.11	117	1.71	3734
Cluster-33515.12422	195	1.46	168	1.46	272	1.8	265	2.26	285	1.93	268	2.17	277	2.35	283	2.47	345	2.32	370	2.7	484	2.56	489	3.45	239	2.14	281	2.57	289	2.64	5777
Cluster-33515.12428	223	1.82	160	1.51	162	1.16	302	2.8	409	3.02	429	3.78	368	3.4	342	3.26	462	3.38	277	2.2	452	2.6	393	3.02	105	1.02	85	0.85	112	1.11	5331
Cluster-33515.12434	179	2.7	133	2.32	171.01	2.27	148	2.53	197	2.69	108	1.75	216	3.7	172	3.03	188	2.54	180	2.65	203	2.16	186	2.64	132	2.37	128	2.35	113	2.08	3023
Cluster-33515.12443	247	3.96	226.99	4.23	335	4.75	311	5.67	475	6.91	463	8.01	641.2	11.71	507.55	9.53	723	10.41	693	10.87	1094.98	12.43	599.97	9.08	888	16.99	1022.94	20.03	872	17.16	2854
Cluster-33515.12447	12	5.05	8	3.66	13	5.25	25	11.64	36	14.2	24	10.05	22	12.04	26	13.42	20	7.34	28	11.68	32	10.03	36	14.18	29	13.38	20	9.7	13	8.67	389
Cluster-33515.12448	42	3.08	38	3.19	50	3.28	48	3.98	75	5.01	57	4.45	51	4.34	43	3.72	92	6.03	53	3.81	73	3.82	56	3.87	38	3.28	50	4.43	45	4.21	858
Cluster-33515.12452	308	5.13	340	6.57	318	4.69	152	2.88	218	3.29	140	2.52	210	3.98	168	3.28	216	3.23	255	4.15	280	3.3	214	3.36	154	3.06	165	3.36	199	4.07	2759
Cluster-33515.12456	18	0.52	36	1.2	28	0.71	57.99	1.89	49	1.28	67	2.07	65	2.13	56	1.88	61	1.57	73	2.05	147	2.99	93	2.52	106.01	3.62	133	4.65	157	5.57	1728
Cluster-33515.12459	50	0.85	40	0.79	47.07	0.71	176.2	3.41	196	3.03	164	3.02	167.99	3.26	182	3.63	255	3.9	182	3.03	323.25	3.9	192	3.09	132	2.68	94	1.96	92	1.92	2704
Cluster-33515.1246	22	0.37	23	0.45	26	0.39	35	0.68	43	0.66	41	0.75	22	0.43	27	0.54	32	0.49	30	0.5	27.19	0.33	29	0.46	17	0.34	25	0.52	18	0.38	2712
Cluster-33515.12469	78	1.81	97	2.6	86	1.76	149	3.92	124	2.61	115	2.87	99	2.62	114	3.09	129	2.68	101	2.29	195	3.2	124	2.71	78	2.15	59	1.67	56	1.6	2069
Cluster-33515.12473	203	7.33	147	6.13	236	7.56	117	4.79	180	5.9	143	5.54	114	4.72	110	4.66	111	3.59	101	3.57	141	3.61	118	4.02	80	3.43	81	3.56	54	2.42	1435
Cluster-33515.12474	253	5.71	218	5.7	265	5.29	194	4.97	238	4.87	198	4.81	206	5.3	180	4.75	257	5.2	269	5.93	304	4.86	267	5.68	190	5.1	180	4.95	207	5.75	2117
Cluster-33515.12478	29	0.69	36	0.99	32	0.67	35	0.94	30	0.64	41	1.04	62	1.67	44	1.22	72	1.53	37	0.86	35	0.59	48	1.07	15	0.42	43	1.24	21	0.61	2033
Cluster-33515.12482	94	1.84	69	1.57	96	1.67	48	1.07	56	1	35	0.74	44	0.98	55	1.26	87	1.53	71	1.36	84	1.17	71	1.31	85	1.99	100	2.39	85	2.05	2390
Cluster-33515.12484	298	18.53	206	14.73	347	19.27	226	15.92	329	18.63	279	18.52	269	19.37	165	12.08	273	15.19	129	7.86	249	11.04	169	9.91	111	8.14	98	7.38	104	8.2	958
Cluster-33515.12495	15	0.41	27	0.86	15	0.36	15	0.47	34	0.85	18	0.53	36	1.13	27	0.87	42	1.03	45	1.21	37	0.72	37	0.96	35	1.14	36	1.2	57	1.93	1793
Cluster-33515.12497	120	3.06	98	2.9	110	2.49	67	1.94	72	1.67	76	2.09	71	2.07	74	2.21	92	2.11	64	1.6	80	1.45	112	2.7	55	1.67	63	1.96	58	1.83	1905
Cluster-33515.12505	82	17.54	66	15.81	67	13.23	54	12.95	43	8.49	62	13.71	31	8.11	32	8.23	33	6.26	22	4.65	41	6.39	31	6.24	5	1.22	8	2.03	2	0.6	487
Cluster-33515.12522	165	8.68	168	10.18	229	10.74	216.03	12.88	239	11.44	188	10.58	197	11.96	193	11.94	232	10.93	214	11.03	306	11.46	225	11.17	161	10.01	139	8.87	182	12.05	1078
Cluster-33515.12529	2	0.34	4	0.77	5	0.79	7	1.35	5	0.79	4	0.72	6	1.24	13	2.67	3	0.46	9.99	1.69	10.52	1.31	11	1.78	15.09	2.98	20.66	4.22	10	2.35	535
Cluster-33515.12534	5	0.51	9	1.04	12	1.09	7	0.8	10	0.92	6	0.64	12	1.43	14	1.68	4	0.36	14	1.39	18	1.31	14	1.34	15	1.77	11	1.34	4	0.53	703
Cluster-33515.12542	128	1.53	86	1.2	113	1.2	200	2.72	367	3.98	298	3.85	525	7.14	320	4.48	388	4.17	361	4.22	628	5.32	368	4.16	28	0.4	45	0.66	235	3.44	3722
Cluster-33515.12551	35	0.95	20	0.63	33	0.79	119	3.67	78	1.92	87	2.54	67	2.08	75	2.39	84	2.04	98	2.6	112	2.16	105	2.69	49	1.58	40	1.32	45	1.51	1809
Cluster-33515.12589	281.97	3.2	242	3.19	310	3.11	176.06	2.27	222.99	2.3	248	3.04	190	2.45	166	2.2	243	2.48	174.99	1.94	263	2.11	220	2.36	132	1.79	137	1.9	152	2.11	3909
Cluster-33515.12607	51	1.43	26	0.84	56.04	1.39	242.73	7.72	366	9.3	322	9.7	183.08	5.86	213.14	6.99	311	7.81	246	6.74	523	10.38	384.38	10.15	69	2.3	101	3.44	61	2.11	1763
Cluster-33515.12608	44.28	1.12	20	0.58	62	1.38	192.96	5.52	272	6.22	191.98	5.2	150	4.31	145	4.28	209	4.72	205	5.05	487	8.69	323	7.67	72	2.16	112	3.44	44	1.37	1927
Cluster-33515.12611	89	2.08	44	1.19	97	2.01	220	5.85	212	4.5	171	4.31	166	4.43	154	4.22	210	4.41	264	6.04	457	7.58	288	6.36	154	4.29	168	4.79	175	5.05	2051
Cluster-33515.1262	45	1.03	38	1.01	50	1.01	64	1.67	71	1.48	87	2.15	54	1.41	43	1.15	62	1.27	37	0.83	62	1.01	69	1.49	50	1.36	41	1.15	48	1.36	2087
Cluster-33515.12668	241	11.2	204	10.93	303	12.53	194	10.22	244.99	10.35	166	8.26	225	12.03	194	10.59	197	8.2	143	6.51	234	7.73	204	8.94	100	5.5	104	5.87	104	6.06	1181
Cluster-33515.12669	54	1.29	47	1.3	49	1.04	42.99	1.17	44	0.95	28	0.72	28	0.76	25	0.7	44	0.94	51	1.19	63	1.07	45	1.02	84	2.39	55	1.6	61	1.8	2013
Cluster-33515.12670	227	6.89	223	7.83	272	7.32	164	5.65	206.9	5.7	165	5.38	142	4.93	118	4.2	151	4.11	113.14	3.36	158	3.4	107	3.06	66	2.38	61	2.25	72	2.71	1650
Cluster-33515.12680	67	1.64	57	1.61	76	1.65	142	3.95	210	4.66	135	3.56	175	4.89	147	4.21	195	4.28	145	3.47	227	3.93	173	3.99	55	1.6	44	1.31	43	1.3	1975
Cluster-33515.12685	360	8.32	379	10.14	429	8.77	176	4.62	283	5.93	249	6.19	255	6.72	236.01	6.38	280	5.8	294	6.64	358	5.86	346	7.54	235	6.46	237.06	6.67	226	6.43	2074
Cluster-33515.12691	173	2.46	165	2.72	173	2.17	287	4.64	295	3.8	268	4.11	304	4.92	350	5.82	366	4.67	327	4.54	623	6.27	377	5.06	525	8.91	579	10.05	628	10.94	3181
Cluster-33515.12692	256	2.99	242	3.28	267	2.76	234.03	3.11	230	2.44	226	2.85	328.97	4.37	346	4.73	477	5	346	3.95	442.01	3.65	321	3.54	181	2.52	162	2.31	217.01	3.1	3807
Cluster-33515.12699	420	4.9	314	4.25	470	4.84	376	4.99	488	5.16	341	4.3	331	4.39	319	4.35	405	4.24	437	4.98	723	5.97	553	6.09	460	6.41	429	6.11	545	7.78	3813
Cluster-33515.12701	195	3.63	141	3.05	184	3.03	121	2.56	156	2.64	106	2.13	114	2.42	93	2.03	126	2.11	73	1.33	121	1.6	102	1.79	43	0.95	52	1.18	86	1.97	2500
Cluster-33515.12719	29	1.27	20	1.01	37	1.44	54	2.67	46	1.83	18	0.84	33	1.66	29	1.49	47	1.84	60	2.56	81	2.51	49	2.02	81	4.19	83	4.4	100	5.46	1238
Cluster-33515.12721	51	0.59	32	0.43	49	0.5	75	0.98	96	1	68	0.84	89	1.16	82	1.1	106	1.09	69	0.77	125	1.01	83	0.9	36	0.49	29	0.41	41	0.57	3874
Cluster-33515.12734	2	2.03	3	3.17	2	2.08	1	1.1	3	2.93	2	1.88	3	4.29	1	1.28	3	2.52	1	1	10	7.7	9	8.3	7	7.3	11	12.4	8	14.85	320
Cluster-33515.12735	123	1.24	140	1.64	141	1.25	178	2.04	156	1.42	170	1.85	190	2.17	211	2.48	296	2.67	304	2.99	544	3.87	411	3.9	428	5.14	684	8.4	500	6.14	4375
Cluster-33515.12736	29	1.32	19	0.99	39	1.58	60	3.09	65	2.68	46	2.24	47.84	2.5	63	3.36	71	2.89	84	3.73	182	5.87	90	3.85	134	7.2	164	9.04	114	6.48	1202
Cluster-33515.12739	74	8.39	48	6.2	81	8.3	35	4.48	32	3.32	42	5.03	16	2.14	7	0.94	12	1.21	60	6.69	73	5.95	49	5.24	12	1.59	34	4.63	10	1.49	659
Cluster-33515.12756	407	2.94	398.37	3.35	486	3.1	413	3.4	537	3.52	399	3.12	354	2.9	344	2.91	555	3.6	398	2.81	551	2.82	415	2.83	371	3.21	365	3.23	329	2.9	5969
Cluster-33515.12773	11	0.35	21	0.78	11	0.31	22	0.8	19.99	0.58	10	0.34	22	0.81	20	0.75	33	0.95	11	0.34	18	0.41	15	0.45	9	0.34	20	0.78	9	0.36	1581
Cluster-33515.12780	41	1.15	72	2.33	70	1.73	80	2.54	95	2.41	98	2.94	62	1.98	58	1.9	112	2.8	69	1.88	79	1.56	71	1.87	31	1.03	33	1.12	62	2.14	1767
Cluster-33515.12783	372	3.68	261	3	382	3.33	522	5.87	655	5.87	496	5.3	412	4.63	425	4.91	578	5.13	375	3.62	566	3.96	499	4.65	127	1.5	107	1.29	133	1.61	4445
Cluster-33515.12785	88.07	1.08	117.66	1.68	120	1.3	63	0.88	91	1.01	113.68	1.51	92	1.28	97	1.39	126.98	1.4	109	1.31	173.32	1.5	135.04	1.56	132.01	1.93	139	2.08	92	1.38	3639
Cluster-33515.12797	2	1.23	1.42	0.94	4.94	3.01	5	3.38	3	1.75	8.34	4.98	4	3.33	10	7.66	7	3.7	3	1.83	11	5.11	9	5.15	9	5.92	9	6.29	6	6.3	354
Cluster-33515.12804	199	6.15	173.9	6.21	206	5.64	122	4.28	200	5.61	147	4.88	130	4.59	149	5.4	211	5.84	131	3.96	216	4.73	210	6.12	115	4.22	102.99	3.87	102	3.91	1626
Cluster-33515.12809	523	8.92	439	8.68	547.72	8.25	656	12.7	740.18	11.44	762.98	14.02	682	13.23	645	12.86	872	13.33	808	13.45	1294.85	15.62	891	14.32	692	14.06	647	13.45	589	12.32	2705
Cluster-33515.12811	437	9.31	417	10.29	553	10.42	405	9.8	630	12.17	433	9.94	470	11.41	489	12.19	553	10.56	586	12.2	818	12.34	564	11.33	364	9.23	344	8.93	367	9.62	2224
Cluster-33515.1282	119	4.11	127	5.07	175	5.37	141	5.53	112	3.52	135	5.01	138	5.46	99	4.01	95	2.94	50	1.69	107	2.62	95	3.1	68	2.79	80	3.36	77	3.31	1485
Cluster-33515.12820	230	2.9	199	2.91	312	3.47	182	2.61	301	3.44	277	3.77	325	4.65	311	4.58	407	4.6	436	5.36	602	5.36	458	5.44	262	3.94	249	3.83	194	2.99	3555
Cluster-33515.12824	37	0.8	26	0.65	49	0.94	72	1.78	101	1.99	97	2.27	116	2.87	112	2.85	127	2.47	108	2.29	100	1.54	71	1.45	89	2.3	74	1.96	40	1.07	2188
Cluster-33515.12825	232	3.4	238	4.05	259	3.35	289.07	4.82	331	4.4	293	4.63	420	7	407	6.98	534.28	7.03	459	6.57	640.24	6.64	487	6.73	874.96	15.3	854.22	15.28	803.76	14.44	3096
Cluster-33515.12826	53	1.8	54	2.12	58	1.75	110	4.24	154	4.75	93	3.4	98	3.82	117	4.66	104	3.17	147	4.89	125	3.02	142	4.55	88	3.55	71	2.94	45	1.9	1505
Cluster-33515.12832	329	2.96	255	2.67	355.93	2.83	255	2.61	396	3.23	217	2.11	219	2.24	246	2.59	342	2.76	281	2.47	345	2.19	286	2.43	260	2.79	238	2.62	196.79	2.16	4855
Cluster-33515.12836	156	1.19	178	1.58	166	1.12	436	3.78	392	2.7	437	3.6	260	2.25	326	2.9	546	3.73	368	2.74	541	2.91	402	2.89	110	1	117	1.09	135	1.25	5683
Cluster-33515.12840	110	2.69	74	2.1	128	2.77	68	1.89	107	2.38	87	2.29	102	2.85	75	2.15	99	2.17	109	2.61	143	2.48	96	2.21	122	3.55	94	2.8	77	2.32	1975
Cluster-33515.12845	140	12.09	111	10.97	169	13.1	72	7.03	101	7.96	78	7.15	92	9.28	89	9.08	93	7.17	112	9.49	84	5.19	94	7.65	89	9.01	71	7.4	59	6.57	773
Cluster-33515.12855	550	20.35	538	22.99	728	23.92	349	14.65	461	15.49	375	14.89	445.89	18.92	394	17.1	452	14.98	371	13.43	504	13.24	357	12.46	285	12.51	303	13.63	303	13.95	1407
Cluster-33515.12864	11	0.58	14	0.85	9	0.42	22	1.31	24	1.14	20	1.12	42	2.54	28	1.73	28	1.31	9	0.46	20	0.75	22	1.09	5	0.31	14	0.89	12	0.79	1081
Cluster-33515.12866	84	1.31	90	1.62	102	1.4	79	1.4	67	0.94	98	1.64	72.01	1.27	57	1.04	84	1.17	94	1.43	93	1.02	98	1.44	57	1.06	54	1.02	66	1.26	2936
Cluster-33515.12885	66	0.84	52	0.77	99	1.11	259	3.75	319	3.69	406	5.59	193	2.8	167	2.49	255	2.92	497	6.19	577	5.2	399	4.8	303	4.61	307	4.78	434	6.77	3515
Cluster-33515.12889	6	0.61	8	0.93	12	1.1	17	1.95	21	1.95	4	0.43	13	1.55	15	1.81	16	1.45	14	1.4	16	1.17	12	1.15	16	1.9	11	1.35	4	0.53	701
Cluster-33515.12890	30	0.7	18	0.49	19	0.39	32	0.85	41	0.87	20	0.5	23	0.62	28	0.77	29	0.61	29	0.66	51	0.85	62	1.37	28	0.78	20	0.57	21	0.61	2048
Cluster-33515.12891	9	0.36	17	0.78	21	0.74	23	1.03	23	0.83	26	1.1	36	1.63	30	1.39	37	1.31	89	3.45	91	2.56	103	3.84	48	2.25	48	2.31	40	1.97	1335
Cluster-33515.12919	9	1.23	11	1.7	7	0.87	19	2.93	17	2.13	28	4.02	18	2.93	23	3.74	41	4.99	5	0.67	17	1.67	23	2.96	14	2.22	5	0.82	13	2.37	597
Cluster-33515.12920	59	1.5	32	0.94	71	1.6	130	3.75	127	2.93	133	3.64	146	4.23	145	4.31	239	5.44	79	1.96	134	2.41	147	3.52	41	1.24	28	0.87	40	1.25	1913
Cluster-33515.12921	48	1.45	35	1.23	45	1.21	96	3.3	167	4.59	117	3.81	94	3.26	98	3.48	84	2.28	70	2.07	144	3.09	101	2.88	36	1.3	36	1.33	28	1.05	1653
Cluster-33515.12935	155	1.39	179	1.87	198	1.57	409	4.18	498	4.06	450	4.37	441	4.5	479	5.03	772	6.23	699	6.13	1014	6.44	775	6.57	1021	10.96	1149	12.61	980.98	10.76	4862
Cluster-33515.12945	40	0.49	59	0.83	67	0.72	251	3.48	246	2.72	225	2.96	156	2.16	188	2.68	278	3.04	483	5.75	546	4.7	653	7.5	828	12.04	928	13.81	911	13.58	3664
Cluster-33515.12991	12	0.65	14	0.87	19	0.92	26	1.59	46	2.26	31	1.79	50	3.12	62	3.94	88	4.26	96	5.08	198	7.62	123	6.27	488	31.18	463	30.37	431	29.36	1057
Cluster-33515.12992	14	3.3	5	1.31	12	2.62	16	4.22	21	4.57	14	3.39	17	4.93	22	6.24	30	6.25	67	15.59	90	15.49	59	13.08	147	39.32	142	39.48	127	42.76	469
Cluster-33515.12993	41	1.79	50	2.52	57	2.22	82	4.07	89	3.54	98	4.6	119	5.98	152	7.81	178	6.97	256	10.96	400	12.44	315	13	632.99	32.8	696	36.99	721	39.45	1236
Cluster-33515.12999	49	1.3	102	3.13	49	1.15	130	3.91	150	3.61	142	4.05	103	3.12	107	3.32	115	2.73	386	9.99	377	7.08	327.43	8.18	226	7.12	381	12.29	131	4.29	1847
Cluster-33515.13009	125.93	1.09	108	1.09	183	1.4	248	2.45	308	2.42	293	2.75	215	2.12	220	2.23	284	2.21	215	1.82	323	1.98	260	2.13	143	1.48	127	1.35	121	1.28	5027
Cluster-33515.13010	21.49	15.55	27	20.68	43.97	31.76	43	33.91	65.86	45.4	22.14	15.28	23.96	23.77	37	33.38	35	21.49	40	28.62	45.72	25.01	38.96	26	54.84	41.81	43.54	35.43	22	27.79	342
Cluster-33515.13014	238	5.25	174	4.45	289	5.64	325	8.14	458.04	9.16	355	8.43	388	9.76	336	8.68	481	9.51	452	9.74	662	10.34	513	10.67	492	12.92	466	12.53	405	11	2158
Cluster-33515.13028	291	10.83	240	10.31	375	12.39	156	6.59	270	9.12	180	7.19	132	5.63	123	5.37	154	5.13	105	3.82	186	4.91	142	4.98	38	1.68	16	0.72	20	0.93	1401
Cluster-33515.13031	25	0.63	14	0.41	35	0.78	56	1.6	48	1.09	41	1.11	78	2.24	59	1.73	99	2.23	205	5.03	262	4.66	177	4.19	712	21.27	620	18.97	562	17.41	1932
Cluster-33515.13043	870	3.73	752	3.75	1061	4.01	952	4.65	1178	4.58	885	4.11	840	4.08	872	4.37	1174.89	4.53	858.01	3.59	1293	3.92	862	3.49	457	2.34	379	1.99	471	2.46	9857
Cluster-33515.13062	137.96	1.46	105.99	1.3	131.99	1.23	225.07	2.71	195.74	1.88	243.98	2.79	263.58	3.17	377.58	4.68	468.65	4.46	337	3.49	512.07	3.84	422.45	4.22	272.03	3.44	450	5.82	440.35	5.7	4168
Cluster-33515.13066	370.27	6.85	292.88	6.28	502.19	8.21	475.63	10	609.17	10.22	530.56	10.58	761.46	16.04	692.05	14.98	879.71	14.59	1062.96	19.21	1231.12	16.12	861.13	15.02	672.33	14.82	458.47	10.34	629.94	14.31	2516
Cluster-33515.13068	37	1.25	13	0.51	49	1.47	17	0.65	28	0.86	24	0.87	27	1.04	29	1.15	35	1.06	16	0.53	23	0.55	34	1.08	28	1.12	18	0.74	22	0.92	1513
Cluster-33515.13069	321	7.51	265	7.18	383	7.94	475	12.63	709.95	15.07	520	13.1	659	17.59	476	13.04	576	12.09	750	17.16	883	14.64	608	13.42	383	10.67	194	5.53	314	9.06	2051
Cluster-33515.13074	6	7.52	4	5.17	1	1.3	2	2.7	5	6.1	2	2.29	2	3.58	5.11	8.1	3	3.06	6	7.35	7	6.67	5	5.64	5	6.35	1	1.39	1	2.35	308
Cluster-33515.13087	85	1.68	82	1.88	118	2.07	114	2.56	182	3.27	156	3.33	127	2.86	107	2.48	134	2.38	68	1.32	117	1.64	99	1.85	26	0.61	27	0.65	43	1.05	2370
Cluster-33515.13103	15	0.81	28	1.74	8	0.38	21	1.28	26	1.27	23	1.32	18	1.12	14	0.89	33	1.59	12	0.63	24	0.92	22	1.12	9	0.57	24	1.57	11	0.75	1060
Cluster-33515.13105	140	1.39	100	1.15	145	1.27	255	2.87	338	3.03	293	3.13	221	2.48	225	2.6	312	2.77	359	3.47	393	2.75	360	3.36	192	2.27	100	1.21	227	2.74	4445
Cluster-33515.13125	35	3.99	18	2.34	49	5.05	61	7.85	116	12.1	73	8.79	47	6.32	62	8.39	81	8.24	65	7.28	90	7.37	68	7.31	24	3.19	22	3.02	18	2.7	657
Cluster-33515.13128	164	1.98	192	2.68	138	1.47	234	3.2	205	2.24	211	2.74	136	1.86	236	3.32	281	3.04	266	3.13	347	2.96	291	3.31	275	3.95	356	5.24	338	4.98	3703
Cluster-33515.13135	8	0.63	4	0.36	6.38	0.45	141.4	12.6	226	16.23	133.12	11.15	2180	199.99	1932.83	179.66	2554.66	179.82	958	74	1264.7	71.18	1035	76.87	2278.08	210.8	1508.99	143.61	1151	116.24	819
Cluster-33515.13140	65	1.42	71	1.8	68	1.31	139	3.45	180	3.56	137	3.22	133	3.31	125	3.19	318	6.23	201	4.29	184	2.84	151	3.11	136	3.53	144	3.83	188	5.05	2177
Cluster-33515.13145	5	0.68	7	1.08	5	0.62	6	0.92	5	0.62	6	0.86	2	0.32	3	0.49	5	0.61	6	0.8	6	0.59	13	1.67	7	1.11	9	1.47	6	1.09	598
Cluster-33515.13156	47	1.58	42	1.64	63	1.88	66	2.52	71	2.17	59	2.14	96	3.7	83	3.28	89	2.69	81	2.67	174	4.16	115	3.65	118	4.72	92	3.77	112	4.68	1516
Cluster-33515.13158	53	0.54	60	0.71	66	0.59	141	1.63	162	1.49	166	1.82	163	1.88	190	2.25	210	1.91	293	2.9	546	3.91	323	3.09	565	6.84	643	7.96	712	8.82	4342
Cluster-33515.13176	279	12.3	290	14.75	256	10.04	135	6.75	140	5.61	114	5.39	135	6.84	114	5.9	161	6.36	157	6.77	240	7.52	168	6.98	129	6.73	100	5.35	94	5.18	1229
Cluster-33515.13177	285	7.54	328	10.04	349	8.18	133	4	184	4.42	123	3.5	185	5.59	208	6.44	259	6.14	174	4.5	163	3.06	153	3.82	157	4.94	171	5.51	198	6.47	1849
Cluster-33515.13181	42	1.17	43	1.38	39	0.96	77	2.43	108	2.72	63	1.88	69	2.19	64	2.08	88	2.19	127	3.44	79.88	1.57	62	1.62	67	2.21	43	1.45	50	1.71	1777
Cluster-33515.13182	55	3.03	48	3.05	68	3.34	126	7.88	135	6.78	106.94	6.31	113	7.2	120	7.79	200	9.87	204	11.02	341	13.39	278	14.46	283	18.44	374	25.02	394	27.4	1042
Cluster-33515.13198	100	3.08	134	4.77	97	2.65	44	1.54	84	2.35	62.99	2.08	61	2.15	40	1.44	54	1.49	69	2.08	96	2.1	63	1.83	87	3.18	54	2.02	95	3.62	1631
Cluster-33515.13215	102	3.64	65.99	2.72	103	3.26	158	6.39	214	6.93	128	4.9	122	4.98	97	4.06	120	3.83	107	3.73	145	3.67	106	3.56	41	1.73	15	0.65	17	0.75	1449
Cluster-33515.13218	190	3.03	158	2.93	218	3.08	182	3.3	203	2.94	138	2.38	246	4.47	187	3.49	352	5.04	380	5.93	568	6.42	212	3.19	83	1.58	53	1.03	98	1.92	2867
Cluster-33515.13219	78	1.79	96.03	2.56	98	1.99	139	3.63	192	4	153	3.78	291	7.62	326.8	8.79	378	7.79	489	10.98	962	15.65	579	12.54	895.18	24.47	1094	30.63	1032.03	29.21	2084
Cluster-33515.13247	36	2.14	30	2.05	33	1.75	64	4.31	74.96	4.05	90	5.71	83	5.7	97	6.78	134	7.12	137.53	8	188	7.96	138	7.73	103	7.22	95	6.84	151	11.34	989
Cluster-33515.13253	10	2.15	9	2.17	6	1.19	3	0.72	3	0.6	5	1.11	6	1.58	3	0.78	5	0.95	4	0.85	8	1.25	6	1.21	4	0.98	3	0.76	7	2.12	486
Cluster-33515.13258	159.29	8.52	141.72	8.73	188.99	9.01	120.87	7.33	111	5.4	122.97	7.04	121	7.47	117.99	7.42	121	5.8	110	5.76	120.03	4.57	124	6.26	83.56	5.28	67	4.35	131.91	8.89	1065
Cluster-33515.13261	17	0.63	10	0.43	26	0.86	25	1.05	33	1.11	81	3.23	483	20.55	238	10.36	340	11.3	185	6.71	258	6.8	154	5.39	94	4.14	104	4.69	211	9.74	1404
Cluster-33515.13281	83	1.31	52	0.95	115	1.6	29	0.52	32	0.46	22	0.37	39	0.7	29	0.53	36	0.51	53	0.81	56	0.62	59	0.88	66	1.24	52	1	41	0.79	2906
Cluster-33515.13287	22	0.63	24	0.79	33	0.83	147	4.75	133	3.43	211	6.45	155	5.04	141	4.7	224	5.71	256	7.12	486	9.8	237	6.36	261	8.82	207	7.17	321	11.29	1741
Cluster-33515.13289	13	0.68	12	0.73	18	0.84	10	0.59	33	1.58	21	1.18	29	1.76	28	1.73	25	1.17	195	10.02	284	10.61	91	4.5	330	20.47	520	33.11	532	35.14	1080
Cluster-33515.13307	31	2.55	44	4.14	55	4.06	40	3.72	55	4.13	55	4.81	25	2.4	26	2.52	36	2.64	42	3.39	57	3.35	46	3.57	70	6.76	30	2.98	42	4.44	797
Cluster-33515.13314	207	10.98	140	8.55	169	7.99	149	8.95	200	9.65	177	10.04	165	10.09	109	6.8	206	9.78	175	9.09	209	7.89	155	7.75	135	8.46	87	5.6	88	5.87	1072
Cluster-33515.13328	63	0.77	24	0.34	84	0.91	86	1.2	123	1.37	120	1.59	76	1.06	69	0.99	78	0.86	103	1.24	198	1.72	147	1.7	79	1.16	75	1.12	46	0.69	3637
Cluster-33515.13333	130	1.43	124	1.59	154	1.5	235	2.95	217	2.17	281	3.35	257	3.22	323	4.16	431	4.26	517	5.57	841	6.56	641	6.67	415	5.46	491.93	6.62	445	6	4018
Cluster-33515.13361	3916.43	67.69	3743.29	75	4405.41	67.3	2500.42	49.1	3328.7	52.15	2522.65	47	2559.76	50.34	2562.19	51.79	3199.2	49.59	4374.75	73.86	5790.81	70.81	4008.58	65.32	4154.18	85.55	4523.52	95.35	4802.66	101.86	2672
Cluster-33515.13365	23	2.92	22	3.17	32	3.68	21	3.01	62.06	7.22	41	5.48	33	4.97	29	4.38	39	4.41	53	6.62	43	3.93	39.42	4.72	48	7.08	31	4.72	32	5.39	620
Cluster-33515.13371	136	2	84	1.43	130	1.69	168	2.81	240	3.2	146	2.32	138	2.31	146	2.51	231	3.05	356	5.11	544	5.66	459	6.36	472	8.28	511	9.17	538	9.69	3088
Cluster-33515.13377	68	8.66	50	7.24	80	9.23	93	13.36	138	16.1	67	8.98	86	12.99	85.04	12.87	134	15.21	121	15.16	272	24.94	153	18.37	169	25.02	212	32.39	183	30.93	619
Cluster-33515.13385	35	0.51	42	0.72	61	0.79	101	1.69	172	2.29	140	2.22	88	1.47	64	1.1	118	1.56	114	1.64	192	2	129	1.79	108	1.89	101	1.81	108	1.94	3089
Cluster-33515.13387	271	4.5	247	4.75	378	5.54	194	3.66	284	4.27	222	3.97	256	4.83	194	3.76	260	3.87	192	3.11	292	3.43	249	3.9	147	2.91	118	2.39	114	2.32	2771
Cluster-33515.13396	23	1.88	23	2.15	27	1.98	35	3.23	49	3.65	46	3.99	81	7.7	80	7.7	105	7.65	161	12.88	244.14	14.24	129	9.92	273	26.15	298	29.36	271	28.4	801
Cluster-33515.13397	14	1.48	15	1.81	13	1.24	20	2.39	23	2.23	32	3.58	42	5.23	39	4.89	32	3.02	73	7.59	149	11.32	82	8.18	147	18.17	143	18.22	119	16.46	685
Cluster-33515.13398	151	2.94	123	2.78	125	2.15	156	3.45	140	2.47	189	3.97	207	4.59	202	4.6	249	4.35	403	7.67	656	9.05	377	6.93	620	14.39	831	19.74	785	18.8	2404
Cluster-33515.13399	43	1.38	30	1.12	63	1.8	54	1.97	60	1.75	55	1.9	38	1.4	39	1.47	48	1.38	31	0.97	39	0.89	38	1.15	10	0.38	8	0.31	13	0.52	1574
Cluster-33515.13400	1	0.7	5	3.73	5	3.51	9	6.91	4	2.68	7	4.71	8	7.7	10	8.77	16	9.57	22	15.32	28	14.89	24	15.6	34	25.26	49	38.83	32	39.15	344
Cluster-33515.13404	277.01	3.05	252	3.22	265	2.57	238	2.98	333	3.32	230	2.73	196	2.45	207	2.66	217	2.14	180.56	1.94	227	1.77	185	1.92	85	1.12	66	0.89	81	1.09	4027
Cluster-33515.13427	971.95	6.56	821	6.43	1284.99	7.64	975	7.48	1448	8.85	1087.02	7.92	937	7.16	785	6.18	1015	6.14	520	3.42	983.97	4.69	748	4.76	193	1.55	108	0.89	146	1.2	6380
Cluster-33515.13430	167	1.97	92	1.26	153	1.59	278	3.72	273	2.92	238	3.03	373	4.99	436	6.01	504	5.33	614	7.07	965	8.04	708	7.87	1715	24.12	1798	25.87	1936	27.89	3779
Cluster-33515.13431	61.01	2.88	139.95	7.61	71.48	3	76.57	4.1	83.36	3.58	95.74	4.84	56.49	3.07	58.02	3.22	64.61	2.73	70.66	3.26	85.95	2.88	107.31	4.77	80.25	4.48	62.74	3.59	40.79	2.41	1168
Cluster-33515.13432	16	0.47	12	0.41	18	0.47	24	0.8	40	1.07	33	1.05	38	1.28	36	1.24	50	1.32	37	1.07	53	1.11	47	1.31	18	0.63	16.01	0.57	11	0.4	1691
Cluster-33515.13444	15	3.95	2	0.59	15	3.69	13	3.83	2	0.49	14	3.78	5	1.64	9	2.87	8	1.86	4	1.04	9	1.74	5	1.24	2	0.6	2	0.62	2	0.77	450
Cluster-33515.13448	180	4.75	133	4.06	216	5.05	144	4.31	202	4.83	154	4.37	187	5.63	153	4.73	162	3.83	159	4.1	280	5.23	198	4.92	98	3.07	69	2.22	55	1.79	1854
Cluster-33515.13466	99	1.67	71	1.39	102	1.52	136	2.61	187	2.86	149	2.71	188	3.61	179	3.54	194	2.94	210	3.47	330	3.95	253	4.03	38	0.77	40	0.82	105	2.18	2726
Cluster-33515.13472	417	4.06	358	4.04	514	4.41	370	4.09	546	4.81	401	4.21	345	3.81	352	4	487	4.25	331	3.14	462	3.17	361	3.31	191	2.22	206	2.45	206	2.45	4517
Cluster-33515.13486	84	1.41	79	1.54	104	1.54	117	2.23	153	2.33	130	2.36	129	2.47	146	2.87	175	2.64	207	3.4	312	3.71	187	2.96	256	5.13	223	4.57	227	4.68	2739
Cluster-33515.13488	211	23.74	141	18.07	193	19.6	92	11.68	225	23.15	108	12.83	93	12.34	122	16.27	123	12.34	233	25.75	359	29	324	34.36	275	36.07	187	25.29	191	28.21	662
Cluster-33515.13493	83	1.07	82	1.22	63	0.72	99	1.45	90	1.05	107	1.49	106	1.55	146	2.19	200	2.31	167	2.1	335	3.05	198	2.4	307	4.71	381	5.98	403	6.34	3488
Cluster-33515.13495	3	0.88	12.69	4.14	8.5	2.35	5.74	1.89	17.75	4.86	15.72	4.71	16.14	5.97	11.55	4.13	8.05	2.09	8.88	2.59	28.87	6.26	15.35	4.25	87.24	28.85	42.71	14.73	96.51	42.2	433
Cluster-33515.13498	68	1.43	96	2.34	97	1.8	79	1.89	100	1.91	70	1.59	32	0.77	57	1.4	58	1.09	87	1.79	93	1.38	92	1.82	61	1.53	35	0.9	44	1.14	2249
Cluster-33515.13512	48	1.33	48	1.54	56	1.38	66	2.08	103	2.59	70	2.09	70	2.22	63	2.05	68	1.69	44	1.19	73	1.44	43	1.12	17	0.56	11	0.37	15	0.51	1777
Cluster-33515.13515	113	1.28	89	1.17	146	1.46	183	2.35	218	2.23	256	3.12	339	4.35	343	4.53	424	4.3	509.24	5.62	810	6.47	469	5	819	11.04	898	12.38	952	13.14	3930
Cluster-33515.13527	201	8.52	178	8.71	167	6.29	107	5.14	166	6.4	136.01	6.18	110.56	5.38	96	4.78	135	5.13	108	4.48	161	4.85	121	4.84	117	5.88	84	4.33	89	4.71	1266
Cluster-33515.13529	107	1.62	100	1.76	162	2.17	204	3.51	285	3.91	249	4.06	423	7.28	290	5.13	507	6.88	502	7.42	904.01	9.68	458	6.54	361	6.51	493	9.1	434	8.05	3009
Cluster-33515.13539	266	3.29	281	4.03	307	3.35	228	3.21	321	3.6	209	2.79	272	3.82	291	4.21	334	3.71	288	3.48	352	3.08	267	3.11	188	2.77	149	2.25	177	2.68	3615
Cluster-33515.13548	43	2.64	36	2.54	60	3.29	129	8.96	165	9.22	82	5.37	90	6.39	89	6.43	118	6.48	115	6.91	192	8.4	103	5.96	85	6.15	87	6.47	65	5.05	967
Cluster-33515.13549	89	1.9	62	1.53	103	1.94	64	1.55	70.93	1.37	71	1.63	71	1.72	74	1.84	99	1.89	37	0.77	61	0.92	61	1.23	35	0.89	31	0.8	31	0.81	2224
Cluster-33515.13550	63	0.62	60	0.68	76	0.66	52	0.58	49	0.43	54	0.57	66	0.73	71	0.81	76	0.67	59	0.56	61	0.42	65	0.6	37	0.43	30	0.36	33	0.39	4489
Cluster-33515.13570	296	4.75	252	4.69	302	4.29	334	6.09	315	4.59	302	5.23	266	4.86	273	5.13	432.98	6.24	270	4.24	433	4.92	384	5.81	283	5.42	350	6.86	372	7.32	2853
Cluster-33515.13580	99	0.77	84.45	0.76	95	0.65	200	1.76	245	1.71	166	1.39	214	1.87	213	1.92	210	1.46	249	1.88	459.76	2.51	359	2.62	109	1.01	104	0.98	110	1.04	5607
Cluster-33515.13586	43.02	2.65	45	3.19	51	2.81	49	3.42	44	2.47	40	2.63	41.02	2.93	43.88	3.18	48	2.65	52	3.14	56	2.46	51	2.96	60	4.36	54	4.03	21	1.64	964
Cluster-33515.13594	63	2.88	78	4.11	69	2.81	71	3.68	82	3.41	45	2.21	71	3.74	50	2.69	105	4.3	84	3.76	45	1.46	49	2.11	41	2.22	38	2.11	29	1.66	1195
Cluster-33515.13597	134	3.14	106	2.87	132	2.73	68	1.81	104	2.21	59	1.49	102	2.72	115	3.15	165	3.46	220	5.03	253	4.19	150	3.31	333	9.27	251	7.16	285	8.22	2051
Cluster-33515.1360	448.66	18.77	423.87	20.46	404	15.02	310.9	14.75	491	18.67	322.39	14.46	270	12.97	231	11.34	365.57	13.7	207.36	8.49	254.31	7.56	179	7.06	149	7.39	87	4.42	86	4.49	1279
Cluster-33515.13603	279	3.48	232	3.36	276	3.04	210	2.98	278	3.15	226	3.05	240	3.4	225	3.28	305	3.42	329	4.01	401	3.54	274	3.23	412	6.14	479	7.3	428	6.54	3583
Cluster-33515.13608	53	0.61	54	0.72	49	0.5	83	1.08	106	1.1	99	1.22	123	1.6	164	2.2	211	2.17	487	5.45	654	5.3	664	7.17	1123	15.36	1315	18.4	1260	17.65	3878
Cluster-33515.13622	109	2.49	110	2.91	95	1.92	84	2.18	65	1.35	98	2.41	106	2.76	124	3.32	113	2.32	155	3.46	279	4.52	211	4.55	184	5.01	236	6.57	186	5.24	2093
Cluster-33515.13623	135	0.99	109	0.93	114	0.74	181.99	1.52	176	1.17	242	1.93	252.98	2.11	290.02	2.49	353.51	2.34	412.81	2.97	575.14	2.99	500	3.47	933	8.2	1012.03	9.1	876.19	7.86	5870
Cluster-33515.13627	356	10.16	285	9.41	365	9.23	298	9.65	291	7.54	340	10.43	295	9.62	266	8.89	307	7.85	294	8.2	437	8.84	384	10.33	253	8.58	359	12.47	325	11.47	1736
Cluster-33515.13629	116	4.96	123	6.07	134	5.09	112	5.43	97	3.77	100	4.58	112	5.5	113	5.67	108	4.13	129	5.4	166	5.04	131	5.28	167	8.46	128	6.65	106	5.66	1258
Cluster-33515.13635	13	0.68	10	0.61	10	0.47	9	0.54	21	1.01	19	1.07	22	1.34	11	0.68	15	0.71	39	2.01	30	1.12	21	1.04	22	1.37	23	1.47	18	1.19	1078
Cluster-33515.13636	8	1.4	6	1.18	9	1.44	7	1.37	11	1.77	4	0.73	14	2.95	5	1.04	12	1.86	10	1.72	18	2.28	15	2.47	7	1.41	8	1.66	7	1.68	531
Cluster-33515.13638	117	1.3	134.51	1.73	162	1.58	253	3.19	262.01	2.63	235	2.81	203	2.55	228.99	2.96	315.75	3.14	292	3.16	437	3.42	252	2.63	635	8.4	733.15	9.92	621	8.41	4001
Cluster-33515.13639	18	0.39	13	0.33	19	0.37	73	1.81	85	1.68	80	1.88	57	1.42	75	1.92	88	1.72	99	2.11	149.81	2.32	106	2.18	68	1.77	38	1.01	44	1.18	2176
Cluster-33515.13641	258	2.95	213	2.83	346	3.5	247	3.21	359	3.72	293	3.62	319	4.14	275	3.68	348	3.57	214	2.39	281	2.27	255	2.75	50	0.68	34	0.47	71	0.99	3883
Cluster-33515.13642	188	6.64	169	6.9	160	5.02	160	6.41	168	5.39	156	5.92	175	7.08	185	7.66	200	6.33	116	4.01	204	5.11	157	5.23	40	1.68	39	1.68	43	1.89	1460
Cluster-33515.13643	78	4.21	61	3.79	68	3.27	38	2.32	53	2.6	55	3.17	43	2.68	47	2.98	45	2.17	83	4.38	77	2.96	82	4.17	64	4.08	123	8.05	115	7.81	1059
Cluster-33515.13644	193	4.34	223.97	5.84	293	5.83	761	19.44	898	18.32	1126	27.28	1870	47.96	1050	27.65	2173	43.83	1995	43.85	2391	38.09	1489	31.58	1359.98	36.41	2313	63.41	2169	60.1	2122
Cluster-33515.13647	30	1.56	40	2.4	40	1.86	43	2.54	41	1.94	34	1.89	29	1.74	31	1.9	37	1.73	21	1.07	46	1.7	44	2.16	20	1.23	11	0.7	8	0.52	1086
Cluster-33515.1365	29	1.33	7	0.37	21	0.85	42	2.18	43.99	1.83	49	2.4	30	1.58	21	1.13	36.8	1.51	33.99	1.52	38.01	1.23	48.99	2.11	10	0.54	9.12	0.51	21.99	1.26	1196
Cluster-33515.13650	263	4.93	191	4.15	340	5.64	528	11.25	758.92	12.9	666	13.46	383	8.18	336.01	7.37	423	7.11	252	4.62	477	6.33	379	6.7	56	1.25	35	0.8	68	1.57	2486
Cluster-33515.13654	130	3.19	186	5.28	150	3.26	244	6.8	264	5.88	240	6.34	228	6.38	217	6.24	396	8.71	340	8.15	490	8.52	364	8.42	323	9.43	423	12.65	613	18.56	1970
Cluster-33515.13655	109	3.93	90	3.75	100	3.2	176	7.2	179	5.86	170	6.58	151	6.24	103	4.36	185	5.98	184	6.49	286	7.32	195	6.63	274	11.72	255	11.18	339	15.2	1436
Cluster-33515.13656	189	3.89	166	3.96	162	2.95	100	2.34	107	2	103	2.28	110	2.58	73	1.76	94	1.73	89	1.79	117	1.7	111	2.15	70	1.71	44	1.1	44	1.11	2293
Cluster-33515.13664	51	1.23	67	1.87	46	0.98	79	2.17	69	1.51	96	2.5	100	2.76	109	3.08	110	2.38	237	5.6	263	4.5	223	5.08	321	9.23	582	17.14	613	18.27	1996
Cluster-33515.1368	389	7.01	284	5.93	398.07	6.34	367	7.51	484	7.91	424	8.24	327	6.71	293	6.18	434	7.01	211	3.71	363	4.63	279	4.74	60	1.29	39	0.86	96	2.12	2575
Cluster-33515.13699	365.62	4.78	439.12	6.66	417.13	4.82	284.24	4.22	286.41	3.39	212.23	3	345	5.13	315.06	4.82	392	4.6	482.97	6.17	605	5.59	544.74	6.72	677	10.56	670.96	10.71	673.06	10.77	3435
Cluster-33515.13727	55	1.42	47	1.4	31	0.71	163	4.78	172	4.03	138.08	3.84	208	6.13	144	4.35	189	4.37	309	7.8	520	9.51	308	7.5	890	27.33	609	19.16	658	20.98	1887
Cluster-33515.13728	35	0.38	61	0.77	34	0.33	89	1.1	92	0.91	101	1.19	113	1.4	145	1.85	222	2.17	292	3.11	415	3.2	332	3.41	574	7.46	577	7.68	537	7.15	4063
Cluster-33515.13731	9	0.79	18	1.81	6	0.47	38	3.77	50	4.01	32	2.98	24	2.46	26	2.7	41	3.22	51	4.4	31	1.95	23	1.9	52	5.35	30	3.18	22	2.49	765
Cluster-33515.13732	133	0.68	120	0.71	130	0.59	306	1.78	391	1.81	328	1.81	248	1.44	338	2.02	451	2.07	499	2.49	462.88	1.67	392.99	1.9	427	2.61	262	1.64	277	1.72	8318
Cluster-33515.13736	57	1.42	60	1.73	69	1.52	82	2.32	120	2.71	91	2.44	75	2.13	78	2.27	83	1.85	69	1.68	114	2.01	98	2.3	36	1.07	43	1.3	44	1.35	1946
Cluster-33515.13740	66	1.07	62	1.16	49	0.7	104	1.91	143	2.1	78	1.36	104	1.92	108	2.04	98	1.42	165	2.61	271	3.1	221.99	3.39	141	2.72	81	1.6	96	1.91	2832
Cluster-33515.13741	153.98	3.17	154	3.68	105.84	1.93	139	3.25	185	3.46	236	5.24	408	9.58	346.02	8.34	463	8.56	511	10.29	806.99	11.77	566.06	11	689.12	16.91	879.67	22.1	971	24.61	2289
Cluster-33515.13744	83	0.54	61	0.46	92	0.53	126	0.93	196	1.16	136	0.96	149	1.1	169	1.29	186	1.09	336	2.14	545.36	2.51	453	2.78	904.76	7.04	936.69	7.46	777.89	6.17	6593
Cluster-33515.13750	50	0.97	41	0.92	53	0.91	87	1.92	84	1.48	80	1.67	126	2.78	115	2.61	123	2.14	144	2.73	205	2.81	129	2.36	170	3.92	232	5.48	252	6	2415
Cluster-33515.13752	26	0.79	23	0.81	26	0.7	60	2.08	64	1.77	63	2.07	68	2.37	53	1.9	86	2.35	87	2.6	143	3.1	81	2.33	118	4.28	167	6.21	119	4.5	1642
Cluster-33515.13754	5	0.47	10	1.07	8	0.67	28	2.96	16	1.37	37	3.67	13	1.43	10	1.11	14	1.17	20	1.84	37	2.48	29	2.56	31	3.4	47	5.3	33	4	736
Cluster-33515.13756	214	2.6	231	3.26	250	2.69	191	2.64	174	1.92	200	2.63	222	3.07	214	3.04	278	3.04	306	3.64	390	3.36	338	3.88	484	7.03	531	7.89	533	7.93	3669
Cluster-33515.13758	117	3.35	63	2.09	102	2.59	164	5.33	187	4.86	175	5.39	167	5.46	255	8.55	254	6.52	251	7.03	417	8.46	338	9.13	186	6.33	166	5.79	204	7.23	1731
Cluster-33515.13759	31	0.76	48	1.37	58	1.26	91	2.54	70	1.56	82	2.17	87	2.44	145	4.17	135	2.98	125	3	177	3.08	181	4.2	57	1.67	127	3.8	120	3.64	1967
Cluster-33515.13787	69	0.98	90	1.48	81	1.02	90	1.45	117	1.51	102	1.56	100	1.61	73	1.21	109	1.39	144	2	207	2.08	180	2.41	59	1	30	0.52	65	1.13	3188
Cluster-33515.13792	149.9	1.04	156	1.26	136.99	0.84	319.31	2.52	478.89	3.01	327	2.46	133	1.05	196	1.59	274.29	1.71	635	4.31	529	2.6	388	2.54	334	2.77	278	2.36	242	2.05	6200
Cluster-33515.13805	251	6.31	206	5.99	216	4.81	513	14.64	621	14.16	602	16.28	489.95	14.05	573	16.86	681	15.34	696	17.09	652	11.61	586	13.88	677	20.23	458	14.02	437	13.55	1931
Cluster-33515.13806	54	2.1	57	2.56	48	1.66	98	4.32	140	4.95	149	6.22	115	5.13	144	6.57	153	5.33	148	5.63	155	4.28	140	5.14	131	6.04	97	4.59	93	4.51	1353
Cluster-33515.13812	444	1.72	422	1.9	583	1.99	387	1.7	489	1.71	493	2.06	361	1.58	367	1.66	488	1.7	520	1.97	823	2.25	745	2.72	1103	5.11	1076	5.09	1044	4.91	10892
Cluster-33515.13820	47	1.77	50.21	2.18	36.94	1.23	33.97	1.45	36.56	1.25	51.45	2.08	44	1.9	38	1.68	65.75	2.21	37.97	1.4	41.24	1.1	46	1.63	23	1.03	15.29	0.7	14.94	0.7	1390
Cluster-33515.13845	202.84	3.56	200	4.07	192	2.98	326.05	6.51	414	6.59	498.77	9.44	617	12.33	644	13.23	710	11.18	1189	20.4	1782	22.15	1190	19.71	1745.41	36.53	2126	45.54	2013	43.4	2634
Cluster-33515.13847	30.17	1.47	25	1.41	35	1.52	102	5.64	114	5.06	125	6.53	449	25.23	411	23.57	737	32.2	248	11.85	245	8.5	238	10.95	392	22.63	288	17.06	216	13.23	1139
Cluster-33515.13848	51	1	41	0.93	56	0.97	45	1	66	1.17	51	1.08	41	0.92	59	1.35	92	1.62	70	1.34	121	1.68	80	1.48	59	1.38	54	1.29	76	1.83	2389
Cluster-33515.13874	12	3.18	4.33	1.28	15.98	3.95	16.99	5.04	24.05	5.91	26.55	7.21	15.05	4.97	25	8.02	29.16	6.83	11.23	2.95	51.34	9.99	35.63	8.89	46	13.77	62	19.33	29	11.21	449
Cluster-33515.13876	41	3.33	47	4.37	41	2.99	62	5.7	57	4.22	48	4.15	60	5.68	61	5.85	65	4.72	68	5.42	103	5.98	74	5.67	138	13.17	101	9.91	104	10.85	803
Cluster-33515.13877	66	4.92	44	3.76	80	5.34	80	6.74	70	4.75	71	5.63	61	5.28	59	5.18	106	7.06	135	9.86	157	8.35	134	9.41	110	9.64	159	14.32	165	15.71	849
Cluster-33515.13899	123	3.2	91	2.74	132	3.05	166	4.91	262	6.19	196	5.49	134	3.99	153	4.67	182	4.25	256	6.52	273	5.04	198	4.86	208	6.44	149	4.73	185	5.95	1873
Cluster-33515.13902	45	1.25	46.46	1.49	43	1.06	30	0.95	16	0.4	29	0.87	36	1.14	23	0.75	30	0.75	35.6	0.97	43	0.85	36	0.94	13	0.43	24	0.81	25	0.86	1776
Cluster-33515.13905	124	1.23	101	1.16	141	1.23	111	1.25	109	0.98	137	1.47	104	1.17	93	1.08	121	1.08	119.01	1.15	214	1.5	181.36	1.7	51	0.6	48	0.58	55	0.67	4435
Cluster-33515.13907	15	1.01	11	0.85	15	0.9	37	2.81	61	3.73	49	3.51	42	3.27	61	4.83	59	3.54	167.97	11.06	197.99	9.49	146	9.25	114	9.02	123	10	82	7.01	909
Cluster-33515.13908	33	1.59	30.9	1.71	47.16	2.02	100.49	5.48	136.98	5.99	111	5.72	134.57	7.45	119.68	6.77	129	5.56	346	16.3	494.99	16.94	324.03	14.7	279	15.88	260	15.19	227	13.7	1151
Cluster-33515.13918	204.63	2.43	195.97	2.71	195.9	2.06	403	5.45	479.55	5.17	592.95	7.61	520.97	7.04	483	6.71	519	5.54	324.92	3.77	470.99	3.96	347	3.89	231	3.28	116	1.68	189	2.75	3747
Cluster-33515.13921	237	4.06	190	3.78	329	4.98	592	11.53	867	13.47	626	11.57	1021	19.91	1043	20.91	1141	17.54	1114	18.65	1864	22.6	1318	21.3	838	17.11	1039	21.72	1077	22.65	2692
Cluster-33515.13926	66	1.66	44	1.28	80	1.79	168	4.81	218	4.99	226	6.13	190	5.47	232	6.85	301	6.8	464.01	11.43	859.07	15.34	622	14.78	954.57	28.62	1006.99	30.92	1042	32.41	1926
Cluster-33515.13937	27	1.25	25	1.33	33	1.36	38	1.99	65	2.73	40	1.98	42	2.24	48	2.61	58	2.4	89	4.03	130.01	4.28	93	4.06	123.91	6.79	148.96	8.37	102	5.91	1185
Cluster-33515.13940	61	1.11	59	1.24	46	0.74	117	2.41	85	1.4	129	2.52	120	2.48	118	2.5	151	2.46	144	2.55	257	3.3	130	2.22	408	8.82	375	8.3	385	8.58	2559
Cluster-33515.13950	185	1.45	237	2.16	235	1.62	511.62	4.56	444.97	3.16	552	4.67	542	4.82	567	5.19	638	4.49	970	7.42	1389	7.69	1253	9.26	1473.96	13.79	1736.86	16.62	1546	14.77	5533
Cluster-33515.13972	14	0.94	11	0.84	6	0.36	27.93	2.11	10	0.61	21	1.5	26	2.02	49	3.86	96.01	5.74	62	4.06	85.13	4.06	191	12.04	395.03	31.11	416.44	33.7	659.65	56.07	912
Cluster-33515.13975	5	1.71	3	1.13	5	1.62	7.7	2.93	2	0.64	1	0.34	2	0.87	3	1.25	22.82	6.85	6	2.03	9	2.28	12.09	3.88	25.99	9.88	28	11.14	16.41	8.55	413
Cluster-33515.13976	36	0.88	22	0.62	29	0.62	23.84	0.66	35.79	0.79	51	1.33	44.26	1.23	51.83	1.47	89.94	1.96	83.99	2	146.94	2.53	194.75	4.46	277.69	8.03	681.73	20.19	560.44	16.8	1986
Cluster-33515.13977	89	0.9	40	0.47	88	0.79	64	0.74	101	0.93	56	0.61	58	0.67	49	0.58	82	0.74	40	0.4	85	0.61	83	0.79	98	1.18	48	0.59	70	0.87	4350
Cluster-33515.13981	232	4.02	244	4.91	287	4.4	220	4.34	314	4.94	250	4.68	252	4.97	293	5.95	381.99	5.94	322	5.46	448	5.5	279	4.56	224	4.63	249	5.27	273	5.81	2663
Cluster-33515.13989	89	22.08	52	14.37	120	27.68	41	11.38	39	8.96	40	10.19	43	13.19	29	8.68	46	10.09	68	16.67	112	20.34	75	17.51	38	10.68	18	5.26	18	6.43	460
Cluster-33515.14	31	2.32	17	1.46	31	2.08	60	5.08	74	5.04	77	6.13	60	5.22	46	4.06	92	6.15	55	4.03	107	5.71	76	5.36	60	5.27	60	5.42	50	4.78	847
Cluster-33515.14001	238	4.66	273	6.2	256	4.43	247	5.5	253	4.49	276	5.82	273	6.09	192	4.4	258	4.53	320	6.12	372	5.16	345	6.37	393	9.17	339.99	8.12	339.91	8.18	2393
Cluster-33515.14003	26	0.84	43	1.61	40	1.15	44	1.62	62	1.82	43	1.5	47	1.74	45	1.71	43	1.25	59	1.87	55	1.26	15	0.46	94	3.61	47	1.85	40	1.61	1566
Cluster-33515.1401	277	2.97	312	3.88	264	2.5	108	1.32	125	1.21	109	1.26	131	1.59	149	1.87	179	1.72	102	1.07	91	0.69	96	0.97	77	0.98	68	0.89	70	0.92	4126
Cluster-33515.14010	57	0.58	57	0.67	80	0.72	738	8.53	1303.02	12.01	1364	14.98	442	5.1	541	6.43	604	5.51	155	1.54	309	2.22	193	1.85	52	0.63	56	0.7	70	0.87	4332
Cluster-33515.14011	211	3.33	182	3.33	251	3.5	214	3.84	233	3.33	181	3.08	185	3.32	225	4.15	321	4.54	166.92	2.57	237.21	2.65	190	2.83	102	1.92	111	2.14	107	2.07	2899
Cluster-33515.14015	27	1.21	30	1.55	33	1.31	22	1.12	41	1.67	33	1.58	54	2.78	51	2.68	67	2.69	106	4.64	150	4.77	119	5.02	76	4.03	55	2.99	57	3.19	1215
Cluster-33515.14021	68	1.47	49	1.23	77	1.48	36	0.89	38	0.75	61	1.42	48	1.19	41	1.04	41	0.8	55	1.17	61	0.94	55	1.12	19	0.49	16	0.42	15	0.4	2190
Cluster-33515.14029	33	2.79	24	2.32	24	1.82	35	3.35	31	2.39	51	4.58	57	5.63	66	6.59	71	5.37	218	18.09	169	10.22	155	12.36	74	7.34	80	8.17	101	11	783
Cluster-33515.14039	448	2.75	327	2.33	529	2.86	544	3.79	633	3.52	642	4.26	455	3.16	472	3.38	630	3.47	605	3.62	1005	4.35	799	4.62	268	1.96	185	1.39	194	1.45	6987
Cluster-33515.14040	17	5.68	8	2.94	19	6	22	8.17	37	11.51	20	6.74	12	5.09	16	6.51	24	7.04	20	6.62	25	6.17	18	5.64	12	4.46	7	2.72	8	4.05	416
Cluster-33515.14055	317	4.51	230	3.8	525	6.6	294	4.76	338.54	4.37	338	5.19	182	2.94	200	3.33	262	3.35	176	2.45	331	3.33	244	3.28	239	4.06	199	3.46	167	2.91	3180
Cluster-33515.14056	67.5	4.88	86.5	7.17	85.5	5.53	132.5	10.84	119	7.84	147.5	11.35	174	14.61	146.57	12.49	192	12.4	246.5	17.46	377	19.45	242.5	16.52	459.5	39.07	404.5	35.35	417.5	38.5	866
Cluster-33515.14057	67.5	4.88	86.5	7.17	85.5	5.53	132.5	10.84	119	7.84	147.5	11.35	174	14.61	146.57	12.49	192	12.4	246.5	17.46	377	19.45	242.5	16.52	459.5	39.07	404.5	35.35	417.5	38.5	866
Cluster-33515.14059	43	0.8	40	0.86	35	0.58	66	1.4	56	0.95	68	1.37	59	1.25	70	1.53	100	1.67	84	1.53	91	1.2	75	1.32	18	0.4	28	0.64	29	0.66	2499
Cluster-33515.14060	25	0.56	43	1.12	27	0.54	52	1.33	41	0.84	72	1.74	48	1.23	72	1.89	79.97	1.61	53	1.16	85	1.35	70	1.48	21	0.56	14	0.38	24	0.66	2124
Cluster-33515.14063	75	2.66	61	2.5	102	3.21	197	7.94	237	7.64	276	10.52	483	19.65	330	13.74	547	17.4	323	11.21	584	14.71	318	10.65	396	16.68	520	22.45	505	22.28	1454
Cluster-33515.14067	88	1.71	93	2.09	114	1.96	99	2.18	112	1.97	84	1.76	98	2.17	91	2.07	144	2.51	84	1.59	110	1.51	129	2.36	94	2.17	122	2.89	109	2.6	2411
Cluster-33515.14068	141	3.39	185	5.15	133	2.83	99	2.71	138	3.01	123	3.19	102	2.8	96	2.7	122	2.63	134	3.15	164	2.8	98	2.22	184	5.27	136	3.99	138	4.09	2003
Cluster-33515.14071	7	0.76	3	0.37	6	0.59	9	1.11	17	1.69	10	1.15	5	0.64	9	1.16	14	1.36	35	3.75	46	3.6	22	2.26	67	8.52	59	7.73	58	8.28	674
Cluster-33515.14075	131	2.04	137	2.47	162.25	2.23	125	2.21	110.92	1.56	128	2.15	109	1.93	143.11	2.6	154.91	2.16	86.73	1.32	123	1.35	140	2.05	76	1.41	102	1.94	83	1.58	2935
Cluster-33515.14079	251	1.89	234	2.04	262	1.74	766.89	6.55	916	6.23	915.98	7.44	1050.93	8.95	1033.94	9.07	1290.78	8.7	1860.98	13.65	2865.95	15.21	1644.23	11.65	3457.78	31.03	3795.24	34.83	3555.06	32.56	5758
Cluster-33515.14088	18.55	2.18	22.72	3.03	30.8	3.27	17	2.25	22.79	2.45	20.06	2.48	32.89	4.56	10.99	1.53	23.26	2.43	17.99	2.07	16.95	1.43	21.88	2.42	7	0.96	12.57	1.77	11.62	1.8	647
Cluster-33515.1410	62.15	3.49	72.55	4.69	100.95	5.06	43	2.74	81	4.14	69	4.15	46	2.99	45.77	3.03	55	2.77	68	3.74	70.13	2.81	94.99	5.04	76	5.05	73.04	4.98	66.23	4.7	1028
Cluster-33515.1411	11	0.65	13.98	0.95	24	1.26	21	1.41	33	1.77	16	1.01	9	0.61	10.24	0.71	10	0.53	17	0.98	25.87	1.09	25.01	1.39	40	2.79	20.06	1.44	37.77	2.82	993
Cluster-33515.14110	69	0.76	63	0.81	79	0.77	160	2.01	178	1.78	143	1.71	175	2.2	146	1.89	231	2.29	502.01	5.42	635.97	4.97	631	6.58	394	5.2	358	4.83	365	4.93	4009
Cluster-33515.14115	422.02	6.09	388.97	6.51	492.91	6.29	300.62	4.93	380	4.97	390.92	6.09	362.98	5.96	369.01	6.23	451.34	5.84	417.58	5.89	532.24	5.43	427	5.81	387	6.66	361.64	6.37	336	5.94	3140
Cluster-33515.14120	266	11.36	244	12.02	228	8.66	652	31.58	942	36.56	705	32.28	255	12.51	276	13.84	366	14	450	18.8	378	11.47	276	11.11	149	7.54	40	2.08	61	3.25	1259
Cluster-33515.14129	150	2.58	142	2.83	133	2.02	191	3.73	163	2.54	178	3.3	149	2.92	143	2.88	191	2.95	131	2.2	212	2.58	155	2.51	252	5.17	284	5.96	212	4.48	2683
Cluster-33515.14138	201	3.37	157	3.05	239	3.54	510	9.72	628	9.55	542	9.81	334	6.38	357	7.01	576	8.67	629	10.31	784	9.31	577	9.13	221	4.42	239	4.89	176	3.62	2743
Cluster-33515.14150	49	0.51	28	0.34	49	0.45	127	1.5	118	1.11	189	2.13	239	2.83	208	2.53	280	2.62	715	7.28	1048	7.72	827	8.13	1499	18.64	1674	21.3	1783	22.69	4235
Cluster-33515.14155	107	1.92	123	2.56	93	1.48	119	2.43	119	1.94	129	2.5	103	2.11	117	2.46	126	2.03	129	2.26	238	3.02	136	2.3	134	2.87	134	2.93	129	2.84	2583
Cluster-33515.14156	14.99	0.79	14	0.85	22	1.03	16.94	1.01	30	1.43	38	2.14	12	0.73	12	0.74	27	1.27	22	1.13	27.97	1.05	20	0.99	30	1.86	17	1.08	9	0.6	1079
Cluster-33515.14157	8	1.02	11.36	1.64	15	1.73	20	2.87	20	2.33	21	2.82	17	2.57	20	3.03	20	2.27	18	2.25	30	2.75	28	3.36	24	3.55	20	3.06	20	3.38	619
Cluster-33515.14172	16	0.54	16	0.62	14	0.42	55	2.1	64	1.96	43	1.56	46	1.77	34	1.34	61	1.84	53	1.75	56	1.34	58	1.84	25	1	12	0.49	14	0.59	1516
Cluster-33515.14192	145	7.4	133	7.82	125	5.68	107	6.19	138.01	6.41	88	4.81	103	6.06	112	6.72	97	4.43	90	4.5	178	6.46	152	7.32	37	2.23	55	3.41	55	3.53	1102
Cluster-33515.14221	24	2.53	19	2.29	27	2.57	52	6.2	73	7.05	60	6.7	63	7.83	61	7.63	87	8.2	96	9.96	165	12.5	115	11.45	208	25.65	193	24.52	175	24.15	686
Cluster-33515.14222	57	2.32	60	2.82	74	2.67	139	6.41	183	6.76	182	7.94	161	7.52	149	7.11	200	7.29	294	11.7	431	12.45	328	12.58	542	26.13	559	27.63	620	31.46	1307
Cluster-33515.14227	302.99	3.25	249.25	3.1	333.57	3.16	213.91	2.61	278.02	2.7	268.92	3.11	211.64	2.57	179.46	2.25	233.31	2.24	187.01	1.96	337.02	2.55	260	2.63	310	3.96	320.93	4.2	279	3.65	4126
Cluster-33515.14230	243	1.19	239	1.36	290	1.25	358	2	449	1.99	404	2.14	341	1.89	406	2.32	653	2.87	809	3.87	912	3.16	717	3.31	686	4.02	741	4.44	684	4.08	8668
Cluster-33515.14254	16	0.48	21	0.73	19	0.5	44	1.5	74	2.01	59	1.9	35	1.2	46	1.62	42.06	1.13	70	2.05	87	1.85	49	1.38	45	1.6	38	1.39	41	1.52	1667
Cluster-33515.14255	19	0.66	8	0.32	10	0.31	30	1.19	35	1.11	37	1.39	21	0.84	28	1.15	39	1.22	66	2.26	40	0.99	37	1.22	30	1.24	31	1.32	22	0.96	1472
Cluster-33515.14275	140	7.11	86	5.03	109	4.93	210	12.09	316	14.6	182	9.89	199	11.65	170	10.15	245	11.14	210	10.44	428	15.47	187	8.96	354	21.26	267	16.46	214	13.66	1106
Cluster-33515.14279	174	2.13	149	2.12	182	1.97	139	1.93	166	1.84	134	1.77	110	1.53	99	1.42	144	1.58	83	0.99	152	1.32	87	1	33	0.48	34	0.51	31	0.46	3648
Cluster-33515.1430	60	0.93	68	1.22	92	1.26	53	0.93	64	0.9	53	0.89	51	0.9	51	0.92	60	0.83	58	0.88	77	0.84	42	0.61	42	0.78	30	0.57	31	0.59	2943
Cluster-33515.14305	1410	19.11	1358	21.35	1610	19.27	1554	23.93	1470	18.05	1445	21.13	1101	16.95	1327.01	21.02	1526	18.55	1301	17.22	1578	15.12	1320	16.86	733	11.84	688	11.38	770	12.77	3326
Cluster-33515.14307	70	0.91	59	0.89	82	0.94	51	0.76	47	0.56	66	0.93	47	0.7	46	0.7	66	0.77	60	0.76	66	0.61	75	0.92	69	1.07	90	1.43	52	0.83	3442
Cluster-33515.14318	185	3.48	142	3.09	171	2.84	135	2.88	150	2.56	122	2.47	124	2.65	104	2.29	188	3.17	107	1.96	141	1.88	109	1.93	31	0.69	20	0.46	29	0.67	2481
Cluster-33515.14321	116	1.35	106	1.43	105	1.08	206	2.72	204	2.15	192	2.41	365.85	4.82	316	4.29	485	5.05	464.96	5.27	532.96	4.37	356.93	3.91	427	5.91	507	7.18	460.99	6.54	3833
Cluster-33515.14343	53	0.62	81	1.1	69	0.72	293.31	3.92	281	2.99	309	3.92	320	4.27	401.4	5.51	566.49	5.97	816	9.36	873.84	7.26	757	8.38	394.37	5.53	422	6.05	573	8.23	3791
Cluster-33515.14354	441	2.52	293	1.94	530	2.67	543	3.53	760	3.93	534.64	3.3	448	2.9	438	2.92	464	2.38	327	1.82	642	2.59	458	2.47	143	0.98	139	0.97	131	0.91	7481
Cluster-33515.14357	325	4.7	321	5.38	414	5.28	458	7.52	551	7.21	498.9	7.78	500	8.21	542	9.15	839.01	10.87	851	12.01	971	9.92	785	10.69	377	6.49	571	10.07	566	10.01	3138
Cluster-33515.14359	65	0.71	63	0.8	83	0.8	77.07	0.96	75	0.75	70	0.83	75	0.93	64	0.82	145	1.43	89	0.95	90	0.7	80	0.83	38	0.5	62	0.83	25	0.34	4035
Cluster-33515.14362	216	3.83	221	4.54	225.01	3.53	130	2.62	179	2.88	184	3.52	196	3.96	175	3.63	231.7	3.69	229	3.97	305.99	3.84	273	4.57	137	2.9	186	4.02	178	3.88	2611
Cluster-33515.14364	254	2.25	147	1.51	262	2.04	328	3.3	476	3.81	364	3.48	312	3.13	308	3.18	392	3.11	300	2.59	511	3.19	354	2.95	70	0.74	48	0.52	67	0.72	4938
Cluster-33515.14365	23	2.23	23	2.55	32	2.79	30	3.28	37	3.28	30	3.08	35	3.98	31	3.55	48	4.15	35	3.33	37	2.57	30	2.74	8	0.91	5	0.58	4	0.5	721
Cluster-33515.14374	232	5.66	260	7.34	338.17	7.3	383	10.61	581	12.86	374	9.82	518	14.42	431.11	12.31	469	10.26	1477	35.21	2106.07	36.39	1633	37.56	496	14.39	174	5.17	429	12.91	1980
Cluster-33515.14396	17.72	1.99	6.18	0.79	12.52	1.27	9	1.14	10.09	1.04	18	2.14	26	3.45	17	2.27	13	1.3	13.88	1.53	11.73	0.95	10.67	1.13	5	0.66	4.99	0.68	8	1.18	662
Cluster-33515.14411	7	0.6	17	1.67	10.01	0.77	9.53	0.93	17	1.33	17	1.55	12	1.21	6	0.61	16	1.23	29	2.45	40	2.46	17	1.38	73	7.36	60	6.23	50	5.54	775
Cluster-33515.14415	263.01	2.9	193	2.47	335.11	3.26	478.92	6	656.99	6.56	532.42	6.34	500.74	6.27	399.66	5.15	517.3	5.12	630.7	6.79	975.84	7.6	753.55	7.83	1005.06	13.22	809.9	10.9	762.9	10.27	4020
Cluster-33515.14438	188	2.59	181	2.89	234	2.85	360	5.63	464	5.79	360	5.35	333	5.21	396	6.38	500	6.18	450	6.05	622	6.06	413	5.36	320	5.26	311	5.23	244	4.11	3277
Cluster-33515.14451	113	2.74	50	1.4	130	2.79	82	2.26	112	2.46	71	1.85	83	2.29	75	2.13	83	1.8	91	2.15	104	1.78	66	1.51	73	2.1	52	1.53	56	1.67	1992
Cluster-33515.14466	190	9.92	202	12.15	196	9.12	226	13.38	302	14.35	221	12.35	205	12.34	169	10.38	213	9.96	625	31.95	744	27.65	569	28.02	591	36.48	825	52.27	853	56.04	1084
Cluster-33515.14493	11	0.84	25	2.2	12	0.82	19	1.65	7	0.49	22	1.8	27	2.41	22	1.99	31	2.13	37	2.78	12	0.66	24	1.74	15	1.35	40	3.71	27	2.65	833
Cluster-33515.14505	6	0.57	7	0.76	4	0.34	11.06	1.19	4	0.35	9	0.91	11.93	1.34	8.49	0.96	15.77	1.35	7.98	0.75	31.62	2.16	34.21	3.08	43.78	4.9	72.23	8.32	60.1	7.45	727
Cluster-33515.14518	195.04	8.68	142	7.29	164.77	6.52	131	6.61	191.04	7.73	134.81	6.43	136	6.96	138.09	7.22	184	7.33	151	6.58	224	7.09	142	5.96	127	6.69	116	6.27	109.03	6.07	1220
Cluster-33515.14523	8854.83	192.44	5126.7	129.06	10727.3	206.28	6248.19	154.23	8612.41	169.76	6358.15	148.82	7865.61	194.84	7711.81	196.14	9091.05	177.15	9671.32	205.38	13819.9	212.65	9217.6	188.89	7602.13	196.66	8492.74	224.96	11003.3	294.37	2186
Cluster-33515.1453	43	2.92	29	2.26	40	2.43	69	5.3	103	6.37	73	5.28	86	6.77	47	3.76	69	4.19	78	5.19	137	6.63	110	7.04	13	1.04	11	0.9	29	2.5	903
Cluster-33515.14535	55	1.88	57	2.26	89	2.71	91	3.54	84	2.61	102	3.75	127	4.98	158	6.35	176	5.4	102	3.42	166	4.03	153	4.94	257	10.45	248	10.33	132	5.62	1496
Cluster-33515.14537	11	0.33	11	0.38	12	0.32	34	1.15	56	1.52	59	1.9	97	3.31	79	2.77	86	2.3	137	4	288	6.1	181	5.1	229	8.13	319	11.61	282	10.43	1671
Cluster-33515.14545	420	6.3	332.91	5.79	438	5.81	312	5.32	370	5.03	346	5.6	271	4.62	274	4.81	371	4.99	298	4.37	438	4.65	361.93	5.12	268	4.79	268	4.91	301	5.53	3032
Cluster-33515.14548	6	0.8	4	0.6	7	0.85	13	1.95	13	1.59	26	3.64	11	1.74	10	1.58	14	1.66	14	1.83	23	2.21	14	1.76	33	5.1	24	3.83	20	3.55	605
Cluster-33515.14552	75	1.08	71	1.19	78	1	257	4.22	193	2.53	226	3.52	242	3.97	233	3.94	317	4.11	414	5.84	359	3.67	274	3.73	131	2.26	172	3.03	299	5.29	3138
Cluster-33515.14559	103	3.16	152	5.39	121	3.29	76	2.64	112	3.12	83	2.73	86	3.01	100	3.59	106	2.91	111	3.33	143	3.11	121	3.5	72	2.62	83	3.1	65	2.47	1637
Cluster-33515.14560	24	0.72	27	0.94	25	0.67	16	0.55	13	0.36	15.98	0.52	22	0.76	13	0.46	17	0.46	18	0.53	31	0.66	21	0.6	28	1	17	0.62	24	0.9	1657
Cluster-33515.14568	51	1.57	70	2.49	50	1.36	140	4.89	178	4.97	142	4.7	197	6.93	161	5.8	245	6.75	214	6.44	477	10.4	209	6.06	487	17.79	547	20.48	435	16.58	1632
Cluster-33515.14573	178	16.66	146	15.62	164	13.81	191	20.21	195	16.67	138	13.7	205	22.48	170.03	18.83	241.98	20.23	163.98	15.07	160	10.73	134	11.83	125	13.7	109	12.3	117	14.19	736
Cluster-33515.14577	63	3.68	44	2.96	55	2.87	55	3.64	60	3.19	69	4.3	135	9.11	125	8.59	150	7.84	559	31.97	708	29.45	619	34.08	2439	168.1	2336	165.33	1967	145.13	1001
Cluster-33515.14580	46	0.93	40	0.94	76	1.36	75	1.73	108	1.98	137	2.99	87	2.01	116	2.75	134	2.43	121	2.4	211.99	3.04	131	2.5	122.01	2.94	154.81	3.82	145	3.61	2323
Cluster-33515.14585	61	4.32	53	4.31	46	2.92	92	7.38	104	6.72	97	7.33	163	13.42	153.78	12.85	180	11.41	497	34.54	825	41.74	679	45.39	914	76.26	1136.42	97.46	1028.99	93.01	877
Cluster-33515.14587	32	1.91	28	1.92	45	2.4	84	5.69	73	3.97	83	5.3	133	9.19	108	7.59	154	8.23	479	28.03	629	26.78	484	27.27	676	47.66	829	60.03	558	42.17	985
Cluster-33515.14596	240	2.36	292	3.34	281	2.44	172	1.93	185	1.65	216	2.3	424	4.74	319	3.67	412	3.64	353	3.39	516	3.59	250	2.32	369.98	4.35	433	5.21	421	5.06	4464
Cluster-33515.14614	74.89	103.14	52.85	74.8	97.65	140.7	44	65.2	65.96	88.78	65	81.04	62.19	123.04	57.43	100.21	70.02	77.83	36.98	49.67	61.92	64.84	43.88	54.11	16	22.2	13	19.75	24	62.47	303
Cluster-33515.14615	29	1.65	22	1.44	46	2.34	60	3.87	83	4.3	69	4.2	87	5.72	76	5.09	102	5.2	308	17.17	432	17.51	353	18.95	823	55.32	750	51.77	711	51.1	1019
Cluster-33515.14620	82.96	1.01	74	1.05	112	1.2	177.97	2.46	219	2.42	152	2	156	2.16	148	2.11	237	2.59	456.86	5.43	613.3	5.28	469	5.38	970.94	14.1	927	13.78	762.88	11.36	3668
Cluster-33515.14623	747	36.15	566	31.57	699	30.12	337	18.49	379.98	16.72	379	19.64	383	21.34	275	15.64	379	16.42	305	14.45	391	13.46	330	15.06	304	17.41	242	14.22	221	13.42	1146
Cluster-33515.14634	6.16	3.95	1	0.68	3	1.9	4	2.8	7.4	4.5	5.92	3.66	9.01	7.83	8	6.37	4	2.19	8.97	5.69	5.19	2.51	4.23	2.52	7.97	5.44	8.33	6.04	4	4.39	351
Cluster-33515.14638	111	1.42	105	1.56	161	1.82	147	2.14	163	1.89	172	2.37	120	1.74	133	1.99	184	2.11	96	1.2	197	1.78	135	1.63	93	1.42	108	1.69	118	1.85	3505
Cluster-33515.14645	47	1.32	63	2.04	78	1.94	46	1.46	54	1.37	68	2.05	25	0.8	35	1.15	31	0.78	32	0.88	65	1.29	43	1.14	52	1.73	45	1.53	33	1.14	1763
Cluster-33515.14651	67	1.16	47	0.95	55	0.84	308	6.08	239	3.76	306	5.73	197	3.89	184	3.74	249	3.88	430	7.3	712	8.75	621	10.17	840	17.39	1071.87	22.71	885	18.87	2660
Cluster-33515.14666	167	15.78	137	14.79	223	18.95	265	28.29	292	25.19	221	22.13	254	28.11	191	21.34	234	19.74	121	11.22	270	18.27	197	17.55	48	5.31	3	0.34	20	2.45	732
Cluster-33515.14676	563	2.86	485	2.87	707	3.17	429	2.48	592	2.73	523	2.88	392	2.26	349	2.07	495	2.26	337	1.67	478	1.72	388.63	1.86	131	0.8	98	0.61	120	0.74	8360
Cluster-33515.1468	80.6	3.37	75	3.62	93	3.45	40	1.9	66	2.51	58	2.6	42	2.02	62	3.04	65	2.43	47	1.92	108	3.21	89	3.51	57	2.82	55	2.79	37	1.93	1280
Cluster-33515.14681	6	1.7	7	2.2	12	3.18	24	7.58	34	8.93	11	3.17	13	4.6	7	2.4	19	4.74	14	3.92	21	4.37	21	5.59	7	2.23	7	2.32	3	1.25	439
Cluster-33515.14682	188	1.38	198	1.69	260	1.69	387	3.23	521	3.47	416	3.3	263	2.19	236	2.03	327	2.16	281	2.02	519	2.69	403	2.79	114	1	76	0.68	119	1.07	5880
Cluster-33515.14687	235	6.33	196.72	6.13	208.27	4.97	119.13	3.64	114	2.79	113	3.27	133.27	4.1	131	4.13	152.77	3.69	109.16	2.87	122	2.33	105	2.67	128	4.1	136	4.46	105	3.49	1822
Cluster-33515.14697	35	0.63	33	0.69	40	0.64	44	0.9	51	0.83	52	1.01	60	1.23	67	1.41	77	1.24	220	3.86	284	3.61	248	4.2	548	11.74	628	13.77	548	12.1	2580
Cluster-33515.14716	54	1.4	67.38	2.03	72	1.66	71	2.1	46	1.09	68	1.9	60.03	1.78	52	1.58	99	2.31	56	1.42	94	1.73	93	2.28	66	2.04	49	1.55	55.01	1.77	1876
Cluster-33515.14717	13	0.96	27	2.29	20	1.32	23	1.92	27	1.82	24	1.89	23	1.97	29	2.52	31	2.05	55	3.98	74	3.9	68	4.73	54	4.69	82	7.32	43	4.06	854
Cluster-33515.14718	97	5.01	93	5.53	120	5.52	134	7.84	189	8.88	136	7.51	133	7.92	150	9.1	186	8.6	313	15.82	497	18.26	281	13.68	354	21.61	319	19.98	401	26.03	1093
Cluster-33515.14719	88.36	3.56	82.05	3.82	163.03	5.84	109.07	4.99	106.95	3.92	121.78	5.27	128.07	5.93	109.16	5.16	128.12	4.63	127.68	5.04	189.31	5.42	139.78	5.31	128.24	6.13	103.08	5.05	67.01	3.37	1316
Cluster-33515.14731	242	4.73	239	5.41	345	5.96	514	11.4	647	11.46	638	13.43	517.04	11.5	539.99	12.34	697	12.21	756	14.42	1251.89	17.3	883.16	16.26	901	20.96	986	23.48	897	21.53	2399
Cluster-33515.14736	128.05	4.01	159.88	5.79	180.69	5.02	89.41	3.18	154.42	4.39	92.76	3.13	94.74	3.4	79.19	2.91	81.96	2.3	112.05	3.43	163.25	3.63	147.32	4.35	182.19	6.78	216.32	8.25	278	10.8	1607
Cluster-33515.14740	180	5.13	195	6.43	272	6.87	137	4.43	148	3.83	107	3.28	114	3.71	132	4.41	169	4.32	167	4.65	194	3.92	128	3.44	136	4.61	116	4.02	163	5.75	1738
Cluster-33515.14745	116.98	2.16	68	1.46	95	1.55	188	3.95	178	2.98	191.99	3.82	190.25	4	213	4.6	297	4.92	185	3.34	315	4.12	243	4.23	253	5.57	272	6.13	210	4.77	2518
Cluster-33515.14748	125	4.43	103	4.22	148	4.66	187	7.53	209	6.73	146	5.56	187	7.6	148	6.16	228	7.25	230	7.98	322	8.1	182	6.09	273	11.49	243	10.48	273	12.04	1455
Cluster-33515.14752	34	1.08	28	1.03	33	0.93	18	0.65	23	0.66	29	0.99	28	1.02	28	1.04	54	1.53	27	0.84	30	0.67	32	0.96	16	0.6	26	1	52	2.04	1593
Cluster-33515.14756	134	1.66	144	2.07	147	1.61	233.97	3.3	256	2.88	273	3.65	310	4.37	306	4.43	385	4.28	305	3.69	454	3.98	352	4.12	362	5.35	389	5.89	290	4.4	3607
Cluster-33515.14764	166	1.74	146	1.77	178	1.64	287	3.41	376	3.56	292	3.3	264	3.13	340	4.15	339	3.18	482	4.92	734	5.42	517	5.1	358	4.47	347	4.43	344	4.39	4223
Cluster-33515.14770	7	0.75	4	0.49	7	0.68	9	1.09	16	1.56	4	0.45	16	2.01	24	3.04	23	2.19	41	4.31	117	8.98	52	5.24	183	22.85	107	13.77	92	12.87	681
Cluster-33515.14774	270	6.78	252	7.32	305	6.78	296	8.44	398	9.06	342	9.24	255	7.3	267	7.85	369	8.3	322	7.9	614	10.92	415	9.82	316	9.43	366	11.19	333	10.31	1933
Cluster-33515.1480	44	0.76	40	0.8	50	0.76	63	1.23	51	0.79	81	1.5	76	1.48	99	1.99	84	1.29	102	1.71	102	1.24	138	2.23	83	1.7	93	1.95	104	2.19	2688
Cluster-33515.14825	33	1	50	1.75	35	0.94	68	2.34	112	3.08	91	2.96	91	3.15	91	3.23	122	3.31	200	5.93	330	7.09	218	6.23	333	11.99	419	15.46	430	16.14	1652
Cluster-33515.14836	156	2.61	188	3.65	211	3.12	219	4.16	186	2.82	190.74	3.44	246	4.68	241	4.72	333	5	296	4.84	289	3.42	268	4.23	132	2.63	171	3.49	193	3.96	2750
Cluster-33515.14855	952	7.14	724	6.31	1059.81	7.01	672	5.73	891	6.06	768	6.23	598	5.09	514	4.5	750	5.05	634	4.64	980	5.19	670	4.74	457	4.1	481	4.41	392	3.59	5765
Cluster-33515.14858	586	8.18	479.08	7.76	614	7.57	436	6.92	497	6.29	411	6.19	320	5.08	324	5.29	442	5.54	432	5.89	566	5.59	439	5.78	324	5.4	307	5.23	270	4.62	3236
Cluster-33515.14860	23	0.59	44	1.3	36	0.82	1363	39.59	1371	31.82	961	26.45	529.42	15.46	375	11.23	1174.83	26.94	807	20.18	477	8.65	335	8.08	200	6.08	207	6.45	212	6.69	1902
Cluster-33515.14862	293	6.37	222	5.59	292	5.62	545	13.46	558	11	510	11.94	463	11.48	547	13.92	741	14.45	632	13.43	829	12.76	661	13.55	719	18.61	662	17.54	579	15.5	2185
Cluster-33515.14866	378	15.34	450	21.08	424	15.29	383	17.63	405	14.94	425	18.5	408	19.01	432	20.58	548	19.92	352	13.98	382	11.01	399	15.27	87	4.19	147	7.25	155	7.85	1309
Cluster-33515.14868	84	2.08	114	3.27	109	2.39	191	5.37	190	4.27	182	4.85	139	3.93	141	4.09	200	4.44	133	3.22	132	2.32	99	2.31	36	1.06	31	0.94	62	1.89	1955
Cluster-33515.14879	73	2.24	51	1.81	49	1.33	149	5.18	144	4.01	180	5.93	152	5.33	168	6.03	236	6.48	250	7.49	415	9.02	290	8.38	226	8.23	278	10.37	245	9.3	1637
Cluster-33515.14882	13	1.64	5	0.72	10.84	1.24	13	1.85	17	1.97	15	1.99	17	2.54	15	2.25	22	2.47	20	2.48	25.2	2.29	12	1.43	5	0.73	11	1.67	4	0.67	622
Cluster-33515.14899	282	3.99	273	4.48	318	3.97	212	3.41	242	3.1	157	2.39	155	2.49	159	2.63	183	2.32	165	2.28	272	2.72	208	2.77	95	1.6	71	1.22	84	1.45	3200
Cluster-33515.14904	36	0.98	31	0.98	26	0.63	49	1.51	42	1.04	39	1.14	72	2.24	68	2.17	92	2.25	242.01	6.44	208	4.01	286	7.34	565	18.29	551	18.27	498	16.76	1805
Cluster-33515.14935	335	4.7	331	5.38	429	5.31	280	4.46	361.98	4.6	299	4.52	288	4.59	206	3.38	288	3.62	230	3.15	340	3.37	317	4.19	147	2.46	164	2.81	154	2.64	3225
Cluster-33515.14943	60	1.57	40	1.21	78	1.81	138.04	4.11	151	3.59	114	3.22	126	3.77	116.72	3.59	165	3.88	206	5.28	368	6.84	224	5.54	455	14.19	470.35	15.03	450.05	14.58	1862
Cluster-33515.14953	78	1.63	81	1.96	83	1.54	111	2.64	97	1.84	105	2.37	169	4.03	184	4.51	249	4.67	574	11.73	923.98	13.69	636	12.55	1729.89	43.09	1677.25	42.78	1969	50.69	2259
Cluster-33515.14963	11	0.46	12	0.57	17	0.63	34	1.6	46	1.73	46	2.04	105	5	60	2.92	104	3.86	146	5.92	192	5.65	145	5.67	161	7.91	142	7.15	188	9.73	1288
Cluster-33515.14965	776	37.65	665	37.18	889	38.39	418	22.99	609.6	26.89	522	27.11	629.58	35.17	503	28.67	757	32.88	490.99	23.32	819	28.26	549	25.12	353	20.26	366	21.55	299	18.2	1144
Cluster-33515.14966	29	0.53	25	0.53	25	0.4	26	0.54	35	0.58	45	0.88	33	0.68	39	0.83	66	1.07	75	1.33	116	1.49	107	1.83	97	2.1	100	2.21	76	1.69	2560
Cluster-33515.14967	54	0.37	76	0.6	109	0.65	181	1.4	265	1.63	187	1.37	161	1.24	214	1.69	228	1.39	470	3.11	567	2.72	464.99	2.97	425	3.44	393	3.25	604	4.99	6349
Cluster-33515.14969	57	1.68	69	2.35	73	1.91	99	3.31	69	1.84	101	3.2	106	3.57	82	2.83	130	3.43	73	2.1	105	2.19	103	2.86	42	1.47	35	1.26	67	2.44	1691
Cluster-33515.14970	36	1.06	40	1.36	52	1.36	43	1.44	50	1.34	47	1.49	44	1.48	62	2.14	87	2.3	85	2.45	147.93	3.09	112	3.11	181	6.34	214	7.67	168	6.13	1691
Cluster-33515.14975	253	3.8	271.04	4.73	274	3.64	278	4.75	299	4.07	284	4.61	215	3.67	252	4.43	361	4.87	301	4.42	445	4.73	331	4.69	285	5.11	305	5.59	307	5.65	3027
Cluster-33515.14981	25	1.01	13	0.61	33	1.19	30	1.38	56	2.07	35	1.52	27	1.26	20	0.95	21	0.76	36	1.43	93	2.68	45	1.72	44	2.12	23	1.13	22	1.11	1309
Cluster-33515.14985	68	0.83	56.31	0.8	78	0.84	73	1.01	87	0.96	73	0.96	76	1.05	67	0.95	75	0.82	51	0.61	87	0.75	62	0.71	31	0.45	23	0.34	24	0.36	3670
Cluster-33515.14988	66	2.48	97	4.21	114	3.8	54	2.3	50	1.71	52	2.1	29	1.25	39	1.72	54	1.82	44.11	1.62	34	0.91	38	1.35	19	0.85	13	0.59	7	0.33	1390
Cluster-33515.14992	43	0.66	52	0.92	51	0.69	100	1.74	96	1.33	129	2.13	149	2.6	117	2.1	159	2.19	173	2.59	319	3.46	252	3.64	340	6.21	328	6.13	363	6.82	2975
Cluster-33515.14993	3.09	0.6	2	0.44	5	0.9	25.87	5.66	20.02	3.6	17	3.44	4	0.95	23.97	5.6	62.99	10.9	44.09	8.48	32.66	4.63	12	2.2	5.04	1.12	4	0.93	62.01	16.81	506
Cluster-33515.14996	53	0.68	26	0.39	35	0.39	141	2.05	139	1.61	184	2.54	196	2.84	184	2.75	302.26	3.46	245	3.06	323	2.92	321	3.87	388	5.91	399	6.22	462	7.22	3510
Cluster-33515.15017	557	6.51	491	6.66	654	6.75	592	7.86	705	7.46	623	7.86	665	8.82	661	9.03	836	8.76	1143	13.04	1706	14.09	1124	12.38	1794	25.01	1856	26.47	1462.89	20.89	3809
Cluster-33515.15028	14	2.35	10	1.9	5	0.77	8	1.51	16.01	2.48	9.83	1.73	8.41	1.7	16	3.21	11	1.64	11	1.82	18	2.19	11	1.74	4	0.77	10.99	2.2	5.06	1.16	540
Cluster-33515.15029	332	4.19	337	4.93	403	4.49	375	5.38	535	6.11	469	6.38	812	11.63	672	9.91	935	10.58	713	8.78	1275	11.37	635	7.55	928	13.96	1110	17.09	1202	18.54	3551
Cluster-33515.15036	142	3.49	107	3.05	144	3.13	290	8.1	323	7.2	305	8.07	258	7.24	231	6.65	492.98	10.87	414	9.95	530	9.23	356	8.25	257	7.52	200	5.99	159	4.82	1967
Cluster-33515.15037	41	0.41	28	0.32	36	0.31	105	1.18	98	0.88	108	1.15	93	1.04	97	1.12	183	1.62	132	1.28	132	0.92	108	1.01	40	0.47	47	0.57	40	0.48	4444
Cluster-33515.15039	7	1.73	15	4.12	19	4.35	12	3.31	12	2.74	21	5.32	8	2.44	11	3.27	17	3.71	2	0.49	15	2.71	15	3.48	6	1.68	2	0.58	2	0.71	461
Cluster-33515.15040	96.02	2.22	111	2.97	98	2.01	77	2.02	86.66	1.82	99	2.47	63	1.66	71	1.92	100.98	2.09	66	1.49	94.95	1.56	66.08	1.44	50	1.38	44.27	1.25	30.02	0.86	2072
Cluster-33515.15041	352.06	7.28	335	8.03	361	6.6	212	4.98	292	5.48	237	5.28	203	4.78	212	5.13	244	4.52	402	8.12	419	6.13	354	6.9	397.99	9.8	321	8.09	482	12.26	2282
Cluster-33515.15049	604	5.28	543	5.51	589	4.54	249	2.47	390	3.09	349	3.29	461	4.57	453	4.62	524.61	4.11	236	2.01	337	2.08	314	2.59	145	1.51	161	1.72	160	1.7	4995
Cluster-33515.15072	133	1.6	116	1.62	167	1.77	191	2.61	258	2.81	220	2.86	177	2.42	187	2.63	247	2.67	182	2.14	292	2.48	183	2.08	167.08	2.4	185	2.72	169	2.49	3709
Cluster-33515.15090	150	2.15	166	2.76	195	2.47	134	2.18	123	1.6	152	2.35	124.57	2.03	162	2.71	214	2.75	163	2.28	252.21	2.56	186	2.51	169	2.89	162	2.83	159	2.79	3161
Cluster-33515.15093	62	1.54	76	2.19	98	2.16	130	3.67	158	3.56	166	4.44	322	9.13	293	8.53	419.18	9.34	875	21.25	619	10.9	353	8.27	915	27.05	702	21.25	526	16.13	1949
Cluster-33515.15094	15	0.56	11	0.48	20	0.67	26	1.11	22	0.75	34	1.37	15	0.64	16	0.7	22	0.74	29	1.06	34	0.9	36	1.27	61	2.71	31	1.41	51	2.38	1393
Cluster-33515.15102	492	4.15	381	3.73	468	3.48	291	2.79	446	3.41	290	2.64	269	2.57	229	2.25	345	2.61	247	2.03	340	2.02	300	2.38	139	1.4	206	2.12	222	2.28	5165
Cluster-33515.15108	72	0.75	72	0.87	66	0.61	163	1.94	173	1.64	162	1.83	117	1.39	146	1.79	181.4	1.7	206	2.11	289.01	2.14	230	2.27	257	3.21	227	2.9	210	2.68	4218
Cluster-33515.15119	76	2.15	70	2.29	88	2.21	65	2.09	93	2.39	118	3.6	114	3.69	75	2.49	115	2.92	93	2.58	161	3.23	174	4.65	33	1.11	13	0.45	9	0.32	1746
Cluster-33515.15125	164	2.45	130	2.26	192	2.54	128	2.18	151	2.05	152	2.45	105	1.79	118	2.06	136	1.83	145	2.12	195	2.06	136	1.92	24	0.43	68	1.24	75	1.37	3040
Cluster-33515.15140	36	1.66	17	0.91	18	0.74	45	2.36	27	1.13	31	1.53	39	2.07	22	1.19	58	2.4	116	5.25	87	2.86	68	2.96	39	2.13	31	1.74	26	1.51	1186
Cluster-33515.15147	40	0.38	39	0.44	57	0.48	144	1.57	165	1.44	144	1.49	119	1.3	137	1.54	179	1.54	121	1.14	198	1.34	157	1.42	60	0.69	41	0.48	53	0.62	4566
Cluster-33515.15151	54	0.67	64	0.93	72	0.79	156	2.21	160	1.81	173	2.33	163	2.31	150	2.19	180	2.01	448	5.46	652	5.75	545	6.41	919	13.67	990	15.07	1014	15.47	3587
Cluster-33515.15160	50	0.67	57	0.88	72	0.85	134	2.03	94	1.14	154	2.22	176	2.67	183	2.85	233	2.79	526	6.85	858	8.09	887	11.16	1088	17.31	1424	23.19	1642	26.81	3373
Cluster-33515.15164	153	1.83	118	1.63	114	1.2	373	5.06	388.95	4.21	379	4.88	1060.93	14.38	1130.07	15.76	1501.13	16.07	2926.08	34.1	4634.01	39.09	3125.49	35.17	6752.19	96.13	5418.76	78.93	4980.95	72.67	3736
Cluster-33515.15172	66	1.21	56	1.19	65	1.06	191	3.99	189.94	3.17	154	3.05	241	5.04	241.69	5.2	277	4.57	291.39	5.23	529.74	6.89	300	5.2	872.81	19.11	919.01	20.6	939.16	21.2	2530
Cluster-33515.15182	344.32	3.56	283	3.4	309	2.82	162	1.9	248	2.32	214	2.39	248.99	2.92	205.38	2.48	244	2.26	246	2.48	301	2.2	239	2.33	181	2.23	138	1.74	195	2.46	4265
Cluster-33515.15188	29	0.35	24	0.34	34	0.37	91	1.26	129	1.43	88	1.16	90	1.25	73	1.04	92	1.01	95	1.13	98	0.85	111	1.28	37	0.54	21	0.31	45	0.67	3654
Cluster-33515.15190	464	4.93	423	5.22	577	5.41	623	7.53	767	7.39	616	7.07	460	5.55	448	5.56	658	6.28	278	2.89	514	3.86	441	4.42	54	0.69	27	0.35	87	1.13	4157
Cluster-33515.15191	236	5.17	218.29	5.54	227	4.4	272.63	6.78	293.45	5.83	312	7.36	317.87	7.93	351.07	9	423.39	8.31	597.94	12.79	761.69	11.81	652.23	13.47	494.22	12.88	711.86	19	663.96	17.9	2172
Cluster-33515.15193	43	1.89	38	1.92	43	1.68	63	3.14	89	3.55	69	3.25	73	3.68	50	2.58	74	2.91	88	3.78	154	4.8	110	4.55	184	9.56	173	9.22	132.18	7.26	1233
Cluster-33515.15217	215	7.01	162	6.1	247	7.14	143	5.29	144	4.26	95	3.33	115	4.29	118	4.51	158	4.61	107	3.41	134	3.1	127	3.9	87	3.37	77	3.05	90	3.64	1557
Cluster-33515.15231	6	3.1	2.73	1.52	1	0.5	3	1.71	5.94	2.89	4	2.03	7	4.8	2	1.28	8	3.57	3	1.54	3	1.16	3	1.44	1	0.56	2	1.18	3	2.55	369
Cluster-33515.15232	114	5.49	109	6.04	127	5.44	72	3.93	62	2.71	49	2.52	49	2.71	40	2.26	62	2.67	60	2.83	51	1.74	56	2.54	64	3.64	39	2.28	43	2.6	1151
Cluster-33515.15234	8	0.61	18	1.56	7	0.47	17	1.46	10	0.69	10	0.81	18	1.59	22	1.97	20	1.35	28	2.08	34	1.84	37	2.64	29	2.58	12	1.1	12	1.16	840
Cluster-33515.15242	90	1.64	93	1.96	127	2.04	242	5.01	244	4.03	205	4.02	212	4.39	300	6.39	358	5.85	400	7.12	511	6.59	363	6.23	326	7.07	502	11.15	341	7.63	2551
Cluster-33515.15246	52	1.04	23	0.53	83	1.47	292	6.65	370.05	6.73	293	6.33	793.34	18.12	519.9	12.2	728	13.09	725	14.21	989.03	14.04	572.9	10.83	721	17.22	920	22.49	1020.51	25.16	2344
Cluster-33515.15271	82	0.96	47	0.64	98	1.02	143	1.91	177	1.88	146	1.85	125	1.67	130	1.78	156	1.64	122	1.4	198	1.64	131	1.45	60	0.84	31	0.44	53	0.76	3792
Cluster-33515.15286	388	2.95	361	3.18	566	3.79	556	4.8	901	6.2	673	5.52	689	5.93	635	5.63	892	6.08	691	5.12	1318	7.07	959	6.86	174	1.58	147	1.36	187	1.73	5702
Cluster-33515.15293	310	3.77	231	3.26	392.91	4.22	556	7.69	766	8.45	745	9.79	932	12.89	680.36	9.68	1075	11.74	874	10.39	1691	14.55	1306	14.99	1103	16.02	1338	19.88	1537	22.88	3668
Cluster-33515.15294	38	0.87	40	1.05	59	1.19	56	1.45	68	1.4	53	1.3	41	1.06	41	1.09	48	0.98	72	1.6	76	1.23	84	1.8	14	0.38	15	0.42	37	1.04	2100
Cluster-33515.153	93	2.56	126	4.01	109	2.66	39	1.22	41	1.02	44	1.3	51	1.6	50	1.61	91	2.24	51.94	1.4	55	1.07	54	1.4	44	1.44	35	1.17	41	1.39	1790
Cluster-33515.15302	199	7.32	163	6.93	238	7.78	179	7.47	240	8.02	207	8.18	231	9.75	189	8.16	242	7.98	207	7.45	295	7.71	263.54	9.15	121	5.28	43	1.92	36	1.65	1413
Cluster-33515.15318	24	2.43	25	2.89	40	3.65	19	2.17	27	2.5	19	2.03	14	1.66	22	2.64	22	1.99	21	2.09	24	1.74	13	1.24	12	1.42	6	0.73	10	1.32	703
Cluster-33515.15356	95	2.25	110	3.01	85	1.78	148	3.98	155	3.33	192	4.89	160	4.32	130	3.6	166	3.52	210	4.86	245	4.11	226	5.04	272	7.66	284	8.19	395	11.52	2032
Cluster-33515.15371	15	0.42	15	0.49	17	0.42	66	2.11	64	1.64	86	2.6	79	2.54	92	3.04	103	2.6	104	2.86	119	2.38	121	3.21	80	2.68	53	1.82	77	2.68	1755
Cluster-33515.15372	25	0.34	30	0.47	26	0.31	212	3.24	306	3.73	147	2.13	235	3.59	252	3.96	723	8.72	877	11.52	1022	9.72	579	7.34	472	7.57	1159	19.02	760	12.51	3349
Cluster-33515.15377	96	1.17	103	1.45	121	1.3	259	3.58	413.95	4.56	281	3.69	195	2.69	220	3.13	345	3.77	297	3.53	473	4.07	281	3.22	414	6.01	474	7.04	426	6.34	3670
Cluster-33515.15381	101	1.75	118	2.38	113	1.74	116	2.29	148	2.33	106	1.99	94	1.86	84	1.71	151	2.35	188	3.19	336	4.13	225	3.69	136	2.81	122	2.58	171	3.65	2660
Cluster-33515.15382	5	0.54	13	1.61	5	0.49	4	0.49	5	0.5	16	1.83	7	0.89	7	0.9	13	1.26	12	1.28	23	1.79	9	0.92	33	4.17	24.14	3.15	27	3.83	676
Cluster-33515.15387	464	9.51	394	9.35	541	9.8	377	8.77	481	8.94	385	8.5	300	7	268	6.42	369	6.78	290	5.8	359	5.21	350	6.76	205	5	145	3.62	199	5.01	2301
Cluster-33515.15389	20	2.04	29	3.37	29	2.66	26	2.99	35	3.26	34	3.67	15	1.8	35	4.22	38	3.46	12	1.2	24	1.75	21	2.02	21	2.5	11	1.35	9	1.2	700
Cluster-33515.15392	261	4.97	244	5.38	248.8	4.19	162	3.5	145	2.5	126	2.58	158	3.42	137	3.05	179	3.05	156	2.9	157	2.11	143	2.57	147.99	3.35	151	3.5	158	3.69	2454
Cluster-33515.15396	371	4.08	311	3.97	395	3.83	1485	18.56	2012	20.04	1311	15.56	1756	21.91	1581	20.31	1515.22	14.94	632	6.78	952	7.4	980	10.16	692	9.08	607	8.15	571	7.67	4030
Cluster-33515.15404	19	1.45	14	1.23	15	1.03	52	4.5	91	6.34	56	4.55	69	6.14	60	5.41	60	4.1	71	5.32	80	4.37	78	5.62	29	2.61	17	1.57	28	2.74	835
Cluster-33515.15412	274	3.97	226	3.8	268	3.43	191	3.14	176	2.31	238	3.72	195	3.21	174	2.95	197	2.56	244	3.45	223	2.28	290	3.96	152	2.63	141	2.49	155	2.75	3130
Cluster-33515.15418	417	3.13	378	3.3	463	3.07	299	2.56	353	2.4	404	3.28	471	4.01	314	2.76	449	3.03	393	2.88	606	3.22	430	3.05	276	2.48	331	3.04	299	2.74	5756
Cluster-33515.15427	84	0.71	101	0.99	127	0.94	267	2.56	291	2.22	273	2.49	284	2.72	236	2.32	324	2.45	450	3.7	707	4.21	350	2.78	598	6.02	629	6.48	577	5.93	5163
Cluster-33515.15429	147	7.5	136	7.99	149	6.77	48	2.77	93	4.31	60	3.27	114	6.7	100	5.99	135	6.16	108	5.39	91	3.3	76	3.65	101	6.09	111	6.87	99	6.34	1103
Cluster-33515.15435	16	0.41	16	0.48	37	0.84	20	0.58	32	0.75	39	1.08	41.98	1.23	56	1.68	88	2.03	124	3.11	241	4.39	160	3.88	300	9.17	354	11.08	285	9.04	1895
Cluster-33515.15451	107	2.57	88	2.44	129	2.74	132	3.59	120	2.61	112	2.89	117	3.2	83	2.33	124	2.67	134	3.14	164	2.79	134	3.03	112	3.2	159	4.65	187	5.53	2009
Cluster-33515.15462	93	2.21	106	2.91	118	2.48	124	3.34	105	2.26	124	3.17	136	3.68	103	2.86	147	3.13	195	4.52	186	3.12	156	3.49	275	7.76	314	9.07	241	7.05	2028
Cluster-33515.15495	72	2.05	65	2.15	62	1.57	248	8.03	312	8.08	277	8.5	287	9.36	175	5.85	270	6.91	192	5.36	341	6.9	279	7.51	119	4.04	100	3.47	92	3.25	1736
Cluster-33515.15501	631	50.37	675	61.73	771	55.18	322	29.08	411	29.92	317	26.91	387	36	302	28.46	419	29.89	356	27.87	418	23.85	343	25.82	248	23.25	268	25.85	303	31.04	812
Cluster-33515.15502	5	1.23	2	0.55	3	0.68	3	0.82	9	2.04	7	1.76	10.98	3.33	1.43	0.42	13.94	3.02	18	4.36	20.01	3.59	15.01	3.46	20.44	5.68	42.05	12.15	61.69	21.76	462
Cluster-33515.15503	158	2.51	116	2.14	161	2.26	207	3.74	226	3.25	272	4.66	299	5.4	245	4.55	359	5.11	342	5.31	482	5.42	349	5.23	252	4.77	293	5.68	267	5.2	2881
Cluster-33515.15507	12	2.22	15	3.12	24	4.06	8	1.66	28	4.76	25	4.8	18	4.02	19	4.2	36	5.9	3	0.55	20	2.68	13	2.26	9	1.91	7	1.54	5	1.27	518
Cluster-33515.15512	15	2.36	15	2.67	34	4.88	36.47	6.46	42	6.07	27.39	4.51	24	4.53	25	4.69	32.77	4.59	15	2.32	40	4.55	40	5.93	23.99	4.36	14	2.63	14	2.99	557
Cluster-33515.15514	8	0.99	5	0.7	5	0.56	10.97	1.53	11	1.25	15	1.96	12	1.76	15	2.21	15	1.66	6	0.73	14	1.25	13	1.52	11	1.59	5	0.74	3	0.49	628
Cluster-33515.15524	296	1.81	242	1.72	300	1.62	336	2.33	430	2.38	315.66	2.08	414	2.87	389	2.77	523	2.87	521	3.11	871	3.76	770	4.43	365	2.66	362	2.7	321	2.39	7014
Cluster-33515.15527	71	1.31	48	1.02	100	1.63	93	1.94	109	1.82	115	2.28	50	1.05	78	1.68	60	0.99	90.99	1.64	131	1.71	81	1.41	54	1.18	54	1.21	26	0.59	2528
Cluster-33515.15528	91	0.79	68	0.68	103	0.78	121	1.19	148	1.16	137	1.28	124	1.21	134	1.35	119	0.92	137	1.15	251	1.53	224	1.82	300	3.09	247	2.6	213	2.24	5051
Cluster-33515.1553	155	1.54	137	1.59	219	1.93	293	3.32	243	2.19	335	3.61	163	1.84	205	2.39	239	2.14	257	2.5	289	2.04	280	2.63	35	0.42	35	0.43	107	1.3	4414
Cluster-33515.15535	51	2.27	46	2.36	105	4.16	83	4.19	77	3.12	119	5.68	75	3.84	94	4.92	79	3.15	98	4.27	195	6.18	103	4.33	203	10.71	236	12.77	192	10.7	1219
Cluster-33515.15543	199	4.1	169.77	4.05	183	3.33	163	3.81	225	4.2	141	3.13	137.98	3.24	117	2.82	124	2.29	119	2.39	210	3.06	133	2.58	76	1.86	93	2.34	99	2.51	2290
Cluster-33515.15545	62	2.12	83	3.28	71	2.15	213	8.26	212	6.58	189	6.94	196	7.67	165	6.61	369	11.3	273	9.12	248	6.01	224	7.22	149	6.04	162	6.73	148	6.28	1499
Cluster-33515.15552	40	1.29	41	1.52	41	1.17	52	1.9	37	1.08	47	1.62	37	1.36	47	1.77	69	1.99	36	1.13	57	1.3	57	1.73	40	1.53	10	0.39	13	0.52	1575
Cluster-33515.15554	65	1.56	81	2.25	91	1.93	58	1.58	90	1.95	99	2.55	79	2.16	84	2.35	93	2	190	4.45	282	4.78	287	6.48	284	8.09	426	12.43	320	9.44	2012
Cluster-33515.15557	219	4.2	192	4.27	278	4.71	241	5.25	329	5.72	248	5.12	228	4.98	197	4.42	223	3.83	199	3.73	233.99	3.18	200	3.62	33	0.75	40	0.94	42	0.99	2438
Cluster-33515.15563	164	0.78	139	0.77	193	0.81	311	1.69	344	1.49	265	1.37	321	1.73	242	1.35	353	1.51	379	1.76	486	1.64	382	1.72	692	3.94	557	3.25	715	4.15	8900
Cluster-33515.15567	140	4.96	79	3.23	180	5.66	181	7.27	227	7.3	164	6.24	153	6.21	165	6.85	176	5.58	119	4.12	183	4.6	172	5.74	19	0.8	10	0.43	17	0.75	1457
Cluster-33515.15572	61	2.06	90	3.52	65	1.95	512	19.66	527	16.19	500	18.17	563	21.81	524	20.78	719	21.79	1049	34.7	854	20.5	1034	32.99	546	21.93	426	17.53	459	19.28	1511
Cluster-33515.15582	112	3.05	72	2.27	100	2.41	83	2.57	102	2.52	95	2.78	82	2.55	55	1.75	127	3.1	117	3.11	111.63	2.15	49	1.26	120	3.88	108	3.58	64	2.15	1805
Cluster-33515.15583	85	0.94	81	1.05	85	0.83	91	1.15	170	1.71	154	1.85	160	2.02	174	2.26	185	1.84	175	1.9	279	2.19	166	1.74	213	2.83	244	3.31	166	2.25	3989
Cluster-33515.15586	122	1.12	94	1	137	1.11	276	2.88	277	2.3	278	2.75	381	3.96	431	4.62	541	4.45	625	5.6	861	5.58	564	4.88	276	3.02	322	3.61	417	4.67	4772
Cluster-33515.15587	38	2.18	34	2.25	45	2.3	40	2.6	47	2.46	59.99	3.68	68	4.51	53	3.58	75	3.85	132	7.42	192	7.85	202	10.94	510	34.57	424	29.51	442.19	32.06	1013
Cluster-33515.15592	71	1.29	69	1.45	119	1.91	93	1.92	122	2.01	123	2.4	164	3.38	103	2.18	169	2.75	150	2.66	315	4.04	215	3.68	270	5.83	276	6.1	325	7.24	2561
Cluster-33515.15594	229	2.85	213	3.07	318	3.49	370	5.23	392	4.42	418	5.61	288	4.07	314	4.56	495	5.52	265	3.22	298	2.62	232	2.72	61	0.9	35	0.53	58	0.88	3598
Cluster-33515.15611	7	0.81	6	0.79	3	0.31	9	1.17	5	0.53	6	0.73	5	0.68	16	2.19	15	1.55	9	1.02	6	0.5	13	1.42	20	2.69	10	1.39	20	3.04	652
Cluster-33515.15612	65	0.55	60	0.59	91	0.68	253	2.43	223	1.71	242	2.21	434	4.17	379	3.75	545	4.14	597	4.93	924.9	5.53	646	5.15	955	9.65	1189.98	12.3	1099.3	11.35	5146
Cluster-33515.15630	371	3.74	287	3.36	429	3.81	528	6.05	656	5.99	563	6.13	634	7.25	485	5.71	630	5.69	475	4.67	848	6.04	626	5.95	79	0.95	57	0.7	137	1.69	4370
Cluster-33515.15650	26	0.74	29	0.96	27	0.68	83	2.69	110	2.85	95	2.92	91	2.97	110	3.68	133	3.4	109	3.04	132	2.67	106	2.85	62	2.1	106	3.69	58	2.05	1735
Cluster-33515.15651	12	0.43	27	1.11	20	0.63	77	3.1	50	1.61	53	2.02	46	1.87	45	1.87	93	2.96	69	2.39	59	1.48	79	2.64	33	1.39	51	2.2	34	1.5	1455
Cluster-33515.15652	3	0.47	3	0.53	3	0.43	12	2.11	12	1.72	20	3.27	14	2.62	13	2.42	26	3.61	15	2.31	19	2.14	15	2.21	12	2.16	15	2.8	5	1.06	559
Cluster-33515.15673	148	1.61	117	1.47	160	1.53	242	2.99	305	3	239	2.8	179	2.21	198	2.51	219	2.13	183	1.94	277	2.12	202	2.07	77	1	82	1.09	119	1.58	4078
Cluster-33515.15693	210	6.46	239	8.5	251	6.85	135	4.71	184	5.14	129	4.27	148	5.21	110	3.97	176	4.85	213	6.41	222	4.84	149	4.32	142	5.19	161	6.03	148	5.64	1632
Cluster-33515.15697	20	2.04	30	3.5	30	2.76	24	2.77	39	3.64	31	3.35	17	2.04	19	2.3	28	2.55	30	3.01	22	1.61	15	1.45	19	2.27	20	2.46	22	2.93	699
Cluster-33515.15698	63	1.26	46	1.07	96	1.7	138	3.14	149.11	2.71	151	3.26	240.85	5.5	209	4.9	330.28	5.93	200	3.91	359	5.09	209.92	3.97	115	2.74	128.58	3.14	144	3.55	2346
Cluster-33515.15701	62.63	1.71	73	2.3	65	1.57	284	8.79	284	7.03	262	7.68	323	10.06	267	8.53	350.11	8.56	589.03	15.7	731.96	14.14	606	15.58	736	23.86	631	20.95	632	21.29	1803
Cluster-33515.15709	112	1.45	57	0.85	86	0.98	311	4.57	312	3.65	253	3.53	247	3.62	312	4.71	349.99	4.06	486	6.13	657	6	541	6.59	479	7.38	559	8.81	448	7.08	3474
Cluster-33515.15710	167	2.02	199	2.79	179	1.91	331	4.55	311	3.41	334	4.36	454	6.23	505	7.13	658	7.14	914	10.79	1359	11.61	934	10.65	1348	19.44	1369	20.2	1396	20.63	3692
Cluster-33515.15717	58	0.67	43	0.57	33	0.33	91	1.19	107	1.11	88	1.09	72	0.94	79	1.06	112	1.15	297	3.33	325	2.64	340	3.68	678	9.28	731	10.24	657	9.21	3874
Cluster-33515.15737	570	5.2	447.38	4.74	895	7.2	901	9.34	1082	8.94	1318	12.98	3522	36.44	3667	39.07	5398	44.18	2539	22.61	6304	40.63	2193	18.86	2198.89	23.94	3136	34.93	2847	31.68	4796
Cluster-33515.15748	9	0.7	8	0.72	10	0.7	11.92	1.05	14	1	17	1.41	16	1.46	13	1.2	23	1.61	7	0.54	17	0.95	9	0.66	11	1.01	9	0.85	5	0.5	823
Cluster-33515.15757	201	2.19	191	2.42	182	1.75	384	4.76	446	4.41	366	4.31	345	4.27	389	4.96	473	4.63	768	8.18	701	5.4	577	5.93	509	6.62	381	5.07	453	6.03	4061
Cluster-33515.15761	497	4.17	466	4.54	512	3.79	867	8.27	856	6.5	961	8.71	1132	10.77	1282	12.56	1652	12.44	2274	18.63	2909	17.24	2014.03	15.93	2327	23.31	2667	27.33	2462	25.19	5188
Cluster-33515.15765	36	0.81	33	0.86	55	1.1	192	4.91	156.63	3.2	203	4.92	129	3.31	130	3.43	152	3.07	95	2.09	154	2.46	130	2.76	75	2.01	48	1.32	39	1.08	2120
Cluster-33515.15770	60	1.26	48	1.17	64	1.19	119	2.84	151	2.88	137	3.1	95	2.28	108	2.66	140	2.64	241	4.95	325	4.84	326	6.46	467	11.69	485	12.43	528	13.66	2249
Cluster-33515.15779	185	2.54	113	1.8	220	2.67	337	5.27	584	7.28	387	5.74	361	5.64	324	5.21	425	5.24	450	6.04	710	6.9	592	7.67	553	9.07	521	8.74	555	9.34	3282
Cluster-33515.1579	3	0.81	11	3.28	13	3.26	5	1.5	16	3.98	10	2.75	4	1.34	5	1.62	5	1.19	9	2.39	5	0.99	5	1.26	6	1.82	8	2.52	7	2.75	447
Cluster-33515.15798	25	0.69	19	0.61	44	1.07	29	0.91	33	0.82	36	1.07	50	1.57	48	1.55	93	2.29	112	3.01	130	2.54	35	0.91	203	6.64	87	2.92	186	6.33	1789
Cluster-33515.15799	13.22	0.45	18.09	0.7	21	0.63	27	1.03	20.16	0.62	28.96	1.05	40.9	1.58	29.86	1.18	82.23	2.48	81.2	2.68	105.09	2.51	111.77	3.55	221.79	8.88	184.95	7.59	206.16	8.63	1515
Cluster-33515.15800	1	0.35	1	0.38	2	0.66	4	1.56	3	0.98	2	0.71	3	1.34	3	1.28	5.82	1.79	12	4.16	29.24	7.58	14.22	4.67	35.14	13.66	30.2	12.29	24.51	13.14	410
Cluster-33515.15801	9	3.37	3	1.23	5	1.78	14	5.81	12	4.2	9	3.38	18	8.66	19	8.69	24	7.87	33	12.24	50	13.89	10	3.51	15	6.21	25	10.84	26	15.09	402
Cluster-33515.15802	25	6.31	32	9	19.46	4.57	15	4.24	9	2.1	20	5.18	10	3.13	14	4.27	12	2.68	13.09	3.27	15	2.77	18	4.28	49.96	14.28	35.93	10.68	27.91	10.19	457
Cluster-33515.15805	88.78	2.19	41.91	1.2	92	2.01	79	2.21	93.81	2.1	116.04	3.08	135.07	3.8	119.14	3.44	161.13	3.56	268.81	6.48	314.36	5.49	261.49	6.08	630.93	18.52	507.59	15.26	431	13.12	1961
Cluster-33515.15808	30	0.47	19	0.35	37.11	0.51	28	0.5	30	0.43	32	0.54	43.08	0.77	35	0.64	88.61	1.25	99.99	1.53	182	2.02	47.97	0.71	140.98	2.64	85.92	1.65	200.29	3.85	2911
Cluster-33515.15811	240	3.21	162	2.51	252	2.98	230	3.5	329	3.99	215	3.1	319	4.85	231	3.61	275	3.3	219	2.86	354	3.35	291	3.67	113	1.8	87	1.42	123	2.01	3366
Cluster-33515.15812	3	0.42	6	0.95	7	0.89	17	2.67	5	0.64	6	0.88	5	0.83	3	0.5	6	0.74	7	0.96	10	1.01	5	0.66	6	0.97	8	1.33	6	1.12	591
Cluster-33515.15815	55	1.02	51	1.09	61	1	82	1.72	121	2.02	122	2.43	194	4.08	161	3.48	341.38	5.65	114.23	2.06	203.01	2.65	150	2.61	158	3.47	151.99	3.42	129	2.92	2521
Cluster-33515.1583	92	1.85	98	2.28	100	1.78	108	2.46	104	1.89	92	1.99	96	2.2	97	2.28	128	2.31	99	1.94	143	2.03	122	2.31	60	1.43	66	1.62	65.13	1.61	2341
Cluster-33515.15831	4	2.38	3	1.91	12	7.02	19	12.38	20	11.25	14	8.07	11	8.8	12	8.84	6	3.06	8	4.71	14	6.26	19	10.49	1	0.64	5	3.37	4	4.02	357
Cluster-33515.15833	72	2.38	24	0.92	68	1.99	61	2.29	82	2.46	95	3.37	73	2.76	56	2.17	97	2.87	48	1.55	148	3.47	102	3.18	23	0.9	21	0.84	17	0.7	1541
Cluster-33515.15834	215	2.85	235	3.62	232	2.72	215	3.24	244	2.94	300	4.3	356	5.37	332	5.15	431	5.13	435	5.64	631	5.92	422	5.28	509	8.06	628	10.18	623	10.12	3388
Cluster-33515.15835	45	1.76	51	2.3	53	1.84	58	2.57	104	3.69	64	2.68	94	4.21	91	4.17	100.01	3.5	87	3.32	174	4.82	97	3.57	108	5	105	4.98	131	6.37	1349
Cluster-33515.15848	42	1.85	24	1.22	29	1.13	50	2.49	42	1.68	57	2.69	58	2.93	59	3.05	73	2.88	172	7.4	278	8.69	257	10.66	404	21.05	480	25.65	433	23.82	1231
Cluster-33515.15866	5	1.03	2	0.46	4	0.76	6	1.39	19	3.62	6	1.28	17	4.28	13	3.22	19	3.48	39	7.95	39	5.86	34	6.61	96.75	22.83	72	17.62	80	23.16	494
Cluster-33515.15888	7	0.34	7	0.39	9	0.39	12	0.66	18	0.8	29	1.52	18	1.01	18	1.03	20	0.87	29	1.39	44	1.53	28	1.29	97	5.61	70	4.15	357	21.89	1138
Cluster-33515.15891	7.31	5.22	3.51	2.66	2	1.42	15.77	12.27	6.35	4.31	6.96	4.74	10	9.77	7	6.23	6	3.64	6	4.23	9.19	4.96	11.04	7.27	3.89	2.93	8.91	7.15	4.18	5.2	343
Cluster-33515.15892	738	4.78	629	4.73	713	4.07	585	4.31	630	3.69	651	4.55	521	3.82	580	4.38	807	4.69	672	4.25	954	4.36	765	4.67	717	5.54	876	6.93	798	6.29	6635
Cluster-33515.15895	283	5.73	254	5.96	348	6.23	1024	23.56	1017	18.68	1247	27.21	1023	23.6	941	22.3	1097	19.92	606	11.99	1004	14.39	826	15.77	391	9.43	208	5.14	255	6.35	2324
Cluster-33515.15904	6	4.47	7	5.51	6	4.47	7	5.67	6.41	4.55	5.23	3.7	5.78	5.91	1	0.93	5	3.15	6	4.41	4	2.25	2	1.37	3	2.35	2	1.67	1	1.31	340
Cluster-33515.15908	39	3.28	32	3.08	50	3.77	56	5.32	90	6.9	84	7.5	89	8.73	75	7.45	90	6.76	53	4.37	130	7.82	60	4.76	118	11.64	65	6.6	81	8.76	786
Cluster-33515.15909	174	1.64	192	2.11	255	2.13	378	4.06	514	4.4	484	4.94	473	5.07	364	4.02	464	3.93	292	2.69	523	3.49	517	4.61	104	1.17	55	0.63	115	1.33	4639
Cluster-33515.15927	214	1.62	170	1.5	174	1.16	234	2.02	212	1.45	266	2.18	344	2.95	413	3.65	410	2.79	575	4.25	892	4.77	669	4.78	981	8.88	1003	9.28	955	8.82	5713
Cluster-33515.15929	207	2.01	188	2.12	215	1.85	237	2.62	244.51	2.16	235	2.47	281	3.1	289.06	3.29	414	3.62	404	3.84	638.51	4.39	484	4.44	564	6.55	538	6.39	550.09	6.54	4513
Cluster-33515.15939	111	2.32	83	2.01	94	1.74	357	8.48	492	9.34	333	7.51	314	7.49	331	8.1	483	9.06	827	16.91	646.63	9.58	524.69	10.35	400	9.96	296	7.55	332	8.55	2259
Cluster-33515.1594	12.57	3.27	10	2.9	11.14	2.7	5.89	1.71	8.02	1.93	14.05	3.75	9.03	2.92	12.1	3.81	6.84	1.57	14.64	3.77	13.44	2.56	10.93	2.68	19.01	5.59	11.42	3.5	5.83	2.21	452
Cluster-33515.15951	66	2.14	70	2.63	69	1.99	63	2.32	74	2.18	72	2.51	71	2.64	60	2.28	108	3.14	67	2.13	76	1.75	48	1.47	12	0.46	30	1.19	20	0.81	1562
Cluster-33515.15955	27	0.44	28	0.53	23	0.33	53	0.99	47	0.7	63	1.12	91	1.71	73	1.41	108	1.6	185	2.98	161	1.88	176	2.73	131	2.57	173	3.48	144	2.91	2788
Cluster-33515.15959	170	1.75	154	1.84	173	1.57	275	3.22	365	3.41	305	3.39	336	3.93	290	3.49	429	3.97	578	5.81	716	5.21	594	5.77	194	2.39	220	2.77	180	2.26	4280
Cluster-33515.15962	726	5.41	582.33	5.04	855	5.62	611	5.17	986.97	6.66	807	6.49	681	5.75	730	6.35	787	5.26	1095	7.96	1650.97	8.68	949	6.66	442	3.93	124	1.13	501	4.55	5807
Cluster-33515.15989	314	10.56	311	12.09	374	11.16	208	7.94	274	8.37	240	8.67	214	8.24	198	7.81	286	8.62	330	10.85	330	7.87	280	8.88	233	9.3	217	8.88	227	9.48	1518
Cluster-33515.15991	306	4.08	229	3.54	344	4.05	1498	22.7	2103	25.41	1448.8	20.84	1266	19.18	1193	18.59	1336	15.98	1492	19.43	2582	24.34	1577	19.83	610	9.7	447	7.27	586	9.56	3375
Cluster-33515.15996	94	2.92	100	3.6	115	3.17	144	5.08	243	6.86	147	4.92	161	5.73	146	5.32	256	7.14	185	5.63	287	6.33	142	4.17	164	6.06	110	4.17	120	4.63	1617
Cluster-33515.16003	231	2.43	267	3.26	257	2.38	283	3.38	347	3.31	330	3.75	248	2.96	255	3.13	374	3.53	376	3.86	599	4.45	468	4.64	642	8.06	567	7.28	834	10.71	4200
Cluster-33515.16005	184	2.02	167	2.13	243	2.35	645	8.05	782	7.78	701	8.31	484	6.03	445	5.71	583	5.74	550	5.9	948	7.36	740	7.66	193	2.53	207	2.77	230	3.08	4035
Cluster-33515.16024	406	2.63	282	2.12	405	2.31	825	6.08	940	5.52	852	5.97	844	6.2	1023	7.74	1154	6.71	1131.98	7.16	1090	4.99	888	5.43	479	3.71	439	3.48	540	4.26	6628
Cluster-33515.16030	37	4.16	31	3.97	41	4.16	33	4.19	51	5.25	39	4.63	26	3.45	25	3.33	28	2.81	51	5.64	49	3.96	42	4.45	20	2.62	9	1.22	7	1.03	662
Cluster-33515.16031	115	4.93	98	4.84	168	6.4	146	7.09	126	4.91	195	8.96	203	9.99	150	7.54	217	8.33	684	28.67	1038	31.59	891	35.99	2740	139.05	2913.29	151.63	2518	134.8	1256
Cluster-33515.16034	14	0.58	16	0.76	12	0.44	11	0.52	17	0.64	26	1.15	14	0.66	18	0.87	19	0.7	24	0.97	25	0.73	18	0.7	13	0.64	22	1.1	16	0.83	1291
Cluster-33515.16037	512	13.37	387	11.7	610	14.11	373	11.06	592.02	14.03	455	12.79	339	10.11	317	9.7	497	11.64	463.01	11.82	833	15.42	473	11.65	448	13.91	411	13.08	368	11.87	1869
Cluster-33515.16049	27	0.39	28	0.47	38	0.49	114	1.88	97	1.27	153	2.39	116	1.91	142	2.4	204	2.65	271	3.83	322	3.3	366	5	310	5.35	376	6.64	325	5.76	3131
Cluster-33515.16054	411	3.86	281	3.06	493	4.08	479	5.11	637	5.42	535	5.42	367	3.91	336	3.68	388	3.27	297	2.72	532	3.53	370	3.28	72	0.81	41	0.47	76	0.87	4668
Cluster-33515.16062	1118.07	21.99	860	19.6	1323	23.01	790	17.65	1037	18.5	843	17.87	790	17.7	660	15.19	845	14.9	548	10.53	842	11.72	634	11.76	123	2.88	71	1.7	130	3.14	2384
Cluster-33515.16063	530	4.9	413	4.43	706	5.75	812	8.53	1135	9.5	886	8.84	724	7.59	617	6.66	867	7.19	552	4.98	918	5.99	751	6.54	87	0.96	36	0.41	111.01	1.25	4739
Cluster-33515.16083	47	0.57	37	0.52	68	0.73	93	1.28	122	1.34	139	1.81	235	3.23	150	2.12	266	2.89	333	3.93	489	4.18	313	3.57	528	7.62	537	7.93	597	8.83	3691
Cluster-33515.16086	8	3.64	6	2.96	5	2.2	11	5.53	11	4.7	14	6.3	5	2.98	10	5.6	10	3.96	5	2.26	5	1.7	4	1.7	1	0.5	6	3.14	4	2.93	381
Cluster-33515.16123	52	0.42	83	0.78	105	0.75	1042.99	9.64	1154.21	8.5	1237.05	10.87	1729	15.95	1781.65	16.92	2302.06	16.8	2274	18.06	4635.9	26.64	3124	23.96	3475	33.75	4364	43.35	3426	33.98	5342
Cluster-33515.16125	277	1.81	288	2.18	309	1.78	676	5.01	548	3.24	674	4.75	779	5.76	839	6.39	1155.06	6.76	1062	6.76	1217	5.61	982	6.04	691	5.38	816	6.5	804	6.39	6588
Cluster-33515.16129	8	11.02	7	9.91	10	14.41	5	7.41	7	9.42	11	13.71	1	1.98	1	1.74	13	14.45	4	5.37	8	8.38	5	6.17	3	4.16	2	3.04	1	2.6	303
Cluster-33515.16132	30	0.57	29	0.64	43	0.72	118	2.55	166	2.87	132	2.71	106	2.3	116	2.58	163	2.78	149	2.77	237	3.19	167	3	71	1.61	102	2.37	47	1.1	2453
Cluster-33515.16136	10	1.13	5	0.64	14	1.43	183	23.36	206	21.32	218	26.03	195	26.02	161	21.59	203	20.48	295	32.78	345	28.03	280	29.86	244	32.18	137	18.63	188	27.93	660
Cluster-33515.16138	44	0.98	57	1.47	77	1.52	56	1.41	55	1.11	53	1.27	48	1.22	63	1.64	93	1.85	71	1.54	74	1.17	81	1.7	64	1.69	65	1.76	63	1.73	2143
Cluster-33515.16144	237	6.39	161.76	5.05	274.99	6.57	159.57	4.88	219.04	5.36	164	4.76	203.01	6.25	172	5.43	234.76	5.67	187.98	4.95	279.07	5.33	191	4.86	185.99	5.96	175.01	5.75	192	6.4	1820
Cluster-33515.16145	160	3.76	122	3.32	185	3.85	95	2.53	125	2.66	97	2.45	83	2.22	107	2.94	138	2.91	75	1.72	169	2.81	86	1.9	60	1.68	51	1.46	59	1.71	2045
Cluster-33515.16146	20	25.53	27	35.53	25	33.22	21	28.87	22	27.36	26	30.23	12	21.92	18	29.06	7	7.26	26	32.45	23	22.33	21	24.1	11	14.22	19	26.8	6	14.38	307
Cluster-33515.16155	97	1.77	81	1.71	72	1.16	226	4.68	290	4.79	262	5.14	246	5.1	393	8.37	475	7.76	513	9.13	829	10.68	541	9.29	961.09	20.85	1035.79	23	954	21.33	2551
Cluster-33515.16167	102	3.49	128	5.06	136	4.13	129	5.01	153	4.76	137	5.04	123	4.82	130	5.22	140	4.29	177	5.92	207	5.03	171	5.52	136	5.52	156	6.5	207	8.8	1497
Cluster-33515.16168	25.34	0.43	46.23	0.91	27	0.41	105.03	2.03	78	1.2	115.44	2.12	63.77	1.24	106.9	2.13	133.49	2.04	235.26	3.92	335.62	4.05	362.18	5.82	415.98	8.45	558.28	11.6	413.48	8.64	2706
Cluster-33515.16169	44.66	0.85	56.77	1.25	48	0.8	137.97	2.97	110	1.89	134.56	2.75	91.23	1.97	117.1	2.6	121.51	2.07	294.74	5.46	450.38	6.04	429.84	7.68	566.02	12.78	696.72	16.11	485.52	11.31	2462
Cluster-33515.16170	116	3.14	96	3.01	119	2.86	243	7.48	254	6.25	280	8.16	308	9.53	321	10.19	381	9.26	588	15.58	903	17.34	711	18.17	1038	33.45	1089	35.94	1139	38.15	1812
Cluster-33515.1619	381	6.48	341	6.73	406	6.1	242	4.68	317	4.89	266	4.88	245	4.74	200	3.98	285	4.35	224	3.72	271	3.26	274	4.39	159	3.22	155	3.22	172	3.59	2710
Cluster-33515.16200	34	0.87	45	1.33	50	1.13	213	6.18	276	6.39	233	6.4	190	5.54	185	5.53	267	6.11	334	8.34	495.03	8.96	306	7.37	295	8.96	195	6.07	148	4.66	1905
Cluster-33515.16204	156	2.99	159	3.53	188	3.19	880	19.17	1401	24.36	1209.03	24.98	518.59	11.32	560	12.56	760	13.07	339	6.35	526	7.14	365	6.6	156	3.56	145	3.39	126	2.97	2438
Cluster-33515.16208	95	2.94	150.57	5.38	101.02	2.77	412.69	14.48	414.27	11.63	434.86	14.45	294.49	10.42	366.75	13.29	450.77	12.49	599.32	18.12	467.13	10.24	472.18	13.77	317.63	11.67	317.43	11.95	308.07	11.8	1625
Cluster-33515.16209	111	0.94	158	1.55	105	0.78	444	4.25	472	3.6	560.99	5.11	315	3.01	448	4.41	609	4.6	663.43	5.46	562	3.35	596	4.74	325.04	3.27	324	3.33	343	3.52	5167
Cluster-33515.16210	16	0.9	25	1.62	21	1.06	114	7.29	98	5.04	98	5.91	63	4.11	86	5.71	123	6.21	133	7.35	100	4.02	130	6.92	95	6.33	102	6.98	52	3.7	1025
Cluster-33515.16221	100	0.98	118	1.34	102	0.88	170	1.89	180	1.6	175	1.85	134	1.49	213	2.44	223	1.96	217	2.08	206	1.43	153	1.41	165	1.93	113	1.35	123	1.47	4484
Cluster-33515.16227	83	0.73	59	0.6	85	0.66	207	2.06	303	2.4	189.96	1.8	207	2.05	175	1.79	246	1.93	170	1.45	282	1.74	261	2.15	80	0.84	37	0.4	61	0.65	4986
Cluster-33515.16232	161	1.29	103	0.96	234	1.66	429	3.92	511	3.72	441	3.83	321	2.93	338	3.17	405	2.92	315	2.47	577	3.28	414	3.14	71	0.68	59	0.58	69	0.68	5401
Cluster-33515.16246	477.01	14.01	471	16	534.47	13.91	401	13.37	575.61	15.35	458.62	14.48	435.79	14.63	364	12.53	452	11.9	551	15.82	743	15.47	497	13.77	490	17.1	415	14.84	337.24	12.26	1695
Cluster-33515.16261	167	2.33	113	1.83	184	2.26	323	5.11	466.85	5.89	362.02	5.44	332	5.25	278.99	4.54	529.37	6.61	580.09	7.89	538.93	5.31	461	6.05	133	2.21	183	3.11	221.71	3.78	3244
Cluster-33515.16263	525	10.41	487	11.19	547	9.59	339	7.64	369	6.64	419	8.95	423	9.55	376	8.72	489	8.7	318	6.16	400	5.61	380	7.11	269	6.35	270	6.53	287	7	2367
Cluster-33515.16267	120	1.15	156	1.74	136	1.15	195	2.13	222	1.93	215.5	2.23	205	2.23	203	2.27	369	3.17	255	2.39	335	2.27	244	2.21	296	3.39	309	3.62	313	3.66	4577
Cluster-33515.16288	13	1.07	23	2.17	16	1.18	9	0.84	13	0.98	9	0.79	10	0.96	13	1.26	13	0.96	18	1.45	13	0.77	8	0.62	19	1.84	10	0.99	4	0.42	796
Cluster-33515.16291	148	3.01	131	3.09	199	3.58	856	19.77	632	11.65	832.03	18.23	888.97	20.59	303.17	7.21	1589	28.97	1044	20.74	213	3.07	149	2.86	96	2.32	136	3.37	88	2.2	2316
Cluster-33515.16300	432	6.38	387	6.63	505	6.59	390	6.55	438	5.87	321	5.12	299.61	5.03	313.95	5.42	388	5.14	364	5.25	474	4.95	407	5.67	265.94	4.69	261	4.71	220	3.98	3074
Cluster-33515.16301	471	6.59	428.34	6.95	503	6.21	520	8.26	671	8.5	728	10.98	798	12.68	827	13.52	1019	12.78	1015	13.86	1359	13.44	932	12.29	1438	23.98	1610	27.47	1321	22.62	3232
Cluster-33515.16305	17	0.65	21	0.93	21	0.72	157	6.84	187	6.52	167	6.88	150	6.61	162	7.3	177	6.09	417	15.66	488	13.3	360	13.03	240	10.93	258	12.04	157	7.51	1367
Cluster-33515.16319	154	2.81	131	2.78	153	2.47	250.96	5.21	311	5.15	210	4.14	282	5.87	286	6.11	307	5.03	260	4.64	524	6.78	429	7.39	178	3.88	155	3.45	188	4.22	2543
Cluster-33515.16322	86	2.42	55	1.79	81	2.02	103	3.3	143	3.66	151	4.58	174	5.6	142	4.69	210	5.3	85	2.34	184	3.68	140	3.72	25	0.84	30	1.03	28	0.98	1754
Cluster-33515.16323	103	2.4	87	2.34	111	2.29	214	5.65	214	4.52	258	6.46	209	5.54	193	5.26	268	5.59	185	4.21	232	3.82	217	4.76	45	1.25	28	0.79	60	1.72	2062
Cluster-33515.16325	178	2.2	169	2.43	215	2.35	398	5.6	449	5.04	425	5.68	402	5.65	377	5.45	435	4.83	455	5.5	527	4.61	524	6.12	323	4.77	284	4.29	376	5.69	3612
Cluster-33515.16339	181	3.2	165	3.38	201.97	3.16	458	9.21	499	8	516.99	9.86	600	12.08	569	11.77	776.04	12.31	1677.99	29	2659.97	33.3	1880	31.36	3595.83	75.8	4207	90.78	4158.55	90.31	2617
Cluster-33515.16344	193	2.14	175	2.26	206	2.02	388	4.9	387	3.9	560	6.72	894	11.27	854	11.09	1146	11.42	1131	12.27	1678.89	13.18	1313	13.75	2923.94	38.76	2642.03	35.83	2795	37.94	3991
Cluster-33515.16357	123	3.85	93	3.37	120	3.33	90	3.2	78	2.22	100	3.36	110	3.94	99	3.63	127	3.56	118	3.61	214	4.75	129	3.81	90	3.35	84	3.2	99	3.84	1609
Cluster-33515.16361	429	4.72	332	4.24	395	3.83	583	7.29	583	5.81	654	7.77	602.99	7.53	565	7.26	739	7.29	553	5.94	1055.01	8.2	777	8.06	103	1.35	63	0.85	182	2.45	4028
Cluster-33515.16362	26	3.55	20	3.1	31	3.84	40	6.16	43.76	5.48	31	4.45	35	5.69	33	5.36	37	4.5	31	4.17	67	6.6	47	6.05	5	0.79	12	1.96	13	2.37	597
Cluster-33515.16363	108	5.91	79	4.98	109	5.32	149	9.24	153	7.62	167	9.77	149	9.41	103	6.63	155	7.59	116	6.22	232	9.04	171	8.83	24	1.55	9	0.6	42	2.9	1048
Cluster-33515.16374	135	3.52	89	2.69	230	5.31	717	21.22	707	16.72	789	22.13	651.95	19.4	713	21.77	1045.06	24.42	1058	26.96	1608	29.7	1260	30.97	980	30.38	1273	40.42	1392	44.81	1872
Cluster-33515.16375	26	2.47	12	1.3	31	2.65	86	9.22	148	12.83	105	10.56	92	10.23	79	8.87	114	9.66	133	12.39	263	17.88	167	14.94	204	22.66	199	22.77	132	16.25	730
Cluster-33515.16377	39	0.9	49	1.32	61	1.25	63	1.66	149	3.13	87	2.17	81	2.14	81	2.2	99	2.06	125	2.83	218	3.58	104	2.27	177	4.88	136	3.84	132	3.77	2068
Cluster-33515.16378	52	0.63	49	0.69	51	0.55	102	1.41	106.11	1.17	89	1.17	125	1.73	132	1.88	132	1.44	185	2.2	262	2.25	135	1.55	145	2.11	107	1.59	151	2.25	3669
Cluster-33515.16379	117	2.42	88	2.11	260	4.76	330	7.75	421	7.9	415	9.25	572	13.48	409	9.9	753	13.96	691	13.96	1090	15.96	767	14.96	1641	40.41	1977	49.84	1746	44.42	2282
Cluster-33515.16384	373	1.24	408	1.57	404	1.18	508	1.92	533	1.6	594	2.13	657	2.47	771	2.99	962	2.86	935	3.03	841	1.97	698	2.18	857	3.4	651	2.64	537	2.16	12664
Cluster-33515.16406	68.7	12.68	77.97	16.19	86.45	14.64	56.26	11.66	77.74	13.21	91.51	17.57	48.05	10.74	85.85	18.97	131.65	21.58	93.04	16.93	121.26	16.24	84.79	14.74	91.12	19.31	76.51	16.79	60.47	15.41	518
Cluster-33515.16408	62	0.53	47	0.47	67	0.51	271	2.63	252.25	1.95	315	2.91	512	4.96	539	5.38	677	5.19	906.05	7.56	1498	9.05	1067	8.6	2527	25.79	2802	29.25	2823	29.43	5098
Cluster-33515.16409	103	2	102	2.3	89	1.53	168	3.71	178	3.14	187.24	3.93	194	4.3	201	4.57	269	4.69	247.98	4.71	372.16	5.12	220	4.04	152	3.52	146	3.46	209	5	2407
Cluster-33515.16410	259	2.58	249	2.88	248	2.18	1363.99	15.45	1366.99	12.34	1477	15.89	1065.96	12.05	1018	11.85	1439	12.87	1273.98	12.4	1583	11.15	1493.65	14.03	607.96	7.23	663	8.07	660.79	8.04	4415
Cluster-33515.16411	128	5.84	92	4.84	115	4.67	776	40.12	946	39.22	801	39.13	521	27.33	492	26.35	700	28.58	707	31.55	815	26.42	701	30.14	434	23.43	312	17.28	312	17.81	1198
Cluster-33515.16415	113	3.67	174	6.54	110	3.17	293	10.81	209	6.17	241	8.42	657	24.45	544	20.74	857	24.97	582	18.5	962	22.19	661	20.27	899	34.71	1032	40.83	1644	66.31	1560
Cluster-33515.16416	316	6.92	218	5.53	408.97	7.92	329	8.18	427	8.48	448	10.56	334	8.34	270.01	6.92	340.23	6.68	247	5.28	314	4.87	249	5.14	101	2.63	121	3.23	126	3.4	2172
Cluster-33515.16419	599	4.11	546	4.35	723	4.37	993	7.74	1234	7.67	1147	8.5	939	7.3	920	7.37	1219	7.5	865	5.79	1400	6.78	1110	7.18	275	2.25	184	1.54	226	1.89	6279
Cluster-33515.16426	31	0.48	31	0.56	26	0.36	54	0.95	40	0.56	48.06	0.8	67	1.18	85	1.54	92	1.28	203	3.08	177	1.94	153	2.24	310	5.73	341	6.45	272	5.17	2943
Cluster-33515.16427	49	1.97	42	1.94	64	2.28	37	1.68	43	1.57	32	1.38	37	1.7	39	1.84	46	1.65	102	4	129	3.68	72	2.72	124	5.9	147	7.17	123	6.15	1321
Cluster-33515.16433	70	0.64	38	0.41	112	0.91	165	1.72	206	1.71	127	1.26	167	1.74	158	1.69	202	1.66	107	0.96	177.02	1.15	172	1.49	32.03	0.35	28	0.31	49	0.55	4766
Cluster-33515.16435	22	1.32	10	0.69	8	0.43	51	3.47	41	2.24	61	3.92	71	4.94	83	5.87	92	4.95	118	6.95	95	4.07	79	4.48	51	3.62	53	3.86	53	4.03	981
Cluster-33515.1644	28	1.12	26	1.2	35	1.25	50	2.27	42	1.53	32	1.38	76	3.5	58	2.73	62	2.23	104	4.08	127	3.61	80	3.02	73	3.47	75	3.65	104	5.2	1322
Cluster-33515.16440	189	2.27	171	2.38	248	2.63	126	1.72	163	1.77	157	2.03	143	1.95	167	2.34	162	1.74	131	1.54	186	1.58	164	1.86	85	1.22	90	1.32	84	1.23	3717
Cluster-33515.16450	5	0.85	5	0.96	2	0.31	3	0.57	4	0.63	9	1.6	3	0.61	16	3.26	7	1.06	12	2.01	18	2.22	13	2.09	6	1.18	7	1.42	6	1.4	537
Cluster-33515.16453	194	5.29	154	4.86	257	6.21	178	5.51	212	5.25	158	4.64	221	6.89	187	5.98	235	5.75	260	6.93	317	6.13	224	5.76	229	7.43	213	7.08	213	7.18	1802
Cluster-33515.16455	355	7.78	277	7.03	354	6.86	401	9.98	608.99	12.1	336	7.93	229	5.72	187	4.79	265	5.21	165	3.53	287	4.45	215	4.44	112	2.92	81	2.16	94	2.54	2171
Cluster-33515.16459	175	5.36	188	6.65	165	4.48	122	4.24	142	3.94	81	2.66	89	3.11	93	3.33	113	3.1	86	2.57	128	2.78	76	2.19	101	3.67	113	4.21	84	3.18	1639
Cluster-33515.16464	39	1.28	36	1.37	49	1.43	79	2.94	97	2.89	93	3.28	164	6.16	106	4.08	180	5.29	467	14.99	531	12.36	455.07	14.09	780	30.4	829	33.12	1080	43.99	1548
Cluster-33515.16465	403	3.32	217	2.07	435	3.16	622	5.82	695	5.18	727	6.46	512	4.78	457	4.39	582	4.3	458	3.68	745	4.33	573	4.45	108	1.06	70	0.7	107	1.07	5283
Cluster-33515.16467	92	1.62	104	2.12	97	1.51	286	5.71	356	5.68	225	4.27	257	5.14	285	5.86	596	9.4	464	7.97	348	4.33	264	4.38	242	5.07	269	5.77	268	5.78	2631
Cluster-33515.16471	84	1.49	106	2.18	106	1.67	161.01	3.25	214	3.45	183	3.51	209	4.23	155	3.22	201	3.2	220	3.82	335	4.21	290	4.86	437	9.25	395.99	8.58	397	8.66	2607
Cluster-33515.16472	144	3.77	103	3.12	142	3.3	198	5.89	326	7.75	249	7.02	258	7.72	207	6.35	326	7.66	326	8.35	534	9.91	474	11.71	106	3.3	74	2.36	83	2.69	1864
Cluster-33515.16474	14	0.81	6	0.4	11	0.57	45	2.95	38	2	36	2.22	27	1.8	19	1.29	47	2.43	46	2.6	37	1.52	37	2.02	99	6.76	86	6.03	49	3.58	1008
Cluster-33515.16476	40	1.57	35	1.58	32	1.11	70	3.11	80	2.85	65	2.73	40	1.8	44	2.02	76	2.67	112	4.29	67	1.86	87	3.21	70	3.25	47	2.24	28	1.37	1346
Cluster-33515.16491	59	0.51	51	0.51	47.89	0.36	101	0.99	136	1.06	110	1.02	122	1.19	98	0.98	131	1.01	185	1.55	297	1.8	221.37	1.79	156	1.6	161.02	1.69	207	2.17	5070
Cluster-33515.16513	26	0.46	28	0.57	46	0.71	72	1.43	91	1.44	146	2.76	90	1.79	91	1.86	123	1.93	193	3.3	304	3.77	213	3.52	405	8.45	431	9.21	358	7.69	2641
Cluster-33515.16514	139	5.45	105	4.75	153	5.33	79.9	3.55	64	2.28	89	3.74	110.99	4.99	80	3.68	78	2.74	108	4.14	102	2.84	103	3.81	51	2.37	58.98	2.81	50	2.44	1345
Cluster-33515.16554	30.56	1.17	35.74	1.57	29	0.98	51.19	2.21	45.63	1.58	45.91	1.88	96.92	4.24	105.5	4.72	120.65	4.12	194.6	7.26	320	8.66	239.95	8.63	230.84	10.44	301.72	13.99	479.93	22.8	1374
Cluster-33515.16557	30	0.6	36	0.83	28	0.49	65	1.47	80	1.44	63	1.35	39	0.88	60	1.39	65	1.16	64	1.24	122.91	1.73	55	1.03	27	0.64	33	0.8	38	0.93	2364
Cluster-33515.16560	228	5.28	185.18	4.97	299	6.13	345.96	9.1	452	9.5	444	11.08	463.01	12.23	426	11.55	560.83	11.65	561	12.7	685	11.24	673	14.7	535	14.75	509.14	14.37	589	16.82	2069
Cluster-33515.16562	23	0.63	18	0.57	26	0.63	29	0.9	41	1.02	50	1.47	32	1	28	0.89	50	1.22	33	0.88	85	1.64	73	1.88	14	0.45	19	0.63	25	0.84	1802
Cluster-33515.16567	360	4.81	311	4.82	415	4.89	509	7.73	727	8.8	534	7.7	445	6.75	492	7.68	558	6.68	603	7.86	1004	9.48	716	9.02	695	11.07	743	12.11	615	10.05	3370
Cluster-33515.16570	189	1.83	163	1.83	203	1.74	213	2.35	224	1.97	280	2.93	175	1.92	245	2.77	275	2.39	258	2.44	278	1.9	244	2.23	88	1.02	115	1.36	84	0.99	4531
Cluster-33515.16575	27	0.56	48	1.16	34	0.63	109	2.58	76	1.44	123	2.76	121	2.87	132	3.22	179	3.34	109	2.22	80	1.18	131.96	2.59	33	0.82	48	1.22	57	1.46	2267
Cluster-33515.16589	56	0.53	44	0.48	73	0.61	264.29	2.82	309.98	2.64	348.04	3.53	284.68	3.03	357.48	3.92	420.05	3.54	1625.58	14.91	2455.41	16.3	1776.99	15.74	2178.74	24.44	2039.21	23.4	2185.2	25.06	4664
Cluster-33515.16590	101	4.12	84	3.96	151	5.48	158	7.32	285	10.57	206	9.02	304	14.25	273	13.08	298	10.9	425	16.98	790	22.91	546.46	21.04	827	40.02	795	39.45	722	36.79	1303
Cluster-33515.16598	37	0.43	44	0.6	51	0.53	151	2.01	163	1.73	167	2.11	89	1.18	117	1.6	146	1.53	283	3.24	373	3.09	370.84	4.1	328	4.59	445	6.37	352	5.04	3799
Cluster-33515.16600	904	31.49	781	31.44	1095	33.85	858	33.92	1082	34.23	800	29.93	793	31.64	655	26.76	894	27.9	820	27.94	996	24.62	817	26.84	582	24.06	548	23.22	599	25.93	1476
Cluster-33515.16602	48	1.34	33	1.06	52	1.28	55	1.74	44	1.11	32	0.96	45	1.43	49	1.6	68	1.7	30	0.82	37	0.73	36	0.95	37	1.22	50	1.69	54	1.86	1772
Cluster-33515.16603	344	6.17	238	4.95	375	5.94	345	7.03	555	9.02	359	6.94	310	6.33	281	5.89	346	5.56	296	5.19	498.04	6.32	386	6.53	98	2.09	107	2.34	116	2.55	2586
Cluster-33515.16623	184	5.21	170	5.57	222	5.57	259	8.33	417	10.72	298	9.08	341	11.04	317	10.52	344	8.74	226	6.26	491	9.86	320	8.55	106	3.57	72	2.48	134	4.7	1746
Cluster-33515.16634	54	0.83	37	0.66	44	0.59	44	0.76	49	0.68	46	0.76	54	0.94	41	0.73	36	0.49	80	1.19	105.01	1.13	76	1.1	50	0.91	40	0.75	35	0.66	2983
Cluster-33515.16638	425	26.47	447	32	562.08	31.27	340	23.99	429	24.33	347	23.07	362	26.1	309	22.66	405	22.57	404	24.65	501	22.24	433	25.43	233	17.12	228	17.2	231	18.23	957
Cluster-33515.16641	6	0.35	9	0.6	10	0.52	18	1.18	22	1.16	15	0.93	20	1.33	14	0.95	25	1.29	52	2.94	65	2.67	63	3.43	187	12.74	192	13.44	148	10.79	1009
Cluster-33515.16645	229.02	3.14	208	3.31	298.76	3.62	273.33	4.26	348	4.33	266	3.94	189.17	2.95	160.37	2.57	244.19	3.01	227	3.04	302	2.93	254	3.29	137	2.24	90.4	1.51	111.93	1.88	3287
Cluster-33515.16646	41	1.1	32	0.99	40	0.95	57	1.73	72	1.75	55	1.58	176	5.38	135	4.23	180	4.32	110	2.88	189	3.58	104	2.62	330	10.5	284	9.25	328	10.84	1832
Cluster-33515.16647	34	0.79	49	1.32	37	0.76	299	7.89	331	6.98	278	6.95	282	7.47	336	9.14	404	8.42	501	11.38	492	8.1	425	9.31	352	9.73	238	6.74	230	6.59	2064
Cluster-33515.16650	34	0.88	22	0.66	36	0.82	49	1.43	58	1.36	46	1.28	40	1.18	48	1.45	54	1.25	56	1.41	34	0.62	34	0.83	43	1.32	24	0.75	28	0.89	1889
Cluster-33515.16651	11	0.43	8	0.36	10	0.35	34	1.51	20.01	0.71	19.99	0.84	52.98	2.38	38.32	1.76	78	2.73	31	1.19	77.01	2.14	71.58	2.64	87.58	4.06	133.01	6.33	170.59	8.32	1347
Cluster-33515.16652	4	0.96	2	0.54	2	0.45	15	4.04	10	2.23	12	2.97	22	6.54	6	1.74	24	5.12	7	1.67	25	4.41	24	5.44	24	6.56	54	15.34	47	16.24	465
Cluster-33515.16655	21	1.14	22	1.37	14	0.68	20	1.23	8	0.39	20	1.16	14	0.87	11	0.7	12	0.58	19	1.01	19	0.73	14	0.71	25	1.6	13	0.85	8	0.55	1056
Cluster-33515.16664	226	2.06	216	2.29	243	1.96	366.46	3.8	371	3.07	420.71	4.15	422	4.37	498.58	5.32	568	4.65	411	3.66	500.51	3.23	385	3.31	471	5.13	375	4.18	431	4.8	4793
Cluster-33515.16676	521	6.19	430	5.93	643	6.74	489	6.6	599	6.45	424	5.44	488	6.58	489	6.79	658	7.01	543	6.3	765	6.42	531	5.95	502	7.11	495.55	7.18	496	7.2	3752
Cluster-33515.16680	210	6.13	231	7.8	241	6.24	133.02	4.41	153	4.06	169	5.31	180.18	6.02	155	5.3	213	5.58	138	3.94	184.98	3.83	171	4.71	71.65	2.49	74.41	2.65	88.65	3.2	1703
Cluster-33515.16686	80.01	1.6	91	2.1	92	1.62	163.98	3.72	176	3.19	188	4.04	154	3.5	187	4.37	201	3.6	293	5.71	558	7.88	422	7.94	549	13.05	600.9	14.62	269	6.6	2354
Cluster-33515.16690	6	2.97	6	3.2	2	0.96	5	2.72	17	7.91	6	2.92	2	1.31	6	3.66	6	2.57	4	1.96	13	4.81	4	1.85	6	3.22	8	4.53	1	0.81	373
Cluster-33515.16693	211	1.99	157	1.72	292	2.43	408	4.38	631	5.39	549	5.59	420	4.5	398	4.39	500	4.23	333	3.07	611	4.07	525.86	4.68	65	0.73	56	0.65	94	1.08	4647
Cluster-33515.16698	633.7	14.49	607	16.08	726	14.7	633	16.44	754.02	15.64	705.47	17.37	611	15.94	547	14.64	671.99	13.78	741	16.56	935.65	15.15	813.38	17.54	728	19.81	795	22.16	817.97	23.05	2092
Cluster-33515.16707	301	2.17	329	2.75	328	2.08	858	7.02	817	5.33	797	6.2	762	6.22	922	7.75	1242.99	8.03	1223	8.6	2015	10.25	1556	10.57	1811	15.58	2586.87	22.76	2251	19.75	5995
Cluster-33515.16714	4	0.76	3	0.64	8	1.39	11	2.33	15	2.61	20	3.92	7	1.6	11	2.49	10	1.68	33	6.14	15	2.06	15	2.67	21	4.55	29	6.51	17	4.44	513
Cluster-33515.16716	94	0.61	73	0.55	106	0.61	367	2.73	452	2.67	318	2.25	344	2.55	420	3.2	496	2.91	627	4	688	3.17	539	3.32	392	3.06	343	2.74	270	2.15	6577
Cluster-33515.16718	133	0.79	116	0.8	174	0.92	200	1.36	276	1.49	232	1.5	174	1.18	166	1.16	311	1.67	202	1.18	285	1.2	257	1.45	246	1.75	197	1.44	227	1.65	7169
Cluster-33515.16730	64	2.32	38	1.59	54	1.74	65	2.67	50	1.64	44	1.71	52	2.16	31	1.32	56	1.82	65	2.3	81	2.08	78	2.66	52	2.23	49	2.16	39	1.76	1431
Cluster-33515.16732	7	0.37	7.99	0.48	17	0.8	6	0.36	11	0.53	20	1.13	17	1.03	24	1.48	45	2.12	54	2.78	46	1.72	33	1.64	50.08	3.11	21	1.34	37	2.45	1078
Cluster-33515.16734	57.43	4.63	32.79	3.03	69.8	5.05	51.07	4.66	64.47	4.74	44.09	3.78	119.85	11.26	128.87	12.26	117.07	8.43	117.34	9.28	372.72	21.48	201.07	15.28	94.92	8.99	217.64	21.19	252.64	26.15	807
Cluster-33515.16736	93	5.87	138	10.02	168	9.48	269	19.24	331	19.03	272	18.33	211	15.43	162	12.05	269	15.2	233	14.42	386	17.38	205	12.21	174	12.96	150	11.47	194	15.54	948
Cluster-33515.16737	36	7.4	41	9.45	43	8.14	60	13.83	73	13.84	63	13.41	48	12.03	23	5.67	48	8.75	43	8.72	69	10.32	47	9.1	29	6.81	26	6.33	40	11.51	495
Cluster-33515.16738	26	6.02	12	3.1	17	3.65	48	12.45	51	10.92	45	10.74	24	6.84	41	11.44	39	8	21	4.81	73	12.35	30	6.54	15	3.95	25	6.84	21	6.94	472
Cluster-33515.16740	93	3.29	77	3.14	109	3.42	139	5.57	136	4.37	138	5.24	196	7.94	192	7.96	258	8.17	237	8.19	257	6.45	303	10.1	393	16.48	412	17.71	457	20.08	1459
Cluster-33515.16749	283	2.52	335	3.46	309	2.42	196	1.98	197	1.59	191	1.83	181	1.83	184	1.91	273.97	2.19	239	2.07	251	1.58	175	1.47	106	1.12	112	1.22	121	1.31	4913
Cluster-33515.16752	40	0.49	33	0.47	38	0.41	64	0.9	79	0.88	64	0.85	80	1.12	74	1.06	95	1.05	134	1.61	155	1.35	96	1.11	116	1.7	144	2.16	146	2.2	3630
Cluster-33515.16755	35	0.53	44	0.77	37	0.49	168	2.86	129	1.75	202	3.27	192	3.28	195	3.42	257	3.46	355	5.2	479	5.08	362.99	5.14	577	10.32	503	9.21	522	9.6	3032
Cluster-33515.16758	41	0.71	40	0.8	53	0.81	51	1	55	0.86	54	1.01	89	1.76	84	1.7	97	1.51	134	2.27	144	1.77	127	2.08	229	4.73	205	4.34	194	4.13	2664
Cluster-33515.16766	12	4.87	9	3.98	2	0.78	7	3.14	12	4.55	7	2.83	7	3.68	5	2.48	5	1.77	4	1.61	9	2.72	4	1.52	10	4.46	3	1.4	2	1.28	393
Cluster-33515.16772	449	4.07	444	4.67	488	3.9	235	2.42	315	2.59	267	2.61	297	3.05	368	3.9	408	3.32	258	2.28	320	2.05	233	1.99	248	2.68	200.99	2.22	211	2.33	4825
Cluster-33515.16775	19	1.94	23	2.68	18	1.66	43	4.96	52	4.86	54	5.84	48	5.76	44	5.32	62	5.65	73	7.33	61	4.47	49	4.72	69	8.24	28	3.45	29	3.86	699
Cluster-33515.16780	153	11.52	123	10.62	172	11.6	109	9.29	127	8.72	101	8.09	98	8.58	114	10.13	117	7.88	113	8.34	129	6.94	133	9.44	73	6.46	81	7.37	77	7.42	843
Cluster-33515.16785	165	0.97	169	1.16	218	1.13	359	2.4	404	2.15	433	2.75	438	2.92	539	3.7	627	3.31	861	4.94	1143	4.75	879	4.88	681	4.79	1072	7.71	1013	7.26	7271
Cluster-33515.16787	149	1.7	118	1.56	168	1.69	64	0.83	108	1.11	53	0.65	99	1.28	111	1.48	115	1.18	55	0.61	91	0.73	58	0.62	81	1.1	57	0.79	50	0.7	3899
Cluster-33515.16790	113	6.82	137	9.51	137	7.38	139	9.5	157	8.63	160	10.31	193	13.48	152	10.8	215	11.61	188	11.12	126	5.42	101	5.75	121	8.62	72	5.27	77	5.88	978
Cluster-33515.16800	25	0.58	60	1.62	34	0.7	316	8.39	298	6.32	170	4.28	167	4.45	101	2.76	381.99	8	118	2.69	45	0.74	32	0.71	17	0.47	15	0.43	21	0.6	2054
Cluster-33515.16803	336	2.63	306	2.79	351	2.43	254	2.26	285	2.02	278	2.35	223	1.98	264	2.42	288	2.03	231	1.77	354	1.96	280	2.07	100	0.94	79	0.76	89	0.85	5533
Cluster-33515.16804	147	3.25	139	3.56	193	3.78	359	9.01	362	7.26	433	10.31	550	13.86	575	14.88	643.01	12.75	624	13.48	1007	15.76	730	15.22	1019	26.81	1401	37.75	1461.14	39.77	2154
Cluster-33515.16805	153.06	4.92	174	6.46	202	5.76	392	14.3	426	12.43	472	16.3	529	19.45	529	19.93	688	19.81	726	22.81	1088	24.8	615	18.64	1569	59.87	1401	54.79	1340	53.4	1575
Cluster-33515.16808	425	8.4	359	8.22	475	8.3	405	9.09	490	8.78	480	10.22	399	8.98	344	7.95	384	6.8	377	7.28	602	8.42	523	9.74	330.24	7.77	399	9.61	427	10.37	2375
Cluster-33515.16811	491	4.27	402	4.06	520	3.99	334	3.3	431	3.4	359.77	3.38	343	3.39	348	3.54	456	3.56	399	3.39	552	3.39	419	3.44	278	2.89	239.02	2.54	247	2.62	5012
Cluster-33515.16816	71	1.33	41	0.89	77	1.28	53	1.13	76	1.29	62	1.25	102	2.18	108	2.37	88	1.48	131	2.4	90	1.19	82	1.45	205	4.58	138	3.16	123	2.83	2486
Cluster-33515.16827	43	0.7	31	0.59	51	0.73	83	1.53	116	1.71	91	1.6	129	2.39	109	2.07	107	1.56	177	2.81	179	2.06	178	2.73	125	2.42	81	1.61	99	1.98	2819
Cluster-33515.16837	14	0.84	7	0.49	19	1.02	20	1.37	16	0.88	15	0.97	24	1.67	23	1.63	17.03	0.92	26	1.54	23.97	1.03	28	1.59	71	5.05	27	1.97	198	15.1	979
Cluster-33515.16853	11	1.3	29	3.89	12.97	1.38	6	0.8	9	0.97	10	1.24	2.52	0.35	11	1.54	7	0.74	13.94	1.62	11	0.93	9	1	6	0.82	10	1.42	6	0.93	645
Cluster-33515.16861	95	5.05	86	5.26	115	5.45	164	9.88	204	9.87	139	7.9	113	6.93	86	5.38	121	5.76	156	8.12	184	6.96	126	6.32	82	5.15	86	5.55	71	4.75	1070
Cluster-33515.16866	20	2.56	4.98	0.73	22	2.55	10	1.45	29	3.4	15.05	2.03	16	2.43	20.83	3.17	21.3	2.43	22.01	2.77	17.93	1.65	23.01	2.78	22	3.28	15.27	2.35	17	2.89	617
Cluster-33515.16870	31	0.59	48	1.06	54	0.91	264	5.7	298.99	5.16	158	3.24	170	3.68	121	2.69	334	5.7	279	5.18	218.83	2.95	128.93	2.31	70	1.59	89	2.06	47	1.1	2455
Cluster-33515.16871	28	0.84	15	0.52	35	0.93	61	2.07	63	1.71	50	1.61	59	2.01	37	1.29	76	2.03	65	1.9	97	2.05	83	2.34	31	1.1	9	0.33	33	1.22	1672
Cluster-33515.16872	324	12.11	223	9.63	306	10.16	143	6.06	186	6.31	145	5.82	175	7.5	149	6.53	189	6.33	168.15	6.15	262	6.95	234	8.25	138	6.12	139	6.32	145	6.75	1396
Cluster-33515.16894	22	0.8	15	0.63	54	1.75	399	16.5	476	15.76	264	10.33	126	5.26	238	10.17	251	8.2	730	26.02	1243	32.15	639	21.96	1484	64.16	1646	72.96	1412	64.01	1424
Cluster-33515.16896	100	1.41	83	1.36	123	1.53	51	0.82	59	0.75	84	1.28	82	1.31	69	1.14	80	1.01	107	1.47	123	1.22	76	1.01	43	0.72	51	0.88	51	0.88	3213
Cluster-33515.16900	96	2.95	95	3.38	121	3.3	222	7.75	286	7.99	202	6.68	468	16.47	413	14.89	543	14.97	721	21.68	639	13.94	293	8.5	507	18.53	341	12.77	350	13.34	1632
Cluster-33515.16907	99	1.22	78	1.11	63	0.68	118	1.65	135	1.5	112	1.48	115	1.6	131	1.88	171	1.88	259	3.1	327	2.84	268	3.1	277	4.06	309	4.63	260	3.9	3640
Cluster-33515.16919	6	0.69	9	1.18	9	0.94	42	5.45	81	8.52	51	6.19	58	7.87	46	6.27	52	5.33	73	8.25	96	7.93	91	9.87	63	8.44	65	8.98	51	7.71	654
Cluster-33515.16927	298	5.59	243	5.28	370	6.13	547	11.65	718	12.21	653	13.2	526	11.23	468	10.27	591	9.94	524	9.6	969	12.86	735	13	317	7.08	265	6.06	299	6.89	2486
Cluster-33515.16933	39	1.74	35	1.8	35	1.39	17.15	0.87	33	1.34	27	1.29	19	0.98	28	1.47	29	1.16	36	1.57	29	0.92	34	1.43	25.22	1.33	21	1.14	21	1.17	1217
Cluster-33515.16945	149.11	4.88	157.91	5.97	145	4.21	532.82	19.79	770.22	22.88	593.22	20.86	262	9.81	266.02	10.2	439	12.87	628.99	20.13	1014	23.54	681.84	21.04	259	10.06	282.03	11.23	129.94	5.28	1552
Cluster-33515.16949	53	1.25	29	0.8	46	0.96	32	0.86	52	1.12	47	1.2	23	0.62	15	0.42	33	0.7	31	0.72	41	0.69	53	1.18	28	0.79	12	0.35	13	0.38	2031
Cluster-33515.1695	20.8	13.16	11	7.42	24	15.01	31	21.47	34	20.41	42.01	25.64	28	24	15.21	11.96	35	18.95	16.27	10.19	45.78	21.85	37.07	21.74	20.84	14.04	19.08	13.66	20	21.62	352
Cluster-33515.16950	32	0.88	26	0.83	43	1.05	28	0.88	59	1.47	37	1.1	32	1.01	26	0.84	30	0.74	34	0.92	38	0.74	31	0.81	37	1.21	14	0.47	10	0.34	1788
Cluster-33515.16951	194.66	21.49	132.98	16.73	163.3	16.27	99.55	12.4	127.08	12.83	132.27	15.42	144.19	18.76	161.62	21.15	145.84	14.36	211.66	22.95	220.11	17.44	188.16	19.58	213.58	27.5	258.34	34.29	251.1	36.34	669
Cluster-33515.16966	59.11	0.7	68	0.94	64	0.67	229	3.09	155.21	1.67	207.91	2.66	169.37	2.28	134.78	1.87	204.39	2.18	180.81	2.1	466.87	3.92	263.33	2.95	122.49	1.73	200.92	2.91	188.2	2.73	3754
Cluster-33515.16979	9	1.21	2	0.31	3	0.37	3	0.46	8	0.99	3	0.43	11	1.76	9	1.44	11	1.32	21	2.79	25	2.43	15	1.91	25	3.91	15	2.42	23	4.14	601
Cluster-33515.1698	35	1.16	23	0.88	38	1.11	47	1.76	66	1.98	44	1.56	21	0.79	25	0.97	48	1.42	44	1.42	78	1.83	66	2.06	44	1.73	25	1.01	27	1.11	1539
Cluster-33515.16983	143	4.09	152	5.03	175	4.43	265	8.6	295.88	7.68	247.98	7.63	309	10.1	316	10.59	425	10.89	566	15.82	988	20.03	425	11.46	563	19.13	707	24.62	625	22.11	1733
Cluster-33515.16992	79	1.25	79	1.45	84	1.18	138.99	2.5	159	2.28	168	2.87	184	3.31	222	4.11	254	3.61	291	4.5	358	4.01	349	5.21	183	3.46	216	4.17	247	4.8	2888
Cluster-33515.16997	184	3.51	185	4.09	235	3.96	78	1.69	103	1.78	81	1.67	80	1.74	76	1.7	93	1.59	90	1.68	143	1.93	79	1.42	83	1.89	104	2.42	81	1.9	2449
Cluster-33515.17018	7	1.32	7	1.48	6	1.03	4.02	0.85	4	0.69	10	1.95	2	0.46	4	0.9	15	2.5	13	2.41	13	1.77	11	1.95	4	0.86	6	1.34	3	0.78	514
Cluster-33515.17019	53	1.55	45	1.53	82	2.13	76	2.53	77	2.05	73	2.3	60	2.01	68	2.34	74	1.94	88	2.52	88	1.83	85	2.35	25	0.87	52	1.86	32	1.16	1698
Cluster-33515.17020	106.97	1.08	125	1.46	116	1.03	80	0.92	104	0.95	61	0.66	67	0.77	62	0.73	97	0.88	121	1.19	153	1.09	117	1.11	92	1.11	86	1.06	102	1.26	4365
Cluster-33515.17035	346	12.1	293.2	11.85	407.01	12.64	327	12.98	461.63	14.67	390	14.65	287.99	11.54	246.6	10.12	350	10.97	373	12.76	511.07	12.69	402.18	13.27	261	10.84	253.95	10.81	235.97	10.26	1471
Cluster-33515.17041	352	5.85	334	6.44	425	6.24	285	5.38	397	5.98	294	5.27	240	4.54	247	4.8	316	4.71	245	3.98	366	4.3	274	4.29	153	3.03	169	3.43	142	2.89	2767
Cluster-33515.17059	32	0.32	38	0.44	35	0.31	180	2.02	150	1.34	207	2.21	271	3.04	374	4.32	431	3.82	792	7.64	619.71	4.33	685.66	6.39	313.66	3.7	213	2.57	386	4.66	4451
Cluster-33515.17060	6	0.84	6.93	1.1	9.22	1.17	13	2.04	8	1.02	8	1.17	2	0.33	5	0.83	11	1.37	3	0.41	7.04	0.71	6	0.79	4	0.65	3.15	0.53	4	0.75	591
Cluster-33515.17068	22	1.18	12	0.74	18	0.86	9	0.55	14	0.68	15	0.86	15	0.92	15	0.94	24	1.15	11	0.58	12	0.46	17	0.86	9	0.57	13	0.84	5	0.34	1066
Cluster-33515.17071	43	1.35	55	2	32	0.89	172	6.14	173	4.94	160	5.41	244	8.78	232	8.56	246	6.94	405	12.46	630	14.06	492	14.6	657	24.56	482	18.46	403	15.72	1602
Cluster-33515.17099	12.96	1.6	6.86	0.96	8	0.89	14.58	2.03	14.34	1.62	19.42	2.53	15.01	2.2	9	1.32	21.89	2.41	22.12	2.69	36.61	3.25	20	2.33	13	1.87	11	1.63	3.56	0.58	629
Cluster-33515.17101	75.44	2.99	36	1.64	58	2.04	43	1.93	60	2.16	52	2.21	31	1.41	45.99	2.14	52	1.84	50	1.94	59	1.66	40	1.49	62	2.91	33	1.59	47	2.32	1335
Cluster-33515.17102	17.02	4.27	17	4.75	22	5.14	18	5.05	14.08	3.27	10	2.58	7.02	2.18	3	0.91	17	3.77	5	1.24	22	4.04	4	0.94	12	3.41	6	1.77	9	3.26	458
Cluster-33515.17106	522	7.28	341.05	5.52	575.72	7.09	540	8.56	648.99	8.2	544.03	8.19	473	7.5	463	7.55	631.02	7.89	511	6.96	836.06	8.24	635	8.35	530.63	8.82	513.91	8.75	466.79	7.97	3240
Cluster-33515.17115	196	1.89	180	2.02	222	1.89	237	2.6	265	2.32	299	3.12	294	3.22	274	3.09	350	3.03	217	2.05	300	2.05	295.15	2.69	56	0.65	69	0.81	99	1.17	4543
Cluster-33515.17117	19	2.25	9	1.21	15	1.6	14	1.87	18	1.95	16.01	2	19	2.66	14	1.97	26	2.74	16	1.86	18	1.53	16	1.78	6	0.83	10	1.42	10	1.56	644
Cluster-33515.17131	253	6.88	198	6.23	293	7.05	185	5.71	245	6.04	195	5.7	194	6.02	213	6.78	284	6.92	213	5.66	322	6.2	264	6.76	150	4.85	183	6.06	182	6.11	1808
Cluster-33515.17134	12	5.05	4	1.83	6.01	2.43	3.22	1.5	9	3.55	6	2.51	5.1	2.79	4	2.06	9	3.3	5	2.09	8	2.51	6	2.36	3	1.38	6	2.91	3	2	389
Cluster-33515.1714	63	2.11	34	1.32	69	2.05	65	2.47	111	3.38	69	2.48	90	3.45	91	3.58	63	1.89	62	2.03	115	2.74	80	2.53	33	1.31	9	0.37	36	1.5	1522
Cluster-33515.17146	201	1.2	146	1.02	215	1.13	453	3.08	799	4.33	474	3.07	434	2.94	478	3.34	622	3.34	1041	6.08	1434	6.06	966	5.45	505	3.61	748	5.47	440	3.21	7152
Cluster-33515.17149	323	3.04	271	2.96	371.24	3.08	327	3.5	440	3.75	344.01	3.5	379	4.05	391.02	4.3	482	4.07	389.26	3.58	529.05	3.52	364.1	3.23	297	3.34	252.66	2.9	252.56	2.9	4658
Cluster-33515.17150	71	0.52	73	0.62	68	0.44	155	1.29	238	1.58	175	1.38	175	1.45	203	1.74	283	1.86	247	1.77	471	2.44	317	2.19	191	1.67	206	1.84	179	1.6	5900
Cluster-33515.17159	88.96	0.99	107	1.39	108	1.07	195	2.48	206.99	2.1	190	2.29	191	2.42	179	2.34	235	2.36	343	3.74	440	3.48	410	4.32	402.99	5.38	498	6.8	486	6.64	3968
Cluster-33515.17160	45	3.54	28	2.53	32	2.26	45	4.01	84	6.03	42	3.52	50	4.59	62	5.76	56	3.94	65	5.02	106	5.97	98	7.28	126	11.66	175	16.66	146	14.74	819
Cluster-33515.17161	12	2.25	14	2.95	26	4.46	22	4.62	16	2.76	24	4.67	16	3.63	22	4.93	15	2.49	33	6.09	42	5.7	22	3.88	56	12.02	52	11.56	59	15.27	515
Cluster-33515.17181	350	1.91	382	2.42	422	2.02	434	2.69	464	2.29	463.32	2.73	332	2.05	360	2.29	464	2.27	743	3.95	943	3.62	712	3.65	1092	7.1	986	6.56	1014	6.72	7835
Cluster-33515.17194	626	8.36	588	9.11	566	6.67	2233.14	33.87	2981.99	36.07	2465	35.5	1699	25.76	1858	28.99	2685.94	32.16	4729	61.64	5444.99	51.38	4071	51.23	1799	28.64	2016	32.84	1568	25.61	3372
Cluster-33515.17195	440	7.71	390	7.92	475	7.36	270	5.37	384	6.1	250	4.72	242	4.82	203	4.16	279	4.38	205	3.51	318.01	3.94	238	3.93	208	4.34	137	2.93	143	3.07	2640
Cluster-33515.17198	67	1.58	40	1.09	55	1.15	232	6.23	237	5.08	216	5.5	148	3.99	197	5.45	213	4.51	301	6.95	313	5.24	295	6.57	180	5.06	167	4.81	103	3	2034
Cluster-33515.17210	112	3.5	82	2.96	134	3.71	135.06	4.79	179	5.07	162	5.44	125.97	4.5	137	5.01	166	4.65	130	3.97	217	4.81	191.74	5.65	136	5.04	127.99	4.86	116	4.49	1612
Cluster-33515.17213	70	1.21	68	1.36	67	1.02	117	2.3	100	1.57	99	1.84	95.99	1.89	79	1.6	105	1.63	189.06	3.19	178	2.17	188	3.06	117	2.41	116	2.44	117	2.48	2674
Cluster-33515.1722	8.08	8.93	1.48	1.7	0.86	0.97	4.99	5.95	3.02	3.23	5.28	5.38	3	4.7	1	1.39	3.98	3.62	6.99	7.57	3.76	3.15	4	4	1	1.13	2	2.45	1	2.04	315
Cluster-33515.1723	252	3.91	240	4.32	251.02	3.44	91	1.61	153	2.15	99	1.66	120	2.12	113.03	2.05	141	1.96	89	1.35	116	1.27	104	1.52	41	0.76	19	0.36	19	0.36	2941
Cluster-33515.17230	159	1.1	180	1.44	201	1.22	289	2.27	271	1.69	239	1.78	267	2.09	209	1.68	384	2.38	402	2.71	573	2.79	420	2.73	501.37	4.13	541	4.56	472	3.96	6249
Cluster-33515.17237	320	1.88	241	1.65	404	2.09	422	2.82	535	2.85	464	2.95	361	2.4	332	2.28	383	2.02	302	1.73	489	2.03	373	2.07	86	0.6	47	0.34	70	0.5	7275
Cluster-33515.17242	37	4.47	49	6.73	63	6.88	74	10.07	84	9.28	91	11.58	73	10.42	81	11.61	75	8.07	83	9.85	163	14.15	94	10.7	66	9.27	78	11.3	43	6.85	637
Cluster-33515.17243	29	10.58	32	12.8	37	12.84	35	14.18	46	15.67	44	16.13	40	18.7	43	19.16	57	18.23	47	17	61	16.5	51	17.45	44	17.78	44	18.62	19	10.7	405
Cluster-33515.17245	153	3.17	151	3.63	179	3.28	254	5.98	280	5.26	187	4.17	255	6.02	254	6.16	397	7.38	309	6.26	430	6.31	310	6.06	158	3.9	188	4.75	165	4.21	2278
Cluster-33515.17246	27	6.43	32	8.51	30	6.63	39	10.4	47	10.36	40	9.8	35	10.28	47	13.5	74	15.6	60	14.12	78.14	13.61	73	16.37	41	11.08	35	9.84	30	10.23	467
Cluster-33515.17256	485	8.75	418.04	8.74	593	9.45	294	6.02	406	6.64	331	6.43	357	7.33	397	8.37	382	6.18	361	6.36	480	6.13	340	5.78	286.96	6.17	324.98	7.15	375	8.3	2573
Cluster-33515.17276	3	0.44	1.99	0.33	6	0.8	13	2.13	19.98	2.67	6	0.92	13	2.26	7.18	1.25	10	1.3	25.69	3.69	24.09	2.53	32.4	4.45	43.32	7.31	74.05	12.91	78.08	15.3	578
Cluster-33515.17277	281.21	1.82	247.04	1.86	327	1.86	402	2.96	456.53	2.67	470	3.28	335	2.46	363.89	2.75	586	3.4	691	4.36	861	3.93	735	4.48	937	7.24	885	6.99	889.01	7	6642
Cluster-33515.17280	85	0.64	81.98	0.72	104	0.7	493.78	4.25	612.96	4.21	540.96	4.43	449	3.86	420	3.72	600	4.08	655.09	4.85	973.65	5.21	615	4.39	369	3.34	437	4.04	356	3.29	5712
Cluster-33515.17281	13	0.51	14	0.63	16	0.56	46	2.04	69	2.45	74	3.11	45	2.02	67	3.08	79	2.77	48	1.84	92	2.56	46	1.7	52	2.41	46	2.19	64	3.12	1347
Cluster-33515.17284	69	0.58	60	0.59	77	0.57	156	1.5	171	1.31	104	0.95	86	0.82	72	0.71	170	1.29	131	1.08	162	0.97	105	0.84	184	1.85	221	2.28	172	1.77	5161
Cluster-33515.17286	158	2.67	120	2.35	165	2.47	339	6.51	386	5.92	324	5.91	219	4.21	194	3.84	297	4.5	199	3.29	316	3.78	289.51	4.62	58	1.17	48	0.99	54	1.12	2724
Cluster-33515.17297	249	4.09	220	4.2	332	4.82	389	7.27	439	6.54	406	7.2	316	5.91	254	4.88	502	7.4	422	6.78	650	7.56	584	9.06	260	5.1	322	6.46	241	4.86	2793
Cluster-33515.17308	191	3.08	210	3.93	258	3.68	314	5.76	437	6.39	356	6.19	450	8.26	414	7.81	532	7.7	608	9.58	807	9.21	478	7.27	388	7.46	383	7.54	447	8.84	2841
Cluster-33515.17310	54	1.02	50	1.09	56	0.93	116	2.49	119	2.04	140	2.85	107	2.3	135	2.98	147	2.49	138	2.54	144	1.92	183	3.26	42	0.94	62	1.43	60	1.39	2472
Cluster-33515.17311	620.25	7.59	564	8.01	703	7.59	401	5.57	490	5.43	360.5	4.76	330	4.58	415	5.93	488.01	5.36	293.01	3.5	483	4.18	374.99	4.33	241	3.52	218	3.25	236	3.53	3652
Cluster-33515.17316	46	0.81	32	0.65	55	0.86	154	3.09	182	2.91	117	2.23	145	2.91	127	2.62	159	2.52	165	2.84	244	3.05	170	2.83	146	3.07	113	2.43	128	2.77	2623
Cluster-33515.17317	28	0.77	22	0.7	34	0.83	33	1.03	45	1.12	28	0.83	31	0.98	29	0.94	31	0.77	23	0.62	36	0.7	41	1.06	21	0.69	10	0.34	15	0.51	1788
Cluster-33515.17318	373	14	288.92	12.53	348	11.6	294	12.52	426	14.53	352	14.18	307	13.22	257	11.32	343	11.54	346	12.71	570	15.19	419	14.83	760.46	33.86	670	30.59	587	27.44	1391
Cluster-33515.17323	5	0.73	2	0.33	8	1.06	11	1.8	7	0.93	7	1.07	7	1.21	4	0.69	9	1.16	5	0.71	10	1.05	6	0.82	3	0.5	2	0.35	6	1.17	579
Cluster-33515.17324	141	7.26	89	5.28	134	6.15	109	6.36	135	6.32	107	5.9	131	7.78	86	5.21	130	5.99	137.55	6.93	176	6.45	178	8.64	200	12.18	165	10.31	155	10.04	1095
Cluster-33515.17325	15	0.86	8	0.53	14	0.71	19	1.23	22	1.15	46	2.81	33	2.18	47	3.17	52	2.66	50	2.8	77	3.14	67	3.62	245	16.56	226	15.69	212	15.32	1015
Cluster-33515.17342	155	2.1	155	2.44	219	2.62	150	2.31	222	2.73	181	2.65	189	2.91	158	2.5	213	2.59	188	2.49	190	1.82	165	2.11	73	1.18	47	0.78	65	1.08	3326
Cluster-33515.1735	98	1.43	98	1.66	107	1.38	119	1.97	135	1.78	107	1.68	170	2.82	123	2.1	174	2.28	91	1.3	145	1.5	91	1.25	27	0.47	25	0.44	46	0.82	3111
Cluster-33515.17350	75.24	8.09	45.6	5.59	53.22	5.16	96.33	11.69	153.29	15.07	99.28	11.28	68.87	8.72	64.58	8.23	92	8.82	50.68	5.35	86.96	6.71	75.82	7.69	19.9	2.5	17.46	2.26	12.55	1.77	679
Cluster-33515.17361	20	0.36	28	0.58	22	0.35	96	1.94	69	1.11	99	1.9	99	2.01	99	2.06	114	1.82	160	2.79	238	3	237	3.98	84	1.78	97	2.11	105	2.3	2600
Cluster-33515.17364	34	0.73	19	0.48	31	0.59	42	1.03	55	1.08	45	1.05	48	1.18	32	0.81	40	0.77	45	0.95	80	1.22	58	1.18	77	1.98	81	2.13	69	1.83	2199
Cluster-33515.17366	118	1.59	98	1.53	104	1.24	228	3.5	212	2.59	228	3.32	185	2.84	217	3.42	259	3.14	281	3.7	370	3.53	376	4.78	124	2	193	3.18	163	2.69	3338
Cluster-33515.17370	81	0.71	118	1.21	112	0.87	234	2.35	241	1.93	241	2.3	207	2.07	270	2.78	345	2.73	466	4.02	594	3.7	468	3.89	484	5.1	496	5.35	418	4.5	4946
Cluster-33515.17384	317	5.04	271.11	4.99	349	4.9	584	10.54	671	9.66	573.85	9.83	816.03	14.74	815	15.14	1076	15.33	1005.94	15.61	1573	17.67	1163	17.42	1544	29.23	1576	30.54	1812	35.28	2881
Cluster-33515.17407	13	1.23	14	1.51	22	1.87	32	3.42	30	2.59	34	3.4	20	2.21	33	3.69	35	2.95	29	2.69	46	3.11	32	2.85	12	1.33	12	1.37	11	1.35	732
Cluster-33515.17408	50	2.1	45	2.18	62	2.32	79	3.76	90	3.44	120	5.4	104	5.02	74	3.65	120	4.51	95	3.9	129	3.85	140	5.55	39	1.94	31	1.58	34	1.78	1275
Cluster-33515.17420	33	0.63	28	0.62	34	0.58	53	1.16	42	0.73	46	0.95	34	0.74	53	1.19	96	1.66	235	4.42	205	2.79	201	3.65	377	8.64	372	8.73	330	7.8	2431
Cluster-33515.17425	35	0.41	27	0.37	42	0.43	451	6.01	422	4.48	463	5.86	684	9.11	881	12.07	1148	12.08	2062	23.61	2511	20.81	1457	16.11	1080	15.11	1418	20.3	1547	22.17	3797
Cluster-33515.17427	86.69	0.57	111.15	0.85	82.27	0.48	174.48	1.31	119.66	0.72	209.48	1.5	111.96	0.84	134.1	1.04	188.26	1.12	259.7	1.68	290.29	1.36	355.1	2.21	387.04	3.06	366.65	2.96	280.81	2.26	6500
Cluster-33515.17441	242	3.05	227	3.32	276	3.07	200	2.86	225.96	2.58	219.99	2.99	213	3.05	161.86	2.38	243	2.75	234	2.88	319	2.84	264	3.14	221	3.32	172	2.64	223	3.44	3555
Cluster-33515.17444	61.58	1.64	53.51	1.65	51.86	1.22	118.84	3.6	155.89	3.77	154.87	4.44	194.99	5.94	141	4.4	163.71	3.91	212.5	5.54	245.53	4.64	227.23	5.71	206.53	6.55	155.72	5.06	193.43	6.37	1837
Cluster-33515.17445	22	0.44	29	0.68	34	0.6	67	1.53	65	1.18	43	0.93	58	1.33	101	2.38	94	1.69	101	1.98	184	2.62	123	2.33	196	4.69	244	5.98	175	4.33	2339
Cluster-33515.17455	181	2.2	237	3.35	258	2.77	358.71	4.96	406	4.48	385	5.06	343	4.74	465	6.61	498	5.44	836	9.94	1154	9.93	789	9.05	922	13.39	918	13.64	934	13.9	3669
Cluster-33515.17461	351	4.72	262	4.09	229	2.72	1076	16.44	943	11.49	925	13.42	657	10.04	531	8.34	1200.04	14.47	1227.99	16.12	2267	21.55	1540	19.52	1506	24.14	2180	35.76	1979	32.56	3350
Cluster-33515.17463	355	9.38	365	11.16	445	10.41	212	6.36	212	5.08	184	5.23	325	9.81	270	8.35	312	7.39	224	5.78	316	5.92	218	5.43	119	3.74	148	4.76	125	4.08	1851
Cluster-33515.17464	10	0.34	10	0.39	19	0.57	14	0.54	14	0.43	19	0.69	11	0.43	11	0.44	21	0.64	118	3.92	176	4.25	161	5.16	301	12.15	357	14.77	289	12.2	1505
Cluster-33515.17465	45	2.64	77	5.19	46	2.41	142	9.43	151	8.06	161	10.09	278	18.84	193	13.32	272	14.27	560	32.16	821	34.29	591	32.68	1930	133.58	1509	107.25	1410.99	104.57	998
Cluster-33515.17475	71.25	3.33	58	3.13	104	4.33	46	2.44	44	1.87	41	2.05	28	1.51	21	1.15	30	1.26	47	2.15	60	1.99	53	2.34	17	0.94	15	0.85	14	0.82	1176
Cluster-33515.17492	28	0.49	19	0.39	28	0.43	42	0.84	40	0.63	90	1.7	63	1.25	61	1.25	101	1.59	207	3.54	316	3.91	247	4.08	404	8.43	508	10.84	490	10.53	2642
Cluster-33515.17495	215	2.85	174	2.67	185	2.16	401	6.03	463.65	5.56	558	7.97	576	8.66	546	8.45	590.93	7.02	1032.94	13.35	1763	16.5	724.01	9.03	1297.13	20.47	1330.2	21.49	1440	23.32	3398
Cluster-33515.17523	54	0.69	51	0.76	47	0.53	90	1.31	84	0.98	119	1.65	90	1.31	139	2.08	167	1.92	267	3.35	535	4.85	395	4.78	667	10.21	707.49	11.08	541	8.49	3495
Cluster-33515.17528	9	0.56	8	0.57	6	0.33	13	0.91	16	0.9	11	0.72	25	1.79	22	1.6	24	1.33	36	2.18	42	1.85	30	1.75	38	2.77	35.91	2.69	23	1.8	963
Cluster-33515.17533	132	1.92	121	2.05	169	2.18	86	1.42	109	1.44	78	1.23	79	1.31	94	1.6	106	1.39	79	1.12	110	1.13	99	1.36	59	1.03	56	1	62	1.11	3113
Cluster-33515.17542	30	0.46	37	0.65	31	0.42	104	1.8	98	1.35	88	1.44	130	2.25	108	1.92	168	2.29	184	2.73	297	3.19	206	2.95	335	6.07	425	7.88	478	8.9	2999
Cluster-33515.17548	160	2.59	150	2.81	171	2.44	307	5.64	373	5.47	422	7.36	676	12.43	527	9.97	695	10.08	745.69	11.78	1289	14.75	817	12.46	1220	23.52	1536	30.3	1586	31.45	2835
Cluster-33515.17554	65	1.82	79	2.56	82	2.04	156	4.96	162	4.12	168	5.06	208.04	6.66	150	4.92	188	4.72	267.06	7.32	321	6.38	179.01	4.73	116	3.86	64	2.18	141	4.89	1762
Cluster-33515.17566	91	8.8	72	7.95	92	8	73	7.97	81	7.15	117	11.98	46	5.21	68	7.78	106	9.15	34	3.23	83	5.75	70	6.38	12	1.36	5	0.58	25	3.14	722
Cluster-33515.17568	38	0.61	25.51	0.47	45	0.63	113	2.05	111.58	1.61	153	2.63	300.99	5.46	166.55	3.1	530.44	7.58	627.3	9.77	335	3.78	217.99	3.28	135.45	2.57	86	1.67	105	2.05	2872
Cluster-33515.1757	79	1.22	102	1.82	105	1.43	65	1.14	84	1.17	56	0.93	47	0.82	55	0.99	65	0.9	70	1.05	103	1.12	76	1.1	53	0.97	37	0.7	28	0.53	2962
Cluster-33515.17575	194	3.3	214	4.22	215	3.23	263	5.08	263	4.06	273	5.01	157	3.04	227	4.52	285	4.35	329	5.47	343	4.13	252	4.04	179	3.63	116	2.41	137	2.86	2709
Cluster-33515.17576	7	1.37	10.48	2.29	13.33	2.39	11.23	2.46	10.96	1.97	16	3.24	19.46	4.61	26.71	6.24	25.93	4.49	36.71	7.06	72.95	10.34	66.83	12.27	105.56	23.57	143.42	33.19	119.08	32.29	506
Cluster-33515.17584	30	0.43	24	0.4	35	0.44	218	3.56	202	2.63	221	3.42	599	9.77	611	10.25	918	11.82	433	6.07	595	6.04	496	6.71	927	15.87	885	15.5	669	11.76	3156
Cluster-33515.17587	75	0.76	41	0.48	76	0.68	160	1.85	224	2.06	130	1.43	108	1.24	118	1.4	137	1.25	119	1.18	220	1.58	141	1.35	30	0.36	25	0.31	30	0.37	4339
Cluster-33515.17588	486.93	4.55	362	3.93	440	3.63	557	5.92	589	4.99	623.46	6.29	786.55	8.34	640	6.99	970	8.14	863.98	7.88	1189	7.85	945.85	8.34	1136.64	12.68	1051.88	12.01	1016.06	11.59	4687
Cluster-33515.1759	35	1.63	18	0.96	28	1.16	8	0.42	22	0.93	14	0.7	14	0.75	21	1.15	22	0.92	47	2.14	45.93	1.52	18	0.79	34	1.87	53	2.99	47	2.74	1181
Cluster-33515.17594	263	3.84	214	3.63	278	3.59	209	3.47	192	2.54	206	3.25	164	2.72	157	2.68	245	3.21	184	2.63	240	2.48	183	2.52	107	1.86	115	2.05	118	2.11	3106
Cluster-33515.17595	21	2.67	15	2.16	16	1.84	23	3.29	21	2.44	20	2.67	19	2.86	13	1.96	14	1.58	21	2.62	19	1.74	16	1.92	13	1.92	14	2.13	9	1.52	620
Cluster-33515.17603	151.01	8.5	120	7.77	188	9.44	134	8.55	158	8.1	169	10.17	132	8.58	122	8.08	167	8.41	170	9.37	226	9.06	169	8.97	136	9.04	156	10.65	127	9.02	1027
Cluster-33515.17605	11	0.42	16	0.7	14	0.47	26	1.12	17	0.59	19	0.77	10	0.44	17	0.76	17	0.58	19	0.71	24	0.65	29	1.04	67	3.02	17	0.78	32	1.51	1379
Cluster-33515.17618	198	3.84	204	4.59	205	3.52	289	6.37	411	7.23	247	5.17	200	4.42	169	3.84	238.4	4.15	163	3.09	365	5.01	186	3.4	195	4.51	140	3.31	117	2.79	2412
Cluster-33515.17623	56	1.26	60	1.56	47	0.93	149	3.8	147	2.99	152	3.67	233	5.96	276	7.25	375	7.55	463	10.16	581	9.23	487	10.31	510	13.62	589	16.11	539	14.9	2126
Cluster-33515.17626	162	2.42	123	2.13	168	2.22	167	2.84	186	2.52	156	2.52	111	1.89	134	2.34	189	2.54	148	2.16	233	2.46	182	2.57	112	2	147	2.68	140	2.57	3041
Cluster-33515.17627	61	2.62	31	1.53	63	2.4	75	3.65	88	3.43	74	3.4	44	2.17	59	2.97	57	2.19	61	2.56	82	2.5	59	2.39	76	3.86	66	3.44	61	3.27	1255
Cluster-33515.17629	65	0.63	55	0.62	73	0.62	110	1.21	121	1.06	79	0.82	84	0.92	55	0.62	104	0.9	98	0.92	156	1.06	115	1.05	90.02	1.04	112	1.32	114	1.34	4553
Cluster-33515.17638	238	15.26	208	15.33	266	15.24	167	12.13	210	12.27	166.14	11.37	151	11.22	172	12.99	216	12.39	187	11.75	271	12.39	172	10.4	98	7.41	107	8.31	118	9.6	938
Cluster-33515.17641	236	7.97	225	8.78	268	8.03	319	12.23	339	10.4	401	14.55	403.08	15.59	294	11.64	456	13.8	381	12.58	523	12.53	423	13.47	342	13.71	340	13.97	368	15.43	1513
Cluster-33515.17642	220.75	11.31	196.86	11.62	298.29	13.61	322.45	18.73	293.58	13.68	353.63	19.39	319.76	18.89	283.76	17.09	432.67	19.85	319.62	16.03	433.54	15.81	439.72	21.25	252	15.27	276.85	17.21	268.98	17.33	1099
Cluster-33515.17649	379	2.69	258	2.13	390	2.44	689.02	5.57	699	4.5	710	5.45	703	5.66	752	6.24	1152	7.35	969	6.72	1543	7.75	948	6.35	1322.43	11.23	1335	11.59	1136	9.84	6070
Cluster-33515.17654	77	2.11	90	2.85	131	3.18	196	6.1	180	4.48	297	8.76	264	8.27	257.98	8.28	325	7.98	384	10.29	632	12.28	445	11.5	766	24.96	875	29.21	793	26.87	1795
Cluster-33515.17655	12.44	2.08	4	0.75	9	1.37	31	5.82	23	3.53	35	6.09	40	8.03	35	6.97	44	6.53	49	8.05	82	9.9	44	6.92	150	28.83	107	21.28	83	18.89	542
Cluster-33515.17660	281.95	3	248	3.07	381	3.58	439	5.31	626	6.04	489	5.62	406	4.91	388	4.83	522	4.99	434	4.51	764	5.75	568	5.7	302	3.84	262	3.41	201	2.61	4151
Cluster-33515.17663	70	1.82	76	2.28	85	1.95	44	1.3	51	1.2	38	1.06	41	1.21	30	0.91	39	0.91	868.88	22.04	2364.01	43.47	1450	35.49	16	0.49	17	0.54	14	0.45	1879
Cluster-33515.17674	251	3.15	266	3.87	267	2.96	211.44	3.01	251	2.85	222	3	237.86	3.39	266	3.9	261	2.93	443	5.42	699	6.19	582.51	6.88	637.95	9.54	808.98	12.38	681	10.44	3571
Cluster-33515.17676	14	0.9	24	1.76	22	1.26	40	2.9	51	2.97	44	3	114	8.44	127	9.56	149	8.52	567	35.52	710	32.36	595	35.88	2431	183.24	2322	179.81	2268	183.98	940
Cluster-33515.17681	61	1.08	53	1.09	51	0.8	67	1.35	88	1.41	92	1.76	123.89	2.5	116	2.4	153	2.43	139	2.4	143	1.79	121	2.02	176	3.71	169	3.65	141	3.06	2616
Cluster-33515.17683	32	0.56	17	0.35	31	0.48	128	2.56	143	2.28	106	2.01	185	3.71	171	3.52	237	3.74	882	15.18	1236	15.41	1130	18.77	1718	36.06	1516	32.57	1578.58	34.13	2627
Cluster-33515.17699	113	1.27	135	1.76	108	1.07	744	9.51	874	8.91	733	8.9	837	10.69	712	9.36	917	9.25	1167	12.82	1953	15.53	1212.29	12.86	1234	16.56	1137	15.61	1375	18.9	3946
Cluster-33515.17701	99	1.83	77	1.65	77	1.26	400	8.42	419	7.04	358	7.15	179	3.77	243	5.27	302	5.02	346	6.26	380	4.98	318	5.55	169	3.73	126	2.85	113	2.57	2513
Cluster-33515.17717	48.99	1.62	41	1.56	38	1.11	46	1.72	64.02	1.92	51.13	1.81	50	1.89	30	1.16	48	1.42	37	1.19	52.95	1.24	36	1.12	93	3.65	69	2.77	80	3.28	1541
Cluster-33515.17718	142	0.89	153	1.11	183	1.01	194	1.38	182	1.03	229	1.55	182	1.29	180	1.32	253	1.42	200	1.22	325	1.44	249	1.47	301	2.25	389.11	2.98	420	3.2	6850
Cluster-33515.17731	78	1.85	82	2.25	59	1.24	66	1.78	83.32	1.79	63	1.61	97	2.63	107	2.97	161	3.43	157	3.64	279	4.69	175	3.92	180	5.09	214	6.19	231	6.76	2026
Cluster-33515.17732	31	0.62	42	0.97	29	0.51	43.93	0.99	31	0.56	66	1.41	49	1.11	65	1.51	62	1.1	81.92	1.59	116.59	1.64	84	1.57	161	3.81	159.42	3.86	145.19	3.55	2363
Cluster-33515.17733	118	2	110	2.16	121	1.81	92.07	1.77	131	2.01	148	2.7	128	2.46	184	3.64	183	2.78	242.09	4	340.04	4.07	221.02	3.53	427	8.61	455.58	9.41	429.81	8.93	2722
Cluster-33515.17741	42	0.6	38	0.63	50	0.63	74	1.21	72	0.94	102	1.58	83	1.35	66	1.11	142	1.83	138	1.93	232	2.35	189	2.56	72	1.23	103	1.8	137	2.41	3159
Cluster-33515.17743	613	8.76	588	9.75	794	10.03	524	8.51	538	6.97	513	7.91	325	5.28	304	5.08	357	4.58	496	6.93	586	5.92	558	7.52	169	2.88	147	2.56	203	3.55	3168
Cluster-33515.17748	160	2.48	138	2.48	124	1.7	370	6.51	405	5.68	437	7.29	439	7.73	558	10.1	724	10.05	425	6.42	542	5.93	402	5.87	94	1.73	81	1.53	85	1.61	2949
Cluster-33515.17750	6	0.79	14	2.08	4	0.48	10	1.48	9	1.08	9	1.24	20	3.11	16	2.49	31	3.62	68	8.76	39	3.68	7	0.86	121	18.41	81.01	12.72	2	0.35	610
Cluster-33515.17769	47	1.9	24	1.12	46	1.65	53	2.43	87	3.2	34	1.47	27	1.25	25	1.19	38	1.38	35	1.38	61	1.75	19	0.72	55	2.64	30	1.47	26	1.31	1313
Cluster-33515.17771	6	1.25	9	2.1	9	1.73	4	0.94	7	1.35	6	1.3	5	1.27	4	1	9	1.66	9	1.85	7	1.06	7	1.37	2	0.48	8	1.98	4	1.17	492
Cluster-33515.17772	118.88	2.99	101	2.94	120	2.67	107	3.05	141	3.21	120	3.25	82	2.35	97	2.85	155	3.49	112	2.75	131	2.33	141	3.34	70	2.09	74	2.27	84	2.6	1931
Cluster-33515.17776	96	3.26	87	3.42	141	4.25	131	5.05	149	4.6	117	4.27	120	4.67	164	6.53	183	5.57	252	8.37	726	17.5	309	9.9	1002	40.4	1200	49.59	1142	48.17	1506
Cluster-33515.17785	96	1.21	146	2.13	137	1.52	246	3.52	300	3.42	331	4.5	531	7.6	478	7.04	626	7.07	505	6.21	953	8.49	643	7.64	847	12.73	976	15.01	1044	16.08	3555
Cluster-33515.17791	100	3.86	89	3.97	135	4.63	101	4.42	98	3.44	80	3.31	147	6.51	102	4.62	157	5.43	121	4.57	113	3.1	91	3.31	85	3.89	72	3.38	84	4.04	1361
Cluster-33515.17793	126.18	1.93	138.11	2.46	87	1.18	311.39	5.42	340.26	4.73	394.17	6.52	224.77	3.92	278.34	4.99	374.46	5.15	306.66	4.59	194.47	2.11	231.75	3.35	229.35	4.19	120.46	2.25	110.96	2.08	2974
Cluster-33515.17794	46	2.07	47	2.44	25	1	91	4.64	130	5.31	127	6.12	91	4.7	85	4.49	103	4.15	107	4.71	57	1.82	74	3.14	72	3.83	40	2.18	47	2.64	1211
Cluster-33515.17800	7	0.56	8	0.74	5	0.36	22	2	18	1.32	16	1.37	24	2.25	26	2.46	32	2.3	21	1.65	42	2.41	21	1.59	24	2.26	16	1.55	7	0.72	809
Cluster-33515.17801	6	1.16	4	0.87	8	1.42	13	2.82	20	3.56	13	2.61	11	2.58	18	4.17	16	2.74	22	4.19	39	5.47	26	4.73	5	1.11	9	2.06	4	1.07	508
Cluster-33515.17802	274	14.36	196	11.83	314	14.67	237	14.08	230	10.97	233	13.07	158	9.55	204	12.57	295	13.84	254	13.04	277	10.33	238	11.77	117	7.25	130.94	8.33	119	7.85	1081
Cluster-33515.17803	55	2.21	34	1.58	33	1.18	38	1.73	22	0.8	56	2.42	30	1.39	37	1.75	64	2.31	24	0.94	22	0.63	25	0.95	7	0.33	11	0.54	10	0.5	1318
Cluster-33515.17810	9	0.59	21	1.59	14	0.83	21	1.57	27	1.62	37	2.6	28	2.14	30	2.33	44	2.6	75	4.85	73	3.44	125	7.78	41	3.19	66	5.27	67	5.62	920
Cluster-33515.17816	24	3.56	27	4.53	31	4.19	19	3.17	19	2.59	9	1.4	17	3.01	13	2.3	22	2.9	18.28	2.67	26	2.78	10	1.4	20	3.43	18	3.19	23	4.59	573
Cluster-33515.17824	177	2.01	133	1.75	187	1.87	275	3.55	287	2.95	338	4.14	310.96	4.01	348	4.62	360.98	3.68	502	5.56	496.44	3.98	528	5.65	251	3.4	287	3.98	310	4.3	3912
Cluster-33515.17836	123	2.27	128	2.74	146	2.38	104	2.18	119	1.99	107	2.13	70	1.47	78	1.69	144	2.39	134	2.42	97	1.27	106	1.85	36	0.79	41	0.92	51	1.16	2519
Cluster-33515.17837	63	1.02	77	1.45	62	0.89	105	1.93	96	1.41	114	1.99	97	1.79	101	1.91	165	2.4	165	2.61	110	1.26	114	1.74	197	3.8	310	6.12	196	3.89	2833
Cluster-33515.1784	42	0.72	38	0.76	54	0.82	37	0.72	56	0.87	70	1.29	82	1.6	76	1.52	85	1.31	53	0.89	111	1.35	106	1.71	122	2.49	121	2.53	139	2.92	2692
Cluster-33515.17842	437.63	8.34	329	7.27	482	8.13	687.62	14.89	969	16.75	653	13.42	715	15.52	632	14.1	839	14.34	942.31	17.55	1336	18.03	978.95	17.6	645	14.65	638	14.83	759	17.78	2450
Cluster-33515.17843	52	1.63	62	2.25	78	2.17	58	2.07	90	2.57	48	1.62	64	2.3	46	1.69	69	1.94	83	2.55	107	2.38	87	2.58	45	1.68	41	1.57	42	1.64	1604
Cluster-33515.17852	523	8.55	415	7.87	626	9.05	917	17.04	1265	18.75	883	15.57	745	13.86	668	12.77	892	13.08	493	7.87	1082	12.52	654	10.08	165	3.22	143	2.85	153	3.07	2807
Cluster-33515.17866	292.99	9.81	316	12.22	317.03	9.41	183	6.95	223.77	6.8	196	7.05	201	7.7	168	6.59	202	6.06	222.99	7.3	268.87	6.38	161	5.08	183	7.27	203	8.27	174	7.23	1524
Cluster-33515.17868	604	41.39	559	43.98	713	43.69	776	60.2	973	60.75	967	70.63	529	42.06	464	37.47	530	32.48	296	19.88	541	26.45	511	33.02	202	16.3	44	3.65	61	5.32	897
Cluster-33515.17870	383	2.43	320	2.36	454	2.54	311	2.25	409	2.35	319	2.19	346	2.49	308	2.28	361	2.06	502	3.11	833	3.74	591	3.54	441	3.35	307	2.38	537	4.15	6757
Cluster-33515.17878	259	2.77	231	2.87	249	2.35	143	1.74	155	1.5	168	1.94	163	1.98	129	1.61	183	1.76	120	1.25	183	1.38	178	1.8	109	1.39	63	0.82	106	1.38	4134
Cluster-33515.17879	125	2.69	90	2.24	138	2.63	339	8.29	330	6.44	329	7.63	510	12.51	462.99	11.66	674.93	13.03	2794	58.77	3504.87	53.42	2706.41	54.94	3033.05	77.73	2386	62.61	3675.9	97.4	2204
Cluster-33515.17887	20	1.81	16	1.66	25	2.03	18	1.84	27	2.23	23	2.21	19	2.01	32	3.42	45	3.64	27	2.4	41	2.66	41	3.5	11	1.17	10	1.09	17	1.99	751
Cluster-33515.17888	7	3.5	3	1.62	2	0.97	2	1.1	10	4.71	8	3.93	13	8.6	6	3.7	7	3.03	6	2.97	9	3.37	8.26	3.85	2	1.08	2	1.14	5	4.09	372
Cluster-33515.17891	338	2.73	345	3.24	410	2.92	379	3.48	414	3.03	665	5.8	1148	10.51	812	7.66	1126	8.16	997	7.86	1774	10.12	821	6.25	581	5.6	582	5.74	780	7.68	5379
Cluster-33515.17893	280	3.18	266	3.5	326	3.27	398	5.13	464	4.77	465	5.7	373	4.8	375	4.97	491	5	591	6.55	693	5.56	558	5.97	496	6.71	581	8.05	693	9.61	3914
Cluster-33515.17897	30	0.43	36	0.59	51	0.64	30	0.48	45	0.58	26	0.4	35	0.57	43	0.71	35	0.45	51	0.71	67	0.67	70	0.94	77	1.31	80	1.39	82	1.43	3183
Cluster-33515.17898	21	0.71	30	1.17	23	0.69	48	1.84	58	1.78	57	2.07	62	2.4	58	2.3	74.11	2.25	166	5.5	262.86	6.31	162.52	5.19	357	14.35	314	12.93	267.44	11.24	1510
Cluster-33515.17900	157	2.36	97	1.69	161	2.14	100.11	1.71	104	1.42	117	1.9	114.03	1.95	73	1.28	137.8	1.86	98	1.44	132.13	1.41	108	1.53	97	1.74	62	1.14	66	1.22	3024
Cluster-33515.17901	9	0.77	5	0.49	4	0.31	21	2.03	16	1.25	16	1.46	15	1.5	10	1.01	40	3.06	57	4.79	96	5.88	61	4.93	130	13.06	96	9.92	67	7.39	777
Cluster-33515.17904	84	0.71	55	0.54	82	0.61	326	3.13	388	2.96	302	2.75	285.03	2.73	241.13	2.38	292	2.21	582	4.79	534.19	3.18	472	3.75	556	5.6	427	4.4	518	5.33	5161
Cluster-33515.17906	558	13.16	579	15.81	614	12.82	885	23.7	956	20.45	978	24.83	838	22.54	891	24.6	1172	24.78	1135	26.16	1492	24.92	1237	27.51	1001	28.09	1045.4	30.04	1130	32.85	2038
Cluster-33515.17908	45	3.69	43	4.04	47	3.46	75	6.96	81	6.06	71	6.19	78	7.46	71	6.88	106	7.77	98	7.89	136	7.98	81	6.27	130	12.52	94	9.32	52	5.48	798
Cluster-33515.17915	7.01	0.46	11	0.83	17.72	1.04	39.59	2.95	24.56	1.47	36.36	2.56	38.75	2.96	56.38	4.38	87.95	5.18	118.81	7.67	139.63	6.56	189.2	11.76	263.34	20.44	442.73	35.32	532.47	44.57	921
Cluster-33515.17916	6	0.68	5.02	0.65	9.13	0.93	43.06	5.5	20.02	2.07	51.45	6.14	28.54	3.81	45.54	6.11	50.95	5.14	57.25	6.36	83.94	6.82	129.21	13.78	303.04	39.96	362.6	49.3	283.69	42.15	660
Cluster-33515.17918	8	0.66	6	0.56	6.81	0.5	13	1.2	31.57	2.36	24	2.09	37.03	3.54	45.4	4.39	63.12	4.62	63.43	5.1	98.39	5.76	128.44	9.92	197.91	19.03	400.09	39.57	412.24	43.38	799
Cluster-33515.17919	4	1.09	2	0.6	8	2.03	3	0.91	8	2.02	6	1.67	6	2.04	11	3.62	6	1.44	3	0.81	9	1.8	5	1.28	9	2.76	2.81	0.9	5.03	2	445
Cluster-33515.17923	4	0.68	2	0.38	2	0.31	4	0.76	4	0.62	3	0.53	4	0.81	6	1.21	12.98	1.95	16	2.66	19	2.32	17.18	2.73	48.63	9.46	89.8	18.07	71.06	16.39	539
Cluster-33515.17932	11.48	0.86	12.9	1.1	17	1.14	27.11	2.29	42.3	2.88	28.31	2.25	48.28	4.19	59.48	5.24	105.77	7.06	112.59	8.24	158.53	8.45	188.5	13.26	421.55	36.99	534.85	48.26	432.07	41.22	848
Cluster-33515.17938	423	2.25	410	2.54	444	2.09	868	5.26	736	3.55	1012	5.83	832	5.02	874	5.44	1167	5.58	2222	11.55	2199.01	8.27	1853.19	9.31	812.37	5.17	975	6.35	1040	6.74	7999
Cluster-33515.17951	218	2.43	199	2.58	260	2.56	278	3.53	343	3.47	293	3.53	267	3.38	256	3.34	310	3.1	531	5.79	641	5.06	512	5.39	261.36	3.48	235	3.2	244	3.33	3973
Cluster-33515.17959	3	1.04	1	0.38	3	0.99	3	1.16	5	1.62	5	1.75	18	7.97	6	2.54	13	3.96	134.77	46.38	286.32	73.61	373.58	121.77	872.85	336.77	574.96	232.15	1340.55	711.72	411
Cluster-33515.17966	219	2.19	187	2.17	224	1.98	882	10.02	1060	9.6	862	9.31	582	6.6	775	9.05	1012	9.08	1784.15	17.42	1637	11.57	1280.96	12.08	923	11.02	902	11.01	834	10.18	4401
Cluster-33515.17971	8	1.64	12.06	2.77	6	1.13	9	2.06	14	2.64	9	1.91	10	2.49	6	1.47	8	1.45	18	3.63	22	3.27	8	1.54	12.07	2.82	9	2.18	6	1.72	496
Cluster-33515.17972	51	1.51	56	1.92	48	1.26	84	2.83	94	2.53	119	3.8	156	5.29	149	5.18	186	4.95	446	12.94	503	10.58	432	12.09	602	21.22	720	26.01	632	23.21	1681
Cluster-33515.17975	88	0.82	108	1.16	113	0.92	98	1.03	136	1.14	143	1.43	476.01	5	544	5.89	678.98	5.64	241	2.18	652	4.27	280	2.45	159	1.76	114	1.29	176	1.99	4727
Cluster-33515.17977	40	0.52	25	0.38	41	0.47	90	1.34	76	0.9	77	1.09	115	1.71	93	1.42	153	1.8	510	6.52	735	6.81	620	7.66	1247	19.48	1277	20.42	1487.02	23.83	3430
Cluster-33515.17978	159	3.9	150	4.26	208	4.52	177	4.93	249	5.54	186	4.91	129.66	3.63	156	4.48	210	4.62	155	3.72	215	3.74	161	3.72	165.33	4.82	154	4.6	131.02	3.96	1971
Cluster-33515.17997	65	0.51	71	0.64	70	0.48	480	4.25	591	4.17	586	4.94	489	4.32	697	6.35	804	5.62	571	4.35	1023	5.63	821	6.03	561	5.22	585	5.57	584	5.55	5561
Cluster-33515.18008	307	4.19	231	3.66	379	4.57	900	13.97	1223	15.14	1103	16.26	760	11.8	776	12.39	870	10.66	320	4.27	628	6.07	546	7.03	180	2.93	98	1.63	127	2.12	3301
Cluster-33515.18009	55	1.59	45	1.51	67	1.72	36	1.18	31	0.81	42	1.31	37	1.22	58	1.97	71	1.84	58	1.64	107	2.2	84	2.29	95	3.27	97	3.42	108	3.87	1715
Cluster-33515.18016	51	0.78	28	0.5	28	0.38	41	0.71	45	0.62	78	1.29	68	1.18	40	0.71	52	0.71	29	0.43	59	0.64	53	0.76	30	0.55	17	0.32	21	0.39	2984
Cluster-33515.18025	408	4.65	235	3.11	446	4.48	501	6.49	623	6.43	501	6.16	413	5.34	411.01	5.47	539	5.51	342	3.8	567	4.56	414	4.45	66	0.9	32	0.44	98	1.36	3900
Cluster-33515.18040	100	4.87	91	5.11	100	4.33	154	8.5	200	8.85	181	9.43	171	9.59	146	8.35	193	8.41	205	9.77	232	8.03	205	9.41	205	11.81	155	9.16	191	11.67	1141
Cluster-33515.18045	378	6.16	326	6.16	416	5.99	259	4.79	375	5.54	306	5.38	257	4.76	286	5.45	410	5.99	355	5.65	468	5.39	498	7.65	351	6.82	363	7.22	391	7.81	2816
Cluster-33515.18049	74	1.03	82	1.33	123	1.52	112	1.78	82	1.04	93	1.4	90	1.43	92	1.5	135	1.69	74	1.01	130	1.29	104	1.37	32	0.53	23	0.39	30	0.51	3232
Cluster-33515.18050	37	1.28	15	0.6	34	1.04	31	1.21	53	1.66	57	2.11	47	1.86	58	2.35	64	1.98	140	4.73	145	3.55	118	3.84	203	8.32	180	7.56	171	7.33	1487
Cluster-33515.18054	135	2.1	109	1.97	139	1.91	248.19	4.4	421.96	5.96	283.95	4.77	554.01	9.82	508.83	9.27	627.89	8.78	391	5.95	758.98	8.37	459.75	6.76	210.03	3.9	237.83	4.52	274.99	5.25	2930
Cluster-33515.18055	141	1.22	97	0.98	165	1.26	273	2.69	413	3.24	306	2.86	527	5.17	494	5	672	5.22	409	3.46	755	4.62	478	3.9	303	3.13	227	2.4	286	3.02	5037
Cluster-33515.18064	156	1.67	138	1.71	171	1.62	255	3.1	320	3.1	258	2.98	460	5.59	383	4.79	464	4.45	492	5.14	755	5.71	633	6.39	291	3.72	299	3.91	359	4.69	4132
Cluster-33515.18076	31	0.85	17	0.54	41	0.99	29	0.9	30.03	0.75	17	0.5	195.99	6.13	137	4.39	178	4.37	1864.99	49.9	2981.73	57.84	2312.96	59.7	16312.6	530.85	15424.7	514.2	16535.6	559.43	1797
Cluster-33515.18089	70	1.29	70	1.5	61	1	101	2.12	95	1.59	92	1.83	60	1.26	78	1.69	109	1.81	97	1.75	109	1.42	83	1.45	174	3.83	128	2.88	115	2.61	2519
Cluster-33515.1809	116	3.7	59	2.18	133	3.77	101	3.66	150	4.35	123	4.22	95	3.47	96	3.59	149	4.26	89	2.78	129	2.92	89	2.68	73	2.77	63	2.45	52	2.06	1583
Cluster-33515.18097	223.81	10.53	204	11.07	238	9.97	213	11.37	288	12.32	198.33	10	214.48	11.62	191.73	10.6	237.26	10	304.04	14.01	408.88	13.68	335.69	14.9	236.31	13.16	299.53	17.12	295.85	17.45	1170
Cluster-33515.18100	98.9	1.26	64	0.94	88	0.99	123.63	1.78	162.54	1.87	125.21	1.72	127.32	1.84	164.11	2.43	170.12	1.94	210	2.6	273.49	2.45	197.29	2.36	300.56	4.55	312.93	4.85	209	3.25	3530
Cluster-33515.18101	18	0.51	27	0.88	28	0.7	68	2.17	98	2.5	53	1.6	42	1.35	28	0.92	103	2.59	53	1.46	69	1.37	42	1.11	67	2.24	62	2.12	73	2.54	1759
Cluster-33515.18103	351	10.27	292	9.89	406	10.53	442.99	14.72	484	12.86	424	13.34	465	15.56	435	14.92	629	16.5	634	18.14	616	12.78	491	13.55	457	15.89	418	14.89	442	16.01	1700
Cluster-33515.18105	93.62	1.27	60.63	0.95	66.6	0.8	801.01	12.31	911.57	11.17	861.66	12.57	634.94	9.75	840.8	13.29	1109.73	13.46	997.94	13.17	1563.86	14.95	1153.97	14.71	480.23	7.74	345.21	5.69	359.01	5.94	3333
Cluster-33515.18111	72	2.08	56	1.87	74	1.9	152	4.99	166	4.36	174	5.41	135	4.46	157	5.32	171	4.43	257	7.27	324	6.64	242	6.6	222	7.63	254	8.94	234	8.37	1717
Cluster-33515.18118	42	3.67	23	2.3	56	4.4	56	5.54	50	3.99	57	5.29	67	6.85	33	3.41	65	5.08	56	4.81	102	6.38	71	5.86	52	5.33	51	5.38	41	4.63	767
Cluster-33515.18119	119	9.01	105	9.12	153	10.38	132	11.31	136	9.39	172	13.86	179	15.77	137	12.24	221	14.96	161	11.95	225	12.17	216	15.42	126	11.22	116	10.62	140	13.56	840
Cluster-33515.18120	266.01	4.85	215	4.54	290	4.68	625	12.95	670.28	11.08	480	9.43	702	14.57	686.06	14.63	1450	23.71	1174	20.91	1045	13.48	1087.98	18.71	426	9.25	410	9.12	466.37	10.44	2548
Cluster-33515.18122	353	4.78	328	5.15	366	4.38	448	6.89	453	5.56	398	5.81	261	4.01	291	4.6	476	5.78	382	5.05	770	7.37	653	8.33	1102	17.79	1491	24.63	1502	24.88	3329
Cluster-33515.18124	291	1.95	319	2.49	327	1.93	367	2.8	322.98	1.96	464	3.36	344	2.61	351	2.75	459	2.76	801	5.24	914.66	4.33	808	5.11	1653	13.24	1689.84	13.84	1679	13.72	6415
Cluster-33515.18126	387	9.15	349	9.56	495	10.36	342.09	9.19	427	9.16	342	8.71	331	8.93	331	9.16	447	9.48	337	7.79	449	7.52	390.01	8.7	273	7.68	303	8.73	251	7.32	2033
Cluster-33515.18129	31	0.45	42	0.7	48	0.61	172	2.82	189	2.47	145	2.26	146	2.4	134	2.26	160	2.07	147	2.07	177	1.81	140	1.91	26	0.45	20	0.35	26	0.46	3140
Cluster-33515.18130	222.18	3.26	257	4.38	216	2.8	536	8.95	477	6.35	571	9.05	566	9.45	612	10.51	745.1	9.82	877	12.58	1271.55	13.21	1189	16.47	1310.91	22.96	1567	28.09	1490	26.81	3091
Cluster-33515.18136	296	8.78	325	11.15	318	8.36	288	9.69	319	8.58	301	9.59	232	7.86	282	9.8	312	8.29	406	11.77	407	8.56	355	9.93	209	7.36	226	8.16	220	8.07	1682
Cluster-33515.18137	22.29	1.37	20.55	1.45	39	2.13	62.71	4.35	73	4.07	68.94	4.51	46	3.26	63.25	4.56	77	4.22	100	6	121.61	5.31	106.87	6.17	191	13.8	148.59	11.03	87.59	6.8	968
Cluster-33515.18139	16	1.74	14	1.74	15	1.47	32	3.94	37	3.69	25	2.88	40	5.13	25	3.23	24	2.33	33	3.53	56	4.38	58	5.96	120	15.25	88	11.53	51	7.28	674
Cluster-33515.18143	191.32	2.75	171.45	2.86	210.71	2.68	306.68	5.01	317.69	4.14	243.31	3.78	301.99	4.94	332.56	5.59	375.13	4.84	189.52	2.66	362.29	3.69	228.62	3.1	229.87	3.94	328.4	5.76	243.43	4.29	3150
Cluster-33515.18147	517	10.59	614	14.57	614	11.13	265	6.17	342.98	6.37	244	5.38	287	6.7	317	7.6	330	6.06	400	8.01	393	5.7	319	6.16	239	5.83	301.82	7.54	231	5.82	2301
Cluster-33515.18152	106	1.23	133	1.79	121	1.24	120	1.58	94	0.99	156	1.95	146	1.92	180	2.44	184	1.91	258	2.92	244	2	233	2.55	232	3.21	202	2.86	199	2.82	3837
Cluster-33515.18168	91	4.91	79	4.91	125	6.02	60	3.67	87	4.27	85	4.91	84	5.23	69	4.38	89	4.3	103	5.45	121	4.65	108	5.5	81	5.17	82	5.37	72	4.9	1058
Cluster-33515.18169	154	2.09	127	2	165	1.98	137	2.12	182	2.24	162	2.38	163	2.52	148	2.35	202	2.46	265.98	3.53	354.2	3.4	240	3.08	252	4.09	241	4	254	4.23	3316
Cluster-33515.18170	35	1.74	22.13	1.27	36	1.59	33	1.86	33	1.49	36	1.91	40	2.29	38	2.22	37	1.64	77	3.74	105.02	3.71	39	1.83	116	6.81	76	4.58	77	4.8	1125
Cluster-33515.18171	40	5.58	35	5.53	43	5.44	41.11	6.45	59	7.54	36	5.27	35	5.81	51	8.46	79	9.81	68	9.33	138	13.87	80	10.51	146	23.59	105	17.52	107	19.96	591
Cluster-33515.18175	873	50.61	746	49.75	1053	54.46	485	31.86	647	34.14	479	29.67	579	38.79	489	33.36	634.37	32.91	513	29.13	581	23.99	459	25.1	393	26.9	416	29.24	413	30.25	1006
Cluster-33515.18179	17	0.49	14	0.47	24	0.61	36	1.18	35	0.91	30	0.93	34	1.12	40	1.35	21	0.54	80	2.25	97	1.98	97	2.63	91	3.11	122	4.27	93	3.31	1724
Cluster-33515.18184	123	1.84	167	2.89	177	2.34	485	8.23	669	9.06	636	10.25	1192	20.25	504	8.8	1135	15.21	971	14.17	1166	12.32	890	12.54	632	11.26	916	16.7	2026	37.09	3044
Cluster-33515.18197	157	2.41	102	1.82	244	3.31	731.99	12.76	979	13.62	825	13.65	748	13.05	541.14	9.71	767	10.56	728.57	10.92	1150	12.48	946	13.69	72	1.32	40	0.75	93	1.75	2972
Cluster-33515.18211	40	1.8	24	1.25	29	1.16	27	1.38	20	0.82	20	0.97	28	1.45	41	2.17	61	2.46	28	1.24	38	1.22	50	2.13	38	2.03	58	3.18	33	1.86	1208
Cluster-33515.18216	163.17	2.67	203	3.85	163	2.36	165	3.07	245	3.64	208	3.67	150	2.79	151	2.89	178.93	2.63	231	3.69	280	3.24	190	2.93	285	5.56	188.01	3.75	187	3.75	2804
Cluster-33515.18217	201	3.84	198	4.38	242	4.09	216	4.68	246	4.26	286	5.88	222	4.83	283	6.32	296	5.07	305	5.69	420	5.68	358	6.45	260	5.91	276	6.43	312	7.32	2447
Cluster-33515.18222	561	9.68	628	12.56	675	10.29	1081	21.18	1262	19.73	1053	19.58	1219	23.92	1217	24.55	1430	22.12	2127.59	35.84	3182	38.83	2433	39.57	2825	58.05	3159	66.45	3039.5	64.33	2677
Cluster-33515.18225	47	1.19	38	1.11	71	1.59	496	14.25	353.01	8.1	671	18.27	780	22.52	932.96	27.64	1216	27.58	1366	33.77	1976	35.41	2355.09	56.18	1590	47.84	1027	31.65	934.08	29.16	1920
Cluster-33515.18228	53.83	2.2	45	2.12	9	0.33	107.1	4.96	68.67	2.55	73.11	3.2	80.04	3.75	46.95	2.25	241.75	8.84	269.15	10.75	65.2	1.89	59.99	2.31	30	1.45	65.2	3.24	16	0.82	1303
Cluster-33515.18229	532	5.1	487	5.42	732	6.19	477	5.2	612	5.31	603	6.24	697	7.58	826	9.25	896	7.7	737	6.9	963	6.52	631	5.7	251	2.87	270	3.16	322	3.77	4579
Cluster-33515.18232	211	2.83	300	4.66	239	2.83	597	9.09	669.02	8.12	692	10	849.65	12.94	585	9.16	980	11.78	1533.15	20.06	1781	16.87	971	12.27	1391	22.23	1725.03	28.21	2497	40.94	3360
Cluster-33515.18234	261	3.49	248	3.85	247	2.92	183	2.78	205	2.49	178	2.57	214	3.26	207	3.24	196	2.35	334	4.37	397	3.76	354	4.47	265	4.23	129	2.11	218	3.57	3362
Cluster-33515.18244	2.02	0.55	3	0.91	16.87	4.32	5.28	1.61	2	0.51	6.55	1.83	5.02	1.71	2.01	0.67	3.99	0.96	11.92	3.23	3.02	0.61	7.98	2.06	7.99	2.46	4	1.29	7.92	3.18	444
Cluster-33515.18253	344	5.34	329	5.92	479	6.56	609	10.73	599	8.42	514	8.6	576	10.16	553	10.03	1052.99	14.65	855	12.95	958	10.51	783	11.45	680	12.57	836	15.82	854	16.24	2943
Cluster-33515.18258	54	0.89	34	0.65	70	1.02	33	0.62	37	0.55	33	0.59	52	0.97	69	1.33	65	0.96	69	1.11	84	0.98	36	0.56	26	0.51	39	0.78	31	0.63	2788
Cluster-33515.18264	26	0.65	18	0.52	27	0.6	52	1.48	50	1.14	59	1.6	44	1.26	43	1.27	59	1.33	54	1.33	70	1.25	56	1.33	55	1.64	37	1.13	40	1.24	1930
Cluster-33515.18267	101	3.41	74	2.89	90	2.7	124.23	4.76	173.11	5.31	92.74	3.36	138	5.34	120.2	4.76	132.89	4.02	402	13.28	659.65	15.81	427.89	13.63	292.07	11.71	227.14	9.33	220.75	9.26	1513
Cluster-33515.18273	131	3.05	105	2.83	183	3.77	92	2.43	151	3.19	91	2.28	83	2.2	105	2.86	137	2.86	91	2.07	144	2.37	113	2.48	111	3.07	67	1.9	79	2.26	2062
Cluster-33515.18278	34	0.67	27.46	0.63	28	0.49	28	0.63	33	0.59	26	0.55	32	0.72	20	0.46	28	0.5	51	0.98	46	0.64	53	0.99	28	0.66	28	0.67	19	0.46	2376
Cluster-33515.18280	97	1.8	190	4.09	137	2.25	348	7.35	482	8.12	704.46	14.12	1233	26.1	701.98	15.27	1204.41	20.08	1076	19.54	965	12.7	563	9.87	317.49	7.03	343	7.78	987	22.54	2505
Cluster-33515.18300	56	0.64	44	0.59	117	1.18	371	4.84	804	8.35	619	7.66	744.73	9.7	1028	13.77	1090.99	11.22	752.01	8.42	1659.9	13.45	1279.18	13.83	297	4.06	577	8.08	336	4.71	3876
Cluster-33515.18301	149	3.87	185.11	5.56	147.91	3.4	449.91	13.27	518.45	12.22	493.99	13.8	533.82	15.83	481.97	14.66	616.69	14.36	2009.24	51	2593.01	47.71	2041.49	49.99	3731.42	115.24	3411.13	107.91	3973.28	127.4	1878
Cluster-33515.18309	68	2.22	71	2.68	85	2.46	146	5.41	183	5.42	183	6.42	188	7.02	169	6.47	281	8.22	307	9.8	460	10.65	361	11.11	546	21.16	537	21.33	564	22.84	1555
Cluster-33515.18312	202	3.59	185	3.82	218	3.43	288	5.82	239	3.86	345	6.62	210	4.25	256	5.33	365	5.82	495	8.6	657	8.27	596	10	487	10.32	666	14.45	540	11.79	2604
Cluster-33515.18313	227	3.84	250	4.9	258.22	3.86	442.98	8.52	446	6.84	448	8.17	298	5.74	308	6.09	384	5.83	549	9.07	831	9.95	658	10.5	756.15	15.25	830	17.13	734	15.24	2723
Cluster-33515.18321	331	2.81	301	2.97	329	2.46	279	2.69	381	2.93	301	2.76	266	2.56	294	2.91	373	2.84	366	3.03	413	2.48	335	2.68	153	1.55	94	0.97	137	1.42	5132
Cluster-33515.18322	169	34.23	158	35.9	161.81	30.17	113	25.67	131	24.46	105	22.03	101	24.91	80	19.44	119.01	21.38	120	23.98	127	18.71	97	18.5	132	30.56	95	22.81	66	18.68	498
Cluster-33515.18323	29	0.7	28	0.78	18	0.39	204	5.6	228	5	173	4.5	382	10.54	401	11.35	421.15	9.13	1194.35	28.22	711	12.18	570	13	1144	32.91	517	15.23	1390	41.44	1995
Cluster-33515.18324	203	3.87	198	4.37	239	4.02	619	13.39	481	8.3	665	13.64	898	19.47	1010	22.5	1301	22.21	2381	44.29	3708	49.96	3534	63.45	6320	143.32	7878	182.89	7895	184.69	2453
Cluster-33515.18325	80.01	5.8	54	4.49	54	3.5	150	12.31	139	9.19	237	18.3	269	22.67	250	21.38	389	25.22	721.01	51.25	898	46.49	737	50.4	2388.97	203.82	1969.2	172.71	1700	157.37	864
Cluster-33515.18332	81	19.52	87	23.38	76	17	101	27.23	97	21.62	150	37.16	143	42.52	171	49.68	229	48.82	223	53.1	353	62.2	244	55.33	180	49.19	292	82.97	265	91.59	465
Cluster-33515.18339	14	0.49	14	0.56	18	0.55	57	2.25	58	1.83	48	1.79	80	3.18	74	3.01	113	3.51	443	15.04	467	11.5	695	22.75	1454	59.91	1558	65.8	1347	58.1	1480
Cluster-33515.18340	50	0.5	60	0.69	52	0.46	90	1.02	95.01	0.86	143	1.54	140	1.58	149	1.73	180	1.61	577	5.61	768	5.4	684	6.42	1422	16.89	1620	19.68	1607.89	19.53	4421
Cluster-33515.18343	167	2.69	164	3.07	185	2.64	80	1.47	108	1.58	97	1.69	78	1.43	114	2.15	108	1.56	124	1.95	155	1.77	124	1.89	167	3.21	146	2.87	124	2.45	2842
Cluster-33515.18345	26	2.15	28	2.66	35	2.6	84	7.87	85	6.43	81	7.13	117	11.31	80	7.83	100	7.41	80	6.5	158	9.36	136	10.63	43	4.18	17	1.7	16	1.71	793
Cluster-33515.18346	58	3.88	71	5.45	81	4.84	193	14.61	204	12.42	250	17.82	298	23.1	255	20.08	276	16.5	199	13.04	383	18.26	443	27.93	108	8.51	26	2.1	29	2.46	912
Cluster-33515.18356	239	8.03	244	9.48	255.34	7.61	208	7.93	243.66	7.44	206	7.44	230	8.85	179	7.05	242	7.29	214	7.03	274	6.53	226	7.16	174.62	6.97	179	7.32	182.23	7.6	1519
Cluster-33515.18357	599	8.59	565	9.4	544	6.89	394	6.42	362	4.7	374	5.79	339	5.53	385.13	6.46	540	6.95	747	10.46	825.03	8.37	739	9.99	670	11.46	732.17	12.81	708	12.43	3159
Cluster-33515.18379	52.1	11.38	18.93	4.63	35.01	7.06	45.98	11.25	59.67	12.03	53.18	11.99	46.43	12.42	53.62	14.08	75.04	14.52	92.75	20	84.1	13.39	90.23	18.55	37.48	9.33	37.99	9.82	33	10.18	483
Cluster-33515.18380	49	2.39	45.55	2.56	35.02	1.52	71.05	3.92	95.44	4.23	76.41	3.98	82.77	4.64	59.93	3.43	76.03	3.31	52.09	2.48	95.13	3.29	90.08	4.14	33.32	1.92	32	1.89	42.84	2.62	1141
Cluster-33515.18384	78	0.76	64	0.73	125	1.08	218	2.42	161	1.42	256	2.7	233	2.58	344	3.92	415	3.63	478	4.56	743	5.13	710	6.53	977.99	11.39	1133.91	13.51	1134	13.51	4501
Cluster-33515.18386	196	1.87	143	1.59	242	2.04	327	3.55	425	3.68	373	3.85	310	3.36	277	3.09	331	2.84	300	2.8	450	3.04	329	2.97	122	1.39	141	1.65	160	1.87	4589
Cluster-33515.18398	11	0.59	10	0.62	11	0.52	57	3.46	44	2.14	61	3.49	26	1.61	54	3.4	63	3.02	71	3.72	108	4.11	90	4.54	81	5.12	111	7.21	94	6.33	1065
Cluster-33515.18400	183.29	7.91	137.96	6.87	248.97	9.55	60.98	2.98	84.58	3.32	59.56	2.76	62.71	3.11	64.51	3.27	81.34	3.14	172.2	7.27	171.55	5.26	182.74	7.44	908.94	46.46	529.65	27.77	319.78	17.25	1249
Cluster-33515.18403	1	0.35	1	0.39	1	0.33	3	1.18	5	1.65	4	1.42	4	1.8	1	0.43	7	2.17	6	2.1	14	3.66	28	9.27	25	9.79	51	20.91	32	17.32	409
Cluster-33515.18404	20	0.55	13.08	0.42	38.93	0.96	103.66	3.27	101.09	2.55	108.7	3.24	57.33	1.82	75.75	2.46	117.8	2.93	203.92	5.53	322.49	6.34	304.04	7.95	398.45	13.14	506.63	17.12	561.84	19.27	1777
Cluster-33515.18407	2	0.95	2	1.03	7	3.21	15	7.84	15	6.69	34	15.9	7.04	4.39	14	8.17	16	6.58	17	7.99	52	18.44	54.83	24.27	63.99	32.99	57.91	31.46	48.3	37.12	377
Cluster-33515.18408	63	1.79	67.01	2.2	78	1.96	295.86	9.53	306.92	7.9	318.72	9.73	208.63	6.77	233.34	7.76	313.25	7.97	564.28	15.65	975.45	19.62	862.81	23.09	917.3	30.94	1216.04	42.02	1559.18	54.72	1744
Cluster-33515.18410	149	1.77	161	2.22	190	1.99	231.59	3.13	229	2.46	223.98	2.87	186	2.51	222	3.08	327	3.48	275	3.19	449.01	3.77	346	3.87	351	4.97	408	5.91	333	4.83	3753
Cluster-33515.18413	364	5.54	351	6.2	469	6.31	464	8.03	599	8.27	432	7.1	315	5.45	314	5.59	449	6.13	355	5.28	537	5.78	395	5.67	448	8.13	377	7	329	6.14	2992
Cluster-33515.18426	29	1.2	15	0.72	33	1.21	58	2.72	68	2.56	51	2.26	81	3.85	52	2.53	85	3.15	56	2.27	105	3.09	68	2.65	49	2.4	40	2.01	47	2.43	1290
Cluster-33515.18446	280.01	3.24	234	3.15	325	3.32	525	6.91	476	5	436	5.45	349	4.59	325	4.4	675	7.02	670	7.58	443	3.63	474	5.18	314	4.34	414	5.86	444	6.29	3839
Cluster-33515.18451	53	0.85	66	1.23	70	0.99	116.99	2.13	180	2.62	143	2.48	182	3.32	170	3.19	223.74	3.22	245	3.84	368	4.18	248	3.75	325	6.22	400	7.83	357	7.03	2854
Cluster-33515.18454	132	3.37	138	4.08	156	3.53	154	4.47	215	4.99	189	5.2	224	6.54	201	6.02	206	4.72	214	5.35	309	5.6	187	4.51	231	7.02	260	8.1	262	8.27	1903
Cluster-33515.18455	46	0.58	79	1.16	29	0.32	276	3.96	278	3.18	240	3.27	196	2.81	133	1.96	396	4.48	399	4.92	186	1.66	136	1.62	66	0.99	44	0.68	62	0.96	3549
Cluster-33515.18460	48	1.15	59	1.64	81	1.72	117	3.18	140	3.04	96	2.47	196	5.35	162	4.54	227	4.87	362	8.47	462	7.83	278	6.28	265	7.55	368	10.73	421	12.43	2012
Cluster-33515.18467	25	0.7	16	0.52	32	0.79	81	2.56	74	1.87	77	2.31	146	4.65	128	4.18	192	4.8	1990	54.23	3015	59.57	2077	54.6	7910	262.1	7438	252.48	7596	261.8	1770
Cluster-33515.18469	48	3.6	37	3.18	55	3.7	52	4.41	77	5.27	46	3.67	27	2.36	33	2.92	25	1.68	23	1.69	51	2.73	37	2.62	4	0.35	6	0.54	6	0.58	845
Cluster-33515.18476	61	4.73	56	4.98	59	4.1	49	4.3	43	3.04	53	4.37	71	6.41	59	5.4	75	5.2	51	3.88	34	1.88	65	4.75	20	1.82	19	1.78	15	1.49	827
Cluster-33515.18477	252	10.16	227	10.56	310	11.1	346	15.82	454	16.63	362	15.65	457	21.15	412	19.49	525.8	18.99	930	36.68	1245	35.64	851	32.35	1585	75.74	1745	85.5	1619	81.41	1316
Cluster-33515.18478	23	0.47	39	0.93	19	0.35	64	1.5	84	1.57	94	2.09	71	1.67	77	1.86	106	1.96	409	8.23	535	7.8	551	10.7	701	17.19	697	17.5	822	20.83	2290
Cluster-33515.18481	571	2.67	462	2.51	731	3.01	1439	7.65	1462	6.19	1561	7.89	1791	9.48	1580	8.62	2168	9.09	2441.46	11.14	3911	12.91	3247	14.31	1677	9.37	1817	10.38	2086	11.86	9076
Cluster-33515.18490	195	4.04	186	4.46	245	4.49	297	6.99	313	5.88	308	6.87	261	6.16	308	7.46	360	6.69	684.42	13.85	961	14.09	821	16.03	1127	27.79	1217	30.73	1248	31.8	2279
Cluster-33515.18494	55	0.63	47	0.63	48	0.49	162	2.11	160	1.66	162	2	88	1.15	145	1.94	163	1.68	233	2.61	518	4.2	338	3.65	415	5.67	647	9.05	512	7.17	3878
Cluster-33515.18496	14	1.21	9	0.89	14	1.08	101	9.84	116	9.12	88	8.05	257	25.87	179	18.22	243	18.71	639	54.03	1428	88.04	823	66.88	1853	187.3	2109	219.37	2219	246.49	774
Cluster-33515.18506	273	3.04	318	4.11	325	3.19	442	5.59	443	4.47	600	7.21	535	6.76	561.52	7.31	727	7.26	908	9.87	1274	10.03	960	10.08	1608	21.37	1692	23	1604	21.83	3982
Cluster-33515.18507	3	0.37	5	0.71	11	1.24	9.03	1.27	7.14	0.82	6.08	0.8	9.44	1.39	9	1.33	16.01	1.78	18.43	2.26	32.19	2.89	28.57	3.36	37.62	5.45	49.97	7.48	59.3	9.79	626
Cluster-33515.18509	529	14.92	572	18.66	645.01	16.12	333	10.66	490.01	12.54	358	10.86	318	10.25	311.97	10.31	420	10.62	338.09	9.32	509	10.17	317	8.43	325	10.89	303	10.41	265	9.24	1753
Cluster-33515.18519	233.13	3.67	197.69	3.61	231.07	3.21	4246.24	75.9	5527.75	78.83	4249.8	72.1	5960.44	106.64	5575.81	102.57	7105.9	100.27	13847.1	212.78	11979.6	133.31	9723.48	144.24	11439.6	214.52	5852.26	112.32	7992.44	154.13	2906
Cluster-33515.18520	272	6.78	215	6.21	353	7.8	261	7.39	341	7.72	261	7.01	211	6.01	173	5.05	255	5.7	243	5.92	306	5.41	217	5.1	153	4.54	124	3.77	152	4.68	1943
Cluster-33515.18529	19	0.63	15	0.57	14	0.41	779	29.23	966.02	29	755.45	26.84	1439.06	54.47	1455.06	56.4	1529.08	45.31	910.01	29.42	2423.62	56.85	1214.26	37.86	845.55	33.2	1139.7	45.86	947	38.86	1539
Cluster-33515.18533	45	0.68	36	0.63	28	0.37	167	2.87	207	2.84	216	3.53	178	3.06	262	4.64	399.95	5.43	1232	18.21	1671	17.89	1264.98	18.05	979	17.66	706	13.04	753	13.96	3009
Cluster-33515.18545	34	0.5	41	0.7	33	0.43	58	0.98	54	0.72	61	0.97	26	0.44	42	0.73	52	0.69	57	0.82	115	1.2	79	1.1	99	1.75	135	2.44	122	2.21	3068
Cluster-33515.18561	143	3.04	141	3.48	170	3.2	212	5.13	226	4.36	229	5.25	426	10.34	367	9.14	502	9.58	1062	22.1	1790	26.98	1130	22.69	2739	69.43	2955	76.69	2873	75.28	2225
Cluster-33515.18563	228	2.68	159	2.17	216	2.24	494	6.6	485	5.17	677	8.59	842	11.24	850	11.68	1012	10.67	1290	14.81	2259	18.77	1732	19.2	2401	33.67	2884	41.38	2558	36.76	3788
Cluster-33515.18564	191	4.4	184	4.91	195	3.98	139	3.64	144	3.01	135	3.35	137	3.6	107	2.89	149	3.08	120	2.7	129	2.11	146	3.17	76.72	2.1	82	2.3	78	2.22	2078
Cluster-33515.18572	12	0.78	11	0.82	27	1.56	17.02	1.25	15	0.88	22	1.52	28	2.1	42.05	3.2	22.68	1.31	25.01	1.58	45	2.07	52.5	3.2	34	2.59	24	1.88	58	4.76	933
Cluster-33515.18577	72	2.79	64	2.86	95	3.27	57	2.5	76	2.67	65	2.7	63	2.8	33	1.5	68	2.36	26	0.98	53	1.46	61	2.23	25	1.15	29	1.36	28	1.35	1358
Cluster-33515.18579	119	2.35	133	3.04	166	2.9	197	4.42	259	4.64	221	4.7	216	4.86	135	3.12	251	4.44	407	7.85	410	5.73	287	5.34	274	6.44	310	7.46	333	8.08	2377
Cluster-33515.18582	30	1.03	21	0.83	16	0.49	60	2.34	64	1.99	61	2.25	30	1.18	53	2.13	67	2.06	49	1.64	43	1.05	47	1.52	33	1.34	17	0.71	22	0.94	1494
Cluster-33515.18593	137	1.89	123	1.97	176	2.14	186	2.91	217	2.71	154	2.29	178	2.79	196	3.16	229	2.83	529	7.12	457	4.45	447	5.8	322	5.29	332	5.58	453	7.64	3277
Cluster-33515.18598	8	0.38	17	0.92	11	0.46	609	32.42	573	24.46	609	30.63	1143	61.77	1069	58.97	1290	54.24	1952	89.72	3290	109.84	2895	128.2	2065	114.76	2184	124.53	3106	182.8	1172
Cluster-33515.18599	91	0.98	69	0.86	123	1.17	182	2.23	161	1.57	176	2.04	131	1.6	181	2.27	205	1.98	204.05	2.14	360	2.74	306	3.1	227	2.91	246	3.23	296	3.89	4112
Cluster-33515.18600	389	13.03	415	16.07	364	10.82	1292	49.12	1290	39.24	1247	44.87	825	31.64	568	22.31	1680.73	50.45	982	32.17	664	15.78	438	13.84	189	7.52	174	7.09	192	7.98	1523
Cluster-33515.18602	9	0.49	20	1.26	20	0.98	53	3.3	72	3.59	48	2.82	46	2.91	55	3.55	65	3.19	145	7.79	252	9.84	176	9.11	97	6.29	77	5.12	62	4.29	1046
Cluster-33515.18606	168	1.58	117	1.28	172	1.43	174	1.87	194	1.66	171	1.74	218	2.33	165	1.82	197.12	1.67	312	2.87	334	2.23	313.76	2.79	219	2.47	150	1.73	196	2.26	4647
Cluster-33515.18617	63	0.78	35	0.5	60	0.66	2493.93	35.11	2515	28.23	2608.75	34.88	2555	35.95	2755.03	39.89	3619.93	40.23	7293.01	88.22	8303.18	72.72	5935.92	69.33	4219.94	62.36	3626.85	54.84	3929.2	59.52	3610
Cluster-33515.18621	275	5.73	305	7.36	321	5.92	619	14.65	649	12.26	694	15.58	659	15.65	682	16.63	892	16.67	1204	24.51	1705	25.15	1281	25.17	949	23.54	1387	35.23	1155	29.61	2267
Cluster-33515.18622	13	2.24	21	4.08	22	3.47	18	3.49	18	2.85	13	2.34	11	2.28	9	1.85	25	3.83	22	3.74	10	1.25	16	2.6	13	2.58	14	2.87	9	2.12	534
Cluster-33515.18623	906.87	17.59	755.12	16.98	899	15.42	638.07	14.06	733.12	12.9	668.23	13.97	644.01	14.23	604.17	13.71	755.46	13.14	754.46	14.3	799.12	10.97	780.97	14.29	633.26	14.63	597.05	14.12	577.44	13.77	2413
Cluster-33515.18624	22	3.6	21	3.88	17	2.54	18	3.31	18	2.71	23	3.93	12	2.36	12	2.34	12	1.75	21	3.38	23	2.72	13	2	22	4.15	17	3.32	12	2.67	547
Cluster-33515.18630	50	1.02	70	1.65	45	0.81	86	1.99	99	1.83	106	2.33	88	2.04	82	1.95	91	1.66	106	2.11	148	2.13	189	3.63	46	1.12	39	0.97	52	1.3	2313
Cluster-33515.18634	520	5.73	510	6.52	495	4.81	214	2.68	227	2.27	240	2.86	399	4.99	346	4.46	419.53	4.15	610.99	6.57	585	4.56	491.13	5.1	669	8.8	475.72	6.4	472	6.35	4021
Cluster-33515.18638	274	3.29	223	3.11	394	4.18	501	6.83	701	7.62	539	6.98	336	4.58	394	5.53	481	5.18	299	3.5	538	4.57	338	3.83	53	0.76	35	0.51	62	0.91	3716
Cluster-33515.18641	21	0.44	21	0.51	22	0.41	163	3.87	159	3.02	205	4.62	527	12.56	518.03	12.68	946	17.74	392	8.01	419	6.2	442	8.72	637	15.86	389	9.92	440	11.32	2260
Cluster-33515.18645	34	0.45	26	0.39	37	0.43	49	0.73	84	1	102	1.44	114	1.7	96	1.47	150	1.76	78	1	103	0.95	93	1.15	207	3.23	150	2.4	230	3.68	3432
Cluster-33515.18647	20	0.53	20	0.61	38	0.89	116	3.46	168	4.01	151	4.27	135	4.05	114	3.51	149	3.51	138	3.55	234	4.36	199	4.94	16	0.5	15	0.48	36	1.17	1858
Cluster-33515.18652	147	2.18	100	1.72	123	1.61	109	1.83	180	2.41	124	1.98	110	1.85	161	2.79	200	2.66	243	3.51	458	4.79	295	4.12	171	3.02	182	3.29	123	2.23	3070
Cluster-33515.18658	9	0.54	11	0.76	14	0.75	290	19.77	348	19.07	274	17.61	577	40.17	457	32.38	575.97	31.01	1431	84.37	2064	88.51	1775	100.75	866	61.5	249	18.16	654	49.81	980
Cluster-33515.18667	46	5.9	60	8.74	58	6.74	26	3.76	39	4.58	40	5.4	36	5.47	35	5.33	34	3.88	40	5.04	40	3.69	26	3.14	34	5.06	22	3.38	43	7.32	617
Cluster-33515.18670	160	1.7	147	1.81	184	1.73	326	3.94	434	4.18	352	4.04	730.67	8.82	663.98	8.25	773	7.37	794.97	8.25	1404	10.55	702	7.04	1223.9	15.53	1439.94	18.69	1271.88	16.52	4157
Cluster-33515.18675	25	0.62	16	0.46	23	0.51	24	0.68	30	0.68	31.61	0.84	37	1.05	40	1.16	57	1.27	126	3.05	197.63	3.47	177.02	4.14	186	5.49	263.41	7.96	383.02	11.72	1952
Cluster-33515.18679	36	0.68	49	1.08	63	1.06	114	2.46	122	2.1	103	2.11	200	4.33	236	5.24	286	4.87	233	4.32	434	5.83	304	5.45	598	13.53	790	18.3	706	16.48	2458
Cluster-33515.18680	6	0.57	12	1.3	5	0.42	28	2.99	25	2.16	13	1.3	23	2.55	34	3.8	40	3.37	40	3.71	54	3.65	36	3.21	157	17.36	126	14.35	124	15.19	732
Cluster-33515.18682	147	1.74	156	2.14	178	1.86	173	2.32	196	2.1	161	2.05	184	2.47	215	2.97	254	2.69	387	4.47	562	4.7	388	4.33	508	7.17	674	9.73	631	9.12	3768
Cluster-33515.18684	217	2.91	238.01	3.7	300.01	3.55	346.93	5.28	406.26	4.93	496.02	7.17	474.42	7.22	463.42	7.26	686.33	8.25	536.92	7.03	872.93	8.27	529.55	6.69	620.39	9.92	681	11.14	651.67	10.69	3359
Cluster-33515.18685	56	1.59	52	1.71	63	1.58	302	9.73	276	7.11	305	9.31	662	21.47	667.22	22.18	731	18.59	501	13.9	1077	21.66	813	21.75	1439	48.53	1628	56.25	1523	53.45	1744
Cluster-33515.18686	18	1.21	20	1.54	16	0.96	43	3.26	77	4.7	39	2.78	48	3.73	37	2.92	52	3.11	47	3.08	82	3.92	74	4.67	28	2.21	18	1.46	11	0.94	911
Cluster-33515.18687	8	1.67	9	2.1	7	1.35	25	5.85	34	6.54	23	4.96	19	4.84	20	5.01	32	5.92	13	2.68	42	6.38	37	7.27	16	3.81	7	1.73	4	1.17	492
Cluster-33515.18688	71.15	0.67	79.72	0.88	80.64	0.67	490.04	5.28	452.82	3.88	497.38	5.09	505.88	5.44	483.84	5.35	626.44	5.32	717.35	6.63	727.1	4.87	509.31	4.55	466.48	5.27	506.82	5.86	594.6	6.87	4630
Cluster-33515.18704	158	3.01	114	2.51	172.85	2.91	269	5.81	346	5.97	250	5.12	289	6.26	307	6.83	419	7.15	231	4.29	364	4.9	252	4.52	96	2.18	90	2.09	137	3.2	2455
Cluster-33515.18708	5	1.81	3	1.19	7	2.41	17	6.83	13	4.39	6	2.18	5	2.32	3	1.33	5	1.59	7	2.51	15	4.02	15	5.09	6	2.41	1	0.42	1	0.56	406
Cluster-33515.18709	3	0.48	4	0.72	6.96	1.01	8	1.43	14.98	2.18	12.01	1.99	8.73	1.66	18.68	3.53	21.25	3	19.74	3.08	30.34	3.48	30.97	4.63	54.33	9.94	84.13	15.92	45.72	9.83	555
Cluster-33515.18712	5.81	0.78	7	1.07	6	0.73	134.01	20.3	45.16	5.56	72	10.17	207.02	33.08	164	26.22	248.02	29.69	2197.58	290.54	2049.47	198.49	1236.97	156.72	575.39	89.74	2592.13	417.44	6931.22	1242.31	602
Cluster-33515.18715	144	2.61	104	2.19	160	2.57	2220	45.79	2792	45.96	2254	44.11	2880	59.51	2685	57.02	3416.12	55.62	3914.05	69.42	7863.83	101.03	5419.2	92.77	853	18.45	114	2.52	666	14.85	2558
Cluster-33515.18716	88	0.64	61	0.51	112	0.72	98	0.81	169	1.11	97	0.76	91	0.75	98	0.83	86	0.56	111	0.79	212	1.09	121	0.83	75	0.65	39	0.35	51	0.45	5950
Cluster-33515.18719	42	1.06	24	0.7	61	1.37	1232	35.43	1260.11	28.96	1311	35.74	1706	49.32	1346	39.92	1567	35.58	4621	114.4	9558	171.51	4500	107.48	13092	394.4	10907	336.54	11599	362.57	1918
Cluster-33515.18728	110	1.34	133	1.88	165	1.78	244	3.38	306	3.38	180	2.37	365	5.06	267	3.81	363	3.97	446.82	5.32	660	5.69	528	6.07	326	4.74	245	3.65	333	4.97	3662
Cluster-33515.18730	288	2.25	301	2.73	317	2.18	448	3.98	564	3.99	553	4.66	618	5.47	652	5.94	820	5.74	1208	9.21	1504.03	8.29	1133	8.34	1822	16.99	2012	19.19	1866	17.76	5553
Cluster-33515.18739	50	0.93	29	0.62	51.99	0.85	2516	52.92	3077	51.66	3294.95	65.75	4808.65	101.36	4408.53	95.48	5729	95.12	7170.73	129.7	11420.2	149.64	11295	197.19	7274.83	160.45	5938.13	134.07	8288.64	188.49	2514
Cluster-33515.1874	20	2.16	15	1.84	30	2.92	35	4.26	53	5.22	54	6.15	61	7.74	67	8.56	123	11.83	50	5.29	95	7.35	63	6.4	50	6.29	47	6.09	52	7.34	678
Cluster-33515.18743	816	9.35	640.08	8.51	910.99	9.21	1084	14.11	1293.85	13.43	1119	13.84	1073.1	13.95	843.76	11.29	1133	11.64	789	8.82	1445	11.7	1198.11	12.94	392.98	5.37	282.84	3.95	319	4.47	3880
Cluster-33515.18744	140	4.88	157	6.32	182	5.63	160	6.33	162	5.13	196	7.34	185	7.39	150	6.13	253	7.9	275	9.38	409	10.12	333	10.95	440	18.21	455	19.3	525	22.74	1475
Cluster-33515.18749	22	1.23	23	1.48	31	1.55	33	2.1	18	0.92	25	1.5	65	4.21	42	2.77	142	7.13	90	4.94	33	1.32	18	0.95	29	1.92	8	0.54	26	1.84	1030
Cluster-33515.18752	15	0.32	15	0.36	19.9	0.37	52	1.24	59	1.12	61.02	1.38	66	1.58	38.7	0.95	100.89	1.9	126.99	2.61	134	1.99	149	2.95	86	2.15	84	2.15	102	2.64	2252
Cluster-33515.18753	114	1.33	130	1.76	189	1.95	1626	21.61	2287	24.24	2014	25.43	1151	15.29	1275	17.43	1544	16.2	252	2.88	448	3.7	327	3.61	122	1.7	105	1.5	133	1.9	3806
Cluster-33515.18754	55	0.87	67	1.24	64	0.9	927.99	16.77	1061	15.29	866	14.85	1511	27.33	1402	26.07	1813	25.86	4346.43	67.51	6965	78.35	5137	77.03	2853	54.08	1226	23.78	2197	42.83	2878
Cluster-33515.18762	158	4.08	158	4.72	184	4.21	166	4.87	161	3.77	174	4.83	172	5.07	221.58	6.7	266.02	6.16	185	4.67	195	3.57	187.01	4.55	134	4.12	139	4.37	115	3.67	1887
Cluster-33515.18763	11	9.64	9	8.27	8	7.1	8	7.61	5	4.2	15	12.35	6	7.33	6	6.59	12.98	9.53	5	4.32	10	6.65	9.99	8.02	4	3.64	13	12.72	5	7.88	329
Cluster-33515.18766	29	0.51	26	0.53	46	0.72	87	1.75	116	1.86	107	2.04	117	2.35	174	3.6	152	2.41	203.13	3.51	321	4.01	152	2.53	321	6.76	317	6.83	313	6.79	2620
Cluster-33515.18776	184	9.32	190	11.09	211	9.52	180	10.34	222	10.23	158	8.57	145	8.47	128	7.62	148	6.71	164	8.14	378	13.63	193	9.22	349	20.91	346	21.28	292	18.59	1108
Cluster-33515.18789	115	2.64	138	3.67	90	1.83	621	16.18	622	12.94	408	10.08	398	10.41	281	7.54	621	12.77	348	7.8	410	6.66	234	5.06	78	2.13	83	2.32	66	1.86	2087
Cluster-33515.18795	56	1.47	46	1.4	35	0.81	45	1.34	44	1.05	30	0.85	27	0.81	37	1.14	31	0.73	25	0.64	33	0.61	26	0.64	20	0.62	15	0.48	12	0.39	1860
Cluster-33515.18796	162	0.59	173	0.73	181	0.58	717	2.97	873	2.88	794	3.13	396	1.63	561	2.38	699	2.28	1083	3.85	1025	2.63	921	3.16	773.65	3.37	523	2.33	472	2.09	11564
Cluster-33515.18797	85	1.22	76	1.26	94	1.19	485	7.89	601	7.8	501	7.74	1071	17.43	973	16.29	1506	19.35	1349	18.87	1894	19.18	885	11.95	860	14.68	853	14.91	1096	19.22	3163
Cluster-33515.18799	684	5.48	570	5.31	923	6.53	1226	11.17	1276	9.27	1219	10.56	1308	11.89	1403.01	13.14	1692.03	12.17	3106	24.31	4750.98	26.91	3833.07	28.98	7820.7	74.87	7815.74	76.53	7835	76.59	5415
Cluster-33515.18806	257	13.52	256	15.51	348	16.32	588	35.07	747	35.76	697	39.23	636	38.6	468	28.95	624	29.39	900	46.37	1396	52.27	1010	50.12	736	45.78	745	47.56	799	52.91	1078
Cluster-33515.18807	26.16	0.75	27	0.9	18	0.46	31	1.01	38	0.99	39	1.21	19.03	0.63	25	0.84	37.52	0.97	34	0.96	36	0.73	40	1.09	21.07	0.72	17	0.6	19	0.68	1723
Cluster-33515.18809	45	1.06	72	1.96	24	0.5	1040	27.77	919	19.6	663	16.78	601	16.12	374	10.29	1432	30.19	916	21.05	130	2.16	25	0.55	20	0.56	179	5.13	26	0.75	2043
Cluster-33515.18816	1033	5.61	910	5.74	1150	5.51	1110.49	6.86	1332	6.55	1275.54	7.49	1172.99	7.22	1151	7.3	1437	7	1399	7.42	1976	7.58	1558	7.98	1088	7.06	985	6.54	986	6.52	7852
Cluster-33515.18822	149	1.46	87	0.99	134	1.16	156	1.74	193	1.72	162	1.72	185	2.06	227	2.6	323	2.84	283	2.71	403	2.8	242	2.24	246	2.88	219	2.62	216	2.59	4478
Cluster-33515.18828	70	1.88	125	3.88	59	1.4	497	15.12	493	11.99	544.47	15.7	597.95	18.3	717	22.51	851	20.44	883.21	23.14	1873	35.57	1041	26.31	1677	53.44	2228.99	72.76	1860	61.59	1829
Cluster-33515.18838	8.99	3.05	6	2.24	7	2.25	20	7.54	8	2.53	10	3.42	18.99	8.2	31.01	12.81	46.19	13.76	42	14.11	22.25	5.58	22	7	1	0.38	104.94	41.41	82.89	42.78	414
Cluster-33515.18840	19.04	0.66	9	0.36	11	0.34	35.17	1.38	42.26	1.33	48.88	1.81	109.71	4.34	66	2.67	107.97	3.34	121.05	4.09	230.5	5.65	184	5.99	450.13	18.45	473.62	19.9	527.09	22.62	1486
Cluster-33515.18842	0.23	0.33	2	2.94	3	4.51	0.99	1.52	3.95	5.54	5	6.46	12.37	25.49	4.77	8.66	15.01	17.28	28.13	39.25	30.96	33.7	20.78	26.58	62.84	90.42	58.28	91.99	65.02	176.5	301
Cluster-33515.18847	76	1.75	60	1.6	64	1.31	67	1.76	76	1.59	81	2.01	68	1.79	79	2.13	115	2.38	68	1.53	78	1.27	84	1.83	45	1.24	60	1.69	36	1.02	2076
Cluster-33515.18850	423	5.86	397	6.38	516	6.31	317	4.99	320	4.02	320	4.78	278	4.38	244	3.95	336	4.17	311	4.21	424	4.15	327	4.27	198	3.27	255	4.31	234	3.97	3260
Cluster-33515.18855	102	1.41	115	1.84	132	1.61	363	5.69	535	6.69	391	5.82	331	5.19	355	5.72	447	5.53	320	4.31	478	4.66	348	4.53	141	2.32	83	1.4	98	1.65	3272
Cluster-33515.18856	333	6.82	317	7.53	411	7.45	448	10.43	565	10.5	444	9.8	565	13.19	525.01	12.59	682	12.53	700	14.02	1022.28	14.83	737	14.24	529.18	12.91	664	16.59	793	19.99	2300
Cluster-33515.18857	19	0.95	27	1.56	33	1.48	612.88	34.9	238	10.87	967.99	52.04	1399.99	81.04	1335	78.82	1587	71.37	15636	768.97	18635	665.93	8924	422.77	7866	467.31	3796	231.44	6375	402.33	1115
Cluster-33515.18868	136	2.53	118	2.54	161	2.65	157	3.32	121	2.04	162	3.25	152	3.22	159	3.46	169	2.82	136	2.47	218	2.87	143	2.51	115	2.55	145	3.29	141	3.22	2505
Cluster-33515.18874	111	1.85	67	1.3	98	1.45	19248.6	365.2	13951.7	211.2	17178.4	309.3	30828.6	585.66	35799.8	699.12	43150.8	646.26	65364	1066.19	58772.6	694.33	44484.5	700.44	24171.2	481.02	26654.9	542.93	35708.2	731.42	2755
Cluster-33515.18875	17	1.68	22	2.49	32	2.85	1225	137.01	480	43.42	1838	192.69	3482	404.56	3082	361.15	3820	337.6	70349	6838.25	92194	6542.59	43583	4068.59	30039	3478.28	12323	1469.7	24054	3097.64	712
Cluster-33515.18886	95	2.12	108	2.8	113	2.23	124	3.15	187	3.79	201	4.84	147	3.75	142	3.71	210	4.21	176	3.84	141	2.23	124	2.61	53	1.41	30	0.82	27	0.74	2134
Cluster-33515.18893	546	5.37	394	4.5	690	5.98	447	4.99	536	4.77	564	5.98	476	5.31	449	5.15	519	4.58	333	3.19	553	3.84	494	4.58	79	0.93	55	0.66	119	1.43	4473
Cluster-33515.18895	10	1.29	4	0.59	11	1.29	7	1.02	13	1.54	8	1.09	5	0.77	12.88	1.98	15	1.73	11	1.4	13	1.21	8.97	1.09	16	2.4	8	1.24	12	2.06	614
Cluster-33515.18896	505	10.85	472	11.75	643.23	12.23	248.01	6.05	333	6.49	251	5.81	195	4.77	162	4.07	250	4.82	163	3.42	263.02	4	269	5.45	20	0.51	15	0.39	42	1.11	2208
Cluster-33515.18901	26.16	8.47	22	7.85	39.82	12.17	106.29	38.31	90.58	27.31	132.12	43.29	106.65	43.75	128.73	50.71	162	46.13	51.02	16.36	80.77	19.31	63.7	19.37	21.99	7.95	11	4.16	21	10.26	420
Cluster-33515.18911	41	3.37	26.72	2.52	52	3.84	53.09	4.94	85	6.38	59	5.16	46	4.41	31	3.01	72	5.29	49	3.95	76	4.47	54	4.19	30	2.9	21	2.09	20	2.11	797
Cluster-33515.18924	58.02	1.04	51	1.06	65	1.03	42	0.86	50.73	0.83	34	0.66	46	0.94	39	0.82	39	0.63	54	0.95	73	0.93	56	0.95	25	0.54	24	0.53	25	0.55	2579
Cluster-33515.18930	304	5.02	263	5.03	365	5.32	205	3.84	258	3.86	225	4	226	4.24	256	4.94	347	5.13	213	3.43	295	3.44	278	4.32	147	2.89	209	4.21	164	3.32	2785
Cluster-33515.18931	17	0.6	15	0.61	26	0.82	17	0.68	24	0.77	27	1.02	21	0.85	22	0.91	11	0.35	15	0.52	25	0.63	29	0.97	22	0.92	24	1.03	11	0.48	1459
Cluster-33515.18936	283	6.43	207	5.44	325	6.53	359	9.26	419	8.63	418	10.22	196	5.07	244	6.49	304	6.19	274	6.08	372	5.98	268	5.74	112	3.03	111	3.07	128	3.58	2105
Cluster-33515.18957	36	2.26	30	2.17	38	2.13	23	1.64	42	2.4	28	1.88	44	3.2	42	3.11	90	5.06	76	4.68	115	5.15	59	3.5	134	9.93	95	7.23	115	9.16	951
Cluster-33515.18968	290	2.76	278	3.07	308.93	2.59	209	2.26	291	2.51	276	2.84	210	2.27	259	2.88	339	2.89	285	2.65	477	3.21	345	3.1	249	2.83	315	3.66	284	3.3	4610
Cluster-33515.18976	505	7.96	484.01	8.84	571	7.95	689	12.33	887	12.67	721	12.25	725	12.99	883	16.27	1054	14.89	1052	16.19	1758	19.59	1015	15.08	1809	33.97	1911	36.73	1787	34.51	2902
Cluster-33515.18987	260	6.23	220	6.1	325	6.89	240	6.53	264	5.74	316	8.15	256	7	260	7.29	349	7.49	271	6.34	375	6.36	335	7.57	96	2.74	133	3.88	112	3.31	2011
Cluster-33515.18989	23	4.85	8	1.89	9	1.75	24	5.67	35	6.8	23	5.01	28	7.2	21	5.31	29	5.42	23	4.78	37	5.68	21	4.17	18	4.33	7	1.75	6	1.78	490
Cluster-33515.19005	187	1.76	179	1.96	225	1.87	255	2.73	201	1.72	195	1.99	220	2.35	261	2.88	355	3	1006	9.26	1478	9.85	1285	11.43	2861	32.21	2856	32.89	3124	35.96	4648
Cluster-33515.19008	19	1.02	17.05	1.06	10	0.48	10	0.61	25	1.23	22	1.27	8	0.5	23.01	1.46	26.44	1.28	19	1	22.01	0.84	21	1.07	21	1.34	31	2.03	20	1.36	1059
Cluster-33515.19013	371	3.02	302	2.85	362	2.6	253	2.34	332	2.45	243	2.14	197	1.82	186	1.77	237	1.73	187	1.49	243	1.4	211	1.62	152	1.48	134	1.33	119	1.18	5341
Cluster-33515.19017	657	7.25	566	7.25	725	7.06	434	5.44	540	5.4	522	6.22	348	4.36	423	5.46	444	4.4	344	3.71	482	3.76	389	4.05	148	1.95	196	2.64	223	3.01	4015
Cluster-33515.19023	500	12.86	477	14.2	615	14.01	293	8.56	441	10.29	330	9.14	259	7.61	299	9.01	387	8.92	282	7.09	383	6.98	297	7.2	196	6	185	5.8	186	5.91	1893
Cluster-33515.19031	79	2.85	52	2.17	62	1.99	56	2.3	43	1.41	38	1.47	58	2.4	39	1.65	56	1.81	43	1.52	65	1.67	57	1.94	11	0.47	10	0.44	16	0.72	1434
Cluster-33515.19047	129	1.98	127	2.26	150	2.03	143	2.49	120	1.67	116	1.92	149	2.6	137	2.45	187	2.57	220.75	3.3	360	3.9	314	4.54	325	5.94	368	6.88	377	7.08	2975
Cluster-33515.19050	5	3.83	5	4.04	7	5.37	2	1.67	4	2.92	5	3.64	1.48	1.57	7	6.7	9.9	6.41	5	3.78	7.88	4.57	4	2.82	2	1.61	3	2.58	1	1.35	338
Cluster-33515.19058	30	0.47	41	0.75	85	1.18	315	5.64	386	5.51	323	5.49	314	5.63	276	5.09	368	5.2	271	4.17	479	5.34	356	5.29	40	0.75	25	0.48	53	1.02	2901
Cluster-33515.19072	109	1.43	92	1.4	113	1.31	115.01	1.71	169	2.01	117	1.66	90	1.34	68	1.04	103	1.21	142	1.82	193	1.79	118	1.46	102	1.6	74	1.18	86	1.38	3426
Cluster-33515.19073	37	2.03	26	1.64	35	1.71	36	2.24	58	2.89	44	2.58	26	1.64	20	1.29	29	1.42	37	1.99	58	2.26	33	1.71	38	2.46	30	1.99	27	1.86	1047
Cluster-33515.19076	52	2.09	38	1.77	50	1.79	53	2.42	62	2.27	30	1.3	41.09	1.9	29	1.37	42	1.52	16	0.63	39	1.12	27	1.03	9	0.43	22	1.08	7	0.35	1317
Cluster-33515.19085	94	0.76	100	0.93	117	0.83	155	1.42	161	1.17	146	1.27	165	1.5	148	1.39	209	1.51	252	1.98	337	1.91	327	2.48	184	1.77	149	1.46	239	2.34	5402
Cluster-33515.1909	31	0.61	26	0.59	30	0.52	81	1.81	122	2.17	114	2.41	121	2.7	106	2.43	111	1.95	89	1.71	182	2.53	120	2.22	30	0.7	16	0.38	40	0.96	2389
Cluster-33515.19092	173	6.18	144	5.94	245	7.77	80	3.24	144.91	4.7	92	3.53	110	4.5	108	4.52	113	3.62	81	2.83	165	4.18	111	3.74	34	1.44	47	2.04	39	1.73	1447
Cluster-33515.19097	9	1.93	7	1.68	9	1.78	8	1.92	9	1.78	16	3.54	8	2.09	15	3.86	13	2.46	12	2.53	6	0.94	7	1.41	4	0.98	3	0.76	2	0.6	487
Cluster-33515.19100	120	6.08	122	7.12	111	5.01	82	4.71	164	7.56	114	6.18	118	6.89	105	6.25	120	5.44	94	4.66	157	5.66	100	4.78	121	7.25	49	3.01	62	3.95	1108
Cluster-33515.19103	278	2.73	218	2.48	210	1.82	896	10	1502	13.36	909	9.64	591	6.58	698	8.01	921	8.11	1965.46	18.84	2311	16.03	1485	13.75	1277	14.96	948	11.36	954	11.43	4477
Cluster-33515.19114	534	2.96	541	3.48	695	3.39	986.55	6.21	1134	5.69	1177	7.05	1140	7.15	1098	7.1	1399	6.95	1274	6.89	1948.98	7.62	1367.99	7.14	1340	8.87	1589	10.75	1568	10.57	7704
Cluster-33515.19124	355.99	3.9	235	2.99	422.9	4.09	406	5.06	518	5.15	445	5.27	393	4.89	367	4.7	460	4.53	234	2.51	414	3.21	407	4.21	79	1.03	28	0.37	54	0.72	4039
Cluster-33515.19138	527	4.95	427	4.66	569	4.72	404	4.32	511	4.35	415	4.21	426	4.54	455	5	535	4.51	502	4.61	792	5.26	593	5.26	684	7.68	787	9.03	789	9.05	4662
Cluster-33515.19144	228	2.43	185	2.29	228	2.15	223	2.71	280	2.71	259	2.99	209	2.53	205	2.56	236	2.26	190	1.98	256	1.93	170	1.71	112	1.43	100	1.3	83	1.08	4140
Cluster-33515.19154	29	1.76	36	2.52	45	2.44	29	2	45	2.49	40	2.6	35	2.46	29	2.08	50	2.72	42	2.5	72	3.12	40	2.29	45	3.23	53	3.91	51	3.93	973
Cluster-33515.19158	28	1.01	28	1.17	52	1.67	71	2.92	63	2.07	74	2.87	70	2.9	48	2.04	71	2.3	52	1.84	72	1.85	55	1.88	14	0.6	15	0.66	13	0.59	1432
Cluster-33515.19159	267	2.64	203	2.33	285	2.49	276	3.11	272	2.44	264	2.82	225	2.53	232	2.68	294	2.61	241	2.33	341	2.39	316	2.95	104	1.23	133	1.61	104	1.26	4442
Cluster-33515.19167	624	12.94	561	13.48	742	13.62	451	10.63	509	9.58	437	9.77	416	9.83	411	9.98	552	10.27	464	9.4	684	10.04	456	8.92	397	9.8	452	11.43	484	12.35	2276
Cluster-33515.19168	7	0.45	5	0.37	10.72	0.62	5	0.36	12	0.7	9	0.62	41	3.06	24	1.82	57	3.29	60	3.79	108	4.96	52	3.16	104	7.9	137	10.69	184	15.05	935
Cluster-33515.19172	793	11.25	900	14.81	932	11.68	523	8.43	559	7.19	603	9.23	605	9.76	528	8.76	603	7.67	1004	13.91	1836	18.42	1206	16.13	913.3	15.45	994	17.21	1026	17.82	3190
Cluster-33515.19176	40	0.94	24	0.65	45	0.93	26	0.69	32	0.68	16	0.4	29	0.77	21.71	0.59	37.02	0.78	30.02	0.69	30.63	0.51	34.21	0.75	30	0.84	16.01	0.46	22	0.63	2052
Cluster-33515.19177	11	0.5	18	0.94	13	0.53	64	3.3	46	1.9	56	2.73	33	1.73	27	1.44	88	3.59	84	3.74	62	2.01	40	1.72	59	3.18	78	4.31	74	4.22	1200
Cluster-33515.19180	596	17.08	533	17.67	748	18.99	582	18.93	893	23.22	636	19.6	573.02	18.76	507	17.02	645	16.57	575	16.11	908.27	18.45	623	16.83	345	11.75	436	15.21	387	13.72	1730
Cluster-33515.19182	4	0.66	3	0.56	5	0.76	11.97	2.24	14	2.14	34	5.9	31.36	6.27	15.28	3.03	29	4.28	20	3.27	21	2.53	22.98	3.6	8	1.53	4	0.79	5	1.13	543
Cluster-33515.19183	6	1.22	2	0.46	9	1.69	26	5.93	27	5.07	31	6.54	17	4.21	25	6.11	31	5.59	25	5.02	48	7.11	41	7.86	10	2.33	7	1.69	10	2.85	497
Cluster-33515.19185	23.07	2	18.75	1.86	20	1.56	20.51	2.02	16	1.27	33.93	3.13	38.05	3.86	32.49	3.34	58	4.5	39.08	3.33	66.09	4.11	43	3.52	84.9	8.65	82.11	8.61	67.8	7.6	770
Cluster-33515.19186	25	0.6	23.25	0.65	26	0.55	57	1.56	65	1.42	46	1.19	34.42	0.94	31.23	0.88	48.02	1.04	62	1.46	97.9	1.67	88	2	83.09	2.38	123.61	3.62	122.2	3.63	2003
Cluster-33515.19188	6.93	0.47	9	0.7	14	0.85	18	1.38	15	0.93	18.16	1.32	12.18	0.96	12	0.96	29	1.76	21	1.4	20.01	0.97	21	1.35	23.13	1.85	43.28	3.56	34	2.94	902
Cluster-33515.19189	7.12	0.86	7	0.97	15	1.65	16	2.19	9	1	13	1.66	20	2.87	21	3.03	32.06	3.47	21	2.51	46	4.02	33.89	3.88	53	7.49	77	11.22	43	6.9	635
Cluster-33515.19190	40	1.22	17	0.6	45	1.22	58	2.01	100	2.77	78	2.56	57	1.99	44	1.57	92	2.51	45	1.34	62	1.34	55	1.58	21	0.76	11	0.41	19	0.72	1644
Cluster-33515.19192	496	9.64	470	10.58	666	11.44	641	14.15	801	14.11	692	14.49	721	15.95	546	12.41	736	12.82	580	11.01	1043	14.34	853	15.63	496	11.48	566	13.41	598	14.28	2410
Cluster-33515.19200	181	1.23	126	1	199	1.2	243	1.88	224	1.38	262	1.93	247	1.91	214	1.7	316	1.93	189	1.26	272	1.31	202.98	1.3	83	0.68	46	0.38	115	0.95	6322
Cluster-33515.19204	108	3.41	128	4.67	139	3.89	140	5.02	145	4.16	124	4.21	87	3.14	93	3.44	129	3.65	101	3.12	132	2.95	84	2.5	67	2.51	43	1.65	71	2.78	1598
Cluster-33515.19212	251	2.66	228	2.8	336	3.14	226	2.72	262	2.51	245	2.8	314	3.78	268	3.32	437	4.15	262	2.71	365	2.73	282	2.82	174	2.2	199	2.57	188	2.43	4171
Cluster-33515.19217	248	3.41	262	4.18	317	3.85	161	2.52	203	2.53	147	2.18	151	2.36	146	2.35	191	2.36	149	2	231	2.25	157	2.04	246	4.03	192	3.22	236	3.97	3281
Cluster-33515.19222	108	1.4	123	1.85	115	1.32	90	1.33	84	0.99	115	1.61	114	1.68	169	2.56	165	1.92	113	1.43	130	1.19	142	1.74	89	1.38	98	1.55	83	1.32	3461
Cluster-33515.19223	3.08	1.74	3	1.82	5.01	2.78	2	1.25	3.48	1.86	1	0.55	2.49	1.89	1.58	1.11	6.1	2.97	5	2.81	2.99	1.27	3	1.58	4.96	3.02	4.97	3.2	3.08	2.92	361
Cluster-33515.19246	86	1.89	97	2.47	74	1.44	206	5.14	137	2.73	122	2.89	58	1.45	38	0.98	95	1.87	101	2.17	81	1.26	69	1.43	102	2.67	89	2.38	76	2.06	2166
Cluster-33515.19257	507	17.5	551	21.97	605	18.53	360	14.1	407	12.76	368	13.64	432	17.08	323	13.07	458	14.16	409	13.8	452	11.07	353.98	11.52	284	11.63	241	10.12	259	11.1	1487
Cluster-33515.1926	123.01	1.74	123	2.01	118	1.47	191	3.06	177	2.26	215	3.27	196	3.14	182	3	350.15	4.43	232.4	3.2	430.33	4.29	318.36	4.24	178.03	3	229.02	3.94	211	3.64	3206
Cluster-33515.19260	331	2.69	246	2.32	413.91	2.96	470.01	4.33	568	4.17	509.03	4.46	416	3.83	378	3.58	499	3.63	326.01	2.58	502.84	2.88	421	3.22	52	0.5	36	0.36	54	0.53	5355
Cluster-33515.19274	401	5.66	368	6.03	436	5.44	331	5.31	403	5.16	422	6.43	407	6.53	429	7.08	543	6.88	332	4.58	624	6.23	437	5.82	262	4.41	309	5.33	292	5.05	3203
Cluster-33515.19285	8.01	0.7	15.41	1.53	21	1.64	14.02	1.38	15.23	1.21	5.12	0.47	16.81	1.71	11.59	1.19	9.81	0.76	11	0.94	15	0.93	15.32	1.26	8	0.82	10.96	1.15	10.59	1.19	770
Cluster-33515.19295	164.81	4.78	187.99	6.3	221	5.68	216	7.11	289	7.6	247	7.7	145	4.8	134	4.55	150	3.9	128	3.63	177	3.64	149	4.07	76	2.62	37	1.31	64	2.29	1714
Cluster-33515.19316	188	3.25	191	3.83	185	2.83	119	2.34	140	2.2	123	2.29	146	2.87	112	2.27	167	2.59	174	2.94	288	3.52	202	3.29	92	1.9	105	2.22	90	1.91	2670
Cluster-33515.19325	334.74	12.2	254.91	10.73	383.97	12.42	448.97	18.57	711.38	23.55	576.94	22.57	481.96	20.13	396.95	16.97	486.87	15.9	292	10.41	492.91	12.75	459.84	15.8	169	7.31	142	6.29	199.99	9.07	1424
Cluster-33515.19328	314	2.7	307	3.07	359	2.73	632	6.18	598	4.66	596	5.54	543	5.3	603	6.06	862	6.66	704	5.92	1299	7.9	1063	8.63	1073	11.03	1612.12	16.95	1550	16.27	5064
Cluster-33515.19332	50	0.4	51	0.47	49	0.34	263	2.38	301	2.17	380.95	3.28	381	3.45	356	3.32	562	4.02	642	5	774	4.36	601.97	4.53	272	2.59	309	3.01	293	2.85	5442
Cluster-33515.19343	12	0.65	11	0.68	14	0.67	24	1.47	26	1.27	6	0.35	19	1.18	21	1.33	18	0.87	11	0.58	30	1.15	27	1.37	7	0.45	11.03	0.72	8	0.54	1060
Cluster-33515.19347	15	0.95	12	0.88	12.26	0.7	7	0.5	6	0.35	7	0.48	10	0.74	18	1.35	23	1.31	12.36	0.77	23	1.04	15	0.9	24	1.8	30.01	2.31	7	0.57	943
Cluster-33515.19355	840	8.84	757	9.25	986.01	9.16	886.93	10.61	1047	9.98	1023	11.63	862	10.3	745	9.16	920	8.69	643	6.61	990	7.36	747	7.41	401	5.04	323	4.15	354	4.55	4196
Cluster-33515.19361	63	2.15	46	1.81	62	1.88	70	2.71	82	2.54	86	3.15	140	5.47	114	4.56	129	3.95	186	6.21	314	7.61	220.91	7.11	289	11.71	340	14.12	391	16.58	1500
Cluster-33515.19363	88	1.57	73	1.51	124	1.95	74	1.5	67	1.08	60	1.15	96	1.94	98	2.04	90	1.44	69	1.2	102	1.28	78	1.31	30	0.64	43	0.93	62	1.35	2604
Cluster-33515.19365	21	2.29	17	2.12	13	1.28	16	1.97	13	1.3	19	2.19	9	1.16	3	0.39	28	2.73	13	1.39	17	1.33	8	0.82	3	0.38	3	0.39	12	1.72	673
Cluster-33515.19370	385	8.83	295	7.84	437	8.87	263	6.85	349	7.26	230	5.68	157	4.11	159	4.27	244	5.02	160	3.59	246	4	164	3.55	138	3.77	193	5.39	142	4.01	2087
Cluster-33515.19372	416.87	9.97	420	11.63	490	10.37	459.91	12.49	509	11.04	443	11.4	426.99	11.65	453	12.68	538.32	11.54	605.99	14.16	841.99	14.26	630.34	14.21	455.29	12.95	423.02	12.32	400	11.79	2014
Cluster-33515.19373	20	2.49	4	0.57	22	2.48	8	1.12	30	3.43	10	1.31	11	1.62	14	2.07	9	1	10	1.23	20	1.79	13	1.53	15	2.18	8	1.2	10	1.65	626
Cluster-33515.19381	55	0.58	45	0.55	49	0.46	62	0.74	78	0.75	66	0.75	81	0.97	84	1.04	92	0.87	307	3.16	454	3.38	370	3.68	655	8.25	713	9.18	732	9.43	4187
Cluster-33515.19383	72	5.87	113.99	10.65	118	8.63	70	6.46	103	7.66	77	6.68	70	6.66	59	5.68	70	5.1	61	4.88	93	5.42	59	4.54	74	7.09	65	6.4	63	6.6	801
Cluster-33515.19386	71	2.93	65	3.1	84	3.08	31	1.45	73	2.74	42	1.86	52	2.47	45	2.18	65	2.4	55	2.22	80	2.35	77	3	94	4.6	78	3.91	63	3.25	1292
Cluster-33515.19387	289.05	7.7	174	5.37	347.98	8.21	231	6.99	278.59	6.74	283	8.11	231	7.03	236.01	7.36	301.01	7.19	141	3.67	259.99	4.91	217.01	5.45	25.97	0.82	11	0.36	25	0.82	1838
Cluster-33515.19391	242	4.08	237	4.64	285	4.25	199	3.81	185	2.83	253	4.6	212	4.07	192	3.79	242	3.66	270	4.45	280	3.34	321	5.11	239	4.8	229	4.71	271	5.61	2730
Cluster-33515.19395	639	3.46	569.01	3.59	760	3.63	1155.85	7.13	1208	5.93	1221	7.16	1227	7.54	1509	9.55	1853	9.02	2228.89	11.8	3453.97	13.23	2320.03	11.86	3433	22.24	4386.33	29.06	4165	27.48	7864
Cluster-33515.19396	608	11.3	569	12.26	700	11.5	384	8.11	435	7.33	402	8.05	275	5.82	249.01	5.41	334.42	5.57	257	4.67	356	4.68	354	6.2	223	4.94	239	5.42	212	4.84	2506
Cluster-33515.19397	254	8.84	202	8.12	346	10.69	274	10.82	293	9.26	305	11.4	288	11.48	248	10.12	380	11.85	303	10.31	401	9.9	321	10.54	189	7.81	176	7.45	179	7.74	1477
Cluster-33515.19399	24	1.67	12	0.96	21	1.31	14	1.1	14	0.89	23	1.71	16	1.29	16	1.31	29	1.8	27	1.84	28	1.39	24	1.57	31	2.54	18	1.52	13	1.15	888
Cluster-33515.19413	326	5.54	309	6.09	312	4.69	240	4.63	347	5.34	167	3.06	172	3.32	127	2.52	208	3.17	171	2.84	275	3.31	169	2.71	302	6.11	137	2.84	188	3.92	2713
Cluster-33515.19416	623.45	9.23	542	9.31	798.98	10.45	498	8.38	703	9.43	558	8.91	479	8.06	395	6.84	458	6.08	406	5.87	665	6.96	479	6.69	109	1.92	66.93	1.21	100	1.81	3069
Cluster-33515.19423	73	1.44	61	1.39	79	1.37	67	1.5	73	1.3	62	1.31	77	1.72	81	1.86	97	1.71	107	2.06	111	1.54	118	2.19	123	2.88	86	2.06	107	2.59	2385
Cluster-33515.19426	79	1.27	79	1.47	64	0.91	281	5.12	356	5.18	286.89	4.96	306	5.58	278	5.22	376.09	5.41	253	3.97	495	5.62	313	4.74	52	0.99	23	0.45	71	1.4	2855
Cluster-33515.19431	351	4.39	296	4.29	370	4.08	947	13.45	1096	12.41	1124	15.15	729	10.34	927	13.54	1246	13.96	2182	26.62	2520	22.26	1950	22.97	1603	23.89	1854	28.27	1667.99	25.49	3582
Cluster-33515.19432	145	2.68	123	2.63	163	2.66	825	17.31	952	15.95	905	18.02	1511.11	31.78	1640.47	35.45	2082.08	34.49	1944	35.08	2528.99	33.06	2335	40.67	1482	32.61	1082	24.37	1034	23.46	2519
Cluster-33515.19436	193	1.8	254	2.75	169	1.39	389	4.12	320	2.7	413	4.15	315	3.33	318.34	3.46	415.26	3.47	554	5.04	659	4.33	571	5.01	933	10.37	791	8.99	945	10.74	4705
Cluster-33515.19437	151	1.48	95	1.08	164	1.42	323	3.61	392	3.49	396	4.2	287	3.2	327	3.75	402	3.54	361	3.46	539	3.74	419	3.88	271	3.18	300	3.6	318	3.81	4474
Cluster-33515.19441	6	2.17	12	4.76	3	1.03	5	2.01	2	0.68	5	1.82	3	1.39	11	4.86	7	2.22	2	0.72	12	3.22	7	2.38	11	4.41	7	2.94	7	3.9	406
Cluster-33515.19446	52	3.85	43	3.65	52	3.44	33	2.76	88	5.93	50	3.94	53	4.56	61	5.32	109	7.21	31	2.25	19	1	7	0.49	224	19.48	70	6.26	34	3.21	853
Cluster-33515.19448	74	4.13	83	5.33	79	3.93	902	57.08	1045	53.1	842	50.26	1040.69	67.11	978	64.24	1657.06	82.81	3265.23	178.57	4522.3	179.81	2809.51	147.96	4607	303.86	5325	360.59	5523.95	389.11	1033
Cluster-33515.19456	8	0.34	11	0.54	15	0.57	19	0.92	24	0.93	23	1.05	15	0.73	19	0.95	25	0.95	21	0.87	33	1	19	0.76	82	4.13	61	3.15	46	2.44	1264
Cluster-33515.19458	57	0.51	66	0.69	86	0.68	113	1.16	146	1.19	137	1.33	200	2.05	223	2.35	275.34	2.23	263	2.32	320	2.04	241.1	2.05	862.89	9.29	826.22	9.1	585	6.44	4846
Cluster-33515.19459	137	1.4	218	2.59	198	1.79	586	6.82	538	4.99	578	6.39	566	6.57	550	6.58	683	6.27	505	5.05	1041	7.53	556	5.36	1349	16.48	1486	18.57	1370	17.12	4307
Cluster-33515.19468	8	1.28	13	2.36	6	0.88	6	1.08	17	2.51	24	4.02	15.85	3.05	7	1.34	20.06	2.86	22	3.48	30	3.48	15	2.27	56	10.36	55	10.53	37	8.06	552
Cluster-33515.19471	81	0.96	86	1.18	71	0.74	201	2.7	268	2.87	220	2.8	214	2.87	162	2.23	224	2.37	235	2.71	400	3.34	287	3.19	194	2.73	263	3.79	190	2.74	3774
Cluster-33515.19475	61	6.41	47	5.63	68	6.44	37	4.39	51	4.9	36	4	27	3.34	31	3.86	52	4.87	40	4.13	50	3.77	23	2.28	9	1.1	9	1.14	10	1.37	688
Cluster-33515.19476	38	5.48	15	2.45	56	7.34	28	4.55	49	6.48	21	3.18	19	3.27	18	3.09	36	4.62	13	1.85	28	2.91	42	5.71	4	0.67	9	1.55	3	0.58	581
Cluster-33515.19477	225.63	3.71	209	3.98	270	3.92	147	2.74	140	2.08	140	2.48	170	3.18	126	2.42	192	2.83	141	2.26	180	2.09	183	2.83	155	3.03	137	2.74	125	2.52	2796
Cluster-33515.19485	125	2.69	164	4.09	163	3.11	167	4.09	209	4.08	167	3.87	191	4.69	137	3.45	180	3.48	193	4.06	186	2.84	178	3.62	112	2.87	133	3.49	171	4.53	2203
Cluster-33515.19487	14.57	7.05	25	13.08	14.28	6.7	5	2.67	11.03	5.02	10.02	4.78	5	3.19	8.71	5.2	9	3.78	5	2.4	16.03	5.81	13	5.87	4	2.1	7.06	3.91	3.05	2.4	375
Cluster-33515.19488	50	1.31	57	1.73	64	1.49	42	1.25	44	1.05	36	1.02	31	0.93	43	1.32	32	0.75	34	0.87	67	1.25	38	0.94	32	1	26	0.83	25	0.81	1862
Cluster-33515.19492	40	0.45	39	0.51	59	0.58	134	1.7	147	1.49	159	1.92	171	2.17	182	2.38	191	1.92	205	2.24	201	1.59	192	2.03	132	1.76	169	2.31	131	1.79	3964
Cluster-33515.19498	130	2.61	161	3.74	140.59	2.5	61.34	1.4	109	1.98	84	1.82	90	2.06	79	1.86	105	1.89	104	2.04	164	2.33	78	1.48	127.99	3.06	115	2.81	73.1	1.8	2342
Cluster-33515.19500	16	3.67	14	3.58	27	5.73	193	49.52	90.58	19.18	183.13	43.24	245.23	69.06	238.01	65.65	272.69	55.32	391.57	88.62	711.95	119.1	499.02	107.63	894.99	233.15	798.76	216.19	497.04	162.08	474
Cluster-33515.19502	338	3.31	379	4.3	472	4.07	459	5.1	588	5.21	446	4.71	341	3.78	356	4.07	394	3.46	325.88	3.11	483	3.34	423	3.9	161	1.88	170	2.03	202	2.41	4492
Cluster-33515.19508	5	0.91	4	0.82	9	1.5	11	2.25	18	3.02	5	0.95	22	4.85	11	2.4	20	3.24	17	3.05	41	5.42	20	3.43	76	15.9	72	15.6	45	11.3	521
Cluster-33515.19519	625	21.48	485	19.26	779	23.76	565	22.04	709	22.13	596	22	564	22.2	532	21.44	668	20.57	601	20.2	778	18.97	598	19.38	446	18.19	425	17.77	465	19.85	1492
Cluster-33515.19520	104	2.11	91	2.14	119	2.13	190	4.37	162	2.98	235	5.13	145	3.35	166	3.93	249	4.52	328	6.49	432	6.19	424	8.1	389	9.38	494	12.2	481	11.98	2324
Cluster-33515.19521	36	1.94	43	2.66	47	2.25	71	4.33	98	4.8	72	4.14	62	3.85	47	2.97	86	4.14	121	6.37	162	6.2	118	5.99	191	12.14	158	10.31	140	9.49	1061
Cluster-33515.19524	32	6.33	25	5.55	33	6	15	3.33	12	2.19	15	3.08	13	3.13	21	4.98	32	5.61	33	6.44	28	4.02	24	4.47	7	1.58	19	4.46	9	2.48	503
Cluster-33515.19534	2.96	0.61	6.03	1.39	10	1.89	29.84	6.88	13.84	2.62	11.87	2.53	20.98	5.26	27.47	6.78	30.69	5.59	37.39	7.58	59.31	8.87	78.49	15.19	170.01	39.92	163.57	39.84	110.45	31.79	495
Cluster-33515.19540	85	1.65	58	1.31	84.12	1.45	65	1.44	106	1.87	61	1.28	102	2.26	99	2.25	147	2.57	118	2.24	209	2.88	105	1.93	162	3.76	167	3.96	171	4.09	2406
Cluster-33515.19549	24	3.06	13	1.88	17	1.96	18	2.59	15	1.75	8	1.07	10	1.51	3	0.45	22	2.5	17	2.13	20	1.83	11	1.32	10	1.48	10	1.53	5	0.85	619
Cluster-33515.19551	318	3.44	235	2.95	323	3.08	185	2.27	213	2.09	192	2.24	161	1.98	119	1.5	153	1.48	120	1.27	178	1.36	133	1.36	92	1.19	48	0.63	74	0.98	4091
Cluster-33515.19554	382	6.73	359.99	7.36	377	5.87	1488	29.79	2006.03	32.05	1450.14	27.55	1256.15	25.19	1342	27.66	1796.23	28.39	2478.73	42.68	2572.21	32.08	1808.09	30.05	1122	23.56	721.97	15.52	959.19	20.75	2626
Cluster-33515.19559	343	5.13	304	5.27	362	4.78	255	4.33	354	4.8	247	3.99	289	4.91	268	4.69	355	4.76	272	3.97	380	4.02	358	5.05	208	3.71	251.99	4.6	237	4.34	3041
Cluster-33515.19561	112	1.52	110	1.73	141	1.69	89	1.37	129	1.59	141	2.07	72	1.11	78	1.24	103	1.26	62	0.82	138	1.33	78	1	39	0.63	28	0.46	55	0.91	3317
Cluster-33515.19574	20	2.05	20	2.34	19	1.75	7	0.81	29.62	2.77	9	0.98	13	1.56	10	1.21	11	1.01	15	1.51	17.94	1.32	13	1.26	15	1.8	18.98	2.34	3.38	0.45	698
Cluster-33515.19580	79	1.04	97	1.49	114	1.33	43	0.65	57	0.68	57	0.81	48	0.72	41	0.63	45	0.53	89	1.15	104	0.97	64	0.8	27	0.43	23	0.37	40	0.65	3402
Cluster-33515.19584	500	4.92	428	4.89	589	5.11	363	4.06	455	4.06	429	4.56	429	4.79	434	4.99	594	5.24	434	4.17	587	4.08	456.37	4.23	331	3.89	424	5.09	300	3.6	4468
Cluster-33515.19591	391	9.67	305	8.73	533	11.67	322	9.04	368	8.25	376	10	343	9.67	324	9.38	444	9.84	214	5.17	370	6.48	293	6.83	75	2.21	114	3.43	136	4.15	1958
Cluster-33515.19595	1	0.42	4	1.85	1	0.41	5	2.35	5	1.99	5	2.11	1	0.55	1	0.52	5	1.85	7	2.95	15	4.75	7	2.78	24	11.17	21	10.28	15	10.12	388
Cluster-33515.19603	373	9.63	410	12.25	428.05	9.78	192	5.63	251.01	5.88	214	5.94	251	7.39	206.09	6.23	267	6.18	164	4.14	199	3.64	200	4.87	132	4.05	119.99	3.77	109	3.47	1888
Cluster-33515.19618	369	18.34	290	16.6	425	18.8	301	16.95	404	18.26	312	16.59	383	21.92	309	18.04	336	14.95	397	19.31	504	17.81	424	19.87	443	26.03	374	22.56	465	29.02	1124
Cluster-33515.19620	350	5.76	338	6.45	393	5.72	249	4.66	256	3.82	257	4.56	229	4.29	213	4.1	272	4.01	225	3.62	243	2.83	258	4	167	3.28	152	3.05	140	2.83	2791
Cluster-33515.1963	29	1.14	22	1	23	0.8	29	1.29	57.63	2.06	39	1.64	34	1.53	21	0.97	35	1.23	79	3.03	74	2.06	52	1.93	62	2.89	52	2.48	45	2.2	1343
[truncated: 30,973 more rows]
