# Supplementary material for: Dynamic mRNA and miRNA expression of the head during early development in bighead carp (Hypophthalmichthys nobilis)
Source: BMC Genomics. 2022 Mar 1;23:168. doi: 10.1186/s12864-022-08387-x (PMC8887032; doi:10.1186/s12864-022-08387-x)
Supplement: Supplementary file 4 — Additional file 4: Table S4. FPKM of differential expressed genes from RNA-Seq. [file 12864_2022_8387_MOESM4_ESM.xlsx]

## Sheet: Fpkm of genes
gene_id	Dph_1_1_Read_count	Dph_1_1_FPKM	Dph_1_2_Read_count	Dph_1_2_FPKM	Dph_1_3_Read_count	Dph_1_3_FPKM	Dph_3_1_Read_count	Dph_3_1_FPKM	Dph_3_2_Read_count	Dph_3_2_FPKM	Dph_3_3_Read_count	Dph_3_3_FPKM	Dph_5_1_Read_count	Dph_5_1_FPKM	Dph_5_2_Read_count	Dph_5_2_FPKM	Dph_5_3_Read_count	Dph_5_3_FPKM	Dph_15_1_Read_count	Dph_15_1_FPKM	Dph_15_2_Read_count	Dph_15_2_FPKM	Dph_15_3_Read_count	Dph_15_3_FPKM	Dph_30_1_Read_count	Dph_30_1_FPKM	Dph_30_2_Read_count	Dph_30_2_FPKM	Dph_30_3_Read_count	Dph_30_3_FPKM	Gene Length	NR GI	NR ID	NR Score	NR Evalue	NR Description	NT GI	NT ID	NT Score	NT Evalue	NT Description	KO ID	KO Name	KO Description	Http Link	Swissprot ID	Swissprot Score	Swissprot Evalue	Swissprot Description
Cluster-10127.1	85	0.85	56	0.65	72	0.64	146	1.67	159	1.45	137	1.49	127	1.45	105	1.23	127	1.15	129	1.27	187	1.33	150	1.42	83	1	84	1.03	104	1.28	4377	1555181	EEN52295.1	839	1.6e-86	hypothetical protein BRAFLDRAFT_65960 [Branchiostoma floridae]	XM_016497455.1	XM_016497455	1221	0	PREDICTED: Sinocyclocheilus anshuiensis melanopsin-A-like (LOC107696889), mRNA	K04255	OPN4, Rh2_7	r-opsin	http://www.genome.jp/dbget-bin/www_bget?ko:K04255	Q2KNE5	2296	6.8e-257	Melanopsin-A OS=Danio rerio GN=opn4a PE=2 SV=3
Cluster-10186.0	31.25	4.83	11.04	1.93	32.04	4.51	50.24	8.73	50.15	7.11	45.48	7.35	60.52	11.19	37.05	6.82	67.31	9.25	47.97	7.29	79.43	8.86	51.49	7.49	56	9.99	71.95	13.27	76.84	16.05	562	7870047	XP_015656045.1	755	1.1e-77	Trypanosoma cruzi [Leptomonas pyrrhocoris]	XM_015805432.1	XM_015805432	310	1.49098e-159	Leptomonas pyrrhocoris Trypanosoma cruzi mRNA	K02183	CALM	calmodulin	http://www.genome.jp/dbget-bin/www_bget?ko:K02183	P18061	755	4.2e-79	Calmodulin OS=Trypanosoma cruzi GN=CALA2 PE=3 SV=2
Cluster-10954.0	211.35	10.05	149.52	8.2	192.24	8.14	473.08	25.51	929.57	40.2	401.88	20.47	503.51	27.56	495.35	27.68	539.06	22.95	1012.96	47.15	1074.91	36.35	663.13	29.74	430.16	24.21	309.46	17.87	628.81	37.5	1161	7163681	KRY74796.1	1896	1.2e-209	Actin-5C [Trichinella pseudospiralis]	CR720534.2	CR720534	508	0	Tetraodon nigroviridis full-length cDNA	K05692	ACTB_G1	actin beta/gamma 1	http://www.genome.jp/dbget-bin/www_bget?ko:K05692	P12716	1883	1.4e-209	Actin, cytoplasmic OS=Pisaster ochraceus PE=3 SV=1
Cluster-11446.0	16.01	4.62	26.04	8.32	21	5.68	9.02	2.9	7	1.88	12.01	3.53	16	5.79	6	2.1	13	3.31	6	1.71	8	1.7	7.01	1.9	7	2.27	8.95	3.03	6	2.56	436	188779	CAE75646.1	654	4.6e-66	beta-tubulin [Paramecium tetraurelia]	GU133412.1	GU133412	206	7.38492e-102	Pythium helicoides strain STE-U6749 beta-tubulin gene, partial cds	K07375	TUBB	tubulin beta	http://www.genome.jp/dbget-bin/www_bget?ko:K07375	P33188	654	1.7e-67	Tubulin beta chain OS=Paramecium tetraurelia GN=bPT2 PE=3 SV=1
Cluster-12609.0	4	0.71	3.14	0.62	8	1.29	3.27	0.65	5	0.81	6	1.1	5	1.07	9	1.9	7	1.1	11.77	2.05	7.01	0.9	7	1.17	7	1.42	5.97	1.26	11	2.67	528	6744498	XP_014252362.1	607	1.6e-60	ras-related protein Rac1 [Cimex lectularius]	KR809443.1	KR809443	197	9.13943e-97	Ctenopharyngodon idella ras-related C3 botulinum toxin substrate 1 mRNA, complete cds	K04392	RAC1	Ras-related C3 botulinum toxin substrate 1	http://www.genome.jp/dbget-bin/www_bget?ko:K04392	Q6RUV5	606	7.6e-62	Ras-related C3 botulinum toxin substrate 1 OS=Rattus norvegicus GN=Rac1 PE=1 SV=1
Cluster-12876.0	48	8.34	83.07	16.27	62	9.86	89.01	17.39	104.74	16.74	95	17.21	51	10.69	59	12.26	83.99	12.97	60.91	10.43	81.04	10.21	77	12.61	32	6.4	30	6.21	18	4.29	532	212681	AAQ20043.1	691	2.9e-70	calmodulin [Pinctada fucata]	XM_018694615.1	XM_018694615	187	3.33727e-91	PREDICTED: Lates calcarifer calmodulin 2 (calm2), mRNA	K02183	CALM	calmodulin	http://www.genome.jp/dbget-bin/www_bget?ko:K02183	P11118	694	4.7e-72	Calmodulin OS=Euglena gracilis PE=1 SV=2
Cluster-1326.0	20.13	1.37	7.01	0.55	11.45	0.7	9.64	0.74	16.55	1.02	16.04	1.16	16	1.26	8.73	0.7	5.68	0.35	9.26	0.62	12.07	0.59	7.2	0.46	24.81	1.99	8.26	0.68	12.94	1.12	902	2612377	EGR33650.1	1475	6e-161	tubulin beta, putative [Ichthyophthirius multifiliis]	AF510209.1	AF510209	554	0	Uroleptus gallina beta-tubulin gene, complete cds	K07375	TUBB	tubulin beta	http://www.genome.jp/dbget-bin/www_bget?ko:K07375	P41352	1474	2.9e-162	Tubulin beta chain OS=Tetrahymena thermophila GN=BTU1 PE=1 SV=1
Cluster-13558.2	19	7.57	8	3.48	7	2.66	14.02	6.18	26	9.69	11	4.37	10	5.15	16	7.8	13	4.52	5.02	1.98	9	2.66	7	2.61	9	3.95	12.92	5.94	11.62	7.25	395	12095	AAC46966.1	665	2.2e-67	actin [Schistosoma mansoni]	DQ017265.1	DQ017265	256	1.06688e-129	Orientobilharzia turkestanicum actin mRNA, complete cds	K05692	ACTB_G1	actin beta/gamma 1	http://www.genome.jp/dbget-bin/www_bget?ko:K05692	P53471	665	8.1e-69	Actin-2 OS=Schistosoma mansoni PE=2 SV=1
Cluster-14084.0	127.23	38.86	37.69	12.71	74.19	21.3	98.91	33.65	86.33	24.51	125.79	39	48.11	18.51	78.03	28.93	111.98	30.11	93.62	28.3	146.11	32.88	123.77	35.51	58.49	20	81.58	29.11	35.06	15.98	428	6989046	KRX00222.1	486	1.4e-46	Histone-fold [Pseudocohnilembus persalinus]	XM_001696393.1	XM_001696393	160	2.69696e-76	Chlamydomonas reinhardtii strain CC-503 cw92 mt+	K11253	H3	histone H3	http://www.genome.jp/dbget-bin/www_bget?ko:K11253	P69150	485	6.6e-48	Histone H3 OS=Tetrahymena thermophila GN=HHT1 PE=1 SV=2
Cluster-15081.0	3.05	0.96	8.42	2.92	2.13	0.63	12.91	4.52	39.12	11.44	8.16	2.6	18.18	7.22	19.07	7.29	18.72	5.18	39.15	12.19	22.37	5.19	16.52	4.88	14.57	5.12	9.36	3.43	12.28	5.79	424	9642975	XP_018671078.1	430	4.2e-40	PREDICTED: myosin-6-like [Ciona intestinalis]	EF634486.1	EF634486	290	1.44491e-148	Ctenopharyngodon idella intermediate light meromyosin mRNA, partial cds	K17751	MYH6_7	myosin heavy chain 6/7	http://www.genome.jp/dbget-bin/www_bget?ko:K17751	Q90339	529	5.2e-53	Myosin heavy chain, fast skeletal muscle OS=Cyprinus carpio PE=2 SV=2
Cluster-15686.0	110.19	20.99	42.88	9.18	134.23	23.49	58.5	12.51	94.06	16.5	49.24	9.74	121.76	28.13	76.56	17.47	79.25	13.4	121.27	22.78	173.6	24.02	111.33	19.98	62.21	13.59	82.79	18.74	134.48	35.52	511	10752531	XP_022092298.1	229	1e-16	gamma-crystallin N-like [Acanthaster planci]	XM_016446765.1	XM_016446765	406	0	PREDICTED: Sinocyclocheilus anshuiensis gamma-crystallin M2-like (LOC107658269), mRNA	--	--	--	--	P48649	676	5.6e-70	Gamma-crystallin M2 OS=Chiloscyllium indicum GN=GM2 PE=2 SV=2
Cluster-16151.1	21	0.65	18	0.65	19	0.52	23	0.81	19	0.54	32	1.07	25	0.89	33	1.2	27	0.75	31	0.94	33	0.73	44	1.29	35	1.29	36	1.36	41	1.58	1619	--	--	--	--	--	LN590993.1	LN590993	263	5.99261e-133	Cyprinus carpio genome assembly common carp genome ,scaffold 000001070	--	--	--	--	--	--	--	--
Cluster-1653.0	43.6	15.15	11.88	4.53	19.72	6.49	24.41	9.42	39.54	12.81	41.3	14.45	20.91	9.26	36.18	15.32	34.35	10.47	25.04	8.62	37.26	9.58	40.02	13.04	25.97	10.02	43.96	17.75	19	10.09	411	6989046	KRX00222.1	481	5e-46	Histone-fold [Pseudocohnilembus persalinus]	XM_008426117.2	XM_008426117	120	4.4422e-54	PREDICTED: Poecilia reticulata histone H3.3 (LOC103474859), mRNA	K11253	H3	histone H3	http://www.genome.jp/dbget-bin/www_bget?ko:K11253	P69150	480	2.4e-47	Histone H3 OS=Tetrahymena thermophila GN=HHT1 PE=1 SV=2
Cluster-17019.1	16	0.34	26	0.63	21	0.39	43	1.03	48	0.91	37	0.84	60.5	1.45	60	1.47	89	1.67	134	2.75	147	2.18	113	2.24	208	5.2	267	6.83	236	6.09	2253	10931400	PAA46745.1	232	2e-16	hypothetical protein BOX15_Mlig017979g2 [Macrostomum lignano]	XM_016494598.1	XM_016494598	1101	0	PREDICTED: Sinocyclocheilus anshuiensis SH2 domain-containing protein 5-like (LOC107694878), mRNA	--	--	--	--	Q6ZV89	526	6.1e-52	SH2 domain-containing protein 5 OS=Homo sapiens GN=SH2D5 PE=1 SV=2
Cluster-1841.1	46	0.41	67	0.69	58	0.45	100	1	68	0.54	109	1.04	79	0.79	102	1.05	93	0.74	106	0.91	127	0.79	122	1.01	105	1.11	111	1.2	113	1.22	4951	10743675	XP_022082422.1	2299	9.3e-256	dermatan-sulfate epimerase-like protein [Acanthaster planci]	XM_016520837.1	XM_016520837	3034	0	PREDICTED: Sinocyclocheilus rhinocerous dermatan-sulfate epimerase-like protein (LOC107714854), mRNA	--	--	--	--	Q8IZU8	3702	0	Dermatan-sulfate epimerase-like protein OS=Homo sapiens GN=DSEL PE=2 SV=2
Cluster-18982.2	68	1.64	49	1.37	124	2.65	75	2.06	77	1.69	101	2.62	64	1.76	58	1.64	79	1.71	32	0.75	94	1.61	75	1.71	14	0.4	33	0.97	35	1.04	1998	8557276	XP_017152272.1	318	1.9e-26	PREDICTED: zinc finger protein 431-like isoform X2 [Drosophila miranda]	XM_019109254.1	XM_019109254	1329	0	PREDICTED: Cyprinus carpio PR/SET domain 6 (prdm6), mRNA	K20795	PRDM6	histone-lysine N-methyltransferase PRDM6	http://www.genome.jp/dbget-bin/www_bget?ko:K20795	A6QPM3	1928	1.5e-214	Putative histone-lysine N-methyltransferase PRDM6 OS=Bos taurus GN=PRDM6 PE=2 SV=1
Cluster-18982.4	12	2.18	11	2.25	15	2.49	16	3.26	16	2.67	13	2.45	11	2.41	15	3.26	18	2.9	3	0.54	17	2.24	4	0.68	3	0.62	5	1.08	2	0.5	522	--	--	--	--	--	LN590714.1	LN590714	72	2.77159e-27	Cyprinus carpio genome assembly common carp genome, scaffold: LG27, chromosome: 27	--	--	--	--	--	--	--	--
Cluster-19983.1	6	0.37	10	0.71	7	0.39	13	0.91	10	0.57	6	0.4	7	0.5	11	0.8	17	0.94	13	0.79	19	0.84	12	0.7	13	0.95	12	0.9	8	0.63	959	--	--	--	--	--	KC189244.1	KC189244	69	2.44084e-25	Hypophthalmichthys molitrix microsatellite Hysd626-2 sequence	--	--	--	--	--	--	--	--
Cluster-20222.0	41.96	1.84	12	0.61	29.39	1.15	32.5	1.62	23.56	0.94	31.91	1.5	14.62	0.74	21	1.08	41.61	1.64	33.67	1.45	24.55	0.77	33.05	1.37	31.64	1.64	33.46	1.78	16.09	0.88	1233	--	--	--	--	--	JX499417.1	JX499417	198	6.16054e-97	Hypophthalmichthys molitrix microsatellite Hysd748-1 sequence	--	--	--	--	--	--	--	--
Cluster-20693.0	3	1.38	5.81	2.9	1.09	0.49	2.63	1.34	1	0.43	5	2.27	5	3.01	4	2.26	2	0.8	1	0.46	3	1.03	3	1.29	1	0.5	2	1.06	2	1.48	380	--	--	--	--	--	KM272060.1	KM272060	110	1.48145e-48	Culter alburnus clone Cal102 microsatellite sequence	--	--	--	--	--	--	--	--
Cluster-21605.0	35.65	35.53	31.55	32.79	35.14	35.83	33.17	35.78	35.5	34.13	22.83	21.15	21.34	29.96	28.51	35.75	44.18	36.53	36.86	36.15	46.87	35.51	39.69	36.03	57.63	59.15	51.75	57.38	39.26	71.53	321	--	--	--	--	--	--	--	--	--	--	--	--	--	--	--	--	--	--
Cluster-22346.0	1	0.41	5.34	2.38	4	1.57	2	0.91	1.7	0.65	6.25	2.55	1.22	0.65	7.02	3.52	7.17	2.56	3.95	1.6	8.08	2.46	5.25	2.01	6.95	3.13	2	0.95	9.18	5.92	392	--	--	--	--	--	--	--	--	--	--	--	--	--	--	--	--	--	--
Cluster-23065.0	42	0.86	29	0.69	63.05	1.14	73	1.7	56	1.04	67	1.48	52	1.21	68	1.63	74	1.36	98	1.96	120.96	1.75	157	3.03	76	1.85	64	1.6	76	1.91	2304	--	--	--	--	--	LN593165.1	LN593165	205	1.49759e-100	Cyprinus carpio genome assembly common carp genome ,scaffold 000000362	--	--	--	--	--	--	--	--
Cluster-23136.0	5	0.38	4	0.35	5	0.34	9	0.77	12	0.83	9	0.73	7	0.62	9	0.8	11	0.74	16	1.19	20	1.08	10	0.71	8	0.71	13	1.19	14	1.36	840	2255692	CBY31787.1	206	7.9e-14	unnamed protein product [Oikopleura dioica]	LN590707.1	LN590707	312	1.75946e-160	Cyprinus carpio genome assembly common carp genome, scaffold: LG30, chromosome: 30	K00933	E2.7.3.2	creatine kinase	http://www.genome.jp/dbget-bin/www_bget?ko:K00933	P24722	253	1e-20	Creatine kinase, testis isozyme OS=Oncorhynchus mykiss GN=tck1 PE=2 SV=1
Cluster-23143.0	15	0.47	26	0.95	32	0.9	98	3.52	104	2.99	123	4.19	179	6.48	184	6.83	220	6.24	272	8.42	480	10.78	296	8.84	353	13.27	495	19.07	478	18.76	1594	--	--	--	--	--	LN591193.1	LN591193	742	0	Cyprinus carpio genome assembly common carp genome ,scaffold 000028938	--	--	--	--	--	--	--	--
Cluster-23385.1	60	1.04	42	0.84	48	0.73	38	0.75	54	0.85	61	1.14	47	0.92	42	0.85	65	1.01	58	0.98	83	1.01	82	1.34	56	1.15	52	1.1	63	1.34	2672	9926426	XP_019644287.1	690	1.9e-69	PREDICTED: sideroflexin-5-like isoform X1 [Branchiostoma belcheri]	LN594965.1	LN594965	623	0	Cyprinus carpio genome assembly common carp genome ,scaffold 000001460	--	--	--	--	Q8CFD0	764	1.8e-79	Sideroflexin-5 OS=Rattus norvegicus GN=Sfxn5 PE=2 SV=1
Cluster-23493.0	55	1.58	25	0.83	56	1.43	57	1.86	89	2.33	73	2.26	71	2.34	53	1.79	68	1.75	116	3.27	155	3.16	116	3.15	70	2.4	64	2.24	60	2.14	1723	--	--	--	--	--	XM_016515318.1	XM_016515318	113	1.54801e-49	PREDICTED: Sinocyclocheilus rhinocerous myelin protein zero like 2 (mpzl2), mRNA	--	--	--	--	O60487	232	5.8e-18	Myelin protein zero-like protein 2 OS=Homo sapiens GN=MPZL2 PE=1 SV=1
Cluster-23727.0	17	0.82	15	0.83	18	0.77	19	1.04	22	0.96	32	1.65	17	0.94	24	1.36	44	1.9	16	0.75	28	0.96	22	1	15	0.85	17	0.99	8	0.48	1150	--	--	--	--	--	XM_016527181.1	XM_016527181	99	6.19774e-42	PREDICTED: Sinocyclocheilus rhinocerous growth arrest-specific protein 7-like (LOC107719691), mRNA	K18618	GAS7	growth arrest-specific protein 7	http://www.genome.jp/dbget-bin/www_bget?ko:K18618	O55148	186	8.3e-13	Growth arrest-specific protein 7 OS=Rattus norvegicus GN=Gas7 PE=2 SV=2
Cluster-23973.0	25	3.13	6	0.85	7	0.79	7	0.99	17	1.95	23	3.03	21	3.11	11	1.63	17	1.9	21	2.58	27	2.43	18	2.12	27	3.93	16	2.4	21	3.48	625	--	--	--	--	--	LN590993.1	LN590993	175	1.85572e-84	Cyprinus carpio genome assembly common carp genome ,scaffold 000001070	--	--	--	--	--	--	--	--
Cluster-23982.0	17	4.45	3	0.87	23	5.62	14	4.1	5	1.21	10	2.68	6	1.95	6	1.9	8	1.85	4	1.04	4	0.77	3	0.74	8	2.37	6	1.85	3	1.14	451	--	--	--	--	--	KT695790.1	KT695790	94	1.39545e-39	Megalobrama amblycephala clone BAC BSB28A7 genomic sequence	--	--	--	--	--	--	--	--
Cluster-23982.1	47	2.02	22	1.09	72	2.75	32	1.56	14	0.55	33	1.52	14	0.69	21	1.06	22	0.85	26	1.09	33	1.01	12	0.49	11	0.56	15	0.78	14	0.75	1252	--	--	--	--	--	LN590710.1	LN590710	257	9.96629e-130	Cyprinus carpio genome assembly common carp genome, scaffold: LG26, chromosome: 26	--	--	--	--	--	--	--	--
Cluster-23985.0	12.97	10.38	12	10.12	9.37	7.54	24.17	21.02	29.76	22.77	17	12.87	46.9	51.91	32.06	32.07	34.82	23.49	17	13.43	12	7.27	16.02	11.78	24.48	20.48	13	11.65	8.37	11.88	335	--	--	--	--	--	--	--	--	--	--	--	--	--	--	--	--	--	--
Cluster-23985.3	11	15.15	9	12.74	8	11.53	8	11.85	4	5.38	5	6.23	6	11.87	8	13.96	4	4.45	14	18.81	8	8.38	9	11.1	6.08	8.44	1	1.52	4	10.41	303	--	--	--	--	--	LN590691.1	LN590691	39	3.3916e-09	Cyprinus carpio genome assembly common carp genome, scaffold: LG8, chromosome: 8	--	--	--	--	--	--	--	--
Cluster-24027.0	195.35	5.41	135	4.33	218	5.35	126	3.96	172	4.32	134	3.99	132	4.18	110	3.57	158	3.92	83	2.25	120	2.36	137	3.58	20	0.66	17	0.57	13	0.45	1779	11337060	XP_022801438.1	224	1.4e-15	uncharacterized protein LOC111339118 [Stylophora pistillata]	XM_016495421.1	XM_016495421	489	0	PREDICTED: Sinocyclocheilus anshuiensis uncharacterized LOC107695487 (LOC107695487), transcript variant X2, mRNA	--	--	--	--	--	--	--	--
Cluster-24095.0	4	1.44	2	0.79	5	1.7	3	1.2	1	0.33	6	2.16	2	0.92	10	4.38	6	1.89	2	0.71	10	2.66	5	1.68	1	0.4	3	1.25	1	0.55	407	--	--	--	--	--	--	--	--	--	--	--	--	--	--	--	--	--	--
Cluster-24256.0	24.99	0.71	15	0.49	19	0.48	22	0.71	22	0.56	24	0.73	14	0.45	17	0.56	24	0.61	39	1.08	62	1.24	48	1.28	45	1.51	20	0.69	26	0.91	1749	4183084	XP_006824865.1	384	3.8e-34	PREDICTED: potassium channel subfamily K member 18-like [Saccoglossus kowalevskii]	XM_016558598.1	XM_016558598	613	0	PREDICTED: Sinocyclocheilus rhinocerous potassium channel subfamily K member 18-like (LOC107744783), mRNA	K20007	KCNK18, K2P18.1	potassium channel subfamily K member 18	http://www.genome.jp/dbget-bin/www_bget?ko:K20007	Q6VV64	491	5.4e-48	Potassium channel subfamily K member 18 OS=Mus musculus GN=Kcnk18 PE=1 SV=1
Cluster-24257.0	4	1.41	2	0.77	2	0.67	2	0.78	4	1.32	5	1.78	6	2.71	1	0.43	4	1.24	1	0.35	7	1.83	2	0.66	5	1.96	2	0.82	6	3.25	409	--	--	--	--	--	LN590942.1	LN590942	41	3.64037e-10	Cyprinus carpio genome assembly common carp genome ,scaffold 000000867	--	--	--	--	--	--	--	--
Cluster-24495.0	186.77	14.91	189.14	17.3	220.04	15.75	146.38	13.22	178.09	12.97	114.04	9.68	155.62	14.48	166.52	15.69	163.13	11.64	173.76	13.6	192.4	10.98	205.75	15.49	120.29	11.28	120.97	11.67	127.14	13.02	812	7950546	AMQ26208.1	666	3.5e-67	Rac1 [Litopenaeus vannamei]	KR809443.1	KR809443	336	7.73566e-174	Ctenopharyngodon idella ras-related C3 botulinum toxin substrate 1 mRNA, complete cds	K04392	RAC1	Ras-related C3 botulinum toxin substrate 1	http://www.genome.jp/dbget-bin/www_bget?ko:K04392	P62998	689	2.8e-71	Ras-related C3 botulinum toxin substrate 1 OS=Bos taurus GN=RAC1 PE=1 SV=1
Cluster-24638.0	5	1.39	5	1.54	7	1.82	6	1.86	2	0.51	5	1.42	6	2.08	5	1.68	14	3.43	9	2.47	12	2.45	11	2.87	4.05	1.26	2	0.65	5	2.04	442	--	--	--	--	--	KC189181.1	KC189181	82	6.39735e-33	Hypophthalmichthys molitrix microsatellite Hysd1237-1 sequence	--	--	--	--	--	--	--	--
Cluster-24687.0	97	1.8	132	2.85	118	1.94	65	1.37	88	1.48	66	1.32	66	1.4	70	1.52	102	1.7	119	2.16	163	2.15	122	2.14	81	1.8	92	2.09	95	2.17	2503	1568822	EEN65936.1	707	1.9e-71	hypothetical protein BRAFLDRAFT_85874 [Branchiostoma floridae]	XM_016467684.1	XM_016467684	1135	0	PREDICTED: Sinocyclocheilus anshuiensis peroxisomal leader peptide-processing protease-like (LOC107673878), transcript variant X1, mRNA	K23012	TYSND1	peroxisomal leader peptide-processing protease	http://www.genome.jp/dbget-bin/www_bget?ko:K23012	Q2T9J0	913	9.1e-97	Peroxisomal leader peptide-processing protease OS=Homo sapiens GN=TYSND1 PE=1 SV=3
Cluster-25089.0	2	0.51	5	1.42	3	0.71	4	1.14	11	2.6	5	1.31	8	2.54	7	2.16	11	2.48	17	4.3	24	4.49	15	3.61	12	3.47	11	3.31	11	4.07	455	--	--	--	--	--	JX499432.1	JX499432	95	3.91707e-40	Hypophthalmichthys molitrix microsatellite Hysd735-1 sequence	--	--	--	--	--	--	--	--
Cluster-25178.1	27	1.02	36	1.57	36	1.21	83	3.56	91	3.13	106	4.3	78	3.38	78	3.46	117	3.96	37	1.37	66	1.77	64	2.28	11	0.49	15	0.69	9	0.42	1383	5366527	XP_011421854.1	285	9e-23	PREDICTED: tetraspanin-4 [Crassostrea gigas]	XM_016542746.1	XM_016542746	562	0	PREDICTED: Sinocyclocheilus rhinocerous tetraspanin-1-like (LOC107731622), mRNA	K17348	TSPAN1	tetraspanin-1	http://www.genome.jp/dbget-bin/www_bget?ko:K17348	Q3T0S3	567	6.6e-57	Tetraspanin-1 OS=Bos taurus GN=TSPAN1 PE=2 SV=1
Cluster-25295.0	96	0.97	91	1.07	94	0.84	225	2.58	197	1.8	194	2.11	184	2.11	175	2.06	223	2.02	212	2.09	346	2.47	245	2.33	102	1.23	92	1.13	80	0.99	4362	9861086	XP_019543495.1	591	9.3e-58	PREDICTED: tyramine receptor 1 [Aedes albopictus]	XM_016517749.1	XM_016517749	1326	0	PREDICTED: Sinocyclocheilus rhinocerous alpha-2B adrenergic receptor (LOC107712484), mRNA	K04139	ADRA2B	adrenergic receptor alpha-2B	http://www.genome.jp/dbget-bin/www_bget?ko:K04139	Q90WY5	2084	2.6e-232	Alpha-2B adrenergic receptor OS=Danio rerio GN=adra2b PE=3 SV=1
Cluster-25589.0	20	0.54	23	0.72	14	0.33	22	0.67	35	0.85	23	0.67	22	0.68	17	0.54	38	0.92	33	0.87	23	0.44	25	0.63	36	1.15	21	0.69	21	0.7	1823	9921182	XP_019638449.1	561	1.2e-54	PREDICTED: uncharacterized protein LOC109480661 [Branchiostoma belcheri]	XM_019083453.1	XM_019083453	1047	0	PREDICTED: Cyprinus carpio ankyrin repeat and SOCS box containing 4 (asb4), mRNA	K10326	ASB4	ankyrin repeat and SOCS box protein 4	http://www.genome.jp/dbget-bin/www_bget?ko:K10326	Q9Y574	1345	5.3e-147	Ankyrin repeat and SOCS box protein 4 OS=Homo sapiens GN=ASB4 PE=2 SV=1
Cluster-25603.0	15	1.37	5	0.52	16	1.32	9	0.93	12	1	9	0.87	6	0.64	11	1.19	8	0.65	10	0.9	11	0.72	7	0.6	7	0.75	6	0.66	12	1.42	746	--	--	--	--	--	LN590682.1	LN590682	246	7.5984e-124	Cyprinus carpio genome assembly common carp genome, scaffold: LG21, chromosome: 21	--	--	--	--	--	--	--	--
Cluster-25610.0	9	0.93	8	0.95	7	0.65	8	0.94	6	0.57	6	0.66	4	0.49	8	0.98	7	0.65	7	0.71	8	0.6	7	0.68	11.37	1.38	9	1.12	3	0.41	693	--	--	--	--	--	LN590678.1	LN590678	204	1.56603e-100	Cyprinus carpio genome assembly common carp genome, scaffold: LG28, chromosome: 28	--	--	--	--	--	--	--	--
Cluster-25699.0	10	0.58	13	0.86	24	1.24	18	1.18	17	0.89	21	1.3	15	1	18	1.22	29	1.5	27	1.53	29	1.19	22	1.2	18	1.23	19	1.33	22	1.6	1009	--	--	--	--	--	LN591249.1	LN591249	371	0	Cyprinus carpio genome assembly common carp genome ,scaffold 000029040	--	--	--	--	--	--	--	--
Cluster-25702.0	27	1.16	24	1.19	14	0.53	15	0.73	15	0.59	15.98	0.74	20	0.99	13	0.66	29	1.11	19	0.8	29	0.88	10	0.4	33.99	1.73	28	1.46	23	1.23	1254	--	--	--	--	--	LN591220.1	LN591220	194	1.04895e-94	Cyprinus carpio genome assembly common carp genome ,scaffold 000028989	--	--	--	--	--	--	--	--
Cluster-25706.0	57	1.06	45	0.97	64	1.05	28	0.59	56	0.94	38	0.76	45	0.95	57	1.24	72	1.2	49	0.89	91	1.19	55	0.96	26	0.57	43	0.97	30	0.68	2512	10369882	XP_020903142.1	267	2e-20	uncharacterized protein LOC110241604 [Exaiptasia pallida]	XM_016452207.1	XM_016452207	1177	0	PREDICTED: Sinocyclocheilus anshuiensis protein Lines homolog 1-like (LOC107662257), transcript variant X3, mRNA	K22533	LINS1	protein Lines	http://www.genome.jp/dbget-bin/www_bget?ko:K22533	Q8NG48	693	2.9e-71	Protein Lines homolog OS=Homo sapiens GN=LINS PE=2 SV=2
Cluster-25748.0	69	2.38	70	2.79	98	3	45	1.76	62	1.94	63.27	2.35	57	2.25	41	1.66	68	2.1	53	1.79	82	2.01	44	1.43	22	0.9	14	0.59	11	0.47	1487	--	--	--	--	--	LN590688.1	LN590688	237	1.56008e-118	Cyprinus carpio genome assembly common carp genome, scaffold: LG48, chromosome: 48	--	--	--	--	--	--	--	--
Cluster-25787.0	56	3.88	36	2.86	101	6.25	89	6.97	126	7.95	79	5.83	42	3.37	58	4.73	86	5.32	46	3.12	94	4.64	48	3.13	10	0.81	4	0.34	11	0.97	891	--	--	--	--	--	LN595512.1	LN595512	691	0	Cyprinus carpio genome assembly common carp genome ,scaffold 000003003	--	--	--	--	--	--	--	--
Cluster-25900.0	8	0.31	8	0.35	10	0.34	8	0.35	10	0.35	15	0.62	10	0.44	15	0.67	10	0.34	17	0.64	35	0.95	25	0.9	57	2.58	38	1.77	36	1.71	1372	--	--	--	--	--	LN590708.1	LN590708	99	7.43173e-42	Cyprinus carpio genome assembly common carp genome, scaffold: LG39, chromosome: 39	--	--	--	--	--	--	--	--
Cluster-26156.1	91	2.04	86	2.23	105	2.08	93	2.37	81	1.65	97	2.34	96	2.45	103	2.7	92	1.85	88	1.93	129	2.05	109	2.3	75	2	85	2.32	94	2.6	2128	10757556	XP_022097884.1	728	5.9e-74	DNA repair protein RAD51 homolog 2-like isoform X1 [Acanthaster planci]	XM_016539439.1	XM_016539439	672	0	PREDICTED: Sinocyclocheilus rhinocerous RAD51 paralog B (rad51b), transcript variant X4, mRNA	K10869	RAD51L1, RAD51B	RAD51-like protein 1	http://www.genome.jp/dbget-bin/www_bget?ko:K10869	O15315	796	2.8e-83	DNA repair protein RAD51 homolog 2 OS=Homo sapiens GN=RAD51B PE=1 SV=2
Cluster-26314.0	121	4.37	136	5.67	181	5.8	115	4.71	167	5.47	91	3.53	87	3.6	79	3.34	123	3.98	113	3.99	164	4.2	128	4.36	53	2.27	35	1.54	32	1.44	1435	162819	BAC76023.1	685	3.9e-69	opsin [Branchiostoma belcheri]	XM_016272145.1	XM_016272145	880	0	PREDICTED: Sinocyclocheilus grahami visual pigment-like receptor peropsin (LOC107585226), transcript variant X1, mRNA	K04253	RRH	visual pigment-like receptor peropsin	http://www.genome.jp/dbget-bin/www_bget?ko:K04253	O14718	1260	3e-137	Visual pigment-like receptor peropsin OS=Homo sapiens GN=RRH PE=1 SV=1
Cluster-26392.0	13	0.58	12	0.62	14	0.55	13	0.66	15	0.61	21	1	23	1.18	34	1.78	43	1.72	57	2.49	114	3.61	99	4.16	185	9.76	196	10.61	170	9.48	1219	--	--	--	--	--	XM_019066812.1	XM_019066812	299	4.35435e-153	PREDICTED: Cyprinus carpio lymphocyte antigen 86-like (LOC109049120), mRNA	--	--	--	--	O88188	244	1.7e-19	Lymphocyte antigen 86 OS=Mus musculus GN=Ly86 PE=1 SV=1
Cluster-26587.0	38	2.19	25	1.66	46	2.37	46	3	81	4.25	32	1.97	39	2.6	57	3.87	47	2.42	54	3.05	88	3.61	35	1.9	76	5.17	58	4.05	47	3.42	1010	--	--	--	--	--	LN590960.1	LN590960	116	1.92183e-51	Cyprinus carpio genome assembly common carp genome ,scaffold 000000947	--	--	--	--	--	--	--	--
Cluster-26612.0	21	1.6	17	1.49	28	1.92	42	3.63	63	4.39	55	4.47	63	5.6	46	4.15	79	5.4	67	5.02	113	6.17	84	6.05	33	2.96	5	0.46	9	0.88	835	--	--	--	--	--	XM_016513099.1	XM_016513099	357	0	PREDICTED: Sinocyclocheilus rhinocerous somatostatin-2-like (LOC107708790), mRNA	--	--	--	--	Q9W7E9	149	1.2e-08	Somatostatin-2 OS=Protopterus annectens GN=sst2 PE=3 SV=1
Cluster-26642.0	146.91	4.86	97	3.71	147	4.32	63	2.37	101	3.03	79	2.81	59	2.24	75	2.91	79	2.34	83.99	2.72	113	2.65	104	3.25	38	1.49	41	1.65	55	2.26	1538	2967545	XP_003730547.1	273	2.5e-21	PREDICTED: serine..threonine-protein phosphatase 6 regulatory ankyrin repeat subunit A-like [Strongylocentrotus purpuratus]	XM_016570379.1	XM_016570379	497	0	PREDICTED: Sinocyclocheilus rhinocerous ankyrin repeat domain-containing protein 16-like (LOC107754065), transcript variant X1, mRNA	--	--	--	--	Q499M5	586	4.6e-59	Ankyrin repeat domain-containing protein 16 OS=Rattus norvegicus GN=Ankrd16 PE=2 SV=1
Cluster-26810.0	7	2.49	7.03	2.75	7	2.37	6.01	2.38	3	1	11.04	3.95	5.01	2.28	13.19	5.73	13.03	4.07	9	3.17	13.92	3.67	12.79	4.27	8	3.16	9.01	3.72	6	3.28	408	4832839	XP_009053491.1	143	7.7e-07	hypothetical protein LOTGIDRAFT_89258, partial [Lottia gigantea]	KT695792.1	KT695792	166	1.18268e-79	Megalobrama amblycephala clone BAC BSB29A7 genomic sequence	--	--	--	--	--	--	--	--
Cluster-26844.0	38	1.66	9	0.45	17	0.66	42	2.08	49	1.95	57	2.67	37	1.86	23	1.18	59	2.31	83	3.55	95	2.95	49	2.02	7	0.36	19	1.01	16	0.87	1237	10842483	XP_022198222.1	376	2.2e-33	homeotic protein antennapedia-like isoform X1 [Nilaparvata lugens]	XM_016271946.1	XM_016271946	714	0	PREDICTED: Sinocyclocheilus grahami homeobox protein Hox-B7a-like (LOC107585088), mRNA	K09307	HOX_7	homeobox protein HoxA/B7	http://www.genome.jp/dbget-bin/www_bget?ko:K09307	Q8AWY9	961	1.2e-102	Homeobox protein Hox-B7a OS=Danio rerio GN=hoxb7a PE=2 SV=1
Cluster-26968.0	32	3.5	27	3.36	29	2.86	22	2.71	24	2.4	28	3.23	23	2.96	19	2.46	25	2.44	22	2.36	35	2.74	20	2.06	18	2.29	15	1.97	12	1.72	673	--	--	--	--	--	LN590678.1	LN590678	259	4.04653e-131	Cyprinus carpio genome assembly common carp genome, scaffold: LG28, chromosome: 28	--	--	--	--	--	--	--	--
Cluster-27031.0	16.72	15.36	8.71	8.38	27.73	25.9	12.99	12.94	14	12.37	22.47	19.32	7.58	9.75	8.75	10.09	18.7	14.34	6.01	5.44	10.32	7.2	10.55	8.86	8	7.61	8	8.2	3.1	5.15	326	--	--	--	--	--	FP325357.5	FP325357	200	1.16547e-98	Zebrafish DNA sequence from clone CH1073-480C21 in linkage group 3, complete sequence	--	--	--	--	--	--	--	--
Cluster-27191.0	47	1.12	56	1.55	70	1.48	46	1.25	56	1.21	39	1	74	2.02	59	1.65	92	1.97	71	1.66	63	1.07	41	0.92	25	0.71	23	0.67	28	0.83	2014	6410128	XP_013379748.1	417	6.4e-38	DNA-directed RNA polymerase III subunit RPC7-like [Lingula anatina]	XM_016537320.1	XM_016537320	579	0	PREDICTED: Sinocyclocheilus rhinocerous DNA-directed RNA polymerase III subunit RPC7-like (LOC107724664), transcript variant X1, mRNA	K03024	RPC7, POLR3G	DNA-directed RNA polymerase III subunit RPC7	http://www.genome.jp/dbget-bin/www_bget?ko:K03024	Q8R0C0	499	7.4e-49	DNA-directed RNA polymerase III subunit RPC7-like OS=Mus musculus GN=Polr3gl PE=2 SV=2
Cluster-27591.0	11.23	1.74	9	1.58	6	0.85	8	1.4	6	0.85	13	2.11	6	1.11	7	1.29	12	1.65	3	0.46	8	0.9	7	1.02	10	1.79	10	1.85	7	1.47	561	--	--	--	--	--	LN590695.1	LN590695	126	2.8687e-57	Cyprinus carpio genome assembly common carp genome, scaffold: LG23, chromosome: 23	--	--	--	--	--	--	--	--
Cluster-27751.0	46	3.69	41	3.77	54	3.89	39	3.54	61	4.47	60	5.12	40	3.74	24	2.27	47	3.37	25	1.97	34	1.95	30	2.27	9	0.85	6	0.58	4	0.41	809	--	--	--	--	--	LN593265.1	LN593265	145	1.15647e-67	Cyprinus carpio genome assembly common carp genome ,scaffold 000016116	--	--	--	--	--	--	--	--
Cluster-28023.0	176	3.1	162	3.3	39	0.61	215	4.3	220	3.51	160	3.03	185	3.7	70	1.44	572	9.02	168	2.89	136	1.69	71	1.18	58	1.22	60	1.29	153	3.3	2631	1552285	EEN49399.1	822	9.2e-85	hypothetical protein BRAFLDRAFT_206726 [Branchiostoma floridae]	XM_016561351.1	XM_016561351	1246	0	PREDICTED: Sinocyclocheilus rhinocerous diacylglycerol O-acyltransferase 2 (LOC107746984), mRNA	K11160	DGAT2	diacylglycerol O-acyltransferase 2	http://www.genome.jp/dbget-bin/www_bget?ko:K11160	Q4V9F0	1684	3.8e-186	Diacylglycerol O-acyltransferase 2 OS=Danio rerio GN=dgat2 PE=2 SV=1
Cluster-28029.0	24	1.25	26	1.55	42	1.94	71	4.18	91	4.3	60	3.33	99	5.92	86	5.25	78	3.62	40	2.03	112	4.14	74	3.62	12	0.74	8	0.5	30	1.96	1089	--	--	--	--	--	XM_016483309.1	XM_016483309	535	0	PREDICTED: Sinocyclocheilus anshuiensis neurotensin (nts), mRNA	K05235	NTS	neurotensin	http://www.genome.jp/dbget-bin/www_bget?ko:K05235	P01156	210	1.3e-15	Neurotensin/neuromedin N OS=Bos taurus GN=NTS PE=1 SV=3
Cluster-28175.0	73	6.71	108	11.35	91	7.52	88	9.14	99	8.31	123	11.99	99	10.65	76	8.26	123	10.1	100	9.02	129	8.49	112	9.71	105	11.31	94	10.42	75	8.92	744	1705638	XP_002598164.1	184	2.5e-11	hypothetical protein BRAFLDRAFT_123313 [Branchiostoma floridae]	LN596307.1	LN596307	249	1.62858e-125	Cyprinus carpio genome assembly common carp genome ,scaffold 000001177	K11877	PSMG3, PAC3	proteasome assembly chaperone 3	http://www.genome.jp/dbget-bin/www_bget?ko:K11877	Q9CZH3	208	1.5e-15	Proteasome assembly chaperone 3 OS=Mus musculus GN=Psmg3 PE=1 SV=1
Cluster-28271.0	29	11.65	21.96	9.62	8	3.08	22	9.79	16	6.02	8	3.21	12	6.24	10	4.92	9	3.16	10	3.98	6	1.79	4	1.5	19	8.4	8	3.71	26	16.41	394	--	--	--	--	--	CP014546.1	CP014546	391	0	Pseudomonas azotoformans strain S4, complete genome	--	--	--	--	--	--	--	--
Cluster-28385.0	16	0.39	19	0.54	37	0.8	33	0.91	37	0.82	34	0.89	21	0.58	24	0.69	31	0.68	51	1.22	47	0.81	38	0.87	33.97	0.99	20	0.59	27	0.81	1980	4181711	XP_006823573.1	1041	2.8e-110	PREDICTED: Protein ADP-ribosylarginine hydrolase-like [Saccoglossus kowalevskii]	XM_016507588.1	XM_016507588	730	0	PREDICTED: Sinocyclocheilus anshuiensis ADP-ribosylarginine hydrolase (adprh), mRNA	K01245	ADPRH	ADP-ribosylarginine hydrolase	http://www.genome.jp/dbget-bin/www_bget?ko:K01245	P54922	882	2.8e-93	[Protein ADP-ribosylarginine] hydrolase OS=Homo sapiens GN=ADPRH PE=1 SV=1
Cluster-28498.0	22	0.55	36	1.04	38	0.84	30	0.85	33	0.75	38	1.02	24	0.68	37	1.08	32	0.72	80	1.95	88	1.56	90	2.12	188	5.58	184	5.6	211	6.5	1941	9896339	XP_019615791.1	1393	4.2e-151	PREDICTED: synaptic vesicle 2-related protein-like isoform X2 [Branchiostoma belcheri]	XM_016531949.1	XM_016531949	1030	0	PREDICTED: Sinocyclocheilus rhinocerous synaptic vesicle 2-related protein-like (LOC107723362), mRNA	--	--	--	--	Q2XWK0	1599	2e-176	Synaptic vesicle 2-related protein OS=Xenopus laevis GN=svop PE=2 SV=1
Cluster-28516.0	66	1.44	58	1.46	76	1.47	91	2.25	146	2.89	109	2.56	122	3.03	90	2.3	119	2.32	97	2.07	143	2.21	127	2.61	21	0.54	18	0.48	31	0.83	2181	10738345	XP_022092042.1	884	4.9e-92	potassium voltage-gated channel subfamily B member 1-like isoform X1 [Acanthaster planci]	XM_016508645.1	XM_016508645	1301	0	PREDICTED: Sinocyclocheilus rhinocerous potassium voltage-gated channel subfamily F member 1-like (LOC107705381), mRNA	K04899	KCNF1, KV5.1	potassium voltage-gated channel subfamily F member 1	http://www.genome.jp/dbget-bin/www_bget?ko:K04899	Q7TSH7	1712	1.8e-189	Potassium voltage-gated channel subfamily F member 1 OS=Mus musculus GN=Kcnf1 PE=2 SV=1
Cluster-28519.0	43.12	0.93	26.99	0.68	50.83	0.97	29.33	0.72	45.27	0.89	41.07	0.96	53.3	1.31	44.47	1.12	65.01	1.26	66.1	1.4	75.46	1.15	63.02	1.28	18.93	0.49	15.53	0.41	31	0.82	2197	--	--	--	--	--	LN597195.1	LN597195	188	4.02395e-91	Cyprinus carpio genome assembly common carp genome ,scaffold 000009315	--	--	--	--	--	--	--	--
Cluster-28565.0	34	0.98	20	0.67	30	0.76	46	1.5	64	1.67	61	1.89	39	1.28	46	1.55	44	1.13	29	0.82	37	0.75	36	0.98	13	0.44	15	0.53	11	0.39	1725	7040462	KRX51638.1	1202	5.2e-129	Aquaporin-3 [Trichinella sp. T6]	XM_016549521.1	XM_016549521	1042	0	PREDICTED: Sinocyclocheilus rhinocerous aquaporin-3-like (LOC107737882), mRNA	K09876	AQP3	aquaporin-3	http://www.genome.jp/dbget-bin/www_bget?ko:K09876	Q08DE6	1060	5.6e-114	Aquaporin-3 OS=Bos taurus GN=AQP3 PE=2 SV=1
Cluster-28583.0	90	1.52	78	1.53	102	1.52	65	1.25	53	0.81	46	0.84	62	1.19	48	0.95	76	1.15	53	0.88	52	0.62	50	0.8	26	0.52	30	0.62	31	0.64	2724	9921041	XP_019638294.1	283	3e-22	PREDICTED: low-density lipoprotein receptor class A domain-containing protein 4-like [Branchiostoma belcheri]	XM_016275744.1	XM_016275744	1786	0	PREDICTED: Sinocyclocheilus grahami low-density lipoprotein receptor class A domain-containing protein 4-like (LOC107587810), transcript variant X1, mRNA	--	--	--	--	O15165	812	5.1e-85	Low-density lipoprotein receptor class A domain-containing protein 4 OS=Homo sapiens GN=LDLRAD4 PE=1 SV=1
Cluster-28583.2	20	3.85	19	4.11	21	3.71	11	2.37	10	1.77	3	0.6	5	1.17	4	0.92	7	1.19	16	3.03	8	1.12	5	0.91	7	1.54	4	0.91	13	3.47	509	--	--	--	--	--	LN595994.1	LN595994	95	4.4195e-40	Cyprinus carpio genome assembly common carp genome ,scaffold 000001114	--	--	--	--	--	--	--	--
Cluster-28583.3	70	2.56	86	3.63	83	2.69	58	2.4	81	2.69	35	1.37	33	1.38	16	0.69	34	1.11	28	1	46	1.19	32	1.1	34	1.47	13	0.58	20	0.91	1421	--	--	--	--	--	LN590680.1	LN590680	306	6.54721e-157	Cyprinus carpio genome assembly common carp genome, scaffold: LG4, chromosome: 4	--	--	--	--	--	--	--	--
Cluster-28648.0	53	3.2	36	2.5	56	3.02	99	6.78	107	5.89	94	6.07	77	5.38	60	4.27	71	3.84	42	2.49	84	3.62	52	2.96	18	1.28	24	1.76	34	2.6	977	--	--	--	--	--	XM_016480374.1	XM_016480374	329	7.28978e-170	PREDICTED: Sinocyclocheilus anshuiensis prostate-associated microseminoprotein-like (LOC107684163), mRNA	--	--	--	--	B1AWI6	231	4.3e-18	Prostate-associated microseminoprotein OS=Mus musculus GN=Msmp PE=3 SV=1
Cluster-28743.0	24	1.13	21	1.14	28	1.17	35	1.87	50	2.14	22	1.11	35	1.9	30	1.66	27	1.14	37	1.7	38	1.27	31	1.38	21	1.17	14	0.8	18	1.06	1170	5349621	XP_011439740.1	334	1.6e-28	PREDICTED: uncharacterized protein LOC105336937 [Crassostrea gigas]	XM_016559447.1	XM_016559447	414	0	PREDICTED: Sinocyclocheilus rhinocerous uncharacterized LOC107745555 (LOC107745555), mRNA	--	--	--	--	P29590	132	1.5e-06	Protein PML OS=Homo sapiens GN=PML PE=1 SV=3
Cluster-28809.0	44	48.59	26	29.8	12	13.66	12	14.31	34	36.36	18	18.32	37	57.95	24	33.42	8	7.27	40	43.36	21	17.64	16	16.01	14	15.81	14	17.15	8	16.35	315	--	--	--	--	--	CP011319.1	CP011319	251	5.00196e-127	Janthinobacterium sp. 1_2014MBL_MicDiv, complete genome	--	--	--	--	--	--	--	--
Cluster-29300.0	10	10.85	11	12.4	3	3.35	3	3.52	8	8.4	7	7.01	8	12.3	13	17.78	2	1.79	7	7.46	4	3.3	3	2.95	6	6.67	1	1.2	3	6.01	316	4580662	CDW58988.1	248	4e-19	CSD domain containing protein [Trichuris trichiura]	CP011319.1	CP011319	310	7.99389e-160	Janthinobacterium sp. 1_2014MBL_MicDiv, complete genome	K18754	LIN28	protein lin-28	http://www.genome.jp/dbget-bin/www_bget?ko:K18754	P72366	281	2.2e-24	Cold shock-like protein CspA OS=Stigmatella aurantiaca (strain DW4/3-1) GN=cspA PE=3 SV=1
Cluster-29315.0	18	1.15	19	1.4	26	1.49	72	5.22	84	4.9	54	3.69	67	4.97	45	3.39	64	3.67	66	4.14	114	5.2	78	4.71	58	4.38	55	4.27	48	3.9	939	--	--	--	--	--	XM_019108932.1	XM_019108932	535	0	PREDICTED: Cyprinus carpio C-type natriuretic peptide 4-like (LOC109095247), mRNA	K12336	NPPC	natriuretic peptide C	http://www.genome.jp/dbget-bin/www_bget?ko:K12336	Q800I7	425	1.3e-40	C-type natriuretic peptide 4 OS=Oryzias latipes GN=cnp-4 PE=2 SV=1
Cluster-29452.0	58	1.19	40	0.95	45	0.81	51	1.18	70	1.3	56	1.23	42	0.98	44	1.05	62	1.14	37	0.74	65	0.94	56	1.08	37	0.9	37	0.92	33	0.83	2305	4979123	CDI40099.1	1272	5.3e-137	WNT2 protein [Euperipatoides kanangrensis]	XM_016512243.1	XM_016512243	1368	0	PREDICTED: Sinocyclocheilus rhinocerous protein Wnt-2b-A-like (LOC107708099), mRNA	--	--	--	--	Q98SN7	1628	1e-179	Protein Wnt-2b OS=Gallus gallus GN=WNT2B PE=2 SV=1
Cluster-29481.0	281	16.18	252	16.69	314	16.13	40	2.61	74	3.88	34	2.09	29	1.93	34	2.3	43	2.22	32	1.8	55	2.26	36	1.95	24	1.63	11	0.77	20	1.45	1011	9919533	XP_019636622.1	490	1.1e-46	PREDICTED: reticulon-1-A-like isoform X4 [Branchiostoma belcheri]	XM_007567857.2	XM_007567857	73	1.54074e-27	PREDICTED: Poecilia formosa reticulon 3 (rtn3), transcript variant X3, mRNA	K20723	RTN3	reticulon-3	http://www.genome.jp/dbget-bin/www_bget?ko:K20723	Q68EW1	557	7e-56	Reticulon-3-B OS=Xenopus laevis GN=rtn3-b PE=2 SV=1
Cluster-29482.0	78	6.03	61	5.4	51	3.53	38	3.32	42	2.96	43	3.54	38	3.42	35	3.19	52	3.59	43	3.26	57	3.15	44	3.21	33	3	22	2.05	15	1.48	829	--	--	--	--	--	LN598502.1	LN598502	106	5.67781e-46	Cyprinus carpio genome assembly common carp genome ,scaffold 000000719	--	--	--	--	--	--	--	--
Cluster-29698.0	190	2.46	146	2.19	223	2.55	122	1.8	131	1.54	134	1.87	99	1.46	70	1.06	131	1.52	86	1.09	111	1.02	113	1.38	20	0.31	34	0.54	35	0.55	3467	8272737	KZS18493.1	1193	1.2e-127	Protein Wnt [Daphnia magna]	XM_005162223.3	XM_005162223	1250	0	PREDICTED: Danio rerio wingless-type MMTV integration site family, member 1 (wnt1), transcript variant X1, mRNA	K03209	WNT1	wingless-type MMTV integration site family, member 1	http://www.genome.jp/dbget-bin/www_bget?ko:K03209	P24257	1929	1.9e-214	Protein Wnt-1 OS=Danio rerio GN=wnt1 PE=2 SV=1
Cluster-29816.0	111	2.93	108	3.3	111	2.6	77	2.31	102	2.44	98	2.78	86	2.59	77	2.38	76	1.8	71	1.83	74	1.38	89	2.22	34	1.07	24	0.77	37	1.21	1852	10935736	PAA51081.1	276	1.3e-21	hypothetical protein BOX15_Mlig033219g1 [Macrostomum lignano]	LN590880.1	LN590880	300	1.85793e-153	Cyprinus carpio genome assembly common carp genome ,scaffold 000000629	--	--	--	--	--	--	--	--
Cluster-29881.0	32	1.85	6	0.4	16	0.83	12	0.79	9	0.47	10	0.62	5	0.33	10	0.68	17	0.88	9	0.51	15	0.62	6	0.33	5	0.34	9	0.63	7	0.51	1008	--	--	--	--	--	LN590697.1	LN590697	125	1.90437e-56	Cyprinus carpio genome assembly common carp genome, scaffold: LG15, chromosome: 15	--	--	--	--	--	--	--	--
Cluster-29887.0	5	1.71	2	0.75	5	1.62	5	1.9	7	2.23	7	2.41	4	1.74	4	1.67	5	1.5	7	2.37	6	1.52	7	2.25	11	4.18	11	4.37	3	1.56	413	--	--	--	--	--	KT695796.1	KT695796	340	2.25201e-176	Megalobrama amblycephala clone BAC BSB41F4 genomic sequence	--	--	--	--	--	--	--	--
Cluster-29901.0	23	1.23	19	1.17	29	1.39	39	2.37	28	1.37	62	3.56	15	0.93	24	1.51	16	0.77	6	0.32	20	0.76	15	0.76	11	0.7	11	0.72	10	0.68	1063	--	--	--	--	--	LN590710.1	LN590710	144	5.51556e-67	Cyprinus carpio genome assembly common carp genome, scaffold: LG26, chromosome: 26	--	--	--	--	--	--	--	--
Cluster-29913.0	15	2.86	9	1.93	16	2.8	21	4.49	15	2.63	19	3.76	9	2.08	8	1.83	7	1.18	4	0.75	7	0.97	8	1.44	2	0.44	4	0.91	2	0.53	511	--	--	--	--	--	KT695797.1	KT695797	73	7.53235e-28	Megalobrama amblycephala clone BAC BSB41G5 genomic sequence	--	--	--	--	--	--	--	--
Cluster-29927.0	21	1.45	15	1.19	14	0.87	17	1.33	14	0.88	18	1.33	17	1.36	16	1.3	33	2.04	17	1.15	24	1.18	22	1.43	21	1.71	22	1.84	24	2.11	892	--	--	--	--	--	LN592280.1	LN592280	110	3.66195e-48	Cyprinus carpio genome assembly common carp genome ,scaffold 000004758	--	--	--	--	--	--	--	--
Cluster-30155.0	7	0.34	10	0.57	16	0.7	11	0.61	15	0.67	17	0.89	24	1.36	23	1.33	24	1.05	13	0.62	25	0.87	21	0.97	7	0.41	11	0.66	11	0.68	1134	--	--	--	--	--	LN590698.1	LN590698	190	1.58247e-92	Cyprinus carpio genome assembly common carp genome, scaffold: LG17, chromosome: 17	K07762	PAPPA	pappalysin-1	http://www.genome.jp/dbget-bin/www_bget?ko:K07762	Q13219	164	2.9e-10	Pappalysin-1 OS=Homo sapiens GN=PAPPA PE=1 SV=3
Cluster-30274.2	4	0.62	9	1.58	7	0.99	35	6.11	47	6.69	40	6.49	18	3.34	21	3.88	23	3.17	30	4.58	56	6.27	40	5.84	12	2.15	11	2.04	9	1.89	561	--	--	--	--	--	XM_016563706.1	XM_016563706	306	2.49021e-157	PREDICTED: Sinocyclocheilus rhinocerous prostate-associated microseminoprotein-like (LOC107748766), mRNA	--	--	--	--	Q1L6U9	263	4.8e-22	Prostate-associated microseminoprotein OS=Homo sapiens GN=MSMP PE=1 SV=1
Cluster-30483.0	23	0.39	20	0.4	35	0.53	57	1.11	52	0.81	121	2.24	237.95	4.64	135	2.71	287.08	4.42	403.99	6.77	349.49	4.24	320.12	5.18	217.58	4.45	438.52	9.17	467.71	9.84	2690	11759358	PNF36970.1	485	1.1e-45	Leukocyte elastase inhibitor A [Cryptotermes secundus]	XM_016566025.1	XM_016566025	813	0	PREDICTED: Sinocyclocheilus rhinocerous serpin family E member 1 (serpine1), mRNA	K03982	SERPINE1, PAI1	plasminogen activator inhibitor 1	http://www.genome.jp/dbget-bin/www_bget?ko:K03982	P20961	786	5.2e-82	Plasminogen activator inhibitor 1 OS=Rattus norvegicus GN=Serpine1 PE=2 SV=1
Cluster-30585.0	47	0.78	21	0.4	34	0.5	75	1.41	49	0.74	56	1	44	0.83	48	0.93	72	1.07	75	1.21	96	1.12	89	1.39	31	0.61	41	0.83	45	0.91	2777	9920845	XP_019638071.1	301	2.5e-24	PREDICTED: transcription factor SUM-1-like [Branchiostoma belcheri]	GU290227.1	GU290227	428	0	Ctenopharyngodon idella myogenic factor 5 (Myf5) mRNA, complete cds	--	--	--	--	Q08856	419	1.9e-39	Myogenic factor 5 OS=Gallus gallus GN=MYF5 PE=3 SV=2
Cluster-30613.0	36	2.52	43	3.46	37	2.32	17	1.35	27	1.72	16	1.19	27	2.2	20	1.65	23	1.44	38	2.61	27	1.35	20	1.32	28	2.31	21	1.78	16	1.43	884	3293885	ELT88824.1	363	5.2e-32	hypothetical protein CAPTEDRAFT_2981 [Capitella teleta]	XM_016518687.1	XM_016518687	303	1.86868e-155	PREDICTED: Sinocyclocheilus rhinocerous microtubule associated protein 1 light chain 3 gamma (map1lc3c), transcript variant X2, mRNA	K10435	MAP1LC	microtubule-associated protein 1 light chain	http://www.genome.jp/dbget-bin/www_bget?ko:K10435	Q9BXW4	346	1.8e-31	Microtubule-associated proteins 1A/1B light chain 3C OS=Homo sapiens GN=MAP1LC3C PE=1 SV=1
Cluster-30683.0	41	2.67	40	2.99	44	2.56	47	3.47	61	3.62	48	3.34	36	2.72	48	3.68	50	2.91	40	2.55	56	2.6	26	1.6	31	2.38	30	2.37	13	1.08	928	--	--	--	--	--	LN590700.1	LN590700	400	0	Cyprinus carpio genome assembly common carp genome, scaffold: LG10, chromosome: 10	--	--	--	--	--	--	--	--
Cluster-30711.0	20	3.08	18	3.13	9	1.26	19	3.29	13	1.84	15	2.42	12	2.21	2	0.37	16	2.19	15	2.27	15	1.67	12	1.74	19	3.38	24	4.41	16	3.33	563	--	--	--	--	--	LN594716.1	LN594716	258	1.20485e-130	Cyprinus carpio genome assembly common carp genome ,scaffold 000003170	--	--	--	--	--	--	--	--
Cluster-31186.0	119	3.85	127	4.75	131	3.76	36	1.32	40	1.18	37	1.29	27	1	26	0.99	48	1.39	16	0.51	25	0.57	16	0.49	13	0.5	10	0.39	17	0.68	1565	345938	BAE06443.1	648	8.2e-65	transcription factor protein [Ciona intestinalis]	XM_019108124.1	XM_019108124	970	0	PREDICTED: Cyprinus carpio forkhead box protein I1c-like (LOC109094398), transcript variant X2, mRNA	K09401	FOXI	forkhead box protein I	http://www.genome.jp/dbget-bin/www_bget?ko:K09401	Q5NDM2	888	4.5e-94	Forkhead box protein I2-A OS=Xenopus laevis GN=foxi2-a PE=2 SV=1
Cluster-31196.0	16	0.51	9	0.33	20	0.57	24	0.87	33	0.96	17	0.58	11	0.4	9	0.34	17	0.49	21.31	0.66	25	0.57	14.36	0.43	19	0.72	19	0.74	23	0.91	1585	--	--	--	--	--	LN593953.1	LN593953	110	6.61339e-48	Cyprinus carpio genome assembly common carp genome ,scaffold 000001110	--	--	--	--	--	--	--	--
Cluster-31289.1	97.57	7.19	57.69	4.88	86.44	5.7	75.14	6.27	118.44	7.96	69.07	5.42	48	4.11	48.16	4.18	45.42	2.99	48.62	3.51	84.4	4.44	54.14	3.76	82.53	7.15	73.72	6.57	47.04	4.43	855	--	--	--	--	--	XM_016231493.1	XM_016231493	181	1.19093e-87	PREDICTED: Sinocyclocheilus grahami transmembrane protein 56-B (LOC107550253), mRNA	--	--	--	--	--	--	--	--
Cluster-31299.0	36	1.28	52	2.13	50	1.58	13	0.52	27	0.87	28	1.07	17	0.69	21	0.88	29	0.92	26	0.9	17	0.43	17	0.57	15	0.63	16	0.69	9	0.4	1453	1892990	XP_002731105.1	447	1.5e-41	PREDICTED: NADP-dependent oxidoreductase domain-containing protein 1-like [Saccoglossus kowalevskii]	XM_016455033.1	XM_016455033	578	0	PREDICTED: Sinocyclocheilus anshuiensis NADP-dependent oxidoreductase domain containing 1 (noxred1), mRNA	--	--	--	--	Q6NXP6	568	5.3e-57	NADP-dependent oxidoreductase domain-containing protein 1 OS=Homo sapiens GN=NOXRED1 PE=2 SV=2
Cluster-31535.0	22	1.43	22	1.64	20	1.16	20	1.47	18	1.07	28	1.94	15	1.13	22.99	1.76	18	1.05	20	1.27	26	1.21	22	1.35	16	1.23	12	0.95	16	1.32	929	--	--	--	--	--	XM_016541472.1	XM_016541472	65	3.95177e-23	PREDICTED: Sinocyclocheilus rhinocerous p53 and DNA damage-regulated protein 1-like (LOC107730611), mRNA	--	--	--	--	--	--	--	--
Cluster-31540.0	16.88	1.08	11.91	0.88	31	1.77	10	0.73	17	0.99	23	1.57	12	0.89	13	0.98	22	1.26	14	0.88	14	0.64	27	1.63	8	0.6	15	1.16	14	1.14	939	--	--	--	--	--	CU694654.6	CU694654	108	4.98947e-47	Zebrafish DNA sequence from clone ZFOS-1404B8 in linkage group 6, complete sequence	--	--	--	--	--	--	--	--
Cluster-31569.0	29	3.19	19	2.38	25	2.48	29	3.6	24	2.42	31	3.61	19	2.46	23	3	24	2.36	42	4.54	57	4.51	56	5.81	25	3.21	7	0.93	12	1.73	670	9897326	XP_019626179.1	137	6.3e-06	PREDICTED: small lysine-rich protein 1-like [Branchiostoma belcheri]	XM_019093422.1	XM_019093422	248	5.24693e-125	PREDICTED: Cyprinus carpio small lysine rich protein 1 (smkr1), mRNA	--	--	--	--	--	--	--	--
Cluster-31823.0	44	1.22	34	1.1	38	0.94	35	1.11	22	0.56	17	0.51	32	1.02	24	0.78	35	0.87	37	1.01	46	0.91	35	0.92	37	1.22	56	1.9	46	1.58	1772	9900886	XP_019615850.1	238	3.2e-17	PREDICTED: uncharacterized protein LOC109463463 [Branchiostoma belcheri]	NM_001099256.1	BC142774	474	0	Danio rerio si:dkey-121a9.3 (si:dkey-121a9.3), mRNA >gb|BC142774.1| Danio rerio si:dkey-121a9.3, mRNA (cDNA clone MGC:165404 IMAGE:8109973), complete cds	--	--	--	--	Q5VUE5	257	7.5e-21	Uncharacterized protein C1orf53 OS=Homo sapiens GN=C1orf53 PE=2 SV=1
Cluster-32048.0	118	2.98	122	3.57	146	3.26	124	3.56	126	2.89	115	3.13	71	2.05	76	2.25	94	2.13	111	2.74	144	2.58	97	2.31	51	1.53	44	1.35	45	1.4	1923	--	--	--	--	--	LN595896.1	LN595896	128	7.94236e-58	Cyprinus carpio genome assembly common carp genome ,scaffold 000005491	--	--	--	--	--	--	--	--
Cluster-3231.0	74.74	39.04	64.99	36.56	51.93	26.44	29.73	17.08	62.82	30.94	31.98	16.36	38.01	26.39	27	17.42	38.65	17.45	38.91	20.16	33.59	13.16	39.76	19.35	58.6	33.05	35.98	21.45	27	23.29	368	7312330	CUG89486.1	448	3e-42	dynein light arm chain, putative [Bodo saltans]	AK062727.1	AK062727	155	1.38052e-73	Oryza sativa Japonica Group cDNA clone:001-106-E01, full insert sequence	K10418	DYNLL	dynein light chain LC8-type	http://www.genome.jp/dbget-bin/www_bget?ko:K10418	Q9D0M5	432	7.9e-42	Dynein light chain 2, cytoplasmic OS=Mus musculus GN=Dynll2 PE=1 SV=1
Cluster-32389.0	18	0.4	18	0.46	25	0.49	65	1.64	64	1.29	46.04	1.1	26	0.66	27	0.7	27	0.54	54	1.18	100	1.58	47	0.99	17	0.45	17	0.46	13	0.36	2140	10517710	XP_021349603.1	880	1.4e-91	ceroid-lipofuscinosis neuronal protein 6-like [Mizuhopecten yessoensis]	XM_016262204.1	XM_016262204	642	0	PREDICTED: Sinocyclocheilus grahami ceroid-lipofuscinosis neuronal protein 6-like (LOC107575887), mRNA	K12359	CLN6	ceroid-lipofuscinosis neuronal protein 6	http://www.genome.jp/dbget-bin/www_bget?ko:K12359	Q5JZQ8	1130	5.3e-122	Ceroid-lipofuscinosis neuronal protein 6 homolog OS=Canis familiaris GN=CLN6 PE=2 SV=1
Cluster-32687.0	56	1.55	46	1.47	92	2.25	40	1.25	64	1.6	43	1.28	40	1.26	35	1.13	48	1.19	41	1.11	37	0.72	28	0.73	21	0.69	20	0.67	13	0.44	1783	--	--	--	--	--	XM_016536621.1	XM_016536621	475	0	PREDICTED: Sinocyclocheilus rhinocerous myeloid-associated differentiation marker-like protein 2 (LOC107726926), mRNA	--	--	--	--	Q08DL4	708	3.8e-73	Myeloid-associated differentiation marker-like protein 2 OS=Bos taurus GN=MYADML2 PE=2 SV=3
Cluster-32791.0	7	1.51	14	3.39	9	1.8	3	0.73	7	1.4	3	0.67	5	1.32	4	1.04	13	2.49	4	0.85	2	0.32	5	1.02	4	0.99	9	2.3	10	3.05	485	--	--	--	--	--	LN590713.1	LN590713	77	4.256e-30	Cyprinus carpio genome assembly common carp genome, scaffold: LG20, chromosome: 20	--	--	--	--	--	--	--	--
Cluster-32830.0	24	1.65	19	1.5	11	0.68	27	2.1	26	1.63	20	1.47	35	2.8	22	1.79	25	1.54	25	1.69	27	1.33	24	1.56	9	0.73	12	1	10	0.88	894	--	--	--	--	--	LN594881.1	LN594881	145	1.28142e-67	Cyprinus carpio genome assembly common carp genome ,scaffold 000003792	--	--	--	--	--	--	--	--
Cluster-33019.0	48	7.67	37	6.68	52	7.58	89	16	97	14.24	86	14.36	105	20.13	72	13.73	72	10.23	76	11.96	103	11.9	103	15.51	26	4.79	7	1.33	22	4.77	553	--	--	--	--	--	EU981285.1	EU981285	406	0	Ctenopharyngodon idella salmon-type gonadotropin-releasing hormone mRNA, complete cds	K05252	GNRH	gonadotropin-releasing hormone	http://www.genome.jp/dbget-bin/www_bget?ko:K05252	Q92106	353	1.7e-32	Progonadoliberin-3 OS=Rutilus rutilus GN=gnrh3 PE=3 SV=2
Cluster-33457.0	26	1.64	36	2.61	33	1.86	23	1.64	28	1.61	14	0.94	15.58	1.14	10	0.74	40	2.26	28	1.73	30.05	1.35	12	0.71	9	0.67	12.98	0.99	7.69	0.61	949	--	--	--	--	--	LN593574.1	LN593574	102	1.09198e-43	Cyprinus carpio genome assembly common carp genome ,scaffold 000002646	--	--	--	--	--	--	--	--
Cluster-33515.10000	68	0.74	76	0.96	74	0.71	188	2.34	290	2.87	205	2.42	155	1.92	228	2.91	298	2.92	491	5.24	592	4.58	446	4.6	219	2.86	267	3.57	219	2.93	4049	1559115	EEN56229.1	3505	0	hypothetical protein BRAFLDRAFT_118260 [Branchiostoma floridae]	XM_016527495.1	XM_016527495	2578	0	PREDICTED: Sinocyclocheilus rhinocerous cullin-associated NEDD8-dissociated protein 1-like (LOC107719941), mRNA	K17263	CAND1	cullin-associated NEDD8-dissociated protein 1	http://www.genome.jp/dbget-bin/www_bget?ko:K17263	P97536	3804	0	Cullin-associated NEDD8-dissociated protein 1 OS=Rattus norvegicus GN=Cand1 PE=1 SV=1
Cluster-33515.100011	65	1.34	58	1.39	63	1.15	122	2.86	127	2.38	119	2.65	149	3.51	147	3.56	230	4.26	318	6.42	605	8.85	414.01	8.07	767.01	18.88	983.98	24.79	1064	27.05	2283	--	--	--	--	--	XM_016497512.1	XM_016497512	1102	0	PREDICTED: Sinocyclocheilus anshuiensis ladinin-1-like (LOC107696941), mRNA	--	--	--	--	P57016	154	8.5e-09	Ladinin-1 OS=Mus musculus GN=Lad1 PE=2 SV=1
Cluster-33515.100025	43	1.19	33.7	1.08	45	1.1	47	1.47	60.99	1.53	48	1.43	51	1.61	42	1.36	53	1.31	63	1.7	126	2.47	100.39	2.62	139	4.57	122	4.11	36	1.23	1783	--	--	--	--	--	LN590687.1	LN590687	326	6.29355e-168	Cyprinus carpio genome assembly common carp genome, scaffold: LG13, chromosome: 13	--	--	--	--	--	--	--	--
Cluster-33515.100034	141	2.99	127	3.12	118	2.21	92	2.21	83	1.59	75	1.71	61	1.47	66	1.64	79	1.5	122	2.53	160	2.4	117	2.34	288	7.26	305	7.88	331	8.63	2235	1893613	XP_002732510.1	394	3.3e-35	PREDICTED: doublesex and mab-3 related transcription factor 3-like [Saccoglossus kowalevskii]	XM_016491493.1	XM_016491493	1036	0	PREDICTED: Sinocyclocheilus anshuiensis doublesex- and mab-3-related transcription factor 2-like (LOC107692445), transcript variant X1, mRNA	K19489	DMRT2	doublesex- and mab-3-related transcription factor 2	http://www.genome.jp/dbget-bin/www_bget?ko:K19489	Q9Y5R5	485	3.4e-47	Doublesex- and mab-3-related transcription factor 2 OS=Homo sapiens GN=DMRT2 PE=2 SV=2
Cluster-33515.100038	141	3.02	125	3.1	164	3.11	263	6.4	371	7.21	316	7.29	205	5	205	5.14	249	4.78	223	4.67	384.21	5.83	260	5.25	140	3.57	111	2.9	83	2.19	2214	9926927	XP_019644839.1	257	2.5e-19	PREDICTED: complement C1q-like protein 4 [Branchiostoma belcheri]	XM_016487530.1	XM_016487530	856	0	PREDICTED: Sinocyclocheilus anshuiensis complement C1q-like protein 2 (LOC107689526), mRNA	--	--	--	--	Q8CFR0	693	2.6e-71	Complement C1q-like protein 2 OS=Mus musculus GN=C1ql2 PE=1 SV=1
Cluster-33515.100049	190	1.55	165	1.57	219	1.58	106	0.99	159	1.18	122	1.08	102	0.95	132	1.26	107	0.79	119	0.95	139	0.8	146	1.13	40	0.39	32	0.32	67	0.67	5311	6399073	XP_013409133.1	1648	3.1e-180	sperm flagellar protein 2 isoform X3 [Lingula anatina]	XM_016534325.1	XM_016534325	3617	0	PREDICTED: Sinocyclocheilus rhinocerous sperm flagellar protein 2-like (LOC107725157), mRNA	--	--	--	--	Q2IA00	1709	9.6e-189	Sperm flagellar protein 2 OS=Sus scrofa GN=SPEF2 PE=2 SV=1
Cluster-33515.100066	21	0.38	35	0.74	22	0.35	95	1.97	62	1.02	83	1.63	83	1.72	73.04	1.56	99	1.62	113	2.01	141	1.82	101	1.74	119	2.58	114	2.53	112	2.51	2550	10759796	XP_022100388.1	351	3.7e-30	LIM domain-binding protein 3-like isoform X2 [Acanthaster planci]	LN590714.1	LN590714	616	0	Cyprinus carpio genome assembly common carp genome, scaffold: LG27, chromosome: 27	--	--	--	--	Q9PU47	672	8.1e-69	PDZ and LIM domain protein 3 OS=Gallus gallus GN=PDLIM3 PE=1 SV=1
Cluster-33515.100067	23	0.86	18	0.78	26	0.87	93	3.96	75	2.56	99	3.99	91	3.91	81	3.56	111	3.73	119	4.37	138	3.67	103	3.64	194	8.63	153	6.98	166	7.75	1392	4185034	XP_006813397.1	246	3e-18	PREDICTED: PDZ and LIM domain protein 1-like [Saccoglossus kowalevskii]	XM_009291123.2	XM_009291123	361	0	PREDICTED: Danio rerio PDZ and LIM domain 3b (pdlim3b), transcript variant X3, mRNA	--	--	--	--	Q6GLJ6	510	2.7e-50	PDZ and LIM domain protein 3 OS=Xenopus laevis GN=pdlim3 PE=2 SV=1
Cluster-33515.100068	76	0.81	40	0.5	68	0.64	138	1.68	168	1.63	148	1.71	100	1.22	99	1.24	164	1.58	211	2.21	153	1.16	117	1.18	226	2.89	162	2.12	187	2.45	4125	9922112	XP_019639476.1	202	1.1e-12	PREDICTED: UPF0602 protein C4orf47 homolog [Branchiostoma belcheri]	BX005225.22	BX005225	626	0	Zebrafish DNA sequence from clone DKEY-34L15 in linkage group 14, complete sequence	--	--	--	--	Q0P4C5	266	1.6e-21	UPF0602 protein C4orf47 homolog OS=Danio rerio GN=zgc:153146 PE=2 SV=1
Cluster-33515.100086	18	0.78	18	0.9	16	0.62	41	2.02	84	3.32	22	1.02	41	2.05	22	1.12	52	2.02	71	3.02	87	2.68	62	2.54	168	8.64	87	4.59	100	5.43	1243	--	--	--	--	--	LN590718.1	LN590718	110	5.15418e-48	Cyprinus carpio genome assembly common carp genome, scaffold: LG9, chromosome: 9	--	--	--	--	--	--	--	--
Cluster-33515.100111	243.93	3.12	229	3.4	276	3.12	210	3.06	231	2.68	191	2.64	204	2.97	202	3.02	246	2.82	248	3.1	425	3.85	295.77	3.57	488	7.45	453	7.08	440	6.89	3503	10250481	XP_020627252.1	418	8.6e-38	aprataxin and PNK-like factor [Orbicella faveolata]	XM_016574388.1	XM_016574388	743	0	PREDICTED: Sinocyclocheilus rhinocerous aprataxin and PNK-like factor (LOC107757037), mRNA	K13295	APLF	aprataxin and PNK-like factor	http://www.genome.jp/dbget-bin/www_bget?ko:K13295	Q5FWF7	424	6.4e-40	F-box only protein 48 OS=Homo sapiens GN=FBXO48 PE=2 SV=1
Cluster-33515.100119	54	1.2	68	1.75	64	1.26	141	3.55	225	4.53	144	3.44	102	2.58	82	2.13	126	2.51	295	6.4	334	5.25	215	4.5	139	3.67	147	3.98	79	2.16	2147	9929184	XP_019647339.1	475	1.3e-44	PREDICTED: aminoacyl tRNA synthase complex-interacting multifunctional protein 1-like isoform X2 [Branchiostoma belcheri]	XM_016504396.1	XM_016504396	404	0	PREDICTED: Sinocyclocheilus anshuiensis aminoacyl tRNA synthase complex-interacting multifunctional protein 1-like (LOC107702155), mRNA	K15437	AIMP1, ARC1	aminoacyl tRNA synthase complex-interacting multifunctional protein 1	http://www.genome.jp/dbget-bin/www_bget?ko:K15437	O54873	520	2.9e-51	Aminoacyl tRNA synthase complex-interacting multifunctional protein 1 OS=Cricetulus griseus GN=AIMP1 PE=2 SV=1
Cluster-33515.100128	314	3.9	292	4.2	377	4.13	339	4.78	443	4.98	348	4.66	392.97	5.54	345	5	395	4.4	376	4.56	604	5.3	409.99	4.8	265	3.92	207	3.13	231	3.5	3605	11441399	PIK48819.1	179	4.6e-10	hypothetical protein BSL78_14315 [Apostichopus japonicus]	XM_016522955.1	XM_016522955	575	0	PREDICTED: Sinocyclocheilus rhinocerous uncharacterized protein C10orf88-like (LOC107716483), transcript variant X2, mRNA	--	--	--	--	Q9H8K7	299	2.1e-25	Uncharacterized protein C10orf88 OS=Homo sapiens GN=C10orf88 PE=1 SV=2
Cluster-33515.100130	3	2.67	4	3.73	6	5.42	6	5.79	7	5.98	14	11.69	9	11.18	6	6.7	16	11.92	10	8.78	16	10.81	10	8.15	10	9.24	8	7.95	10	16.03	328	--	--	--	--	--	LN590686.1	LN590686	53	6.11373e-17	Cyprinus carpio genome assembly common carp genome, scaffold: LG35, chromosome: 35	--	--	--	--	--	--	--	--
Cluster-33515.100142	486	2.34	542	3.04	629	2.67	768	4.21	808	3.53	801	4.18	582	3.18	615	3.46	742	3.21	854	4.02	1166	3.97	866.97	3.94	425.99	2.46	426	2.51	388	2.28	8801	5575628	XP_012144471.1	831	2.8e-85	PREDICTED: collagen alpha-1..V.. chain-like [Megachile rotundata]	XM_016491294.1	XM_016491294	2358	0	PREDICTED: Sinocyclocheilus anshuiensis collagen alpha-2(V) chain-like (LOC107692309), mRNA	K19721	COL5AS	collagen, type V/XI/XXIV/XXVII, alpha	http://www.genome.jp/dbget-bin/www_bget?ko:K19721	P28481	802	2.4e-83	Collagen alpha-1(II) chain OS=Mus musculus GN=Col2a1 PE=1 SV=2
Cluster-33515.100150	87	1.84	119	2.91	126	2.35	127	3.05	122	2.34	148	3.37	67	1.61	89	2.2	97	1.84	90	1.86	86	1.29	76	1.51	42	1.06	79	2.03	71	1.84	2241	1721072	XP_002613927.1	1285	1.6e-138	hypothetical protein BRAFLDRAFT_56711 [Branchiostoma floridae]	XM_016441432.1	XM_016441432	1255	0	PREDICTED: Sinocyclocheilus anshuiensis protein Wnt-4a (LOC107654388), mRNA	K00408	WNT4	wingless-type MMTV integration site family, member 4	http://www.genome.jp/dbget-bin/www_bget?ko:K00408	P47793	1803	5.1e-200	Protein Wnt-4a OS=Danio rerio GN=wnt4a PE=2 SV=1
Cluster-33515.100158	133	3.7	132	4.25	171	4.21	176	5.56	187	4.72	206	6.16	216	6.86	225.68	7.35	260.88	6.5	281	7.64	481	9.48	363	9.52	395	13.06	407	13.79	299	10.28	1773	9898372	XP_019637662.1	170	2.5e-09	PREDICTED: N-acetylneuraminate lyase-like isoform X2 [Branchiostoma belcheri]	XM_016501795.1	XM_016501795	459	0	PREDICTED: Sinocyclocheilus anshuiensis N-acetylneuraminate lyase-like (LOC107700206), transcript variant X2, mRNA	K01639	E4.1.3.3, nanA, NPL	N-acetylneuraminate lyase	http://www.genome.jp/dbget-bin/www_bget?ko:K01639	Q6NYR8	506	1e-49	N-acetylneuraminate lyase OS=Danio rerio GN=npl PE=2 SV=1
Cluster-33515.100163	216	7.53	132.99	5.36	247.99	7.67	187	7.4	228	7.22	230	8.61	166	6.63	153.79	6.29	207	6.47	140	4.77	189	4.68	157	5.16	92	3.81	67	2.84	67.98	2.95	1475	--	--	--	--	--	LN599681.1	LN599681	150	3.56925e-70	Cyprinus carpio genome assembly common carp genome ,scaffold 000010370	--	--	--	--	--	--	--	--
Cluster-33515.100168	349	6.18	278	5.7	386	6.04	142	2.86	240	3.85	152	2.9	227	4.57	236	4.89	231	3.67	259	4.48	333	4.17	211	3.52	133	2.8	174	3.76	163	3.54	2616	11109774	XP_022292858.1	1629	2.4e-178	tubulin--tyrosine ligase-like protein 12 [Crassostrea virginica]	XM_016444100.1	XM_016444100	1487	0	PREDICTED: Sinocyclocheilus anshuiensis tubulin tyrosine ligase like 12 (ttll12), transcript variant X1, mRNA	K16609	TTLL12	tubulin--tyrosine ligase-like protein 12	http://www.genome.jp/dbget-bin/www_bget?ko:K16609	Q3UDE2	2185	3e-244	Tubulin--tyrosine ligase-like protein 12 OS=Mus musculus GN=Ttll12 PE=2 SV=1
Cluster-33515.100185	182	2.26	162	2.34	209	2.29	91	1.29	83	0.93	88	1.18	143	2.02	173	2.51	183	2.04	121	1.47	154	1.35	92	1.08	127	1.88	117	1.77	121	1.84	3599	1896751	XP_002739144.1	430	3.6e-39	PREDICTED: DNA repair-scaffolding protein-like, partial [Saccoglossus kowalevskii]	XM_016458838.1	XM_016458838	1247	0	PREDICTED: Sinocyclocheilus anshuiensis scaffolding protein involved in DNA repair (spidr), transcript variant X1, mRNA	K22806	SPIDR	DNA repair-scaffolding protein	http://www.genome.jp/dbget-bin/www_bget?ko:K22806	Q14159	681	1e-69	DNA repair-scaffolding protein OS=Homo sapiens GN=SPIDR PE=1 SV=2
Cluster-33515.100193	94	3.58	92	4.05	105	3.55	156	6.74	170	5.88	163	6.67	166	7.25	149	6.66	212.1	7.24	212	7.9	334	9.04	252	9.05	217	9.81	239	11.07	198	9.4	1375	6538238	XP_014098394.1	283	1.5e-22	PREDICTED: very-long-chain ..3R..-3-hydroxyacyl-CoA dehydratase isoform X2 [Bactrocera oleae]	XM_016474752.1	XM_016474752	545	0	PREDICTED: Sinocyclocheilus anshuiensis very-long-chain (3R)-3-hydroxyacyl-CoA dehydratase 4-like (LOC107679243), transcript variant X1, mRNA	K10703	HACD, PHS1, PAS2	very-long-chain (3R)-3-hydroxyacyl-CoA dehydratase	http://www.genome.jp/dbget-bin/www_bget?ko:K10703	A2AKM2	442	2.1e-42	Very-long-chain (3R)-3-hydroxyacyl-CoA dehydratase 4 OS=Mus musculus GN=Hacd4 PE=2 SV=2
Cluster-33515.100202	28	0.52	19	0.41	41	0.68	44	0.93	75	1.27	79	1.59	51	1.08	47	1.03	51	0.85	101	1.84	157	2.07	122	2.15	130	2.89	184	4.18	212	4.86	2498	1696563	XP_002589092.1	627	3.6e-62	hypothetical protein BRAFLDRAFT_75072 [Branchiostoma floridae]	XM_016541074.1	XM_016541074	662	0	PREDICTED: Sinocyclocheilus rhinocerous eomesodermin-like (LOC107730287), mRNA	K10173	EOMES, TBR2	eomesodermin protein	http://www.genome.jp/dbget-bin/www_bget?ko:K10173	P79944	1042	9.9e-112	Eomesodermin OS=Xenopus laevis GN=eomes PE=2 SV=1
Cluster-33515.100204	9	10.48	1	1.21	5	6.02	10	12.57	6	6.78	2	2.14	8	13.26	3	4.41	10	9.54	1	1.14	9	7.97	1	1.05	3	3.56	3	3.87	3	6.5	312	--	--	--	--	--	LN595275.1	LN595275	67	9.53963e-25	Cyprinus carpio genome assembly common carp genome ,scaffold 000001417	--	--	--	--	--	--	--	--
Cluster-33515.100216	125	5.75	106	5.62	143	5.85	87	4.54	140	5.86	95	4.68	82	4.34	95	5.13	115	4.74	139	6.26	250	8.18	141	6.12	202	11	194	10.84	148	8.53	1190	--	--	--	--	--	LN590696.1	LN590696	195	2.76334e-95	Cyprinus carpio genome assembly common carp genome, scaffold: LG32, chromosome: 32	--	--	--	--	--	--	--	--
Cluster-33515.100229	342	7.15	283	6.85	364	6.73	183	4.34	351	6.65	186	4.19	187	4.45	164	4.01	196	3.67	135	2.76	316	4.68	180	3.55	67	1.67	70	1.78	75	1.93	2261	--	--	--	--	--	LN593972.1	LN593972	336	2.21096e-173	Cyprinus carpio genome assembly common carp genome ,scaffold 000007468	--	--	--	--	--	--	--	--
Cluster-33515.100244	308	6.47	255	6.21	330	6.13	360	8.59	331	6.31	339	7.67	290	6.94	241	5.92	317	5.97	233	4.78	414	6.16	322	6.38	177	4.43	217	5.56	223	5.76	2251	6498265	XP_013784641.1	425	8.5e-39	LIM domain transcription factor LMO4-like [Limulus polyphemus]	LN591151.1	LN591151	558	0	Cyprinus carpio genome assembly common carp genome ,scaffold 000028871	--	--	--	--	Q801P0	469	2.5e-45	LIM domain transcription factor LMO4-B OS=Xenopus laevis GN=lmo4-b PE=2 SV=1
Cluster-33515.100253	342	4.15	396	5.58	321	3.44	575	7.94	571	6.28	670	8.78	502	6.92	504	7.15	726	7.91	541	6.42	592.13	5.08	583	6.68	637.05	9.23	676	10.02	593.65	8.82	3676	1548734	EEN45848.1	781	7.3e-80	hypothetical protein BRAFLDRAFT_271951 [Branchiostoma floridae]	XM_019091683.1	XM_019091683	1219	0	PREDICTED: Cyprinus carpio G1/S-specific cyclin-D2-like (LOC109075813), mRNA	K10151	CCND2	G1/S-specific cyclin-D2	http://www.genome.jp/dbget-bin/www_bget?ko:K10151	P49706	992	9.2e-106	G1/S-specific cyclin-D2 OS=Gallus gallus GN=CCND2 PE=3 SV=1
Cluster-33515.100279	266	3.16	260	3.58	345	3.61	254	3.43	366	3.94	232	2.97	238	3.21	267	3.7	353	3.76	276	3.2	489	4.1	302	3.38	375	5.31	354	5.13	374	5.43	3755	1896925	XP_002739520.1	678	6.5e-68	PREDICTED: transmembrane protein 168-like [Saccoglossus kowalevskii]	XM_016444156.1	XM_016444156	815	0	PREDICTED: Sinocyclocheilus anshuiensis transmembrane protein 168-A-like (LOC107656353), transcript variant X4, mRNA	--	--	--	--	Q1LUD1	1293	1.2e-140	Transmembrane protein 168-A OS=Danio rerio GN=tmem168a PE=3 SV=1
Cluster-33515.100310	46	1.62	43	1.75	60	1.88	85	3.4	107	3.43	96	3.64	56	2.26	66	2.73	90	2.85	86	2.97	175	4.38	102	3.39	103	4.31	80	3.43	63	2.76	1461	--	--	--	--	--	LN590686.1	LN590686	491	0	Cyprinus carpio genome assembly common carp genome, scaffold: LG35, chromosome: 35	--	--	--	--	--	--	--	--
Cluster-33515.100330	5	0.48	8	0.87	5	0.43	40	4.32	31	2.71	27	2.73	44	4.93	31	3.5	34	2.9	112	10.51	102	6.98	105	9.46	47	5.26	83	9.56	125	15.5	727	--	--	--	--	--	XM_016498274.1	XM_016498274	138	8.0509e-64	PREDICTED: Sinocyclocheilus anshuiensis interleukin-8-like (LOC107697468), transcript variant X1, mRNA	K10030	IL8, CXCL8	interleukin 8	http://www.genome.jp/dbget-bin/www_bget?ko:K10030	P22952	162	3.2e-10	Alveolar macrophage chemotactic factor 2 OS=Sus scrofa PE=1 SV=2
Cluster-33515.100342	285	5.64	218	5	302	5.29	288	6.48	408	7.33	336	7.17	222	5.01	229	5.31	323	5.74	244	4.72	345	4.84	327	6.11	225	5.31	234	5.65	195	4.75	2370	2962676	XP_003724459.1	731	3e-74	PREDICTED: probable protein S-acyltransferase 23 isoform X1 [Strongylocentrotus purpuratus]	XM_016276953.1	XM_016276953	857	0	PREDICTED: Sinocyclocheilus grahami ankyrin repeat and protein kinase domain-containing protein 1-like (LOC107588731), transcript variant X1, mRNA	--	--	--	--	Q3EC11	256	1.3e-20	Probable protein S-acyltransferase 23 OS=Arabidopsis thaliana GN=PAT23 PE=2 SV=2
Cluster-33515.10036	39	0.32	44	0.41	46	0.33	37	0.34	52	0.38	40	0.35	55	0.5	42	0.4	77	0.56	117	0.92	121	0.69	97	0.74	139	1.34	159	1.57	127	1.25	5367	9646064	XP_002126518.3	693	1.7e-69	PREDICTED: hepatocyte growth factor receptor [Ciona intestinalis]	XM_016482801.1	XM_016482801	2457	0	PREDICTED: Sinocyclocheilus anshuiensis macrophage-stimulating protein receptor-like (LOC107686010), mRNA	K05100	MST1R, RON, CD136	macrophage-stimulating 1 receptor	http://www.genome.jp/dbget-bin/www_bget?ko:K05100	Q04912	1381	1e-150	Macrophage-stimulating protein receptor OS=Homo sapiens GN=MST1R PE=1 SV=2
Cluster-33515.100371	48	1.58	43	1.64	62	1.81	107	4	122	3.65	128	4.53	105	3.96	118	4.56	140	4.13	174	5.61	263	6.15	184.11	5.72	386.78	15.14	446	17.89	337	13.78	1543	1696155	XP_002588684.1	350	2.9e-30	hypothetical protein BRAFLDRAFT_138858 [Branchiostoma floridae]	XM_016549870.1	XM_016549870	737	0	PREDICTED: Sinocyclocheilus rhinocerous leukotriene B4 receptor 1-like (LOC107738160), mRNA	K04297	LTB4R2	leukotriene B4 receptor 2	http://www.genome.jp/dbget-bin/www_bget?ko:K04297	O88855	568	5.6e-57	Leukotriene B4 receptor 1 OS=Mus musculus GN=Ltb4r PE=2 SV=1
Cluster-33515.100388	170	4.58	147.99	4.61	253	6.04	134.98	4.13	200	4.89	110.04	3.19	92	2.83	68	2.15	123.01	2.97	160	4.21	188	3.59	149	3.79	138	4.42	134.6	4.42	105.03	3.5	1821	161966	BAC75889.1	472	2.4e-44	mannose-binding lectin associated serine protease-3 [Branchiostoma belcheri]	XM_016529019.1	XM_016529019	777	0	PREDICTED: Sinocyclocheilus rhinocerous mannan-binding lectin serine protease 1-like (LOC107721148), transcript variant X3, mRNA	K03992	MASP1	mannan-binding lectin serine protease 1	http://www.genome.jp/dbget-bin/www_bget?ko:K03992	O00187	403	9.1e-38	Mannan-binding lectin serine protease 2 OS=Homo sapiens GN=MASP2 PE=1 SV=4
Cluster-33515.100396	2	0.83	4	1.8	2	0.79	1	0.46	7	2.71	2	0.82	1	0.54	2	1.01	3	1.08	2	0.82	2.21	0.68	11	4.25	2	0.91	2	0.95	1	0.65	391	--	--	--	--	--	LN592803.1	LN592803	127	5.41993e-58	Cyprinus carpio genome assembly common carp genome ,scaffold 000006031	--	--	--	--	--	--	--	--
Cluster-33515.100416	61	0.59	49	0.55	98	0.83	184	2.01	227	1.97	167	1.73	166	1.81	210	2.35	257	2.21	262	2.45	411	2.79	224	2.03	105	1.2	154	1.8	141	1.65	4573	7808563	KXJ16051.1	254	1.2e-18	Zinc finger X-linked protein ZXDB [Exaiptasia pallida]	XM_016460964.1	XM_016460964	1122	0	PREDICTED: Sinocyclocheilus anshuiensis Krueppel-like factor 5 (LOC107668908), transcript variant X1, mRNA	K09206	KLF5	krueppel-like factor 5	http://www.genome.jp/dbget-bin/www_bget?ko:K09206	Q13887	768	1.1e-79	Krueppel-like factor 5 OS=Homo sapiens GN=KLF5 PE=1 SV=2
Cluster-33515.10045	13.07	5.2	17.99	7.82	27	10.28	13	5.73	18	6.71	20.05	7.97	14	7.2	20.01	9.75	34.92	12.15	19	7.5	56.43	16.71	32.02	11.94	23	10.08	16	7.36	14	8.74	395	--	--	--	--	--	KC189180.1	KC189180	117	1.98513e-52	Hypophthalmichthys molitrix microsatellite Hysd355-2 sequence	--	--	--	--	--	--	--	--
Cluster-33515.10046	3	3.98	9	12.28	5	6.92	6	8.56	5	6.47	10	12.04	8	15.2	6	10.07	3	3.22	7	9.06	17	17.14	2	2.38	6	8.03	5	7.32	7	17.48	305	--	--	--	--	--	LN590671.1	LN590671	59	2.60418e-20	Cyprinus carpio genome assembly common carp genome, scaffold: LG49, chromosome: 49	--	--	--	--	--	--	--	--
Cluster-33515.100475	9	0.46	13	0.77	10	0.46	18	1.05	23	1.08	31	1.71	21	1.25	18	1.09	23	1.06	17	0.86	25	0.92	18	0.88	5	0.31	14	0.88	6	0.39	1093	--	--	--	--	--	KT695790.1	KT695790	65	4.67671e-23	Megalobrama amblycephala clone BAC BSB28A7 genomic sequence	--	--	--	--	--	--	--	--
Cluster-33515.100477	230	5.19	211	5.52	325	6.5	328	8.41	414	8.48	297	7.22	179	4.61	179	4.73	289	5.85	164	3.62	315	5.04	200	4.26	61	1.64	37	1.02	48	1.34	2115	--	--	--	--	--	LN590965.1	LN590965	319	5.82578e-164	Cyprinus carpio genome assembly common carp genome ,scaffold 000000967	--	--	--	--	--	--	--	--
Cluster-33515.100496	78	2.66	48	1.89	83	2.51	101	3.91	132	4.09	123	4.51	96	3.75	90	3.6	73	2.23	57	1.9	82	1.98	84	2.7	11	0.45	9	0.37	15	0.64	1501	--	--	--	--	--	XM_016239924.1	XM_016239924	649	0	PREDICTED: Sinocyclocheilus grahami neurexophilin-2-like (LOC107556734), mRNA	K16656	NXPH1	neurexophilin-1	http://www.genome.jp/dbget-bin/www_bget?ko:K16656	Q5R530	663	5.3e-68	Neurexophilin-1 OS=Pongo abelii GN=NXPH1 PE=2 SV=1
Cluster-33515.100501	26	0.49	15	0.32	28	0.46	31	0.66	45	0.76	26	0.52	54	1.15	53	1.16	73	1.22	82	1.5	105	1.39	67	1.18	104	2.31	131	2.98	87	2	2494	10478248	OWA50963.1	485	1e-45	putative High choriolytic enzyme 1 [Hypsibius dujardini]	XM_016228856.1	XM_016228856	552	0	PREDICTED: Sinocyclocheilus grahami high choriolytic enzyme 1-like (LOC107548229), mRNA	K18543	HCE	choriolysin H	http://www.genome.jp/dbget-bin/www_bget?ko:K18543	P31580	748	1.2e-77	High choriolytic enzyme 1 OS=Oryzias latipes GN=hcea PE=1 SV=1
Cluster-33515.100531	54	0.95	33	0.67	58	0.9	127	2.53	155	2.46	138	2.6	127	2.53	86	1.76	110	1.73	49	0.84	134	1.66	88	1.45	38	0.79	23	0.49	27	0.58	2642	--	--	--	--	--	LN590683.1	LN590683	299	9.58104e-153	Cyprinus carpio genome assembly common carp genome, scaffold: LG38, chromosome: 38	--	--	--	--	--	--	--	--
Cluster-33515.100534	119	6.06	117	6.86	137	6.21	161	9.29	240	11.12	225	12.26	203	11.91	139	8.32	203	9.25	143	7.13	247	8.95	233	11.19	77	4.64	18	1.11	67	4.29	1104	--	--	--	--	--	XR_002012297.1	XR_002012297	281	3.98744e-143	PREDICTED: Cyprinus carpio visinin-like protein 1 (LOC109057608), transcript variant X2, misc_RNA	--	--	--	--	--	--	--	--
Cluster-33515.100535	450	5.75	373	5.53	492	5.55	699	10.14	765	8.85	851	11.73	779	11.3	689	10.28	912	10.45	566	7.06	976	8.81	993	11.96	196	2.99	108	1.68	240	3.75	3511	9680539	APA34044.1	722	4.8e-73	seminal fluid protein [Nilaparvata lugens]	XM_019074838.1	XM_019074838	784	0	PREDICTED: Cyprinus carpio visinin-like protein 1 (LOC109057608), transcript variant X1, mRNA	K19936	VSNL1	visinin-like protein 1	http://www.genome.jp/dbget-bin/www_bget?ko:K19936	P62762	924	6.7e-98	Visinin-like protein 1 OS=Rattus norvegicus GN=Vsnl1 PE=1 SV=2
Cluster-33515.100562	674	4.7	601	4.87	831.02	5.11	1094	8.68	1306	8.26	1137	8.57	1264	10	1357.01	11.06	1695	10.62	1615	11	2217	10.93	1567	10.31	677	5.64	754	6.43	821	6.98	6176	10983386	XP_022242520.1	631	3e-62	calmodulin-regulated spectrin-associated protein 2-like isoform X1 [Limulus polyphemus]	XM_016541295.1	XM_016541295	2418	0	PREDICTED: Sinocyclocheilus rhinocerous calmodulin-regulated spectrin-associated protein 2-like (LOC107730450), mRNA	K17493	CAMSAP	calmodulin-regulated spectrin-associated protein	http://www.genome.jp/dbget-bin/www_bget?ko:K17493	Q8C1B1	2450	1.3e-274	Calmodulin-regulated spectrin-associated protein 2 OS=Mus musculus GN=Camsap2 PE=1 SV=3
Cluster-33515.100591	29	2.68	17	1.8	36	3	33	3.45	30	2.54	12	1.18	22	2.38	22	2.41	32	2.65	10	0.91	21	1.39	18	1.57	11	1.19	15	1.67	16	1.92	741	--	--	--	--	--	LN590686.1	LN590686	73	1.11643e-27	Cyprinus carpio genome assembly common carp genome, scaffold: LG35, chromosome: 35	--	--	--	--	--	--	--	--
Cluster-33515.100594	66	1.4	56	1.37	78	1.46	37	0.89	29	0.56	20	0.46	31	0.75	43.13	1.07	50.97	0.97	84.97	1.75	72.28	1.08	54	1.08	312.95	7.88	76.99	1.98	178.96	4.65	2239	7352293	XP_014677256.1	257	2.6e-19	PREDICTED: uncharacterized protein LOC106817122 [Priapulus caudatus]	LN595069.1	LN595069	444	0	Cyprinus carpio genome assembly common carp genome ,scaffold 000000415	--	--	--	--	--	--	--	--
Cluster-33515.10061	14	0.41	44	1.51	24	0.63	420	14.11	430	11.55	171	5.44	210	7.1	95	3.29	380	10.08	207	5.99	87	1.82	41	1.14	22	0.77	35	1.26	63	2.31	1685	9916112	XP_019632802.1	1695	3.5e-186	PREDICTED: aldehyde dehydrogenase family 8 member A1-like [Branchiostoma belcheri]	XM_016573411.1	XM_016573411	1307	0	PREDICTED: Sinocyclocheilus rhinocerous aldehyde dehydrogenase family 8 member A1-like (LOC107756363), mRNA	--	--	--	--	Q66I21	2358	1.7e-264	Aldehyde dehydrogenase family 8 member A1 OS=Danio rerio GN=aldh8a1 PE=2 SV=1
Cluster-33515.100610	89	1.72	54	1.21	84	1.44	82	1.8	90	1.58	91	1.9	51	1.12	67	1.51	94	1.63	67	1.27	89	1.22	74	1.35	34	0.78	23	0.54	24	0.57	2421	--	--	--	--	--	LN590685.1	LN590685	206	4.37866e-101	Cyprinus carpio genome assembly common carp genome, scaffold: LG16, chromosome: 16	--	--	--	--	--	--	--	--
Cluster-33515.100615	64	2.57	79	3.66	71	2.53	83	3.78	117	4.27	77	3.32	101	4.66	90	4.24	98	3.52	109	4.28	121	3.45	92	3.48	45	2.14	40	1.95	38	1.9	1320	--	--	--	--	--	XM_016251729.1	XM_016251729	367	0	PREDICTED: Sinocyclocheilus grahami protein reprimo B (LOC107566315), mRNA	K10128	RPRM	reprimo, TP53-dependent G2 arrest mediator candidate	http://www.genome.jp/dbget-bin/www_bget?ko:K10128	Q6PBK8	468	1.9e-45	Protein reprimo B OS=Danio rerio GN=rprmb PE=3 SV=1
Cluster-33515.100656	152.98	2.43	116	2.14	243	3.41	147	2.66	159	2.29	208	3.57	86	1.56	100	1.86	129.99	1.85	96	1.49	169	1.9	120	1.8	72	1.36	81	1.57	64	1.25	2878	897694	XP_001628720.1	254	7.3e-19	predicted protein [Nematostella vectensis]	XM_016565777.1	XM_016565777	580	0	PREDICTED: Sinocyclocheilus rhinocerous folliculin-interacting protein 2-like (LOC107750416), mRNA	K20401	FNIP2	folliculin-interacting protein 2	http://www.genome.jp/dbget-bin/www_bget?ko:K20401	Q9P278	516	1.1e-50	Folliculin-interacting protein 2 OS=Homo sapiens GN=FNIP2 PE=1 SV=2
Cluster-33515.100659	50	2.86	54	3.56	48	2.45	37	2.4	37	1.93	48	2.94	41	2.71	61	4.11	59	3.02	37	2.07	53	2.16	52	2.81	17	1.15	16	1.11	13	0.94	1015	--	--	--	--	--	LN591190.1	LN591190	46	1.58024e-12	Cyprinus carpio genome assembly common carp genome ,scaffold 000028935	--	--	--	--	--	--	--	--
Cluster-33515.100703	16	0.65	29	1.36	41	1.48	45	2.07	51	1.88	53	2.31	88	4.1	84	4	87	3.16	141	5.59	250	7.2	164	6.27	386	18.55	313	15.43	263	13.31	1310	--	--	--	--	--	XM_016546478.1	XM_016546478	124	8.97523e-56	PREDICTED: Sinocyclocheilus rhinocerous pleckstrin homology domain-containing family A member 2-like (LOC107734508), mRNA	--	--	--	--	--	--	--	--
Cluster-33515.100709	126	1.31	147	1.78	104	0.96	412	4.88	341	3.22	402	4.53	437	5.17	566	6.9	880	8.23	600	6.11	1295.61	9.55	680.99	6.7	1092	13.59	1216.37	15.49	1329.01	16.93	4232	4182065	XP_006823905.1	531	8.2e-51	PREDICTED: extracellular calcium-sensing receptor [Saccoglossus kowalevskii]	XM_019082014.1	XM_019082014	905	0	PREDICTED: Cyprinus carpio G-protein coupled receptor family C group 6 member A-like (LOC109064995), mRNA	K04622	GPRC6A	G protein-coupled receptor family C group 6 member A	http://www.genome.jp/dbget-bin/www_bget?ko:K04622	Q5T6X5	766	1.7e-79	G-protein coupled receptor family C group 6 member A OS=Homo sapiens GN=GPRC6A PE=1 SV=1
Cluster-33515.100736	257	3.16	201	2.87	246	2.67	170	2.38	193	2.15	157	2.08	163	2.28	221	3.18	261	2.88	373	4.48	368	3.2	285	3.3	398	5.84	430	6.45	378	5.68	3635	6390644	XP_013397672.1	957	2.8e-100	CSC1-like protein 2 [Lingula anatina]	XM_016444187.1	XM_016444187	1205	0	PREDICTED: Sinocyclocheilus anshuiensis CSC1-like protein 2 (LOC107656375), transcript variant X3, mRNA	K21989	TMEM63	calcium permeable stress-gated cation channel	http://www.genome.jp/dbget-bin/www_bget?ko:K21989	Q91YT8	1486	4.7e-163	CSC1-like protein 1 OS=Mus musculus GN=Tmem63a PE=2 SV=1
Cluster-33515.100760	88	2.3	55	1.67	103	2.39	415	12.34	473	11.24	489	13.78	356	10.64	304	9.32	413	9.69	217	5.55	351	6.51	293	7.23	95	2.96	46	1.47	60	1.94	1865	10268729	XP_020621027.1	190	1.3e-11	ZP domain-containing protein-like [Orbicella faveolata]	XM_016561391.1	XM_016561391	1059	0	PREDICTED: Sinocyclocheilus rhinocerous zona pellucida-like domain-containing protein 1 (LOC107747005), mRNA	--	--	--	--	Q66IR0	674	3.5e-69	Zona pellucida-like domain-containing protein 1 OS=Xenopus laevis GN=zpld1 PE=2 SV=1
Cluster-33515.100761	428	5.79	396	6.21	438	5.23	279	4.29	367	4.5	296	4.32	213	3.27	262	4.14	279	3.38	254	3.35	330	3.15	250	3.19	173	2.79	175	2.89	196	3.24	3333	412244	XP_786958.1	983	2.5e-103	PREDICTED: uncharacterized protein LOC581887 [Strongylocentrotus purpuratus]	XM_016475313.1	XM_016475313	1561	0	PREDICTED: Sinocyclocheilus anshuiensis sprT-like domain-containing protein Spartan (LOC107679685), mRNA	--	--	--	--	F6UH96	961	3.3e-102	SprT-like domain-containing protein Spartan OS=Xenopus tropicalis GN=sprtn PE=2 SV=2
Cluster-33515.100772	167	3.78	155	4.07	183	3.67	78	2.01	94	1.93	88	2.15	139	3.59	142	3.76	203.05	4.12	88	1.95	100	1.6	112	2.39	75	2.02	101	2.79	102	2.85	2110	6412525	XP_013382920.1	348	6.8e-30	DNA repair protein RAD52 homolog isoform X1 [Lingula anatina]	XM_016569781.1	XM_016569781	675	0	PREDICTED: Sinocyclocheilus rhinocerous DNA repair protein RAD52 homolog (LOC107753587), transcript variant X4, mRNA	K10873	RAD52	DNA repair and recombination protein RAD52	http://www.genome.jp/dbget-bin/www_bget?ko:K10873	P39022	440	5.4e-42	DNA repair protein RAD52 homolog OS=Gallus gallus GN=RAD52 PE=2 SV=1
Cluster-33515.100779	21	0.51	22	0.62	31	0.66	67	1.84	74	1.63	57	1.49	76	2.1	63	1.79	98	2.13	132	3.12	168	2.88	138	3.15	214	6.16	208	6.13	240	7.16	1993	10252228	XP_020602715.1	277	1.1e-21	coiled-coil domain-containing protein 125-like [Orbicella faveolata]	XM_016558134.1	XM_016558134	943	0	PREDICTED: Sinocyclocheilus rhinocerous coiled-coil domain containing 125 (ccdc125), mRNA	--	--	--	--	A2BGP7	1270	2.9e-138	Coiled-coil domain-containing protein 125 OS=Danio rerio GN=ccdc125 PE=3 SV=1
Cluster-33515.100825	203	2.38	155	2.11	161	1.66	257	3.42	271	2.87	329	4.16	251	3.34	266	3.64	349	3.66	363	4.15	590	4.88	464	5.12	674	9.41	609.01	8.7	572	8.18	3804	9926843	XP_019644745.1	369	4.5e-32	PREDICTED: tetraspanin-15-like isoform X2 [Branchiostoma belcheri]	XM_016247817.1	XM_016247817	467	0	PREDICTED: Sinocyclocheilus grahami tetraspanin-15-like (LOC107563042), mRNA	K17297	TSPAN15	tetraspanin-15	http://www.genome.jp/dbget-bin/www_bget?ko:K17297	O95858	524	1.8e-51	Tetraspanin-15 OS=Homo sapiens GN=TSPAN15 PE=1 SV=1
Cluster-33515.100833	254.36	4.31	192	3.77	288.99	4.33	239	4.6	296.7	4.56	274	5.01	170.37	3.29	185	3.67	212	3.22	116.85	1.94	231	2.77	165	2.64	50	1.01	17	0.35	30	0.62	2718	10221375	OQR69761.1	1211	7.4e-130	voltage-gated calcium channel beta subunit transcript variant 3-like [Tropilaelaps mercedesae]	XM_016450013.1	XM_016450013	1828	0	PREDICTED: Sinocyclocheilus anshuiensis voltage-dependent L-type calcium channel subunit beta-4-like (LOC107660636), transcript variant X1, mRNA	K04865	CACNB4	voltage-dependent calcium channel beta-4	http://www.genome.jp/dbget-bin/www_bget?ko:K04865	O00305	1931	8.9e-215	Voltage-dependent L-type calcium channel subunit beta-4 OS=Homo sapiens GN=CACNB4 PE=1 SV=2
Cluster-33515.100849	68	2.04	63	2.18	83	2.2	44	1.5	68	1.85	48	1.55	57	1.95	68	2.39	72	1.93	77	2.25	113	2.4	124	3.5	74	2.63	85	3.1	108	4.01	1668	9899731	XP_019614565.1	210	5.4e-14	PREDICTED: C2 calcium-dependent domain-containing protein 4C-like [Branchiostoma belcheri]	XM_019108693.1	XM_019108693	1211	0	PREDICTED: Cyprinus carpio C2 calcium-dependent domain-containing protein 4C-like (LOC109095041), mRNA	--	--	--	--	Q5HZI2	357	1.8e-32	C2 calcium-dependent domain-containing protein 4C OS=Mus musculus GN=C2cd4cC2CD4 family PE=2 SV=1
Cluster-33515.100859	7.65	0.37	6	0.33	10	0.43	10	0.55	8	0.35	13.39	0.69	28	1.55	16.36	0.93	12.89	0.56	9.27	0.44	29.58	1.01	23.2	1.06	13.42	0.77	7.32	0.43	14.89	0.9	1149	--	--	--	--	--	XM_016247732.1	XM_016247732	151	7.67721e-71	PREDICTED: Sinocyclocheilus grahami protein MGARP-like (LOC107562972), transcript variant X3, mRNA	--	--	--	--	--	--	--	--
Cluster-33515.100865	1220.95	8.26	1091	8.58	1203.88	7.19	690	5.31	1045	6.41	686	5.02	675	5.18	635	5.02	804	4.88	636.08	4.2	904	4.32	729	4.65	609	4.92	546	4.51	564	4.65	6359	1703373	XP_002595899.1	852	7.4e-88	hypothetical protein BRAFLDRAFT_235494 [Branchiostoma floridae]	LN590713.1	LN590713	1289	0	Cyprinus carpio genome assembly common carp genome, scaffold: LG20, chromosome: 20	K05288	PIGO	phosphatidylinositol glycan, class O	http://www.genome.jp/dbget-bin/www_bget?ko:K05288	Q9JJI6	884	5.3e-93	GPI ethanolamine phosphate transferase 3 OS=Mus musculus GN=Pigo PE=1 SV=2
Cluster-33515.100877	83	1.37	56	1.08	115	1.68	231	4.35	392	5.88	264	4.71	251	4.73	239	4.63	276	4.1	198	3.2	407	4.77	322	5.03	63	1.24	31	0.63	54	1.1	2776	9899312	XP_019613429.1	320	1.6e-26	PREDICTED: voltage-dependent calcium channel gamma-5 subunit-like [Branchiostoma belcheri]	XM_016230564.1	XM_016230564	1136	0	PREDICTED: Sinocyclocheilus grahami voltage-dependent calcium channel gamma-7 subunit-like (LOC107549472), transcript variant X1, mRNA	K04872	CACNG7	voltage-dependent calcium channel gamma-7	http://www.genome.jp/dbget-bin/www_bget?ko:K04872	P62956	933	4.8e-99	Voltage-dependent calcium channel gamma-7 subunit OS=Mus musculus GN=Cacng7 PE=2 SV=1
Cluster-33515.100882	16	0.83	12	0.71	30	1.38	50	2.93	32	1.5	36	1.99	38	2.26	49	2.97	50	2.31	75	3.79	137	5.03	78	3.8	137	8.36	116	7.27	93	6.04	1093	--	--	--	--	--	KT695796.1	KT695796	68	1.00519e-24	Megalobrama amblycephala clone BAC BSB41F4 genomic sequence	--	--	--	--	--	--	--	--
Cluster-33515.100883	1.91	0.65	2.14	0.8	1	0.32	3	1.13	2	0.63	7	2.4	5	2.16	6	2.48	2	0.6	4	1.34	7	1.76	9	2.87	1	0.38	3	1.18	1	0.52	414	--	--	--	--	--	LN590935.1	LN590935	77	3.58598e-30	Cyprinus carpio genome assembly common carp genome ,scaffold 000000841	--	--	--	--	--	--	--	--
Cluster-33515.100906	84	1.71	116	2.73	128	2.3	105	2.42	159	2.93	138	3.02	251	5.81	236	5.61	287	5.22	266	5.28	406	5.83	283	5.42	182	4.4	290	7.18	284	7.09	2319	9918944	XP_019635964.1	891	8.1e-93	PREDICTED: growth factor receptor-bound protein 14-like isoform X4 [Branchiostoma belcheri]	XM_016551691.1	XM_016551691	1843	0	PREDICTED: Sinocyclocheilus rhinocerous growth factor receptor-bound protein 10-like (LOC107739542), transcript variant X1, mRNA	K20064	GRB10	growth factor receptor-bound protein 10	http://www.genome.jp/dbget-bin/www_bget?ko:K20064	Q13322	2042	1e-227	Growth factor receptor-bound protein 10 OS=Homo sapiens GN=GRB10 PE=1 SV=2
Cluster-33515.100907	15	0.34	22	0.57	35	0.69	54	1.37	82	1.66	57	1.37	72	1.84	79	2.07	98	1.97	104.95	2.29	131	2.08	102	2.15	26	0.69	47	1.28	47	1.29	2132	2367938	EFX84690.1	441	1.1e-40	hypothetical protein DAPPUDRAFT_194402 [Daphnia pulex]	XM_019095202.1	XM_019095202	643	0	PREDICTED: Cyprinus carpio SPARC-related modular calcium-binding protein 1-like (LOC109080110), mRNA	--	--	--	--	Q8BLY1	640	3.5e-65	SPARC-related modular calcium-binding protein 1 OS=Mus musculus GN=Smoc1 PE=2 SV=2
Cluster-33515.100918	14	0.57	19	0.89	25	0.9	9	0.41	19	0.7	34	1.48	25	1.16	21	1	44	1.6	34	1.35	27	0.78	38	1.45	23	1.1	37	1.82	28	1.41	1312	--	--	--	--	--	LN598452.1	LN598452	121	4.18232e-54	Cyprinus carpio genome assembly common carp genome ,scaffold 000000083	--	--	--	--	--	--	--	--
Cluster-33515.100919	77	2.28	81	2.77	81	2.12	51	1.71	42	1.13	73	2.32	57	1.93	54	1.87	68	1.8	36	1.04	59	1.24	63	1.76	60	2.11	43	1.55	32	1.17	1686	--	--	--	--	--	KX098545.1	KX098545	71	3.37148e-26	Ctenopharyngodon idella ADAR2 gene, complete cds	--	--	--	--	--	--	--	--
Cluster-33515.100928	86	1.77	82	1.95	62	1.13	127	2.97	119	2.22	186	4.12	165	3.87	134	3.22	219	4.04	197	3.96	407	5.93	252	4.89	363	8.89	541	13.56	549	13.89	2293	7258713	XP_014600221.1	1554	1.1e-169	PREDICTED: tyrosine-protein kinase Src42A isoform X1 [Polistes canadensis]	XM_016565756.1	XM_016565756	1206	0	PREDICTED: Sinocyclocheilus rhinocerous fyn related Src family tyrosine kinase (frk), mRNA	K08892	FRK, PTK5	fyn-related kinase	http://www.genome.jp/dbget-bin/www_bget?ko:K08892	Q62662	1588	4.4e-175	Tyrosine-protein kinase FRK OS=Rattus norvegicus GN=Frk PE=2 SV=3
Cluster-33515.100934	46	3.27	30	2.44	53	3.37	20	1.61	35	2.26	27	2.04	21	1.73	19	1.59	31	1.97	21	1.46	27	1.37	33	2.21	23	1.92	26	2.23	19	1.72	876	--	--	--	--	--	XM_016547327.1	XM_016547327	65	3.72306e-23	PREDICTED: Sinocyclocheilus rhinocerous gastrula zinc finger protein XlCGF8.2DB-like (LOC107735704), partial mRNA	--	--	--	--	--	--	--	--
Cluster-33515.100948	92	1.68	105	2.22	123	1.98	85	1.76	101	1.67	103	2.03	93	1.93	70	1.49	122	2	111	1.98	162	2.09	140	2.41	109	2.37	105	2.34	124	2.78	2547	9908748	XP_019624616.1	341	5.3e-29	PREDICTED: methyltransferase-like protein 12, mitochondrial [Branchiostoma belcheri]	XM_016565001.1	XM_016565001	526	0	PREDICTED: Sinocyclocheilus rhinocerous methyltransferase-like protein 12, mitochondrial (LOC107749814), mRNA	K00614	CSKMT, METTL12	citrate synthase lysine N-methyltransferase	http://www.genome.jp/dbget-bin/www_bget?ko:K00614	Q501S4	1001	5.8e-107	Methyltransferase-like protein 12, mitochondrial OS=Danio rerio GN=mettl12 PE=2 SV=2
Cluster-33515.100957	106	2.11	78	1.8	124	2.19	117	2.65	175	3.16	187	4.02	125	2.84	129	3.01	156	2.79	84	1.64	163	2.3	155	2.91	29	0.69	44	1.07	56	1.37	2356	9926834	XP_019644736.1	236	7.4e-17	PREDICTED: uncharacterized protein LOC109485498 [Branchiostoma belcheri]	LN590926.1	LN590926	1039	0	Cyprinus carpio genome assembly common carp genome ,scaffold 000000820	--	--	--	--	Q6ZVD7	215	7.4e-16	Storkhead-box protein 1 OS=Homo sapiens GN=STOX1 PE=1 SV=2
Cluster-33515.100958	3.04	1.83	4	2.57	6.2	3.67	5.11	3.37	10.01	5.71	6.52	3.8	10.45	8.48	5.12	3.82	6.36	3.28	2.99	1.78	6.32	2.86	2	1.12	3	1.93	6	4.09	1	1.02	356	--	--	--	--	--	KT695796.1	KT695796	52	2.4076e-16	Megalobrama amblycephala clone BAC BSB41F4 genomic sequence	--	--	--	--	--	--	--	--
Cluster-33515.100963	71	0.69	102	1.15	105	0.9	146	1.62	223	1.97	122	1.28	128	1.42	138	1.57	172	1.5	106	1.01	190	1.31	140	1.29	51	0.59	33	0.39	59	0.7	4508	9903274	XP_019618521.1	695	8.4e-70	PREDICTED: dipeptidyl aminopeptidase-like protein 6 isoform X3 [Branchiostoma belcheri]	XM_016555159.1	XM_016555159	999	0	PREDICTED: Sinocyclocheilus rhinocerous inactive dipeptidyl peptidase 10-like (LOC107742248), transcript variant X3, mRNA	K23014	DPP10	inactive dipeptidyl peptidase 10	http://www.genome.jp/dbget-bin/www_bget?ko:K23014	Q8N608	1308	2.6e-142	Inactive dipeptidyl peptidase 10 OS=Homo sapiens GN=DPP10 PE=1 SV=2
Cluster-33515.100966	142	2.23	130	2.37	147	2.04	132	2.36	141	2.01	152	2.58	121	2.16	110	2.02	148	2.09	116	1.78	232	2.58	146	2.17	56	1.05	69	1.32	81	1.56	2906	1696767	XP_002589296.1	1002	1.4e-105	hypothetical protein BRAFLDRAFT_233312 [Branchiostoma floridae]	XM_016485255.1	XM_016485255	1226	0	PREDICTED: Sinocyclocheilus anshuiensis zinc finger protein 883-like (LOC107687795), transcript variant X1, mRNA	--	--	--	--	Q08DG8	907	5.2e-96	Zinc finger protein 135 OS=Bos taurus GN=ZNF135 PE=2 SV=1
Cluster-33515.100973	363	5.21	344	5.73	399	5.06	209.01	3.41	311	4.05	249	3.86	233	3.8	205	3.44	333	4.29	262	3.67	296	3.01	249	3.37	151	2.58	150	2.63	138	2.43	3156	7408592	XP_014781822.1	1238	6.4e-133	PREDICTED: transcription factor IIIB 90 kDa subunit-like, partial [Octopus bimaculoides]	XM_016503497.1	XM_016503497	1788	0	PREDICTED: Sinocyclocheilus anshuiensis transcription factor IIIB 90 kDa subunit-like (LOC107701485), transcript variant X2, mRNA	K15196	BRF1, GTF3B	transcription factor IIIB 90 kDa subunit	http://www.genome.jp/dbget-bin/www_bget?ko:K15196	Q8CFK2	1736	4.2e-192	Transcription factor IIIB 90 kDa subunit OS=Mus musculus GN=Brf1 PE=2 SV=1
Cluster-33515.100994	206	1.71	185	1.78	279	2.04	413.93	3.9	653	4.91	439	3.93	362	3.41	333	3.23	395.18	2.94	340	2.75	642.99	3.77	496.04	3.88	159	1.57	102	1.03	133	1.35	5244	5912076	XP_012945573.1	749	5.3e-76	PREDICTED: voltage-dependent L-type calcium channel subunit alpha-1S-like [Aplysia californica]	XM_016516842.1	XM_016516842	1288	0	PREDICTED: Sinocyclocheilus rhinocerous voltage-dependent L-type calcium channel subunit alpha-1D-like (LOC107711792), mRNA	--	--	--	--	Q01668	1237	5.1e-134	Voltage-dependent L-type calcium channel subunit alpha-1D OS=Homo sapiens GN=CACNA1D PE=1 SV=2
Cluster-33515.100995	160.43	1.54	147.54	1.65	196.64	1.67	339.13	3.71	440.97	3.84	319.66	3.32	308.37	3.37	299.81	3.37	320.71	2.77	342.14	3.21	496.96	3.38	427.78	3.88	95.54	1.1	64.83	0.76	86	1.01	4562	9647202	XP_018667169.1	2120	4.9e-235	PREDICTED: voltage-dependent L-type calcium channel subunit alpha-1D-like isoform X1 [Ciona intestinalis]	XM_019108395.1	XM_019108395	2236	0	PREDICTED: Cyprinus carpio voltage-dependent L-type calcium channel subunit alpha-1D-like (LOC109094680), mRNA	K04851	CACNA1D, CAV1.3	voltage-dependent calcium channel L type alpha-1D	http://www.genome.jp/dbget-bin/www_bget?ko:K04851	O73700	3063	0	Voltage-dependent L-type calcium channel subunit alpha-1D OS=Gallus gallus GN=CACNA1D PE=2 SV=1
Cluster-33515.101010	114	6.15	131	8.13	142	6.83	108	6.6	129	6.33	115	6.63	113	7.03	78	4.95	107	5.17	100	5.28	162	6.22	85	4.32	183	11.66	111	7.26	85	5.77	1059	--	--	--	--	--	CT573123.7	CT573123	485	0	Zebrafish DNA sequence from clone CH211-39K3 in linkage group 18, complete sequence	--	--	--	--	--	--	--	--
Cluster-33515.101011	118	4.78	122	5.7	152	5.47	105	4.82	138	5.07	88	3.82	124	5.76	101	4.8	159	5.76	129	5.11	198	5.69	123	4.69	154	7.39	111	5.46	111	5.6	1312	--	--	--	--	--	LN590686.1	LN590686	383	0	Cyprinus carpio genome assembly common carp genome, scaffold: LG35, chromosome: 35	--	--	--	--	--	--	--	--
Cluster-33515.101014	263	5.77	222	5.65	331	6.43	135	3.37	222.85	4.44	171	4.04	181	4.53	154	3.96	184	3.62	220	4.72	228	3.54	166	3.44	158	4.13	104	2.78	100	2.7	2167	1981937	NP_001171789.1	763	5.3e-78	radial spoke head 9 homolog-like [Saccoglossus kowalevskii]	XM_016447613.1	XM_016447613	691	0	PREDICTED: Sinocyclocheilus anshuiensis radial spoke head protein 9 homolog (LOC107658900), mRNA	K19757	RSPH9	radial spoke head protein 9	http://www.genome.jp/dbget-bin/www_bget?ko:K19757	Q5TYW6	1169	1.6e-126	Radial spoke head protein 9 homolog OS=Danio rerio GN=rsph9 PE=2 SV=1
Cluster-33515.101050	26	1.71	28	2.11	23	1.35	33	2.45	33	1.97	22	1.54	33	2.51	32	2.48	53	3.11	98	6.31	137	6.42	99	6.13	200	15.48	176	14	166	13.85	923	--	--	--	--	--	LN595657.1	LN595657	73	1.40182e-27	Cyprinus carpio genome assembly common carp genome ,scaffold 000000285	--	--	--	--	--	--	--	--
Cluster-33515.101071	115	1.51	131.58	2	120.25	1.39	118.46	1.77	131	1.56	89.31	1.26	92	1.37	109.83	1.68	169.47	1.99	83	1.06	97.69	0.91	63	0.78	44.14	0.69	52	0.83	74	1.19	3427	1892910	XP_002730926.1	1674	1.9e-183	PREDICTED: CCR4-NOT transcription complex subunit 6-like [Saccoglossus kowalevskii]	XM_016278680.1	XM_016278680	2052	0	PREDICTED: Sinocyclocheilus grahami CCR4-NOT transcription complex subunit 6 (LOC107590062), transcript variant X1, mRNA	K12603	CNOT6, CCR4	CCR4-NOT transcription complex subunit 6	http://www.genome.jp/dbget-bin/www_bget?ko:K12603	Q9ULM6	2335	1.6e-261	CCR4-NOT transcription complex subunit 6 OS=Homo sapiens GN=CNOT6 PE=1 SV=2
Cluster-33515.101073	94	3.09	91	3.46	98	2.86	184	6.86	115.94	3.46	256	9.04	100	3.76	112	4.31	169	4.98	458	14.71	314.91	7.34	317.16	9.83	254	9.91	440.86	17.62	331	13.49	1547	10989231	XP_022240914.1	307	2.8e-25	zinc metalloproteinase nas-4-like [Limulus polyphemus]	XM_016576182.1	XM_016576182	261	7.39958e-132	PREDICTED: Sinocyclocheilus rhinocerous low choriolytic enzyme-like (LOC107758450), mRNA	--	--	--	--	P31580	352	6.3e-32	High choriolytic enzyme 1 OS=Oryzias latipes GN=hcea PE=1 SV=1
Cluster-33515.101086	18	0.39	35	0.87	50	0.95	456	11.11	379	7.37	320	7.39	159	3.89	134	3.36	254	4.88	413	8.66	98	1.49	151	3.05	237	6.05	233	6.09	252	6.65	2211	9902943	XP_019618158.1	887	2.2e-92	PREDICTED: cholesterol 7-alpha-monooxygenase-like [Branchiostoma belcheri]	XM_016537433.1	XM_016537433	1170	0	PREDICTED: Sinocyclocheilus rhinocerous 5-beta-cholestane-3-alpha,7-alpha-diol 12-alpha-hydroxylase-like (LOC107727542), mRNA	K07431	CYP8B1	sterol 12-alpha-hydroxylase	http://www.genome.jp/dbget-bin/www_bget?ko:K07431	Q7YRB2	1409	2.4e-154	5-beta-cholestane-3-alpha,7-alpha-diol 12-alpha-hydroxylase OS=Sus scrofa GN=CYP8B1 PE=2 SV=1
Cluster-33515.101117	321	5.58	263	5.3	350	5.38	256	5.06	261	4.12	213	3.99	243	4.81	253	5.15	315	4.91	253	4.3	372	4.58	301	4.94	358	7.42	356.02	7.55	340	7.26	2657	--	--	--	--	--	XM_016572064.1	XM_016572064	355	0	PREDICTED: Sinocyclocheilus rhinocerous uncharacterized LOC107755306 (LOC107755306), mRNA	--	--	--	--	--	--	--	--
Cluster-33515.101118	54	1.77	25	0.95	26	0.76	22	0.82	31	0.92	40	1.41	19	0.71	28	1.07	42	1.23	24	0.77	42	0.98	20	0.62	34	1.32	30	1.2	18	0.73	1551	--	--	--	--	--	KJ767490.1	KJ767490	53	3.13991e-16	Ctenopharyngodon idella smoothelin-like 2 protein (SMTNL-2) gene, complete cds	--	--	--	--	--	--	--	--
Cluster-33515.101127	100	1.76	106.99	2.18	138	2.14	72	1.44	119	1.9	75	1.42	98	1.96	74	1.52	100	1.58	89	1.53	134	1.67	92	1.52	108	2.26	95	2.04	70	1.51	2633	11113587	XP_022297088.1	199	1.6e-12	uncharacterized protein LOC111106637 isoform X4 [Crassostrea virginica]	LN592321.1	LN592321	183	2.91041e-88	Cyprinus carpio genome assembly common carp genome ,scaffold 000007474	K05543	DUS2	tRNA-dihydrouridine synthase 2	http://www.genome.jp/dbget-bin/www_bget?ko:K05543	Q9D7B1	219	2.8e-16	tRNA-dihydrouridine(20) synthase [NAD(P)+]-like OS=Mus musculus GN=Dus2 PE=1 SV=1
Cluster-33515.10113	14	0.38	23	0.72	20	0.48	29	0.89	26	0.64	24	0.7	21	0.65	26	0.83	35	0.85	25	0.66	39	0.75	41	1.05	51	1.64	46	1.52	28	0.94	1811	--	--	--	--	--	CT027637.10	CT027637	130	5.77559e-59	Zebrafish DNA sequence from clone DKEY-78B4 in linkage group 16, complete sequence	--	--	--	--	--	--	--	--
Cluster-33515.101131	147	4.99	163	6.4	186	5.61	196	7.56	200	6.17	205	7.48	202	7.86	212	8.44	259	7.88	276	9.17	418	10.07	321	10.28	343	13.83	329	13.6	465	19.61	1506	9912975	XP_019629355.1	472	2e-44	PREDICTED: charged multivesicular body protein 4c-like isoform X1 [Branchiostoma belcheri]	XM_016533537.1	XM_016533537	691	0	PREDICTED: Sinocyclocheilus rhinocerous charged multivesicular body protein 4c-like (LOC107724563), transcript variant X1, mRNA	K12194	CHMP4, SNF7, VPS32	charged multivesicular body protein 4	http://www.genome.jp/dbget-bin/www_bget?ko:K12194	Q6GNN8	545	2.6e-54	Charged multivesicular body protein 4c OS=Xenopus laevis GN=chmp4c PE=2 SV=1
Cluster-33515.101159	166	3.17	161	3.56	136	2.3	116	2.51	109	1.89	100	2.06	92	2	103	2.3	145	2.48	138	2.57	165	2.23	145	2.61	57	1.3	72	1.68	78	1.83	2448	9921251	XP_019638529.1	563	9.2e-55	PREDICTED: angiopoietin-related protein 6-like [Branchiostoma belcheri]	XM_016532629.1	XM_016532629	1333	0	PREDICTED: Sinocyclocheilus rhinocerous angiopoietin-4-like (LOC107723902), mRNA	--	--	--	--	O08538	1433	4.5e-157	Angiopoietin-1 OS=Mus musculus GN=Angpt1 PE=1 SV=2
Cluster-33515.101166	23	0.49	13	0.32	34	0.64	154	3.71	151	2.9	164	3.74	303	7.31	311	7.71	332	6.31	364	7.53	747.08	11.2	360.99	7.21	928	23.4	937.63	24.21	937	24.42	2235	57561	CAB96130.1	149	8.5e-07	claudin [Halocynthia roretzi]	LN592884.1	LN592884	693	0	Cyprinus carpio genome assembly common carp genome ,scaffold 000005912	--	--	--	--	A6NM45	301	7.5e-26	Putative claudin-24 OS=Homo sapiens GN=CLDN24 PE=5 SV=2
Cluster-33515.101170	220	2.28	273	3.29	268	2.45	308	3.63	317	2.98	341	3.82	240	2.82	271.99	3.29	350.01	3.26	325	3.29	439	3.22	296	2.89	98.99	1.22	108.12	1.37	130	1.65	4255	--	--	--	--	--	XM_019108877.1	XM_019108877	1578	0	PREDICTED: Cyprinus carpio coiled-coil domain-containing protein 120-like (LOC109095191), transcript variant X5, mRNA	--	--	--	--	Q9Y2L6	152	2.7e-08	FERM domain-containing protein 4B OS=Homo sapiens GN=FRMD4B PE=1 SV=4
Cluster-33515.101171	52	3.19	64	4.51	26	1.42	56	3.89	55	3.07	66	4.32	34	2.41	41	2.96	51	2.8	42	2.52	66	2.89	62	3.59	25	1.81	19	1.41	14	1.09	967	--	--	--	--	--	XM_016503932.1	XM_016503932	189	4.8267e-92	PREDICTED: Sinocyclocheilus anshuiensis coiled-coil domain-containing protein 120-like (LOC107701815), transcript variant X3, mRNA	--	--	--	--	--	--	--	--
Cluster-33515.101215	15	0.72	16	0.88	23	0.98	12	0.65	17	0.74	16.71	0.86	23	1.27	8	0.45	15	0.64	18	0.84	15	0.51	21	0.95	14	0.79	12	0.7	24	1.44	1155	11455096	PIK62516.1	217	5.8e-15	hypothetical protein BSL78_00522 [Apostichopus japonicus]	LN590686.1	LN590686	248	9.23705e-125	Cyprinus carpio genome assembly common carp genome, scaffold: LG35, chromosome: 35	--	--	--	--	--	--	--	--
Cluster-33515.101251	9	8.97	6	6.24	8	8.16	5	5.39	15	14.42	7	6.49	6	8.42	4	5.02	13	10.75	5	4.9	12	9.09	11	9.99	12	12.32	14	15.52	3	5.47	321	--	--	--	--	--	LN593643.1	LN593643	63	1.64781e-22	Cyprinus carpio genome assembly common carp genome ,scaffold 000004381	--	--	--	--	--	--	--	--
Cluster-33515.101258	84	0.71	85	0.84	116	0.87	141	1.36	144	1.11	179	1.64	189	1.82	202	2.01	256.04	1.95	226	1.88	278	1.67	204.39	1.64	145	1.47	195	2.02	189	1.96	5125	9904409	XP_019619785.1	1375	1.3e-148	PREDICTED: vascular endothelial growth factor receptor 1-like [Branchiostoma belcheri]	XM_016441171.1	XM_016441171	3060	0	PREDICTED: Sinocyclocheilus anshuiensis vascular endothelial growth factor receptor 1-like (LOC107654201), transcript variant X1, mRNA	--	--	--	--	P17948	3024	0	Vascular endothelial growth factor receptor 1 OS=Homo sapiens GN=FLT1 PE=1 SV=2
Cluster-33515.101260	124	5.67	85	4.48	152	6.19	160	8.3	183	7.61	137	6.72	103	5.42	105	5.64	111	4.55	99	4.43	133	4.33	99	4.27	74	4.01	123	6.83	149	8.54	1195	10267532	XP_020619702.1	657	5.7e-66	glutathione peroxidase 1-like isoform X2 [Orbicella faveolata]	KF378713.1	KF378713	814	0	Megalobrama amblycephala glutathione peroxidase mRNA, complete cds	K00432	gpx	glutathione peroxidase	http://www.genome.jp/dbget-bin/www_bget?ko:K00432	Q4AEH7	658	1.6e-67	Glutathione peroxidase 2 OS=Sapajus apella GN=GPX2 PE=2 SV=2
Cluster-33515.101265	507	4.37	475.91	4.76	561	4.26	364	3.56	393	3.06	413.99	3.85	474	4.63	493	4.96	546	4.22	594	4.99	710	4.32	612	4.97	579	5.95	540	5.68	588	6.17	5063	10743924	XP_022082705.1	842	8.5e-87	suppression of tumorigenicity 5 protein-like isoform X1 [Acanthaster planci]	XM_016455725.1	XM_016455725	2766	0	PREDICTED: Sinocyclocheilus anshuiensis DENN domain-containing protein 2C-like (LOC107665005), transcript variant X4, mRNA	K20161	DENND2	DENN domain-containing protein 2	http://www.genome.jp/dbget-bin/www_bget?ko:K20161	Q68D51	1845	1.6e-204	DENN domain-containing protein 2C OS=Homo sapiens GN=DENND2C PE=1 SV=2
Cluster-33515.101282	14	0.58	10	0.48	19.99	0.74	9	0.43	17	0.64	27	1.21	15	0.72	10	0.49	28	1.05	34	1.39	40	1.19	28	1.1	80	3.95	58	2.94	44	2.29	1282	7779497	XP_015522674.1	184	4.3e-11	PREDICTED: protein FAM173B [Neodiprion lecontei]	LN590718.1	LN590718	304	7.61997e-156	Cyprinus carpio genome assembly common carp genome, scaffold: LG9, chromosome: 9	--	--	--	--	Q6P4H8	163	4.3e-10	Protein FAM173B OS=Homo sapiens GN=FAM173B PE=1 SV=2
Cluster-33515.101289	73	0.9	68	0.97	133	1.45	188.96	2.65	230	2.57	195	2.6	316	4.43	244	3.52	364	4.03	155	1.87	247	2.16	224	2.61	117	1.72	99	1.49	42	0.63	3619	1721176	XP_002614028.1	375	8.6e-33	hypothetical protein BRAFLDRAFT_67388 [Branchiostoma floridae]	XM_016565219.1	XM_016565219	2605	0	PREDICTED: Sinocyclocheilus rhinocerous volume-regulated anion channel subunit LRRC8D-like (LOC107749977), transcript variant X2, mRNA	K22038	LRRC8	volume-regulated anion channel	http://www.genome.jp/dbget-bin/www_bget?ko:K22038	Q8BGR2	3536	0	Volume-regulated anion channel subunit LRRC8D OS=Mus musculus GN=Lrrc8d PE=2 SV=1
Cluster-33515.101314	38.76	6.88	31	6.2	39.91	6.49	19.01	3.79	26.46	4.32	18.91	3.5	30.02	6.43	32.75	6.95	34.51	5.44	38.01	6.65	31.24	4.02	20.02	3.35	29.77	6.07	19.01	4.02	14.78	3.61	527	10487355	OWF38194.1	202	1.4e-13	C-type lectin domain family 4 member F [Mizuhopecten yessoensis]	LN591267.1	LN591267	155	2.031e-73	Cyprinus carpio genome assembly common carp genome ,scaffold 000029079	--	--	--	--	Q8IIG7	129	1.5e-06	Uncharacterized protein PF11_0207 OS=Plasmodium falciparum (isolate 3D7) GN=PF11_0207 PE=4 SV=2
Cluster-33515.101333	80	5.58	47	3.77	116	7.24	149	11.77	234	14.88	112	8.33	83	6.73	59	4.85	112	6.99	66	4.52	140	6.97	95	6.25	44.99	3.7	20	1.69	52	4.62	886	--	--	--	--	--	CT573241.9	CT573241	365	0	Zebrafish DNA sequence from clone CH73-278F18 in linkage group 10, complete sequence	--	--	--	--	--	--	--	--
Cluster-33515.101387	197	6.12	155	5.57	222.02	6.12	113	3.99	196	5.53	118	3.94	86	3.06	106	3.86	116	3.23	103	3.13	129	2.84	127	3.72	83	3.06	103	3.9	109	4.2	1618	1894755	XP_002734942.1	388	1.2e-34	PREDICTED: transcription factor IIIB 50 kDa subunit-like [Saccoglossus kowalevskii]	XM_016560334.1	XM_016560334	789	0	PREDICTED: Sinocyclocheilus rhinocerous transcription factor IIIB 50 kDa subunit-like (LOC107746211), transcript variant X2, mRNA	K15197	BRF2	transcription factor IIIB 50 kDa subunit	http://www.genome.jp/dbget-bin/www_bget?ko:K15197	A8KBY2	1448	5.4e-159	Transcription factor IIIB 50 kDa subunit OS=Danio rerio GN=brf2 PE=2 SV=1
Cluster-33515.101408	29	0.57	43	0.98	36	0.62	55	1.22	51	0.91	60	1.27	74	1.65	70	1.6	97	1.7	79	1.51	90	1.25	68	1.26	56	1.31	88	2.1	75	1.81	2392	--	--	--	--	--	LN590700.1	LN590700	119	9.97843e-53	Cyprinus carpio genome assembly common carp genome, scaffold: LG10, chromosome: 10	--	--	--	--	Q7Z7K6	156	5.2e-09	Centromere protein V OS=Homo sapiens GN=CENPV PE=1 SV=1
Cluster-33515.101409	59	2.06	53	2.14	66	2.04	38	1.5	52	1.65	53	1.98	66	2.64	52	2.13	78	2.44	62	2.11	114	2.82	81	2.66	58	2.4	76	3.22	66	2.86	1475	10069344	XP_019924086.1	398	7.5e-36	PREDICTED: centromere protein V-like [Crassostrea gigas]	XM_016525400.1	XM_016525400	193	4.45666e-94	PREDICTED: Sinocyclocheilus rhinocerous centromere protein V-like (LOC107718355), transcript variant X3, mRNA	--	--	--	--	Q9CXS4	390	2.4e-36	Centromere protein V OS=Mus musculus GN=Cenpv PE=2 SV=2
Cluster-33515.101410	25	4.38	30	5.93	46	7.38	39	7.68	44	7.09	43	7.85	43	9.09	35	7.34	54	8.41	54	9.33	73	9.27	47	7.76	36	7.26	40	8.35	32	7.69	530	--	--	--	--	--	LN590690.1	LN590690	67	1.69541e-24	Cyprinus carpio genome assembly common carp genome, scaffold: LG31, chromosome: 31	--	--	--	--	--	--	--	--
Cluster-33515.101417	115	4.11	140	5.78	98	3.11	103	4.17	113	3.67	116	4.45	83	3.4	89	3.73	95	3.04	68	2.38	91	2.31	78.99	2.66	54	2.29	62	2.69	67	2.98	1447	5355105	XP_011448759.1	514	2.6e-49	PREDICTED: ras-related protein Rab-21 [Crassostrea gigas]	XM_016489155.1	XM_016489155	295	8.68948e-151	PREDICTED: Sinocyclocheilus anshuiensis ras-related protein Rab-21-like (LOC107690748), mRNA	K07890	RAB21	Ras-related protein Rab-21	http://www.genome.jp/dbget-bin/www_bget?ko:K07890	P35282	550	6.5e-55	Ras-related protein Rab-21 OS=Mus musculus GN=Rab21 PE=1 SV=4
Cluster-33515.101427	13	0.87	13	1	8	0.48	6	0.46	7	0.43	11	0.79	19	1.48	13	1.03	34	2.05	31	2.04	67.59	3.24	41	2.6	71	5.63	91	7.41	71	6.08	908	--	--	--	--	--	LN590713.1	LN590713	296	1.49375e-151	Cyprinus carpio genome assembly common carp genome, scaffold: LG20, chromosome: 20	--	--	--	--	--	--	--	--
Cluster-33515.101465	53	1.59	33	1.15	38	1.01	44	1.5	61	1.66	31	1	32	1.1	31	1.09	27	0.73	28	0.82	37	0.79	28	0.79	29	1.03	13	0.48	11	0.41	1664	--	--	--	--	--	LN590707.1	LN590707	53	3.37395e-16	Cyprinus carpio genome assembly common carp genome, scaffold: LG30, chromosome: 30	--	--	--	--	--	--	--	--
Cluster-33515.101472	17	0.6	18	0.73	22	0.69	38	1.52	60	1.92	32	1.21	116	4.69	90	3.73	135.01	4.27	262	9.05	291	7.29	185	6.16	378	15.84	358	15.38	322	14.13	1460	--	--	--	--	--	XM_016268711.1	XM_016268711	314	2.40399e-161	PREDICTED: Sinocyclocheilus grahami carboxypeptidase N subunit 2-like (LOC107582740), transcript variant X2, mRNA	--	--	--	--	--	--	--	--
Cluster-33515.101492	334	2.25	293	2.29	400	2.37	319	2.44	411	2.51	338.92	2.47	330	2.52	298	2.34	380	2.3	266	1.75	341	1.62	299	1.9	395	3.18	350	2.88	232	1.9	6393	3307509	ELU02449.1	445	1.2e-40	hypothetical protein CAPTEDRAFT_111638, partial [Capitella teleta]	XM_016276867.1	XM_016276867	1031	0	PREDICTED: Sinocyclocheilus grahami opioid growth factor receptor-like protein 1 (LOC107588665), mRNA	--	--	--	--	Q8VE52	744	9.1e-77	Opioid growth factor receptor-like protein 1 OS=Mus musculus GN=Ogfrl1 PE=2 SV=2
Cluster-33515.101508	202	1.17	186	1.25	184	0.94	264	1.74	282	1.48	266	1.66	156	1.02	195	1.32	321	1.67	270	1.52	391	1.6	312	1.7	270	1.86	314	2.22	317	2.23	7395	9928200	XP_019646242.1	2014	1.6e-222	PREDICTED: LOW QUALITY PROTEIN: dedicator of cytokinesis protein 1-like [Branchiostoma belcheri]	XM_016468295.1	XM_016468295	1921	0	PREDICTED: Sinocyclocheilus anshuiensis dedicator of cytokinesis protein 5-like (LOC107674342), transcript variant X2, mRNA	K17707	DOCK5	dedicator of cytokinesis protein 5	http://www.genome.jp/dbget-bin/www_bget?ko:K17707	B2RY04	2848	0	Dedicator of cytokinesis protein 5 OS=Mus musculus GN=Dock5 PE=1 SV=2
Cluster-33515.10152	358	4.76	276	4.26	435	5.11	325	4.91	335	4.04	383	5.5	277.78	4.2	265	4.12	326	3.89	168	2.18	272	2.56	241	3.02	41	0.65	19	0.31	25	0.41	3382	11616308	XP_023219104.1	621	2.4e-61	extracellular sulfatase Sulf-1-like [Centruroides sculpturatus]	XM_016442463.1	XM_016442463	501	0	PREDICTED: Sinocyclocheilus anshuiensis extracellular sulfatase Sulf-2-like (LOC107655065), mRNA	K14607	SULF	extracellular sulfatase Sulf	http://www.genome.jp/dbget-bin/www_bget?ko:K14607	Q8IWU5	727	4.5e-75	Extracellular sulfatase Sulf-2 OS=Homo sapiens GN=SULF2 PE=1 SV=1
Cluster-33515.101523	166	1.67	128	1.49	141	1.25	286.72	3.27	461.45	4.2	375	4.07	351	4	346	4.06	492	4.43	480	4.71	670.43	4.76	552	5.23	292.08	3.5	240	2.94	203	2.49	4384	9918465	XP_019635421.1	2369	6.3e-264	PREDICTED: cGMP-dependent protein kinase 1-like isoform X4 [Branchiostoma belcheri]	XM_016495475.1	XM_016495475	2136	0	PREDICTED: Sinocyclocheilus anshuiensis cGMP-dependent protein kinase 1 (LOC107695529), transcript variant X1, mRNA	K07376	PRKG1	cGMP-dependent protein kinase 1	http://www.genome.jp/dbget-bin/www_bget?ko:K07376	P00516	2789	0	cGMP-dependent protein kinase 1 OS=Bos taurus GN=PRKG1 PE=1 SV=2
Cluster-33515.101524	33	1.81	27	1.71	29	1.42	84	5.23	119	5.95	118	6.93	38	2.41	60	3.88	92	4.52	121	6.51	132	5.16	63	3.26	86	5.58	57	3.8	39.99	2.77	1045	--	--	--	--	--	XM_019102397.1	XM_019102397	370	0	PREDICTED: Cyprinus carpio cGMP-dependent protein kinase 1 (LOC109088223), transcript variant X2, mRNA	--	--	--	--	--	--	--	--
Cluster-33515.101526	185	3.05	184	3.51	187	2.72	205	3.83	202	3.01	204	3.62	182	3.41	218	4.2	305	4.5	244	3.92	349.94	4.08	256	3.97	305	5.98	310	6.23	290	5.86	2790	--	--	--	--	--	XM_016466263.1	XM_016466263	784	0	PREDICTED: Sinocyclocheilus anshuiensis UBAP1-MVB12-associated (UMA) domain containing 1 (umad1), mRNA	--	--	--	--	C9J7I0	153	1.4e-08	UBAP1-MVB12-associated (UMA)-domain containing protein 1 OS=Homo sapiens GN=UMAD1 PE=3 SV=1
Cluster-33515.101531	160	3.03	151	3.32	192	3.22	270	5.82	322	5.54	292	5.97	228	4.92	225	4.99	284	4.83	220	4.08	317	4.25	293	5.24	186	4.2	205	4.74	238	5.54	2462	9924720	XP_019642376.1	171	2.6e-09	PREDICTED: protein aveugle-like [Branchiostoma belcheri]	XM_019088986.1	XM_019088986	876	0	PREDICTED: Cyprinus carpio sterile alpha motif domain-containing protein 10-like (LOC109072775), transcript variant X2, mRNA	--	--	--	--	Q9BYL1	440	6.3e-42	Sterile alpha motif domain-containing protein 10 OS=Homo sapiens GN=SAMD10 PE=2 SV=1
Cluster-33515.101534	41.1	2.15	23	1.38	40	1.86	62	3.67	73	3.47	84	4.69	114	6.86	115	7.06	192	8.97	173.98	8.9	253.95	9.44	183	9.01	164	10.12	180	11.4	171	11.23	1084	6121679	XP_013080834.1	233	7.5e-17	PREDICTED: soma ferritin [Biomphalaria glabrata]	XM_016554928.1	XM_016554928	465	0	PREDICTED: Sinocyclocheilus rhinocerous ferritin, heavy subunit-like (LOC107742067), mRNA	--	--	--	--	P85838	241	3.3e-19	Ferritin, heavy subunit OS=Trematomus bernacchii PE=1 SV=1
Cluster-33515.101535	2	0.63	3	1.05	11	3.28	10	3.53	9	2.65	9	2.89	18	7.2	9	3.46	20	5.57	26	8.15	34	7.94	21	6.25	14	4.95	27	9.98	25	11.9	423	--	--	--	--	--	LN591196.1	LN591196	99	2.16293e-42	Cyprinus carpio genome assembly common carp genome ,scaffold 000028944	--	--	--	--	--	--	--	--
Cluster-33515.101559	172	1.83	194	2.39	200	1.87	155	1.87	163	1.57	222	2.54	216	2.6	231	2.86	208	1.98	392	4.06	505	3.79	331	3.31	372	4.71	309	4	397	5.15	4163	7402552	XP_014775108.1	153	5.5e-07	PREDICTED: protein FAM83A-like [Octopus bimaculoides]	XM_016517570.1	XM_016517570	2268	0	PREDICTED: Sinocyclocheilus rhinocerous protein FAM83B-like (LOC107712346), mRNA	--	--	--	--	Q0VBM2	1272	3.5e-138	Protein FAM83B OS=Mus musculus GN=Fam83b PE=2 SV=1
Cluster-33515.101562	100	1.55	112	2.01	132	1.81	228	4.02	252	3.54	233	3.9	180.97	3.19	177	3.21	259	3.6	315	4.77	426	4.67	337	4.93	193	3.57	291	5.5	298	5.66	2945	4178344	XP_002738152.2	374	9.1e-33	PREDICTED: tyrosine-protein kinase receptor Tie-1-like [Saccoglossus kowalevskii]	XM_016528890.1	XM_016528890	759	0	PREDICTED: Sinocyclocheilus rhinocerous tyrosine-protein kinase receptor Tie-2-like (LOC107721039), mRNA	K05121	TEK, TIE2, CD202	endothelial-specific receptor tyrosine kinase	http://www.genome.jp/dbget-bin/www_bget?ko:K05121	O73791	1426	3.5e-156	Tyrosine-protein kinase receptor Tie-2 OS=Danio rerio GN=tie2 PE=2 SV=1
Cluster-33515.101578	187	14.34	232	20.4	172	11.82	213	18.49	240	16.79	225	18.36	243	21.69	272	24.62	330	22.62	374	28.13	528	28.93	456	32.98	447	40.3	576	53.41	558	54.8	833	4834751	XP_009055403.1	340	2.3e-29	hypothetical protein LOTGIDRAFT_209321 [Lottia gigantea]	XM_016511504.1	XM_016511504	401	0	PREDICTED: Sinocyclocheilus rhinocerous V-type proton ATPase subunit E 1-like (LOC107707480), mRNA	K02150	ATPeV1E, ATP6E	V-type H+-transporting ATPase subunit E	http://www.genome.jp/dbget-bin/www_bget?ko:K02150	Q4R761	382	1.1e-35	V-type proton ATPase subunit E 1 OS=Macaca fascicularis GN=ATP6V1E1 PE=2 SV=1
Cluster-33515.101580	59	1.52	45	1.34	69	1.58	150	4.39	216	5.05	154	4.27	152	4.48	138	4.17	176	4.07	142	3.58	213	3.89	109	2.65	35	1.07	10	0.31	38	1.21	1889	--	--	--	--	--	XM_019070791.1	XM_019070791	879	0	PREDICTED: Cyprinus carpio prepronociceptin-like (LOC109053396), mRNA	--	--	--	--	Q13519	180	6.8e-12	Prepronociceptin OS=Homo sapiens GN=PNOC PE=1 SV=1
Cluster-33515.101591	21	1.42	16	1.24	22	1.33	22	1.69	14	0.86	20	1.44	18	1.41	12	0.96	12	0.73	21	1.39	29	1.4	15	0.96	4	0.32	12	0.98	9	0.78	904	--	--	--	--	--	LN593144.1	LN593144	59	8.31488e-20	Cyprinus carpio genome assembly common carp genome ,scaffold 000002656	--	--	--	--	--	--	--	--
Cluster-33515.101608	9	0.93	3	0.35	10	0.93	27	3.16	24	2.27	16	1.75	20	2.43	19	2.33	18	1.66	13	1.32	14	1.04	5	0.49	9	1.09	4	0.5	4	0.54	694	--	--	--	--	--	JN088688.1	JN088688	63	3.77508e-22	Carassius auratus PKZ gene, promoter region and 5' UTR	--	--	--	--	--	--	--	--
Cluster-33515.101622	44	0.83	32	0.7	54	0.9	34	0.73	60	1.03	34	0.69	32	0.69	36	0.79	35	0.59	34	0.63	59	0.79	37	0.66	30	0.67	20	0.46	20	0.46	2472	420310	NP_001027727.1	676	7.3e-68	opsin [Ciona intestinalis]	XM_016557191.1	XM_016557191	1173	0	PREDICTED: Sinocyclocheilus rhinocerous vertebrate ancient opsin-like (LOC107743790), mRNA	K04256	OPN3	c-opsin	http://www.genome.jp/dbget-bin/www_bget?ko:K04256	Q7T3Q7	1341	2.1e-146	Opsin-VA OS=Rutilus rutilus PE=2 SV=1
Cluster-33515.101640	138	1.75	163	2.4	180	2.02	206.78	2.99	199	2.29	229	3.14	249	3.6	237	3.52	332.1	3.79	379	4.71	591.38	5.32	383	4.59	610	9.25	645.26	10.01	593	9.22	3525	1459690	NP_001135852.1	517	2.9e-49	uncharacterized protein LOC583550 [Strongylocentrotus purpuratus]	XM_016459800.1	XM_016459800	495	0	PREDICTED: Sinocyclocheilus anshuiensis protein-tyrosine kinase 6-like (LOC107668051), mRNA	--	--	--	--	Q13882	509	9e-50	Protein-tyrosine kinase 6 OS=Homo sapiens GN=PTK6 PE=1 SV=1
Cluster-33515.101641	43	1.81	32	1.55	35	1.31	57	2.72	68	2.6	70	3.16	54	2.61	66	3.26	101	3.81	100	4.12	150	4.49	114	4.52	163.95	8.18	154	7.88	128	6.73	1273	--	--	--	--	--	LN590711.1	LN590711	118	1.88642e-52	Cyprinus carpio genome assembly common carp genome, scaffold: LG40, chromosome: 40	--	--	--	--	--	--	--	--
Cluster-33515.101664	54	0.93	29	0.58	59	0.9	117	2.28	138	2.15	118	2.18	104	2.03	114	2.29	125	1.93	130	2.18	305	3.71	200	3.24	44	0.9	22	0.46	52	1.1	2687	5410823	KJH52544.1	358	6e-31	c-terminal tandem repeated domain in type 4 procollagen [Dictyocaulus viviparus]	XM_016531105.1	XM_016531105	1369	0	PREDICTED: Sinocyclocheilus rhinocerous otolin-1-A (LOC107722646), mRNA	--	--	--	--	Q9QZS0	344	9.3e-31	Collagen alpha-3(IV) chain OS=Mus musculus GN=Col4a3 PE=1 SV=2
Cluster-33515.10168	145	1.45	154	1.79	202	1.78	299	3.4	328	2.97	278	3	234	2.65	290	3.39	384	3.44	356	3.47	473	3.34	356	3.35	247	2.95	281	3.43	256	3.12	4404	10533580	XP_021367178.1	196	6e-12	mucin-2-like, partial [Mizuhopecten yessoensis]	XM_016504878.1	XM_016504878	1986	0	PREDICTED: Sinocyclocheilus anshuiensis uncharacterized threonine-rich GPI-anchored glycoprotein PJ4664.02-like (LOC107702529), transcript variant X2, mRNA	--	--	--	--	--	--	--	--
Cluster-33515.101692	9.4	4.15	9	4.31	8.72	3.71	8.8	4.29	18	7.46	13.02	5.7	7	4.04	14	7.6	12.99	5	19.36	8.48	12.47	4.11	29.98	12.38	9.17	4.42	12.96	6.58	6.07	4.29	384	--	--	--	--	--	KT695790.1	KT695790	137	1.46706e-63	Megalobrama amblycephala clone BAC BSB28A7 genomic sequence	--	--	--	--	--	--	--	--
Cluster-33515.101712	171	2.68	143	2.6	211	2.92	260	4.63	366	5.2	323	5.46	346	6.17	343	6.29	378	5.32	336	5.15	456.99	5.07	319	4.72	189	3.53	234	4.48	197	3.79	2914	11430797	PIK38217.1	1188	3.7e-127	putative aminopeptidase O-like [Apostichopus japonicus]	XM_016468482.1	XM_016468482	1449	0	PREDICTED: Sinocyclocheilus anshuiensis chromosome unknown open reading frame, human C9orf3 (LOC107674500), mRNA	K09606	C9ORF3	aminopeptidase O	http://www.genome.jp/dbget-bin/www_bget?ko:K09606	Q8N6M6	1969	3.7e-219	Aminopeptidase O OS=Homo sapiens GN=AOPEP PE=1 SV=2
Cluster-33515.101723	7	0.98	10	1.59	5	0.64	15	2.36	3	0.38	18	2.64	12	2	9	1.5	21	2.62	38	5.23	31	3.13	14	1.85	35	5.67	41	6.86	27	5.05	590	--	--	--	--	--	KT695794.1	KT695794	45	3.22553e-12	Megalobrama amblycephala clone BAC BSB41E3 genomic sequence	--	--	--	--	--	--	--	--
Cluster-33515.101727	106	1.71	134	2.51	137	1.96	102	1.87	144	2.11	92	1.6	71	1.31	78	1.48	91	1.32	137	2.16	219	2.51	149	2.27	83	1.6	56	1.1	40	0.79	2835	7924725	XP_015756731.1	777	1.6e-79	PREDICTED: protein tyrosine phosphatase domain-containing protein 1-like [Acropora digitifera]	XM_016515154.1	XM_016515154	1382	0	PREDICTED: Sinocyclocheilus rhinocerous protein tyrosine phosphatase domain-containing protein 1-like (LOC107710390), transcript variant X1, mRNA	K18078	PTPDC1	protein tyrosine phosphatase domain-containing protein 1	http://www.genome.jp/dbget-bin/www_bget?ko:K18078	Q6NZK8	819	8.1e-86	Protein tyrosine phosphatase domain-containing protein 1 OS=Mus musculus GN=Ptpdc1 PE=2 SV=1
Cluster-33515.101732	60	1.48	69	1.97	84	1.83	69.47	1.94	71.99	1.61	69	1.83	74.49	2.09	70	2.02	99.68	2.2	62.56	1.5	111	1.94	87	2.02	49.94	1.46	56.73	1.7	33.2	1.01	1965	7403141	XP_014775762.1	542	2e-52	PREDICTED: LOW QUALITY PROTEIN: uncharacterized protein LOC106873060, partial [Octopus bimaculoides]	XM_016481804.1	XM_016481804	353	0	PREDICTED: Sinocyclocheilus anshuiensis gastrula zinc finger protein XlCGF49.1-like (LOC107685274), mRNA	K09228	KRAB	KRAB domain-containing zinc finger protein	http://www.genome.jp/dbget-bin/www_bget?ko:K09228	Q08DG8	523	1.2e-51	Zinc finger protein 135 OS=Bos taurus GN=ZNF135 PE=2 SV=1
Cluster-33515.10179	83	0.84	96	1.13	115	1.03	160	1.85	255	2.35	195	2.14	403	4.66	393	4.67	598	5.46	458.98	4.56	561	4.04	504	4.84	619	7.52	475	5.9	463	5.76	4328	4174115	XP_002735276.2	300	5.1e-24	PREDICTED: poly [ADP-ribose] polymerase 12-like [Saccoglossus kowalevskii]	XM_019125238.1	XM_019125238	282	4.44985e-143	PREDICTED: Cyprinus carpio poly [ADP-ribose] polymerase 12-like (LOC109112257), mRNA	K15259	PARP7S	poly	http://www.genome.jp/dbget-bin/www_bget?ko:K15259	Q7Z2W4	328	1.1e-28	Zinc finger CCCH-type antiviral protein 1 OS=Homo sapiens GN=ZC3HAV1 PE=1 SV=3
Cluster-33515.101798	48	0.62	37	0.55	70	0.79	198.73	2.9	211	2.46	275	3.82	238	3.48	259	3.89	287	3.31	268	3.37	370	3.36	273	3.31	34	0.52	23.53	0.37	72	1.13	3488	9929033	XP_019647171.1	1047	9.9e-111	PREDICTED: gamma-aminobutyric acid receptor subunit alpha-6-like [Branchiostoma belcheri]	XM_016522343.1	XM_016522343	1548	0	PREDICTED: Sinocyclocheilus rhinocerous gamma-aminobutyric acid receptor subunit alpha-4-like (LOC107716030), transcript variant X2, mRNA	K05175	GABRA	gamma-aminobutyric acid receptor subunit alpha	http://www.genome.jp/dbget-bin/www_bget?ko:K05175	Q9D6F4	1549	2.3e-170	Gamma-aminobutyric acid receptor subunit alpha-4 OS=Mus musculus GN=Gabra4 PE=2 SV=1
Cluster-33515.101804	62	1.13	41	0.87	68	1.1	77	1.6	100	1.66	61	1.2	65	1.35	52	1.11	66.05	1.08	42	0.75	78	1.01	75	1.29	21	0.46	20	0.45	19	0.43	2544	1897573	XP_002740936.1	362	1.9e-31	PREDICTED: protein mab-21-like 3-like [Saccoglossus kowalevskii]	XM_016467339.1	XM_016467339	1046	0	PREDICTED: Sinocyclocheilus anshuiensis protein mab-21-like 3 (LOC107673652), transcript variant X1, mRNA	--	--	--	--	A8E4S7	1700	5.1e-188	Protein mab-21-like 3 OS=Danio rerio GN=mab21L3 PE=2 SV=1
Cluster-33515.10181	275	8.98	228	8.6	255	7.38	248	9.19	248	7.35	193	6.77	229	8.56	248	9.49	254	7.43	234	7.47	278	6.44	223	6.86	209	8.1	189	7.51	225.01	9.11	1555	900706	XP_001631732.1	147	1e-06	predicted protein [Nematostella vectensis]	XM_016508485.1	XM_016508485	308	5.55063e-158	PREDICTED: Sinocyclocheilus rhinocerous mitochondrial fission regulator 1 (mtfr1), transcript variant X6, mRNA	--	--	--	--	F1RCE7	495	1.7e-48	Mitochondrial fission regulator 1 OS=Danio rerio GN=mtfr1 PE=2 SV=1
Cluster-33515.101813	321	11.16	296	11.89	361	11.14	141	5.56	168	5.31	130	4.86	79	3.15	82	3.34	107	3.33	95	3.23	132	3.26	115	3.77	50	2.06	20	0.85	42	1.81	1478	--	--	--	--	--	LN591225.1	LN591225	173	5.85938e-83	Cyprinus carpio genome assembly common carp genome ,scaffold 000029004	--	--	--	--	--	--	--	--
Cluster-33515.101815	63	1.03	61	1.16	63	0.91	48	0.89	47	0.7	75	1.32	46	0.86	59	1.13	72	1.06	153	2.44	210	2.43	215	3.32	269	5.24	368	7.34	400	8.02	2806	10759683	XP_022100263.1	505	5.6e-48	tyrosine-protein kinase SYK-like [Acanthaster planci]	XM_016548375.1	XM_016548375	601	0	PREDICTED: Sinocyclocheilus rhinocerous tyrosine-protein kinase SYK-like (LOC107736968), transcript variant X3, mRNA	K05855	SYK	spleen tyrosine kinase	http://www.genome.jp/dbget-bin/www_bget?ko:K05855	P43405	1050	1.3e-112	Tyrosine-protein kinase SYK OS=Homo sapiens GN=SYK PE=1 SV=1
Cluster-33515.101818	30	0.93	21.58	0.78	22	0.61	34	1.2	43	1.22	38	1.27	45	1.6	28	1.02	44	1.23	45	1.37	53	1.17	43	1.26	41	1.52	43	1.63	45	1.74	1616	10249812	XP_020619779.1	558	2.3e-54	CDP-diacylglycerol--inositol 3-phosphatidyltransferase 1-like [Orbicella faveolata]	XM_016488831.1	XM_016488831	511	0	PREDICTED: Sinocyclocheilus anshuiensis uncharacterized LOC107690475 (LOC107690475), mRNA	--	--	--	--	Q8LBA6	167	1.9e-10	CDP-diacylglycerol--inositol 3-phosphatidyltransferase 1 OS=Arabidopsis thaliana GN=PIS1 PE=1 SV=2
Cluster-33515.10182	97	2.46	119	3.49	110	2.47	113	3.25	142	3.26	106	2.89	103	2.98	95	2.82	127	2.88	142	3.52	123	2.21	76	1.82	83	2.5	76	2.34	87	2.72	1918	--	--	--	--	--	XM_016508485.1	XM_016508485	261	9.21521e-132	PREDICTED: Sinocyclocheilus rhinocerous mitochondrial fission regulator 1 (mtfr1), transcript variant X6, mRNA	--	--	--	--	F1RCE7	315	1.5e-27	Mitochondrial fission regulator 1 OS=Danio rerio GN=mtfr1 PE=2 SV=1
Cluster-33515.101820	194	6.23	185	6.87	205	5.84	239	8.71	218.5	6.37	249	8.59	156	5.73	174	6.55	246	7.08	269	8.45	379	8.63	256	7.75	237	9.04	294	11.49	257	10.23	1576	5644950	AKF17655.1	473	1.6e-44	iodothyronine deiodinase [Crassostrea gigas]	XM_019092333.1	XM_019092333	675	0	PREDICTED: Cyprinus carpio type I iodothyronine deiodinase-like (LOC109076656), transcript variant X2, mRNA	--	--	--	--	O42449	872	3.2e-92	Type I iodothyronine deiodinase OS=Oreochromis niloticus GN=dio1 PE=2 SV=3
Cluster-33515.101822	228	13.84	150	10.47	258	13.99	252	17.33	442	24.43	309	20.03	328	23.04	324	23.16	516	28.03	398	23.67	682	29.51	375	21.47	498	35.67	398	29.28	322	24.75	974	--	--	--	--	--	LN590673.1	LN590673	398	0	Cyprinus carpio genome assembly common carp genome, scaffold: LG45, chromosome: 45	--	--	--	--	--	--	--	--
Cluster-33515.101828	96	3.66	95	4.19	114	3.87	32	1.39	57	1.98	66	2.7	44	1.93	43	1.93	59	2.02	35	1.31	36	0.98	50	1.8	26	1.18	27	1.25	22	1.05	1373	11124828	XP_022309566.1	739	2e-75	zinc finger protein 665-like [Crassostrea virginica]	XM_016446971.1	XM_016446971	100	2.06784e-42	PREDICTED: Sinocyclocheilus anshuiensis gastrula zinc finger protein XlCGF57.1-like (LOC107658431), mRNA	K09228	KRAB	KRAB domain-containing zinc finger protein	http://www.genome.jp/dbget-bin/www_bget?ko:K09228	Q08DG8	722	7e-75	Zinc finger protein 135 OS=Bos taurus GN=ZNF135 PE=2 SV=1
Cluster-33515.101842	52	1.46	25	0.81	64	1.59	102	3.24	126	3.2	90	2.71	80	2.56	56	1.84	74	1.86	209	5.72	252	5	205	5.41	191	6.35	139	4.74	117	4.05	1764	--	--	--	--	--	XM_016286938.1	XM_016286938	412	0	PREDICTED: Sinocyclocheilus grahami complexin-4-like (LOC107596246), mRNA	K15295	CPLX3_4	complexin-3/4	http://www.genome.jp/dbget-bin/www_bget?ko:K15295	Q80WM3	426	1.9e-40	Complexin-4 OS=Mus musculus GN=Cplx4 PE=1 SV=2
Cluster-33515.101845	8.17	2.91	2	0.78	3	1.01	8	3.16	6	1.99	4	1.43	2	0.91	8	3.47	11	3.43	4	1.41	9	2.37	9	3.01	9	3.55	6	2.48	8	4.37	408	--	--	--	--	--	LN590713.1	LN590713	96	9.67508e-41	Cyprinus carpio genome assembly common carp genome, scaffold: LG20, chromosome: 20	--	--	--	--	--	--	--	--
Cluster-33515.101850	73	1.21	80	1.54	99	1.45	108	2.04	94	1.41	107.88	1.93	85	1.6	87.02	1.69	119.99	1.79	85	1.38	151	1.77	128.86	2.02	102	2.02	111	2.25	84	1.71	2770	--	--	--	--	--	LN590682.1	LN590682	165	3.10761e-78	Cyprinus carpio genome assembly common carp genome, scaffold: LG21, chromosome: 21	--	--	--	--	--	--	--	--
Cluster-33515.101852	81	1.44	77	1.59	79	1.24	81	1.63	117	1.88	96	1.84	82	1.66	84	1.75	122	1.94	81	1.41	147	1.85	134	2.24	55.04	1.16	87	1.88	87	1.9	2608	1565585	EEN62699.1	1359	4.9e-147	hypothetical protein BRAFLDRAFT_277775, partial [Branchiostoma floridae]	XM_016278784.1	XM_016278784	1043	0	PREDICTED: Sinocyclocheilus grahami 6-phosphofructo-2-kinase/fructose-2,6-bisphosphatase 2-like (LOC107590165), transcript variant X2, mRNA	K19029	PFKFB2	6-phosphofructo-2-kinase / fructose-2,6-biphosphatase 2	http://www.genome.jp/dbget-bin/www_bget?ko:K19029	Q9JJH5	1785	7.3e-198	6-phosphofructo-2-kinase/fructose-2,6-bisphosphatase 2 OS=Rattus norvegicus GN=Pfkfb2 PE=2 SV=1
Cluster-33515.101871	163	4.53	126	4.06	199	4.91	176	5.56	156	3.94	165	4.94	157	4.99	158	5.15	218	5.44	220	5.98	265	5.22	204	5.35	48	1.59	110	3.73	112	3.85	1773	11263171	PFX30229.1	227	6.1e-16	Retrovirus-related Pol polyprotein from transposon 17.6 [Stylophora pistillata]	XM_016549925.1	XM_016549925	1142	0	PREDICTED: Sinocyclocheilus rhinocerous pentraxin-related protein PTX3-like (LOC107738195), transcript variant X1, mRNA	--	--	--	--	P26022	674	3.3e-69	Pentraxin-related protein PTX3 OS=Homo sapiens GN=PTX3 PE=1 SV=3
Cluster-33515.101876	29.22	1.49	27.76	1.63	31.86	1.45	107.79	6.22	112.78	5.22	109	5.94	97.82	5.74	122.66	7.34	107.83	4.92	90	4.49	141.84	5.14	115.88	5.56	44.92	2.7	24	1.48	22	1.41	1104	--	--	--	--	--	XM_019092570.1	XM_019092570	625	0	PREDICTED: Cyprinus carpio megalencephalic leukoencephalopathy with subcortical cysts 1 (mlc1), mRNA	K20070	MLC1	membrane protein MLC1	http://www.genome.jp/dbget-bin/www_bget?ko:K20070	Q8VHK5	408	1.4e-38	Membrane protein MLC1 OS=Mus musculus GN=Mlc1 PE=2 SV=1
Cluster-33515.101889	142	2.34	176	3.36	205	2.98	285	5.32	247	3.68	298	5.28	191.01	3.57	224	4.31	260	3.83	379	6.09	505	5.87	314	4.87	385	7.55	430	8.63	460	9.28	2793	11447595	PIK55015.1	313	1e-25	putative nurim [Apostichopus japonicus]	XM_016544567.1	XM_016544567	622	0	PREDICTED: Sinocyclocheilus rhinocerous nurim (nuclear envelope membrane protein) (nrm), mRNA	--	--	--	--	Q1L911	1091	2.3e-117	Nurim OS=Danio rerio GN=nrm PE=3 SV=1
Cluster-33515.101931	170.92	3.28	163.38	3.63	207.23	3.52	149.16	3.25	151.34	2.63	149.59	3.09	147.68	3.23	164.79	3.7	189.7	3.26	176.21	3.3	230.3	3.13	174.29	3.15	121.88	2.78	150.35	3.52	179.58	4.23	2437	9927106	XP_019645038.1	186	4.8e-11	PREDICTED: uncharacterized protein LOC109485795 [Branchiostoma belcheri]	XM_016575046.1	XM_016575046	1075	0	PREDICTED: Sinocyclocheilus rhinocerous ectodysplasin-A-like (LOC107757537), transcript variant X1, mRNA	K05480	EDA	ectodysplasin-A	http://www.genome.jp/dbget-bin/www_bget?ko:K05480	Q92838	589	3.3e-59	Ectodysplasin-A OS=Homo sapiens GN=EDA PE=1 SV=2
Cluster-33515.101945	588.99	8.92	486.65	8.55	646	8.64	336.99	5.8	412.95	5.67	409.13	6.68	402	6.92	352.33	6.24	442.99	6.02	325.57	4.81	452.47	4.85	364.06	5.2	233	4.21	216.99	4.01	250	4.64	3008	1721075	XP_002613930.1	777	1.7e-79	hypothetical protein BRAFLDRAFT_268591 [Branchiostoma floridae]	XM_016283167.1	XM_016283167	567	0	PREDICTED: Sinocyclocheilus grahami uncharacterized LOC107593441 (LOC107593441), transcript variant X3, mRNA	--	--	--	--	Q54728	205	1.4e-14	Uncharacterized oxidoreductase SP_1686 OS=Streptococcus pneumoniae serotype 4 (strain ATCC BAA-334 / TIGR4) GN=SP_1686 PE=3 SV=2
Cluster-33515.101946	10	2	9	2.02	8	1.47	3	0.67	4	0.74	8	1.66	5	1.21	4	0.96	7	1.24	6	1.18	5	0.73	6	1.13	2	0.46	3	0.71	6	1.67	501	--	--	--	--	--	XM_016283168.1	XM_016283168	76	1.58503e-29	PREDICTED: Sinocyclocheilus grahami uncharacterized LOC107593441 (LOC107593441), transcript variant X4, mRNA	--	--	--	--	--	--	--	--
Cluster-33515.101952	83	5.63	72	5.61	100	6.07	90	6.91	58	3.58	78.94	5.71	79	6.22	60.49	4.84	106.91	6.49	52	3.46	108	5.23	81	5.18	34	2.72	35	2.87	34	2.93	903	--	--	--	--	--	XM_019118758.1	XM_019118758	376	0	PREDICTED: Cyprinus carpio CREB-regulated transcription coactivator 1-like (LOC109105452), mRNA	--	--	--	--	--	--	--	--
Cluster-33515.102025	39	6.3	26	4.75	46	6.79	64	11.64	83	12.33	84	14.19	69	13.39	60	11.58	63	9.06	74	11.78	91	10.64	63	9.6	2	0.37	7	1.35	32	7.03	550	--	--	--	--	--	XM_019090542.1	XM_019090542	396	0	PREDICTED: Cyprinus carpio cerebellin-2-like (LOC109074521), mRNA	--	--	--	--	Q8BGU2	497	3.4e-49	Cerebellin-2 OS=Mus musculus GN=Cbln2 PE=1 SV=1
Cluster-33515.102059	22	0.72	20	0.76	14	0.41	19	0.71	23	0.68	31	1.09	19	0.71	26	1	42	1.23	31	0.99	48	1.12	47	1.45	23	0.9	20	0.8	24	0.98	1550	--	--	--	--	--	LN590673.1	LN590673	95	1.40916e-39	Cyprinus carpio genome assembly common carp genome, scaffold: LG45, chromosome: 45	--	--	--	--	--	--	--	--
Cluster-33515.102094	24	0.95	26	1.19	16	0.56	43	1.93	38	1.37	54	2.29	25	1.14	41	1.91	41	1.45	47	1.82	61	1.72	30	1.12	37	1.74	61	2.94	33	1.63	1334	--	--	--	--	--	XM_016544164.1	XM_016544164	304	7.93772e-156	PREDICTED: Sinocyclocheilus rhinocerous CUB domain-containing protein 1-like (LOC107732745), mRNA	K06732	CDCP1, CD318	CUB domain-containing protein 1	http://www.genome.jp/dbget-bin/www_bget?ko:K06732	Q5U462	142	1.2e-07	CUB domain-containing protein 1 OS=Mus musculus GN=Cdcp1 PE=2 SV=1
Cluster-33515.102096	15	0.94	21	1.52	11	0.62	26	1.85	29	1.66	21	1.41	15	1.09	12	0.89	18	1.01	24	1.48	26	1.16	33	1.96	29	2.15	42	3.2	32	2.55	951	9928645	XP_019646745.1	384	2e-34	PREDICTED: BTB..POZ domain-containing protein KCTD7-like [Branchiostoma belcheri]	XM_016447619.1	XM_016447619	579	0	PREDICTED: Sinocyclocheilus anshuiensis BTB/POZ domain-containing protein KCTD14-like (LOC107658901), mRNA	K21917	KCTD7_14	BTB/POZ domain-containing protein KCTD7/14	http://www.genome.jp/dbget-bin/www_bget?ko:K21917	Q9BQ13	511	1.4e-50	BTB/POZ domain-containing protein KCTD14 OS=Homo sapiens GN=KCTD14 PE=1 SV=2
Cluster-33515.102098	25	0.47	30	0.66	22	0.37	72	1.54	66	1.13	74	1.5	58	1.24	68.87	1.52	67	1.13	106	1.95	178	2.37	104	1.85	153	3.43	159	3.65	138	3.2	2475	--	--	--	--	--	LN590703.1	LN590703	142	1.69227e-65	Cyprinus carpio genome assembly common carp genome, scaffold: LG6, chromosome: 6	--	--	--	--	--	--	--	--
Cluster-33515.102099	39	0.97	36	1.04	35	0.77	96	2.71	77	1.74	94	2.52	62	1.76	84	2.45	140	3.12	128	3.11	233	4.1	157	3.68	173	5.12	268	8.12	231	7.09	1948	9898927	XP_019643770.1	468	7.6e-44	PREDICTED: LOW QUALITY PROTEIN: major facilitator superfamily domain-containing protein 6-like protein B [Branchiostoma belcheri]	XM_016538542.1	XM_016538542	1128	0	PREDICTED: Sinocyclocheilus rhinocerous major facilitator superfamily domain-containing protein 6-like (LOC107728393), transcript variant X1, mRNA	--	--	--	--	Q6DBX0	2127	1.2e-237	Major facilitator superfamily domain-containing protein 6-like OS=Danio rerio GN=mfsd6l PE=2 SV=1
Cluster-33515.102147	135	1.77	169	2.57	147	1.7	98	1.46	115	1.37	114	1.61	98	1.46	111	1.7	127	1.49	111.05	1.42	126	1.17	112	1.39	65	1.02	61.39	0.98	43	0.69	3425	--	--	--	--	--	LN594117.1	LN594117	344	1.20267e-177	Cyprinus carpio genome assembly common carp genome ,scaffold 000002059	--	--	--	--	--	--	--	--
Cluster-33515.102176	49	0.47	38	0.43	38	0.32	210	2.31	313.65	2.74	289	3.01	914	10.02	1098	12.39	1617	14.01	681	6.42	878	5.99	871	7.93	1284	14.8	1154	13.61	1002	11.81	4546	6398830	XP_013408833.1	1756	7.9e-193	putative helicase MOV-10 [Lingula anatina]	XM_016517038.1	XM_016517038	1150	0	PREDICTED: Sinocyclocheilus rhinocerous putative helicase mov-10-B.1 (LOC107711943), mRNA	K18422	MOV10	helicase MOV-10	http://www.genome.jp/dbget-bin/www_bget?ko:K18422	Q1LXK5	3365	0	Putative helicase mov-10-B.2 OS=Danio rerio GN=mov10b.2 PE=3 SV=1
Cluster-33515.10219	71.01	7.27	45	5.26	70.99	6.55	64	7.41	94	8.8	65	7.05	45	5.42	50	6.07	75.99	6.95	31	3.12	64	4.7	42	4.06	11	1.32	5	0.62	6	0.8	698	--	--	--	--	--	XM_016455965.1	XM_016455965	264	6.98659e-134	PREDICTED: Sinocyclocheilus anshuiensis receptor-type tyrosine-protein phosphatase U-like (LOC107665183), mRNA	--	--	--	--	--	--	--	--
Cluster-33515.102198	11	0.62	8	0.52	10	0.5	49	3.13	59	3.03	54	3.25	29	1.89	40	2.65	77	3.88	73	4.03	94	3.77	84	4.47	50	3.33	42	2.87	35	2.49	1026	10999761	XP_022250575.1	324	2e-27	protein lethal..2..essential for life-like [Limulus polyphemus]	XM_016557215.1	XM_016557215	402	0	PREDICTED: Sinocyclocheilus rhinocerous heat shock protein family B (small) member 2 (hspb2), mRNA	--	--	--	--	Q99PR8	360	4.9e-33	Heat shock protein beta-2 OS=Mus musculus GN=Hspb2 PE=2 SV=2
Cluster-33515.10220	109	0.95	93	0.94	89	0.69	140	1.39	133	1.05	95	0.9	130	1.29	129	1.32	191	1.5	134	1.14	226	1.39	193	1.59	49	0.51	41	0.44	34	0.36	4998	11002040	XP_022252885.1	455	6.3e-42	zinc finger protein 345-like, partial [Limulus polyphemus]	XM_019073541.1	XM_019073541	2417	0	PREDICTED: Cyprinus carpio sal-like protein 1 (LOC109056329), mRNA	--	--	--	--	Q9NSC2	2422	1.9e-271	Sal-like protein 1 OS=Homo sapiens GN=SALL1 PE=1 SV=2
Cluster-33515.102257	89	2.5	85	2.76	87	2.17	70	2.23	67	1.71	56	1.69	40	1.28	43	1.42	34	0.86	45	1.24	79	1.57	48	1.27	34	1.14	37	1.27	38	1.32	1758	--	--	--	--	--	LN591006.1	LN591006	605	0	Cyprinus carpio genome assembly common carp genome ,scaffold 000001124	--	--	--	--	Q90YQ4	142	1.6e-07	40S ribosomal protein S19 OS=Ictalurus punctatus GN=rps19 PE=2 SV=1
Cluster-33515.102265	24.03	1	14.98	0.72	14	0.52	17.98	0.85	11	0.41	14.19	0.63	14	0.67	16.58	0.81	9	0.33	10.24	0.42	12.15	0.36	18	0.7	9.09	0.45	6.18	0.31	8	0.41	1287	--	--	--	--	--	LN590708.1	LN590708	210	1.37405e-103	Cyprinus carpio genome assembly common carp genome, scaffold: LG39, chromosome: 39	--	--	--	--	--	--	--	--
Cluster-33515.102269	186	2.05	141	1.8	196	1.91	192	2.4	245	2.45	184	2.19	203	2.54	167	2.15	201	1.99	133	1.43	235	1.83	218	2.27	58	0.76	117	1.57	144	1.94	4021	4179225	XP_006821498.1	364	1.8e-31	PREDICTED: ribosomal protein S6 kinase delta-1-like [Saccoglossus kowalevskii]	XM_016473310.1	XM_016473310	1416	0	PREDICTED: Sinocyclocheilus anshuiensis ribosomal protein S6 kinase-like 1 (LOC107678143), mRNA	K20839	RSKL	ribosomal protein S6 kinase-like	http://www.genome.jp/dbget-bin/www_bget?ko:K20839	Q9Y6S9	603	1.3e-60	Ribosomal protein S6 kinase-like 1 OS=Homo sapiens GN=RPS6KL1 PE=2 SV=1
Cluster-33515.102296	47	1.54	41	1.55	26	0.75	34	1.26	26	0.77	47	1.65	47	1.76	56	2.14	81	2.37	85.01	2.72	138	3.2	119	3.67	176.99	6.87	207.95	8.27	156	6.32	1554	--	--	--	--	--	LN599196.1	LN599196	40	5.30195e-09	Cyprinus carpio genome assembly common carp genome ,scaffold 000013656	--	--	--	--	--	--	--	--
Cluster-33515.102338	165	10.89	90	6.82	158	9.32	102	7.62	130	7.81	112	7.88	117	8.95	95	7.39	98	5.78	73	4.72	131	6.17	100	6.22	56	4.35	60	4.79	70	5.87	920	--	--	--	--	--	KC565698.1	KC565698	360	0	Megalobrama amblycephala microsatellite Mam_EST51 sequence	--	--	--	--	--	--	--	--
Cluster-33515.102351	58	1.2	59	1.41	60	1.1	184	4.32	188	3.53	150	3.34	150	3.54	170	4.12	220	4.08	252	5.09	393	5.76	266	5.19	151	3.72	145	3.66	119	3.03	2281	6003297	KMZ96097.1	294	1.3e-23	hypothetical protein PVNG_06501, partial [Plasmodium vivax North Korean]	XM_016255403.1	XM_016255403	1298	0	PREDICTED: Sinocyclocheilus grahami E3 ubiquitin-protein ligase TRIM58-like (LOC107569329), transcript variant X2, mRNA	--	--	--	--	Q6MFZ5	522	1.8e-51	E3 ubiquitin-protein ligase TRIM39 OS=Rattus norvegicus GN=Trim39 PE=3 SV=1
Cluster-33515.102374	206	1.92	199	2.16	218	1.8	256	2.72	284	2.4	287	2.89	206	2.18	228	2.49	348.85	2.92	298	2.72	509	3.36	369	3.25	282	3.14	356	4.06	313	3.57	4692	1712723	XP_002605884.1	970	1.1e-101	hypothetical protein BRAFLDRAFT_87444 [Branchiostoma floridae]	XM_016529097.1	XM_016529097	933	0	PREDICTED: Sinocyclocheilus rhinocerous NAD-dependent protein lipoamidase sirtuin-4, mitochondrial-like (LOC107721201), mRNA	K11414	SIRT4, SIR2L4	NAD-dependent deacetylase sirtuin 4	http://www.genome.jp/dbget-bin/www_bget?ko:K11414	Q8R216	1028	7.9e-110	NAD-dependent protein lipoamidase sirtuin-4, mitochondrial OS=Mus musculus GN=Sirt4 PE=1 SV=3
Cluster-33515.102435	106	2.86	59	1.84	105.95	2.54	212	6.5	237	5.81	203	5.9	139	4.29	147	4.65	169	4.09	119	3.14	199	3.81	170	4.33	47	1.51	17	0.56	29	0.97	1817	4974118	XP_009862165.1	227	6.3e-16	PREDICTED: protein FAM19A4-like [Ciona intestinalis]	XM_016464978.1	XM_016464978	892	0	PREDICTED: Sinocyclocheilus anshuiensis protein FAM19A1-like (LOC107671962), transcript variant X2, mRNA	--	--	--	--	Q7Z5A9	509	4.6e-50	Protein FAM19A1 OS=Homo sapiens GN=FAM19A1 PE=1 SV=1
Cluster-33515.102455	263	1.71	249	1.88	275	1.58	413	3.06	516	3.04	440	3.1	521	3.85	587	4.47	667	3.9	762	4.85	1102	5.07	753	4.63	826	6.43	723	5.75	776	6.16	6595	10491110	OWF41949.1	1296	2.5e-139	Serine..threonine-protein kinase WNK3 [Mizuhopecten yessoensis]	XM_016479751.1	XM_016479751	3530	0	PREDICTED: Sinocyclocheilus anshuiensis serine/threonine-protein kinase WNK4-like (LOC107683678), mRNA	K08867	WNK, PRKWNK	WNK lysine deficient protein kinase	http://www.genome.jp/dbget-bin/www_bget?ko:K08867	Q96J92	2023	4.6e-225	Serine/threonine-protein kinase WNK4 OS=Homo sapiens GN=WNK4 PE=1 SV=1
Cluster-33515.102470	84	2.77	69	2.63	97	2.83	186	6.95	285	8.52	263	9.31	497.96	18.77	331.88	12.81	391.88	11.56	400.95	12.91	595	13.9	369	11.46	241.97	9.46	429	17.19	312	12.75	1544	9902920	XP_019618131.1	542	1.6e-52	PREDICTED: cholesterol 7-alpha-monooxygenase-like isoform X1 [Branchiostoma belcheri]	XM_016512254.1	XM_016512254	1084	0	PREDICTED: Sinocyclocheilus rhinocerous prostacyclin synthase-like (LOC107708106), mRNA	K01831	PTGIS, CYP8A	prostacyclin synthase	http://www.genome.jp/dbget-bin/www_bget?ko:K01831	Q16647	1064	1.7e-114	Prostacyclin synthase OS=Homo sapiens GN=PTGIS PE=1 SV=1
Cluster-33515.102472	377	7.07	377	8.19	447	7.41	299	6.37	287	4.88	268	5.42	262	5.59	252	5.53	388	6.52	332	6.08	403	5.35	283	5	382	8.53	379	8.67	444	10.23	2486	1894762	XP_002734950.1	1798	5.8e-198	PREDICTED: galactocerebrosidase-like [Saccoglossus kowalevskii]	XM_016566441.1	XM_016566441	1559	0	PREDICTED: Sinocyclocheilus rhinocerous galactocerebrosidase-like (LOC107750876), mRNA	K01202	GALC	galactosylceramidase	http://www.genome.jp/dbget-bin/www_bget?ko:K01202	B5X3C1	2682	6.7e-302	Galactocerebrosidase OS=Salmo salar GN=galc PE=2 SV=1
Cluster-33515.102482	7	0.62	6	0.6	6	0.47	11	1.09	13	1.04	8	0.75	17	1.75	11	1.14	21	1.65	14	1.21	31	1.95	14	1.16	25	2.58	26	2.76	20	2.27	764	--	--	--	--	--	KC189240.1	KC189240	434	0	Hypophthalmichthys molitrix microsatellite Hysd8-1 sequence	--	--	--	--	--	--	--	--
Cluster-33515.102483	69	0.8	81	1.09	100	1.02	80	1.05	100	1.05	82	1.03	85	1.12	99	1.34	120	1.25	135	1.53	282	2.31	164.12	1.8	172	2.38	208	2.95	188	2.67	3834	9929221	XP_019647381.1	2215	4e-246	PREDICTED: short transient receptor potential channel 4-like [Branchiostoma belcheri]	XM_016541801.1	XM_016541801	2371	0	PREDICTED: Sinocyclocheilus rhinocerous short transient receptor potential channel 4-like (LOC107730855), mRNA	K04967	TRPC4	transient receptor potential cation channel subfamily C member 4	http://www.genome.jp/dbget-bin/www_bget?ko:K04967	P79100	3347	0	Short transient receptor potential channel 4 OS=Bos taurus GN=TRPC4 PE=2 SV=2
Cluster-33515.102487	80.85	0.76	41	0.45	92	0.76	183	1.96	239	2.04	218	2.22	184	1.97	198	2.18	279	2.36	423.84	3.9	611	4.07	612	5.43	545	6.13	644	7.4	538	6.18	4655	--	--	--	--	--	XM_016497294.1	XM_016497294	664	0	PREDICTED: Sinocyclocheilus anshuiensis transmembrane protein 25 (tmem25), transcript variant X1, mRNA	K22652	TMEM25	transmembrane protein 25	http://www.genome.jp/dbget-bin/www_bget?ko:K22652	Q9DCF1	572	5.9e-57	Transmembrane protein 25 OS=Mus musculus GN=Tmem25 PE=2 SV=1
Cluster-33515.10251	165	3.52	144	3.56	182	3.43	126	3.05	167	3.23	131	3.01	169	4.11	106	2.65	141	2.7	145	3.02	152	2.29	150	3.02	101	2.56	78	2.03	79	2.07	2222	--	--	--	--	--	XM_016442712.1	XM_016442712	447	0	PREDICTED: Sinocyclocheilus anshuiensis uncharacterized LOC107655266 (LOC107655266), mRNA	--	--	--	--	--	--	--	--
Cluster-33515.102510	18	1.58	11	1.11	22	1.74	39	3.88	30	2.41	65	6.07	69	7.1	77	8.01	96	7.55	189	16.32	222	13.98	212.01	17.6	365	37.67	369	39.19	358.01	40.67	764	--	--	--	--	--	XM_016564168.1	XM_016564168	166	2.30845e-79	PREDICTED: Sinocyclocheilus rhinocerous NACHT, LRR and PYD domains-containing protein 1b allele 2-like (LOC107749103), mRNA	--	--	--	--	Q9ULZ3	131	1.3e-06	Apoptosis-associated speck-like protein containing a CARD OS=Homo sapiens GN=PYCARD PE=1 SV=2
Cluster-33515.102512	48	1.31	58	1.83	50	1.21	18	0.56	41	1.01	25	0.73	36	1.12	27	0.86	35	0.85	92	2.45	55	1.06	95	2.44	85	2.75	39	1.29	160	5.38	1805	--	--	--	--	--	LN590708.1	LN590708	121	5.79695e-54	Cyprinus carpio genome assembly common carp genome, scaffold: LG39, chromosome: 39	--	--	--	--	--	--	--	--
Cluster-33515.102528	7	0.52	7	0.6	9.05	0.61	32	2.71	44	3	42	3.34	45	3.91	25	2.2	42	2.81	56	4.1	62	3.31	86.99	6.13	20	1.76	19	1.72	20	1.91	847	--	--	--	--	--	LN590869.1	LN590869	109	1.248e-47	Cyprinus carpio genome assembly common carp genome ,scaffold 000000602	--	--	--	--	--	--	--	--
Cluster-33515.102534	135	2.65	122	2.77	138	2.39	215	4.79	262.74	4.67	246	5.2	214	4.78	239	5.48	292	5.14	254	4.87	405	5.62	227	4.2	268	6.26	285	6.82	283	6.82	2390	1555756	EEN52870.1	994	9.5e-105	hypothetical protein BRAFLDRAFT_129112 [Branchiostoma floridae]	XM_016474105.1	XM_016474105	1194	0	PREDICTED: Sinocyclocheilus anshuiensis bone morphogenetic protein 2-like (LOC107678728), mRNA	K21283	BMP2	bone morphogenetic protein 2	http://www.genome.jp/dbget-bin/www_bget?ko:K21283	Q804S2	1377	1.4e-150	Bone morphogenetic protein 2 OS=Tetraodon nigroviridis GN=bmp2 PE=3 SV=2
Cluster-33515.102559	286	6.26	287	7.28	290	5.62	142	3.53	184	3.65	187	4.41	248	6.19	202	5.18	250	4.91	244	5.22	310.98	4.82	312	6.44	240	6.25	257	6.86	292	7.87	2172	2358714	EFX75466.1	359	3.7e-31	hypothetical protein DAPPUDRAFT_55959 [Daphnia pulex]	XM_016466102.1	XM_016466102	512	0	PREDICTED: Sinocyclocheilus anshuiensis chromosome unknown open reading frame, human C9orf85 (LOC107672760), mRNA	--	--	--	--	Q68FU5	464	9.1e-45	Uncharacterized protein C9orf85 homolog OS=Rattus norvegicus PE=2 SV=1
Cluster-33515.102574	34	0.63	34	0.73	55	0.9	217	4.54	283	4.73	231	4.59	164	3.44	165	3.56	288	4.76	251	4.52	414	5.4	307	5.33	144	3.16	121	2.72	106	2.4	2525	6411743	XP_013381875.1	1692	1.2e-185	hydroxyacid-oxoacid transhydrogenase, mitochondrial isoform X1 [Lingula anatina]	XM_016529901.1	XM_016529901	1356	0	PREDICTED: Sinocyclocheilus rhinocerous alcohol dehydrogenase, iron containing 1 (adhfe1), mRNA	K11173	ADHFE1	hydroxyacid-oxoacid transhydrogenase	http://www.genome.jp/dbget-bin/www_bget?ko:K11173	Q4QQW3	1843	1.3e-204	Hydroxyacid-oxoacid transhydrogenase, mitochondrial OS=Rattus norvegicus GN=Adhfe1 PE=1 SV=1
Cluster-33515.10261	115.19	9.16	90.67	8.26	235.42	16.78	1033.36	92.96	1341.79	97.31	1238.03	104.69	999.97	92.65	669.34	62.83	877.29	62.34	1124.17	87.67	1404.53	79.82	1110.99	83.31	693.68	64.8	208.03	19.99	343.28	35.02	814	--	--	--	--	--	--	--	--	--	--	--	--	--	--	--	--	--	--
Cluster-33515.102647	21	2.62	18	2.55	24	2.71	9	1.27	15	1.71	11	1.44	12	1.77	16	2.37	25	2.78	22	2.7	68	6.1	26	3.06	20	2.9	18	2.69	23	3.8	626	--	--	--	--	--	LN590700.1	LN590700	71	1.20928e-26	Cyprinus carpio genome assembly common carp genome, scaffold: LG10, chromosome: 10	--	--	--	--	--	--	--	--
Cluster-33515.102681	37	0.9	20	0.56	46	0.99	88	2.42	105	2.31	126	3.29	136	3.76	125	3.55	175	3.8	153	3.63	220	3.78	126	2.88	89	2.57	93	2.75	105	3.14	1990	10492015	OWF42854.1	742	1.3e-75	Cephalotocin receptor 2 [Mizuhopecten yessoensis]	XM_019068543.1	XM_019068543	992	0	PREDICTED: Cyprinus carpio arg8-vasotocin receptor-like (LOC109051022), mRNA	K04226	AVPR1A	arginine vasopressin receptor 1A	http://www.genome.jp/dbget-bin/www_bget?ko:K04226	Q90352	1507	9.5e-166	[Arg8]-vasotocin receptor OS=Catostomus commersonii PE=2 SV=1
Cluster-33515.102722	17	0.63	24	1.03	27	0.89	75	3.16	57	1.92	70	2.79	43	1.83	55	2.39	64	2.13	126	4.57	177	4.66	81	2.83	92	4.05	66	2.98	88	4.06	1404	5354479	XP_011447684.1	746	3.2e-76	PREDICTED: protein SSUH2 homolog isoform X1 [Crassostrea gigas]	XM_016528036.1	XM_016528036	930	0	PREDICTED: Sinocyclocheilus rhinocerous protein SSUH2 homolog (LOC107720358), mRNA	--	--	--	--	Q9Y2M2	792	5.5e-83	Protein SSUH2 homolog OS=Homo sapiens GN=SSUH2 PE=1 SV=1
Cluster-33515.102767	200	4.15	199	4.79	187	3.43	215	5.07	324	6.1	265	5.92	181	4.28	212	5.15	269	5.01	401	8.13	476	6.99	331	6.48	243	6	205	5.19	208	5.31	2275	--	--	--	--	--	XM_016483883.1	XM_016483883	693	0	PREDICTED: Sinocyclocheilus anshuiensis coiled-coil domain-containing protein 127-like (LOC107686768), mRNA	--	--	--	--	P0C267	532	1.2e-52	Coiled-coil domain-containing protein 127 OS=Sus scrofa GN=CCDC127 PE=2 SV=1
Cluster-33515.102799	38	0.59	38	0.69	29	0.4	45	0.8	62	0.88	39	0.66	61	1.08	47	0.86	63	0.88	51	0.78	56	0.62	64	0.94	67	1.25	60	1.14	62	1.19	2922	--	--	--	--	--	LN591188.1	LN591188	472	0	Cyprinus carpio genome assembly common carp genome ,scaffold 000028931	--	--	--	--	--	--	--	--
Cluster-33515.102833	22	0.51	13.26	0.36	31	0.64	50	1.33	80	1.7	34	0.86	32.12	0.86	30	0.82	41	0.86	54.09	1.24	76	1.26	54	1.19	25.92	0.72	20.77	0.59	23	0.66	2053	--	--	--	--	--	LN590711.1	LN590711	265	5.89712e-134	Cyprinus carpio genome assembly common carp genome, scaffold: LG40, chromosome: 40	--	--	--	--	--	--	--	--
Cluster-33515.102848	73	0.44	94	0.65	89	0.47	114	0.77	118	0.64	128	0.83	153	1.03	156	1.09	174	0.93	319	1.86	344	1.45	344	1.94	720	5.13	582	4.24	593	4.31	7171	11245236	PFX12294.1	288	2.1e-22	NACHT, LRR and PYD domains-containing protein 12 [Stylophora pistillata]	XM_016554206.1	XM_016554206	2115	0	PREDICTED: Sinocyclocheilus rhinocerous uncharacterized LOC107741473 (LOC107741473), mRNA	--	--	--	--	P59046	188	3e-12	NACHT, LRR and PYD domains-containing protein 12 OS=Homo sapiens GN=NLRP12 PE=1 SV=2
Cluster-33515.102860	82	1.69	53	1.27	116	2.12	125	2.93	186	3.48	149	3.31	84	1.98	82	1.98	107	1.98	73	1.47	147	2.15	102	1.99	35	0.86	13	0.33	19	0.48	2285	--	--	--	--	--	LN593647.1	LN593647	600	0	Cyprinus carpio genome assembly common carp genome ,scaffold 000001571	--	--	--	--	--	--	--	--
Cluster-33515.102886	361	4.15	356	4.75	438	4.45	334	4.37	516	5.38	403	5	438.01	5.72	451	6.06	544	5.61	396	4.45	631	5.13	451	4.89	589	8.08	572	8.03	621	8.73	3866	9920620	XP_019637820.1	277	2.1e-21	PREDICTED: LOW QUALITY PROTEIN: actin filament-associated protein 1-like [Branchiostoma belcheri]	XM_016552373.1	XM_016552373	1681	0	PREDICTED: Sinocyclocheilus rhinocerous actin filament-associated protein 1-like 1 (LOC107740090), transcript variant X2, mRNA	--	--	--	--	Q4V8Y7	2811	0	Actin filament-associated protein 1-like 1 OS=Danio rerio GN=afap1l1 PE=2 SV=1
Cluster-33515.102923	43	0.92	51.9	1.29	61.99	1.18	136.7	3.33	110.01	2.14	104	2.41	161	3.94	132	3.32	214.36	4.13	233	4.89	373.68	5.68	323.35	6.55	415	10.61	486	12.72	507.29	13.41	2209	7937189	XP_015770576.1	637	2.2e-63	PREDICTED: interferon-inducible GTPase 5-like [Acropora digitifera]	XM_016444554.1	XM_016444554	947	0	PREDICTED: Sinocyclocheilus anshuiensis interferon-inducible GTPase 5-like (LOC107656631), transcript variant X2, mRNA	--	--	--	--	Q32KW9	818	8.3e-86	Interferon-inducible GTPase 5 OS=Bos taurus GN=IRGC PE=2 SV=1
Cluster-33515.102982	112	2.5	79	2.05	150	2.97	176	4.47	278.28	5.64	341	8.21	472	12.03	317	8.3	430.78	8.64	330	7.21	548	8.68	349	7.36	221	5.88	297	8.09	229	6.31	2133	5508735	AJA72484.1	434	7.3e-40	matrix metalloproteinase 2, partial [Apostichopus japonicus]	XM_016576389.1	XM_016576389	601	0	PREDICTED: Sinocyclocheilus rhinocerous collagenase 3-like (LOC107758620), mRNA	K01394	MMP3	matrix metalloproteinase-3 (stromelysin 1, progelatinase)	http://www.genome.jp/dbget-bin/www_bget?ko:K01394	Q6Y4Q5	603	6.8e-61	Stromelysin-1 OS=Canis familiaris GN=MMP3 PE=2 SV=1
Cluster-33515.102993	18	0.92	11	0.65	19	0.86	21	1.21	12	0.56	25	1.36	16	0.94	16	0.96	45	2.05	12	0.6	9.18	0.33	12	0.58	13	0.78	12	0.74	14	0.9	1104	--	--	--	--	--	LN593899.1	LN593899	92	4.6261e-38	Cyprinus carpio genome assembly common carp genome ,scaffold 000001302	--	--	--	--	--	--	--	--
Cluster-33515.103011	20	5.41	19	5.7	16	4.04	16	4.83	17	4.26	15	4.15	11	3.71	16	5.23	15	3.58	21	5.62	26	5.16	21	5.34	43	13.11	38.83	12.33	18	7.11	446	--	--	--	--	--	LN590688.1	LN590688	67	1.40829e-24	Cyprinus carpio genome assembly common carp genome, scaffold: LG48, chromosome: 48	--	--	--	--	--	--	--	--
Cluster-33515.103045	9	8.54	3	2.97	14	13.54	6	6.17	11	10.05	16	14.17	6	7.99	4	4.77	15	11.85	5	4.67	8	5.77	9	7.79	2	1.96	2	2.11	4	6.89	324	--	--	--	--	--	LN590676.1	LN590676	113	2.67031e-50	Cyprinus carpio genome assembly common carp genome, scaffold: LG34, chromosome: 34	--	--	--	--	--	--	--	--
Cluster-33515.103052	31	1.38	20	1.03	57	2.26	53	2.68	47	1.9	78	3.72	70	3.58	69	3.61	88	3.51	270	11.76	289	9.14	283	11.88	680	35.84	697	37.69	661	36.81	1220	--	--	--	--	--	XR_001633130.1	XR_001633130	505	0	PREDICTED: Sinocyclocheilus anshuiensis uncharacterized LOC107680232 (LOC107680232), ncRNA	--	--	--	--	--	--	--	--
Cluster-33515.103064	180	6.76	158	6.86	236	7.88	110	4.69	155	5.29	120	4.84	113	4.87	91	4.01	140	4.71	77	2.83	114	3.04	116	4.11	84	3.74	83	3.79	79	3.7	1390	3595422	XP_005103912.1	271	3.8e-21	PREDICTED: non-homologous end-joining factor 1-like [Aplysia californica]	XM_016567985.1	XM_016567985	630	0	PREDICTED: Sinocyclocheilus rhinocerous non-homologous end joining factor 1 (nhej1), transcript variant X2, mRNA	K10980	NHEJ1, XLF	non-homologous end-joining factor 1	http://www.genome.jp/dbget-bin/www_bget?ko:K10980	Q6NV18	1120	5e-121	Non-homologous end-joining factor 1 OS=Danio rerio GN=nhej1 PE=2 SV=1
Cluster-33515.103069	47	0.4	37	0.37	55	0.41	187	1.82	175.96	1.36	189	1.75	172	1.67	186.04	1.86	249	1.91	192	1.6	245	1.48	199	1.6	117	1.19	88	0.92	139	1.45	5095	4177374	XP_006812379.1	2508	5.6e-280	PREDICTED: sodium..calcium exchanger 3-like isoform X2 [Saccoglossus kowalevskii]	XM_016529782.1	XM_016529782	2234	0	PREDICTED: Sinocyclocheilus rhinocerous sodium/calcium exchanger 1-like (LOC107721660), transcript variant X1, mRNA	K05849	SLC8A, NCX	solute carrier family 8 (sodium/calcium exchanger)	http://www.genome.jp/dbget-bin/www_bget?ko:K05849	P48767	2998	0	Sodium/calcium exchanger 1 OS=Felis catus GN=SLC8A1 PE=2 SV=1
Cluster-33515.103183	179	5.77	129	4.81	185	5.29	50	1.83	88	2.58	45	1.56	73	2.7	79	2.99	98	2.83	66	2.08	76	1.74	49	1.49	84	3.22	82	3.22	55	2.2	1570	7947000	XP_015747672.1	227	5.4e-16	PREDICTED: ERI1 exoribonuclease 2-like isoform X2 [Acropora digitifera]	XM_019096380.1	XM_019096380	150	3.80473e-70	PREDICTED: Cyprinus carpio ERI1 exoribonuclease 2-like (LOC109081394), mRNA	K18417	ERI2	ERI1 exoribonuclease 2	http://www.genome.jp/dbget-bin/www_bget?ko:K18417	Q502M8	500	4.4e-49	ERI1 exoribonuclease 2 OS=Danio rerio GN=eri2 PE=2 SV=1
Cluster-33515.103184	204	4.14	146	3.43	252	4.53	105	2.42	140.97	2.6	131	2.87	112	2.59	153	3.63	177	3.22	138	2.74	190	2.73	142	2.72	88	2.13	93	2.3	94.87	2.37	2319	10745743	XP_022084741.1	545	1.1e-52	ERI1 exoribonuclease 2-like [Acanthaster planci]	XM_019096380.1	XM_019096380	354	0	PREDICTED: Cyprinus carpio ERI1 exoribonuclease 2-like (LOC109081394), mRNA	K18417	ERI2	ERI1 exoribonuclease 2	http://www.genome.jp/dbget-bin/www_bget?ko:K18417	Q502M8	691	4.6e-71	ERI1 exoribonuclease 2 OS=Danio rerio GN=eri2 PE=2 SV=1
Cluster-33515.103205	43	1.16	48	1.49	39	0.93	33	1.01	56	1.37	54	1.56	60	1.84	64	2.01	71	1.71	48	1.26	123	2.34	69	1.75	30	0.96	39	1.28	42	1.39	1825	6496369	XP_013780467.1	560	1.5e-54	mitochondrial import inner membrane translocase subunit Tim17-A-like [Limulus polyphemus]	XM_016531505.1	XM_016531505	479	0	PREDICTED: Sinocyclocheilus rhinocerous mitochondrial import inner membrane translocase subunit Tim17-B (LOC107722912), transcript variant X2, mRNA	K17795	TIM17	mitochondrial import inner membrane translocase subunit TIM17	http://www.genome.jp/dbget-bin/www_bget?ko:K17795	O60830	742	4.5e-77	Mitochondrial import inner membrane translocase subunit Tim17-B OS=Homo sapiens GN=TIMM17B PE=1 SV=1
Cluster-33515.103206	41	1.21	43	1.47	46	1.21	64	2.15	69	1.85	72	2.29	48	1.62	65	2.25	82	2.17	69	2	134	2.81	77	2.15	59	2.07	51	1.84	46	1.68	1685	--	--	--	--	--	XM_016531505.1	XM_016531505	154	2.44406e-72	PREDICTED: Sinocyclocheilus rhinocerous mitochondrial import inner membrane translocase subunit Tim17-B (LOC107722912), transcript variant X2, mRNA	--	--	--	--	--	--	--	--
Cluster-33515.103212	82	1.75	98	2.43	140	2.65	86	2.09	88	1.71	100	2.3	45	1.1	73	1.83	92	1.76	86	1.8	137	2.07	104	2.1	76	1.93	43	1.12	94	2.47	2217	10948050	PAA63395.1	568	2.2e-55	hypothetical protein BOX15_Mlig009848g5 [Macrostomum lignano]	XM_016477242.1	XM_016477242	1866	0	PREDICTED: Sinocyclocheilus anshuiensis zinc finger and BTB domain-containing protein 16-A (LOC107681083), transcript variant X4, mRNA	K10055	ZBTB16, PLZF	zinc finger and BTB domain-containing protein 16	http://www.genome.jp/dbget-bin/www_bget?ko:K10055	Q802Y8	3085	0	Zinc finger and BTB domain-containing protein 16-A OS=Danio rerio GN=zbtb16a PE=1 SV=1
Cluster-33515.103239	17	0.58	16	0.63	12	0.36	35	1.34	49	1.51	46	1.67	39	1.51	33	1.31	58	1.76	48	1.59	76	1.82	71	2.26	55	2.21	42	1.73	38	1.6	1511	--	--	--	--	--	XM_016485212.1	XM_016485212	145	2.20184e-67	PREDICTED: Sinocyclocheilus anshuiensis anoctamin-1-like (LOC107687757), transcript variant X2, mRNA	--	--	--	--	--	--	--	--
Cluster-33515.103240	45	1.1	33	0.93	51	1.1	74.94	2.08	95	2.1	83	2.18	58	1.61	69	1.97	118	2.58	132	3.15	149	2.57	123	2.83	90	2.61	82	2.44	77	2.32	1980	9916391	XP_019633115.1	618	3.1e-61	PREDICTED: LOW QUALITY PROTEIN: anoctamin-1-like [Branchiostoma belcheri]	XM_016563969.1	XM_016563969	615	0	PREDICTED: Sinocyclocheilus rhinocerous anoctamin 1 (ano1), mRNA	K19496	ANO1, DOG1, TMEM16A	anoctamin-1	http://www.genome.jp/dbget-bin/www_bget?ko:K19496	Q8BHY3	849	1.9e-89	Anoctamin-1 OS=Mus musculus GN=Ano1 PE=1 SV=2
Cluster-33515.103297	76	3.49	36	1.9	90	3.67	55	2.86	49	2.04	67	3.29	64	3.38	40	2.15	82	3.37	115	5.16	112.02	3.65	117	5.06	39	2.12	40	2.23	42	2.41	1193	--	--	--	--	--	LN590695.1	LN590695	146	4.80299e-68	Cyprinus carpio genome assembly common carp genome, scaffold: LG23, chromosome: 23	--	--	--	--	--	--	--	--
Cluster-33515.103305	43	2.1	47	2.64	73	3.17	12	0.66	11	0.49	19	0.99	26	1.46	31	1.78	17	0.74	19	0.91	40	1.39	24	1.1	14	0.81	16	0.95	15	0.92	1140	--	--	--	--	--	LN590678.1	LN590678	104	1.02055e-44	Cyprinus carpio genome assembly common carp genome, scaffold: LG28, chromosome: 28	--	--	--	--	--	--	--	--
Cluster-33515.103306	24	3.56	17	2.85	22	2.97	12.02	2.01	13	1.77	11	1.71	7	1.24	6	1.06	18	2.38	8.32	1.22	3.5	0.37	7	0.98	11	1.89	6.63	1.18	7	1.4	573	--	--	--	--	--	KC191466.1	KC191466	103	1.79099e-44	Hypophthalmichthys molitrix microsatellite Hysd548-1 sequence	--	--	--	--	--	--	--	--
Cluster-33515.103310	264	4.76	243	5.08	297	4.73	274	5.61	259	4.23	250	4.86	204	4.19	232	4.89	300	4.85	285	5.02	479	6.11	335	5.69	320	6.87	394	8.66	360	7.97	2574	1411662	XP_002123468.1	1097	1.2e-116	PREDICTED: transmembrane protein 180 [Ciona intestinalis]	XM_016536508.1	XM_016536508	1148	0	PREDICTED: Sinocyclocheilus rhinocerous transmembrane protein 180-like (LOC107726812), mRNA	--	--	--	--	Q5ZKJ5	311	6e-27	Transmembrane protein 180 OS=Gallus gallus GN=TMEM180 PE=2 SV=1
Cluster-33515.103311	304	2.91	243.93	2.71	309	2.61	261	2.84	306	2.65	240.02	2.48	238	2.59	254.01	2.84	313.13	2.69	340.78	3.19	396.18	2.68	409.3	3.7	262.99	3.01	256.99	3.01	238	2.78	4582	1410569	XP_002125304.1	185	1.2e-10	PREDICTED: cdc42 effector protein 3 [Ciona intestinalis]	XM_019102902.1	XM_019102902	930	0	PREDICTED: Cyprinus carpio cdc42 effector protein 2-like (LOC109088766), transcript variant X5, mRNA	--	--	--	--	Q5PQP4	398	8.7e-37	Cdc42 effector protein 2 OS=Rattus norvegicus GN=Cdc42ep2 PE=2 SV=1
Cluster-33515.10332	114.34	1.98	77.52	1.56	111.18	1.7	146	2.88	115.88	1.82	229.99	4.3	84.55	1.67	117.14	2.38	319.35	4.97	48.66	0.82	70.44	0.86	106.6	1.74	16.5	0.34	19	0.4	166	3.53	2664	--	--	--	--	--	LN590696.1	LN590696	435	0	Cyprinus carpio genome assembly common carp genome, scaffold: LG32, chromosome: 32	K19935	SYCN	syncollin	http://www.genome.jp/dbget-bin/www_bget?ko:K19935	Q8VCK7	298	2e-25	Syncollin OS=Mus musculus GN=Sycn PE=2 SV=3
Cluster-33515.103322	22.57	5.12	9.42	2.39	14.57	3.06	17.37	4.41	13.34	2.79	11.87	2.77	11.35	3.16	12.81	3.49	24.04	4.82	20.67	4.63	34.14	5.65	33.5	7.15	26.91	6.94	23.91	6.4	24	7.73	476	--	--	--	--	--	KX098545.1	KX098545	179	8.29391e-87	Ctenopharyngodon idella ADAR2 gene, complete cds	--	--	--	--	--	--	--	--
Cluster-33515.10334	33	0.57	26	0.52	32	0.49	68	1.34	77	1.21	78	1.46	81	1.6	76	1.55	137	2.14	106	1.8	166	2.04	133	2.18	107	2.22	207	4.39	161	3.44	2658	9900183	XP_019615066.1	419	5e-38	PREDICTED: growth arrest-specific protein 7-like [Branchiostoma belcheri]	XM_016239593.1	XM_016239593	482	0	PREDICTED: Sinocyclocheilus grahami growth arrest specific 7 (gas7), mRNA	K18618	GAS7	growth arrest-specific protein 7	http://www.genome.jp/dbget-bin/www_bget?ko:K18618	O60861	742	6.5e-77	Growth arrest-specific protein 7 OS=Homo sapiens GN=GAS7 PE=1 SV=3
Cluster-33515.103346	194	1.91	176	2.02	234	2.04	206	2.31	252	2.25	218	2.32	161	1.8	194	2.24	276	2.44	303.02	2.92	423.85	2.95	288.99	2.69	327.64	3.86	422	5.08	401	4.83	4457	9896796	XP_019620582.1	399	1.7e-35	PREDICTED: switch-associated protein 70-like [Branchiostoma belcheri]	XM_016534997.1	XM_016534997	1073	0	PREDICTED: Sinocyclocheilus rhinocerous differentially expressed in FDCP 6 homolog (LOC107725651), mRNA	--	--	--	--	Q8C2K1	1089	6.3e-117	Differentially expressed in FDCP 6 OS=Mus musculus GN=Def6 PE=1 SV=1
Cluster-33515.103358	92	3.35	111	4.67	74	2.39	49	2.02	62	2.05	46	1.8	27	1.13	31	1.32	36	1.17	29	1.03	54	1.4	31	1.06	10	0.43	11	0.49	16	0.72	1425	--	--	--	--	--	LN592898.1	LN592898	178	9.37812e-86	Cyprinus carpio genome assembly common carp genome ,scaffold 000028958	--	--	--	--	--	--	--	--
Cluster-33515.103361	44	1.48	54	2.11	66	1.98	120	4.6	114	3.49	101	3.66	85	3.28	101	4	115	3.48	159	5.25	333	7.97	215	6.84	241	9.65	343	14.08	272	11.4	1514	1567743	EEN64857.1	577	1.4e-56	hypothetical protein BRAFLDRAFT_89716 [Branchiostoma floridae]	XM_016455596.1	XM_016455596	555	0	PREDICTED: Sinocyclocheilus anshuiensis dehydrogenase/reductase SDR family member 13-like (LOC107664911), mRNA	K11169	DHRS13	dehydrogenase/reductase SDR family member 13	http://www.genome.jp/dbget-bin/www_bget?ko:K11169	Q17QU7	487	1.4e-47	Dehydrogenase/reductase SDR family member 13 OS=Bos taurus GN=DHRS13 PE=2 SV=1
Cluster-33515.103373	97.89	3.92	61.43	2.84	120.92	4.3	65.94	2.99	87.05	3.17	116.84	5.02	71.27	3.27	115.3	5.42	132.89	4.77	109.29	4.28	243.11	6.91	188.92	7.13	189.05	8.97	237.62	11.56	186.84	9.33	1323	8263695	KZS09450.1	727	4.8e-74	Ras-related protein Rac1 [Daphnia magna]	LN591103.1	LN591103	352	0	Cyprinus carpio genome assembly common carp genome ,scaffold 000002124	K04392	RAC1	Ras-related C3 botulinum toxin substrate 1	http://www.genome.jp/dbget-bin/www_bget?ko:K04392	P63000	760	2.6e-79	Ras-related C3 botulinum toxin substrate 1 OS=Homo sapiens GN=RAC1 PE=1 SV=1
Cluster-33515.103403	153.94	2.83	127.23	2.71	195.99	3.19	291.04	6.08	270.06	4.5	325.79	6.46	292.38	6.12	253	5.44	357.91	5.9	582.64	10.46	862.24	11.22	605.91	10.5	845.7	18.52	789.9	17.71	718.13	16.21	2530	6403233	XP_013414512.1	316	4.2e-26	17-beta-hydroxysteroid dehydrogenase 14 isoform X1 [Lingula anatina]	XM_016540005.1	XM_016540005	257	2.04177e-129	PREDICTED: Sinocyclocheilus rhinocerous 17-beta-hydroxysteroid dehydrogenase 14-like (LOC107729477), mRNA	--	--	--	--	Q9MYP6	298	1.9e-25	17-beta-hydroxysteroid dehydrogenase 14 OS=Bos taurus GN=HSD17B14 PE=2 SV=1
Cluster-33515.103404	27	0.33	41	0.58	48	0.52	145	2	136	1.5	204	2.68	338	4.67	420	5.97	619.98	6.77	435	5.17	536	4.61	409	4.69	781	11.33	767	11.39	735	10.93	3671	9910425	XP_019626489.1	1112	3e-118	PREDICTED: interferon-induced helicase C domain-containing protein 1-like [Branchiostoma belcheri]	KU955846.1	KU955846	2288	0	Squaliobarbus curriculus interferon-induced helicase C domain-containing protein 1 (IFIH1) mRNA, complete cds	K12647	IFIH1, MDA5	interferon-induced helicase C domain-containing protein 1	http://www.genome.jp/dbget-bin/www_bget?ko:K12647	Q9BYX4	1436	3e-157	Interferon-induced helicase C domain-containing protein 1 OS=Homo sapiens GN=IFIH1 PE=1 SV=3
Cluster-33515.103424	83	1.45	73	1.48	66	1.02	39	0.78	44	0.7	36	0.68	45	0.9	52	1.07	62	0.97	35	0.6	42	0.52	30	0.5	31	0.65	30	0.64	30	0.65	2639	9928521	XP_019646605.1	654	2.8e-65	PREDICTED: uncharacterized protein C5orf34 homolog [Branchiostoma belcheri]	XM_016565608.1	XM_016565608	1323	0	PREDICTED: Sinocyclocheilus rhinocerous chromosome unknown open reading frame, human C5orf34 (LOC107750289), transcript variant X2, mRNA	--	--	--	--	A4FUB0	869	1.2e-91	Uncharacterized protein C5orf34 homolog OS=Bos taurus PE=2 SV=1
Cluster-33515.10343	18	1.02	16	1.04	17	0.86	43	2.76	69	3.56	42	2.54	51	3.34	56	3.74	53	2.69	91	5.05	236	9.53	170	9.09	181	12.12	263	18.08	109	7.8	1022	--	--	--	--	--	LN593952.1	LN593952	194	8.49311e-95	Cyprinus carpio genome assembly common carp genome ,scaffold 000028976	--	--	--	--	--	--	--	--
Cluster-33515.103434	20	1.13	14	0.91	12	0.61	29	1.86	44	2.27	37	2.24	29	1.9	16	1.07	30	1.52	32	1.77	65	2.62	64	3.42	6	0.4	20	1.37	17	1.21	1023	--	--	--	--	--	LN590699.1	LN590699	98	1.97521e-41	Cyprinus carpio genome assembly common carp genome, scaffold: LG22, chromosome: 22	--	--	--	--	--	--	--	--
Cluster-33515.10346	30.33	1.45	27.71	1.52	28.63	1.21	54.03	2.92	47.94	2.08	56.06	2.86	27.86	1.53	15.6	0.87	59.69	2.55	72.92	3.4	65.62	2.22	63.27	2.84	76.02	4.29	87.95	5.09	72.51	4.33	1159	4579815	CDW59820.1	594	1.1e-58	ADP ribosylation factor 4 [Trichuris trichiura]	XM_016562041.1	XM_016562041	373	0	PREDICTED: Sinocyclocheilus rhinocerous ADP-ribosylation factor 4-like (LOC107747504), mRNA	K07937	ARF1	ADP-ribosylation factor 1	http://www.genome.jp/dbget-bin/www_bget?ko:K07937	P51824	584	5.9e-59	ADP-ribosylation factor 1 OS=Solanum tuberosum PE=2 SV=2
Cluster-33515.103466	29	0.98	27	1.06	57	1.72	44	1.69	58	1.79	71	2.59	67	2.6	98	3.9	65.69	2	68	2.26	92	2.22	123	3.94	175	7.05	192	7.93	95	4	1507	--	--	--	--	--	LN591534.1	LN591534	48	1.83489e-13	Cyprinus carpio genome assembly common carp genome ,scaffold 000009001	--	--	--	--	--	--	--	--
Cluster-33515.103467	14	0.63	22	1.15	19.64	0.79	57.92	2.98	37	1.52	56	2.72	55	2.87	61	3.25	83.93	3.4	80	3.55	99	3.19	90	3.84	134	7.19	110	6.05	102	5.78	1204	--	--	--	--	--	--	--	--	--	--	--	--	--	--	--	--	--	--
Cluster-33515.103471	333.58	3.44	263.99	3.16	379.24	3.45	342.59	4.02	400.99	3.75	395.48	4.4	302.71	3.54	311.92	3.76	403.86	3.74	239.55	2.41	499.57	3.64	327.08	3.18	164.02	2.02	147.29	1.85	136.62	1.72	4276	10962664	PAA78009.1	471	7.5e-44	hypothetical protein BOX15_Mlig024311g2 [Macrostomum lignano]	XM_016544210.1	XM_016544210	945	0	PREDICTED: Sinocyclocheilus rhinocerous RIB43A-like with coiled-coils protein 2 (LOC107732794), mRNA	--	--	--	--	Q9H4K1	381	7.6e-35	RIB43A-like with coiled-coils protein 2 OS=Homo sapiens GN=RIBC2 PE=1 SV=1
Cluster-33515.103474	12.01	2.96	4.01	1.1	16	3.67	6	1.66	22	5.02	15.98	4.05	23	7.01	15.77	4.69	23	5.02	8	1.95	18	3.25	11	2.55	10	2.79	8	2.32	3	1.07	461	--	--	--	--	--	LN593277.1	LN593277	65	1.88806e-23	Cyprinus carpio genome assembly common carp genome ,scaffold 000000537	--	--	--	--	--	--	--	--
Cluster-33515.103496	35	0.97	20	0.64	22	0.54	30	0.94	23	0.58	32	0.95	43	1.36	28	0.91	65	1.62	64.14	1.74	90	1.77	61	1.6	100	3.3	112	3.78	147	5.04	1777	10767020	XP_022108441.1	922	1.6e-96	P2X purinoceptor 4-like isoform X1 [Acanthaster planci]	XM_016549507.1	XM_016549507	964	0	PREDICTED: Sinocyclocheilus rhinocerous P2X purinoceptor 4-like (LOC107737869), transcript variant X2, mRNA	K05218	P2RX4	P2X purinoceptor 4	http://www.genome.jp/dbget-bin/www_bget?ko:K05218	P51577	1201	2.6e-130	P2X purinoceptor 4 OS=Rattus norvegicus GN=P2rx4 PE=1 SV=1
Cluster-33515.103514	104	1.67	112	2.08	140	1.98	77	1.4	123	1.79	81	1.4	102	1.86	107	2	109	1.57	128	2	129	1.46	121	1.83	71	1.36	120	2.34	107	2.1	2860	1559095	EEN56209.1	1452	8.9e-158	hypothetical protein BRAFLDRAFT_204501 [Branchiostoma floridae]	XM_016518241.1	XM_016518241	1759	0	PREDICTED: Sinocyclocheilus rhinocerous methyltransferase-like protein 13 (LOC107712871), mRNA	--	--	--	--	A5WVX1	3095	0	Methyltransferase-like protein 13 OS=Danio rerio GN=mettl13 PE=2 SV=1
Cluster-33515.103528	268	3.38	176	2.58	312	3.47	486	6.96	518	5.92	487	6.63	354	5.07	331	4.88	418	4.73	368	4.53	465	4.14	396	4.71	64	0.96	37	0.57	44	0.68	3552	--	--	--	--	--	XM_016269309.1	XM_016269309	1480	0	PREDICTED: Sinocyclocheilus grahami G protein-regulated inducer of neurite outgrowth 3-like (LOC107583186), transcript variant X1, mRNA	--	--	--	--	Q6ZVF9	273	2.1e-22	G protein-regulated inducer of neurite outgrowth 3 OS=Homo sapiens GN=GPRIN3 PE=2 SV=2
Cluster-33515.103563	261	8.64	261	9.98	254	7.46	188	7.06	236	7.09	153	5.44	140	5.3	118	4.58	203	6.02	104	3.37	228	5.35	155	4.84	89	3.5	50	2.01	58	2.38	1538	--	--	--	--	--	XR_001641293.1	XR_001641293	851	0	PREDICTED: Sinocyclocheilus rhinocerous uncharacterized LOC107751729 (LOC107751729), ncRNA	--	--	--	--	--	--	--	--
Cluster-33515.103641	42	5.03	36	4.9	31	3.35	27	3.64	28	3.07	29	3.66	29	4.1	22	3.12	36	3.84	30	3.53	38	3.27	16	1.8	38	5.29	41.34	5.94	28	4.42	640	--	--	--	--	--	KJ767490.1	KJ767490	102	7.24225e-44	Ctenopharyngodon idella smoothelin-like 2 protein (SMTNL-2) gene, complete cds	--	--	--	--	--	--	--	--
Cluster-33515.103642	211	3.53	193	3.74	252.99	3.74	146.03	2.77	159	2.41	149	2.69	111	2.11	142	2.78	199	2.99	120	1.96	175	2.07	130	2.05	107	2.13	131	2.67	143.01	2.93	2751	10827152	XP_022189696.1	656	1.7e-65	gastrula zinc finger protein XlCGF17.1-like [Nilaparvata lugens]	XM_002666517.4	XM_002666517	1124	0	PREDICTED: Danio rerio zinc finger protein 64 homolog (mouse) (zfp64), mRNA	--	--	--	--	Q9NPA5	1360	1.5e-148	Zinc finger protein 64 homolog, isoforms 1 and 2 OS=Homo sapiens GN=ZFP64 PE=1 SV=3
Cluster-33515.103651	207	37.39	96	19.52	260	43.03	148	30.03	141	23.43	140	26.31	107	23.35	111	23.99	153	24.54	105	18.69	139	18.21	120	20.41	61	12.65	34	7.31	31	7.71	523	--	--	--	--	--	KC191266.1	KC191266	118	7.45348e-53	Hypophthalmichthys molitrix microsatellite Hysd160-4 sequence	--	--	--	--	--	--	--	--
Cluster-33515.103671	94	1.34	72	1.19	61.68	0.78	104	1.68	125	1.61	115	1.77	121	1.96	112	1.87	155	1.98	131	1.82	151	1.52	145	1.95	162	2.75	151	2.62	157	2.74	3178	11630707	XP_023234927.1	789	7.4e-81	protein phosphatase 1 regulatory subunit 16A-like isoform X1 [Centruroides sculpturatus]	XM_016538011.1	XM_016538011	1163	0	PREDICTED: Sinocyclocheilus rhinocerous protein phosphatase 1 regulatory subunit 16A-like (LOC107727964), mRNA	K17458	PPP1R16A, MYPT3	protein phosphatase 1 regulatory subunit 16A	http://www.genome.jp/dbget-bin/www_bget?ko:K17458	Q96I34	1146	1.1e-123	Protein phosphatase 1 regulatory subunit 16A OS=Homo sapiens GN=PPP1R16A PE=1 SV=1
Cluster-33515.103685	91	1.75	54	1.2	104	1.77	241	5.26	331	5.77	237	4.91	307	6.72	253	5.69	264.98	4.56	264	4.95	425	5.78	349	6.32	79	1.81	52	1.22	64	1.51	2434	--	--	--	--	--	LN594942.1	LN594942	587	0	Cyprinus carpio genome assembly common carp genome ,scaffold 000001905	--	--	--	--	--	--	--	--
Cluster-33515.103702	22	2.69	10	1.39	17	1.88	29	4.01	35	3.93	21.3	2.75	30	4.35	27	3.93	40	4.37	18	2.17	42	3.7	34	3.93	27	3.85	52	7.64	26	4.21	632	--	--	--	--	--	--	--	--	--	--	--	--	--	--	--	--	--	--
Cluster-33515.103704	8	0.78	10	1.12	10	0.88	13	1.44	14	1.25	19	1.97	12	1.38	23	2.67	43	3.76	5	0.48	41	2.88	29	2.68	11	1.26	41	4.84	21	2.68	716	--	--	--	--	--	--	--	--	--	--	--	--	--	--	--	--	--	--
Cluster-33515.103805	7	0.87	8	1.13	10	1.13	14	1.97	14	1.6	17	2.23	11	1.62	15	2.22	17	1.89	21	2.57	59	5.29	46	5.41	62	8.99	74	11.07	50	8.26	626	--	--	--	--	--	--	--	--	--	--	--	--	--	--	--	--	--	--
Cluster-33515.103816	18	3.37	15	3.16	33	5.67	17	3.57	17	2.93	14	2.72	19	4.31	20	4.48	22	3.65	29	5.35	36	4.89	20	3.52	11	2.36	20	4.45	19	4.92	515	--	--	--	--	--	LN590696.1	LN590696	76	1.63255e-29	Cyprinus carpio genome assembly common carp genome, scaffold: LG32, chromosome: 32	--	--	--	--	--	--	--	--
Cluster-33515.103850	20	1.08	16	0.99	27	1.3	18	1.1	17	0.84	22	1.27	21	1.31	19	1.21	23	1.11	24	1.27	22	0.85	21	1.07	18	1.15	19	1.24	18	1.22	1058	--	--	--	--	--	LN592744.1	LN592744	110	4.36484e-48	Cyprinus carpio genome assembly common carp genome ,scaffold 000020490	--	--	--	--	--	--	--	--
Cluster-33515.103852	458.96	5.32	418.03	5.62	453.95	4.64	282.83	3.72	341.88	3.59	258	3.23	259	3.41	292	3.95	424.98	4.42	301	3.4	438.96	3.59	364	3.98	256.96	3.55	251	3.55	226	3.2	3840	9910179	XP_019626219.1	258	3.4e-19	PREDICTED: TATA box-binding protein-associated factor RNA polymerase I subunit B-like [Branchiostoma belcheri]	XM_016529240.1	XM_016529240	280	5.10177e-142	PREDICTED: Sinocyclocheilus rhinocerous TATA-box binding protein associated factor, RNA polymerase I subunit B (taf1b), mRNA	K15213	TAF1B	TATA box-binding protein-associated factor RNA polymerase I subunit B	http://www.genome.jp/dbget-bin/www_bget?ko:K15213	F1R3W0	1094	1.4e-117	TATA box-binding protein-associated factor RNA polymerase I subunit B OS=Danio rerio GN=taf1b PE=2 SV=1
Cluster-33515.103861	154	5.55	177	7.37	184	5.89	126	5.16	165	5.4	124	4.8	124	5.12	136	5.75	198	6.4	136	4.8	185	4.73	151	5.13	123	5.26	94	4.12	101	4.53	1436	10743183	XP_022081875.1	1243	7.6e-134	CDK5 regulatory subunit-associated protein 1-like [Acanthaster planci]	XM_016461104.1	XM_016461104	925	0	PREDICTED: Sinocyclocheilus anshuiensis CDK5 regulatory subunit associated protein 1 (cdk5rap1), transcript variant X1, mRNA	--	--	--	--	Q9JLH6	1286	2.9e-140	CDK5 regulatory subunit-associated protein 1 OS=Rattus norvegicus GN=Cdk5rap1 PE=1 SV=1
Cluster-33515.103886	60	4.13	63	4.97	61	3.75	29	2.26	25	1.57	24	1.76	36	2.87	21	1.7	18	1.11	18	1.21	17	0.83	11	0.71	11	0.89	13	1.08	15	1.31	895	--	--	--	--	--	LN590688.1	LN590688	400	0	Cyprinus carpio genome assembly common carp genome, scaffold: LG48, chromosome: 48	--	--	--	--	--	--	--	--
Cluster-33515.104021	19	0.47	18	0.51	29	0.63	46	1.28	57	1.27	67.02	1.77	20	0.56	38	1.09	53	1.16	108.99	2.61	107	1.86	126	2.91	140	4.08	109.01	3.25	93.01	2.81	1973	9899582	XP_019614400.1	178	3.3e-10	PREDICTED: hemicentin-2-like [Branchiostoma belcheri]	XM_016446043.1	XM_016446043	492	0	PREDICTED: Sinocyclocheilus anshuiensis sialic acid-binding Ig-like lectin 12 (LOC107657799), mRNA	--	--	--	--	P20917	259	4.9e-21	Myelin-associated glycoprotein OS=Mus musculus GN=Mag PE=1 SV=2
Cluster-33515.104026	71.42	50.24	53.18	39.69	58.34	40.9	52.56	40.36	58.01	38.86	58.18	39.15	49.21	47.36	58.91	51.66	81.69	48.87	82.09	57.15	103	54.78	77.72	50.51	75.38	56.01	61.64	48.84	46.71	57.14	344	--	--	--	--	--	--	--	--	--	--	--	--	--	--	--	--	--	--
Cluster-33515.104060	62	0.92	56	0.97	81	1.06	112	1.89	95	1.28	171	2.74	113	1.91	125	2.17	173	2.31	289	4.19	303	3.18	259	3.63	259	4.59	307	5.57	274	4.99	3059	9908012	XP_019623785.1	1536	1.7e-167	PREDICTED: integrin beta-1-A-like [Branchiostoma belcheri]	XM_016450131.1	XM_016450131	1679	0	PREDICTED: Sinocyclocheilus anshuiensis integrin beta-3-like (LOC107660728), transcript variant X1, mRNA	K06493	ITGB3, CD61	integrin beta 3	http://www.genome.jp/dbget-bin/www_bget?ko:K06493	P05106	2476	6.4e-278	Integrin beta-3 OS=Homo sapiens GN=ITGB3 PE=1 SV=2
Cluster-33515.104072	31	0.5	20	0.37	50	0.71	48	0.88	43	0.63	63	1.09	48	0.88	48	0.9	84	1.21	76	1.19	140	1.59	120	1.82	106	2.03	178	3.49	143	2.82	2853	7930287	XP_015762905.1	926	8.7e-97	PREDICTED: allene oxide synthase-lipoxygenase protein-like isoform X1 [Acropora digitifera]	XM_016573056.1	XM_016573056	1014	0	PREDICTED: Sinocyclocheilus rhinocerous hydroperoxide isomerase ALOXE3-like (LOC107756080), transcript variant X3, mRNA	K18684	ALOXE3	hydroperoxy icosatetraenoate dehydratase/isomerase	http://www.genome.jp/dbget-bin/www_bget?ko:K18684	Q9BYJ1	1435	3.1e-157	Hydroperoxide isomerase ALOXE3 OS=Homo sapiens GN=ALOXE3 PE=1 SV=1
Cluster-33515.104115	175	3.45	144	3.29	193	3.37	97	2.17	116	2.07	114	2.42	72	1.62	74	1.71	72	1.27	83	1.6	121	1.69	87	1.62	70	1.64	41	0.99	50	1.21	2379	10742928	XP_022081594.1	619	2.9e-61	uncharacterized protein LOC110974327 [Acanthaster planci]	XM_016452671.1	XM_016452671	956	0	PREDICTED: Sinocyclocheilus anshuiensis photoreceptor outer segment membrane glycoprotein 2-like (LOC107662597), mRNA	K17343	PRPH2, TSPAN22	peripherin-2	http://www.genome.jp/dbget-bin/www_bget?ko:K17343	O42282	1398	5e-153	Photoreceptor outer segment membrane glycoprotein 2 OS=Gallus gallus PE=2 SV=1
Cluster-33515.104123	137	2.68	120	2.72	150	2.59	72	1.6	106	1.88	89	1.87	88	1.96	87	1.99	115	2.01	64	1.22	110	1.52	78	1.44	69	1.61	73	1.74	77	1.85	2398	10742727	XP_022081382.1	786	1.3e-80	mitochondrial ribonuclease P protein 3-like isoform X2 [Acanthaster planci]	XM_016534684.1	XM_016534684	1311	0	PREDICTED: Sinocyclocheilus rhinocerous mitochondrial ribonuclease P protein 3-like (LOC107725438), transcript variant X1, mRNA	K17655	MRPP3	mitochondrial ribonuclease P protein 3	http://www.genome.jp/dbget-bin/www_bget?ko:K17655	Q8JZY4	1244	3.6e-135	Mitochondrial ribonuclease P protein 3 OS=Mus musculus GN=Kiaa0391 PE=2 SV=1
Cluster-33515.10413	3	1.24	4	1.8	5.05	2	4	1.83	8	3.09	7	2.88	8.99	4.82	6	3.04	2	0.72	2	0.82	4.86	1.49	9	3.48	7.09	3.21	3	1.43	4	2.61	391	--	--	--	--	--	KC191562.1	KC191562	127	5.41993e-58	Hypophthalmichthys molitrix microsatellite Hysd9-2 sequence	--	--	--	--	--	--	--	--
Cluster-33515.104153	8	0.48	13	0.89	10	0.53	31	2.1	21	1.14	48	3.06	39	2.69	41	2.88	63	3.36	58	3.39	95	4.04	63	3.54	47.78	3.36	79	5.71	52	3.92	986	--	--	--	--	--	KT695790.1	KT695790	195	2.27527e-95	Megalobrama amblycephala clone BAC BSB28A7 genomic sequence	--	--	--	--	--	--	--	--
Cluster-33515.104154	71	6.02	71	6.89	122	9.28	97	9.3	132	10.21	112	10.08	78	7.72	85	8.51	135	10.22	115	9.56	166	10.06	162	12.95	35	3.48	54	5.53	48	5.24	782	--	--	--	--	--	XM_016492960.1	XM_016492960	513	0	PREDICTED: Sinocyclocheilus anshuiensis adenylate cyclase type 6-like (LOC107693540), mRNA	K08046	ADCY6	adenylate cyclase 6	http://www.genome.jp/dbget-bin/www_bget?ko:K08046	O43306	188	3.3e-13	Adenylate cyclase type 6 OS=Homo sapiens GN=ADCY6 PE=1 SV=2
Cluster-33515.104225	147	2.95	173	4.03	177	3.14	101	2.3	154	2.8	126.98	2.75	123	2.81	118	2.77	168	3.03	87	1.71	115	1.63	130	2.46	60	1.43	66	1.62	59	1.46	2341	12030178	XP_024218900.1	518	1.5e-49	uncharacterized protein LOC106692201 [Halyomorpha halys]	XM_016506445.1	XM_016506445	409	0	PREDICTED: Sinocyclocheilus anshuiensis nth-like DNA glycosylase 1 (nthl1), transcript variant X1, mRNA	K10773	NTH	endonuclease III	http://www.genome.jp/dbget-bin/www_bget?ko:K10773	A7M7B9	541	1.2e-53	Endonuclease III-like protein 1 OS=Gallus gallus GN=NTHL1 PE=2 SV=1
Cluster-33515.104245	13.2	0.78	10.6	0.72	23.14	1.22	5	0.34	10.02	0.54	7.01	0.44	18.17	1.24	17	1.18	13.99	0.74	84.14	4.88	67.81	2.86	78.59	4.39	135.71	9.49	176.45	12.67	163.82	12.27	991	917816	EAA13791.4	213	1.4e-14	AGAP010186-PA, partial [Anopheles gambiae str. PEST]	XM_016497509.1	XM_016497509	423	0	PREDICTED: Sinocyclocheilus anshuiensis titin-like (LOC107696937), mRNA	--	--	--	--	O75147	150	1.1e-08	Obscurin-like protein 1 OS=Homo sapiens GN=OBSL1 PE=1 SV=4
Cluster-33515.104246	2	0.52	3	0.86	2	0.48	4	1.16	4	0.96	3	0.8	4	1.28	2	0.63	7	1.6	5	1.28	18	3.41	10	2.43	32.01	9.36	34	10.35	18	6.76	453	--	--	--	--	--	XM_016467014.1	XM_016467014	196	2.78807e-96	PREDICTED: Sinocyclocheilus anshuiensis Fc receptor-like protein 5 (LOC107673421), mRNA	--	--	--	--	--	--	--	--
Cluster-33515.104247	7.8	0.79	10.4	1.21	11.86	1.09	6	0.69	7.98	0.74	5.99	0.65	21.83	2.61	6	0.72	13.01	1.18	24.86	2.48	29.19	2.13	54.41	5.22	99.29	11.8	131.55	16.11	104.18	13.81	701	10259280	XP_020610523.1	168	1.7e-09	roundabout homolog 1-like [Orbicella faveolata]	XM_019110038.1	XM_019110038	203	5.70081e-100	PREDICTED: Cyprinus carpio titin-like (LOC109096424), mRNA	--	--	--	--	O01761	132	9.2e-07	Muscle M-line assembly protein unc-89 OS=Caenorhabditis elegans GN=unc-89 PE=1 SV=3
Cluster-33515.104290	8	9.15	6	7.11	12	14.18	7	8.64	6	6.66	12	12.62	9	14.64	2	2.89	4	3.75	6	6.73	3	2.61	5	5.17	1	1.17	1	1.27	2	4.25	313	--	--	--	--	--	XM_016469932.1	XM_016469932	159	6.89552e-76	PREDICTED: Sinocyclocheilus anshuiensis RNA-binding protein 25-like (LOC107675541), mRNA	--	--	--	--	--	--	--	--
Cluster-33515.104387	72.46	0.84	94	1.27	104	1.07	90	1.19	84	0.88	117	1.47	75	0.99	62.9	0.85	102	1.06	143	1.62	189	1.55	187	2.05	190	2.63	212	3	289	4.1	3833	4183913	XP_006825517.1	2004	1.2e-221	PREDICTED: UPF0577 protein KIAA1324-like [Saccoglossus kowalevskii]	XM_016559686.1	XM_016559686	2443	0	PREDICTED: Sinocyclocheilus rhinocerous UPF0577 protein KIAA1324-like (LOC107745735), mRNA	--	--	--	--	Q6UXG2	3036	0	UPF0577 protein KIAA1324 OS=Homo sapiens GN=KIAA1324 PE=2 SV=2
Cluster-33515.104388	16	1.74	19	2.36	16	1.57	20	2.46	23	2.29	17	1.96	7	0.9	14	1.81	23	2.24	25	2.68	41	3.21	38	3.9	37	4.7	41	5.37	49	6.99	674	--	--	--	--	--	EF424251.1	EF424251	149	5.70723e-70	Ctenopharyngodon idella source of immunodominant MHC-associated peptides (SIMP) gene, complete cds	--	--	--	--	--	--	--	--
Cluster-33515.104390	7	0.63	6	0.62	5	0.4	30	3.04	54	4.42	36	3.43	23	2.41	47	4.99	33	2.65	59	5.2	56	3.6	37	3.13	16	1.68	19	2.06	11	1.28	755	--	--	--	--	--	LN590708.1	LN590708	72	4.09491e-27	Cyprinus carpio genome assembly common carp genome, scaffold: LG39, chromosome: 39	--	--	--	--	--	--	--	--
Cluster-33515.104402	198	2.13	213	2.66	244	2.32	347	4.25	387	3.77	471	5.47	472	5.77	525	6.6	759	7.33	656	6.9	1002	7.62	607	6.16	673	8.65	852	11.2	651	8.56	4109	3313938	ELU08878.1	1693	1.4e-185	hypothetical protein CAPTEDRAFT_177854 [Capitella teleta]	XM_016522326.1	XM_016522326	1303	0	PREDICTED: Sinocyclocheilus rhinocerous acetyl-coenzyme A synthetase 2-like, mitochondrial (LOC107716017), mRNA	K01895	ACSS, acs	acetyl-CoA synthetase	http://www.genome.jp/dbget-bin/www_bget?ko:K01895	Q99NB1	1781	3.3e-197	Acetyl-coenzyme A synthetase 2-like, mitochondrial OS=Mus musculus GN=Acss1 PE=1 SV=1
Cluster-33515.104455	156	6.48	105	5.03	150	5.54	166	7.82	344	12.98	151	6.73	136	6.49	124	6.05	134	4.99	117	4.75	217	6.4	136	5.33	72	3.54	47	2.37	49	2.54	1286	--	--	--	--	--	LN590692.1	LN590692	513	0	Cyprinus carpio genome assembly common carp genome, scaffold: LG33, chromosome: 33	--	--	--	--	--	--	--	--
Cluster-33515.10446	238	8.37	214	8.69	285	8.89	192	7.66	189	6.04	196	7.4	168	6.77	156	6.43	248	7.81	187	6.43	255	6.36	220	7.3	133	5.55	137	5.86	147	6.42	1465	9914595	XP_019631136.1	1117	3.2e-119	PREDICTED: protein-glutamate O-methyltransferase-like [Branchiostoma belcheri]	XM_016529377.1	XM_016529377	1035	0	PREDICTED: Sinocyclocheilus rhinocerous protein-glutamate O-methyltransferase-like (LOC107721382), mRNA	--	--	--	--	Q58EM4	2133	1.8e-238	Protein-glutamate O-methyltransferase OS=Danio rerio GN=armt1 PE=2 SV=1
Cluster-33515.104462	6	0.65	3	0.37	6	0.59	9	1.1	6	0.59	7	0.8	10	1.28	6	0.77	8	0.77	9	0.96	18	1.4	13	1.33	6	0.76	11	1.43	8	1.14	676	--	--	--	--	--	LN590711.1	LN590711	394	0	Cyprinus carpio genome assembly common carp genome, scaffold: LG40, chromosome: 40	--	--	--	--	--	--	--	--
Cluster-33515.104467	11	0.69	12	0.87	6	0.34	5	0.36	17	0.97	12	0.8	21	1.53	11	0.81	20	1.12	17	1.05	11	0.49	15	0.89	37	2.74	24	1.82	13	1.03	952	--	--	--	--	--	LN590719.1	LN590719	227	3.56878e-113	Cyprinus carpio genome assembly common carp genome, scaffold: LG25, chromosome: 25	--	--	--	--	--	--	--	--
Cluster-33515.104483	23	0.4	20	0.41	28	0.43	59	1.17	42	0.67	71	1.34	89	1.77	81	1.66	93	1.46	43	0.73	89	1.1	78	1.29	74	1.54	80	1.71	44	0.94	2644	5480378	XP_011683809.1	374	8.2e-33	PREDICTED: macrophage mannose receptor 1 [Strongylocentrotus purpuratus]	XM_016538512.1	XM_016538512	813	0	PREDICTED: Sinocyclocheilus rhinocerous macrophage mannose receptor 1-like (LOC107728372), mRNA	--	--	--	--	Q9UBG0	309	1e-26	C-type mannose receptor 2 OS=Homo sapiens GN=MRC2 PE=1 SV=2
Cluster-33515.1045	34	1.19	49	1.99	92	2.87	41	1.63	69	2.2	44	1.66	44	1.77	30	1.23	60	1.89	36	1.24	31	0.77	34	1.13	11	0.46	10	0.43	10	0.44	1467	1563216	EEN60330.1	1140	6.9e-122	hypothetical protein BRAFLDRAFT_125268 [Branchiostoma floridae]	XM_016288390.1	XM_016288390	1061	0	PREDICTED: Sinocyclocheilus grahami protein FAM46C (LOC107597368), transcript variant X3, mRNA	--	--	--	--	Q7ZUP1	1830	2.5e-203	Protein FAM46C OS=Danio rerio GN=fam46c PE=2 SV=1
Cluster-33515.10452	26	1.06	30	1.42	22	0.8	43	2	44	1.64	44	1.93	31	1.46	53	2.55	63	2.31	70	2.8	74	2.15	52	2.01	34	1.65	20	1	18	0.92	1300	10748169	XP_022087449.1	160	2.6e-08	voltage-dependent anion-selective channel protein 2-like [Acanthaster planci]	XM_019105242.1	XM_019105242	134	2.45842e-61	PREDICTED: Cyprinus carpio voltage-dependent anion-selective channel protein 2-like (LOC109091469), transcript variant X1, mRNA	K05862	VDAC1	voltage-dependent anion channel protein 1	http://www.genome.jp/dbget-bin/www_bget?ko:K05862	P21796	173	3e-11	Voltage-dependent anion-selective channel protein 1 OS=Homo sapiens GN=VDAC1 PE=1 SV=2
Cluster-33515.104529	3.26	1.29	7.76	3.34	5	1.89	7	3.06	12	4.43	8	3.15	8	4.08	7	3.38	15	5.17	14	5.48	2.27	0.66	3	1.11	18	7.82	5	2.28	2	1.24	396	--	--	--	--	--	XM_019065784.1	XM_019065784	211	1.10834e-104	PREDICTED: Cyprinus carpio uncharacterized LOC109048099 (LOC109048099), mRNA	--	--	--	--	--	--	--	--
Cluster-33515.104537	42	0.61	32	0.54	57	0.74	104	1.73	83	1.1	136	2.15	135	2.25	96	1.64	116	1.52	215	3.07	306.97	3.18	199	2.75	375	6.54	383	6.84	417	7.48	3101	6411165	XP_013381129.1	288	9e-23	caspase-8 [Lingula anatina]	XM_016568592.1	XM_016568592	826	0	PREDICTED: Sinocyclocheilus rhinocerous CASP8 and FADD-like apoptosis regulator (LOC107752585), transcript variant X1, mRNA	K04724	CFLAR, FLIP	CASP8 and FADD-like apoptosis regulator	http://www.genome.jp/dbget-bin/www_bget?ko:K04724	O35732	682	6.9e-70	CASP8 and FADD-like apoptosis regulator OS=Mus musculus GN=Cflar PE=2 SV=2
Cluster-33515.104591	2237.32	53.59	1561.49	43.31	2521.06	53.46	1209.54	32.9	2232.03	48.5	1298.15	33.47	1495.81	40.87	1482	41.56	1641.89	35.26	1948.01	45.6	2915.16	49.46	1781.1	40.23	1746.93	49.78	2027.82	59.18	2241.91	66.21	2011	280461	AAX40346.1	1940	1.6e-214	elongation factor 1-alpha, partial [Trypanosoma cruzi]	GQ377699.1	GQ377699	827	0	Bodo saltans elongation factor 1 alpha mRNA, complete cds	K03231	EEF1A	elongation factor 1-alpha	http://www.genome.jp/dbget-bin/www_bget?ko:K03231	P86939	1982	8e-221	Elongation factor 1-alpha 2 OS=Trypanosoma brucei brucei (strain 927/4 GUTat10.1) GN=Tb10.70.5670 PE=1 SV=1
Cluster-33515.104597	56	0.9	52	0.97	70	1	109	2	131	1.92	107	1.86	89	1.63	102	1.92	116	1.68	80	1.26	174	1.99	114	1.73	38	0.73	36	0.71	25	0.49	2841	8386913	XP_016844609.1	190	1.9e-11	PREDICTED: neuronal acetylcholine receptor subunit alpha-7 [Nasonia vitripennis]	LN590712.1	LN590712	690	0	Cyprinus carpio genome assembly common carp genome, scaffold: LG2, chromosome: 2	K04809	CHRNA7	nicotinic acetylcholine receptor alpha-7	http://www.genome.jp/dbget-bin/www_bget?ko:K04809	P54131	388	7.7e-36	Neuronal acetylcholine receptor subunit alpha-7 OS=Bos taurus GN=CHRNA7 PE=2 SV=1
Cluster-33515.104641	31	0.43	34	0.54	38	0.46	50	0.78	61	0.76	79	1.18	114	1.79	98	1.58	145	1.8	287	3.87	392	3.83	329	4.28	521	8.58	515	8.68	557	9.41	3270	6044256	KNC56439.1	367	6.6e-32	STE..STE11 protein kinase [Thecamonas trahens ATCC 50062]	XM_016550916.1	XM_016550916	1298	0	PREDICTED: Sinocyclocheilus rhinocerous mitogen-activated protein kinase kinase kinase 8-like (LOC107738976), mRNA	K04415	MAP3K8, COT	mitogen-activated protein kinase kinase kinase 8	http://www.genome.jp/dbget-bin/www_bget?ko:K04415	P41279	1445	2.4e-158	Mitogen-activated protein kinase kinase kinase 8 OS=Homo sapiens GN=MAP3K8 PE=1 SV=2
Cluster-33515.104643	71	1.93	42	1.32	67	1.61	67	2.06	59	1.45	78	2.28	53.24	1.65	44	1.4	64	1.56	51	1.35	76	1.46	73	1.87	46	1.48	43	1.42	51	1.71	1811	--	--	--	--	--	XM_016542673.1	XM_016542673	250	1.13231e-125	PREDICTED: Sinocyclocheilus rhinocerous biogenesis of lysosome-related organelles complex 1 subunit 4-like (LOC107731556), transcript variant X2, mRNA	K08366	BLOC1S4, CNO	biogenesis of lysosome-related organelles complex 1 subunit 4	http://www.genome.jp/dbget-bin/www_bget?ko:K08366	--	--	--	--
Cluster-33515.104645	284	5.59	296	6.75	333	5.8	226	5.05	284	5.07	243	5.15	213	4.77	203	4.67	234	4.13	214	4.11	282	3.93	228	4.23	197	4.62	201	4.82	186	4.5	2383	--	--	--	--	--	XM_016542672.1	XM_016542672	587	0	PREDICTED: Sinocyclocheilus rhinocerous biogenesis of lysosome-related organelles complex 1 subunit 4-like (LOC107731556), transcript variant X1, mRNA	K08366	BLOC1S4, CNO	biogenesis of lysosome-related organelles complex 1 subunit 4	http://www.genome.jp/dbget-bin/www_bget?ko:K08366	--	--	--	--
Cluster-33515.104663	61	1.98	38	1.42	60	1.73	39	1.44	53	1.56	46	1.6	45	1.67	48	1.83	72	2.09	42	1.33	49	1.13	46	1.41	83	3.2	77	3.04	58	2.33	1563	--	--	--	--	--	LN592048.1	LN592048	88	1.10649e-35	Cyprinus carpio genome assembly common carp genome ,scaffold 000028924	--	--	--	--	--	--	--	--
Cluster-33515.104674	48	0.7	55	0.93	41	0.53	83	1.37	88	1.16	78	1.22	71	1.17	60	1.02	117	1.52	57	0.81	80	0.82	84	1.15	48	0.83	35	0.62	29	0.52	3124	--	--	--	--	--	LN590705.1	LN590705	576	0	Cyprinus carpio genome assembly common carp genome, scaffold: LG11, chromosome: 11	--	--	--	--	--	--	--	--
Cluster-33515.104687	1	0.42	4	1.85	2	0.82	4	1.88	7	2.79	4	1.69	2	1.11	3	1.56	3	1.11	2	0.84	9	2.85	6	2.39	16	7.45	10	4.89	5	3.37	388	--	--	--	--	--	LN595664.1	LN595664	144	1.90586e-67	Cyprinus carpio genome assembly common carp genome ,scaffold 000009199	--	--	--	--	--	--	--	--
Cluster-33515.104700	129	1.35	173	2.11	178	1.65	390	4.65	345.9	3.29	394	4.46	396	4.72	490.89	6.02	546.02	5.14	723.01	7.41	948.26	7.03	793	7.85	1148.85	14.39	1291.8	16.55	1231.1	15.78	4207	12049850	PSN47451.1	454	6.9e-42	Cytosolic phospholipase A2 [Blattella germanica]	XM_016545213.1	XM_016545213	1260	0	PREDICTED: Sinocyclocheilus rhinocerous cytosolic phospholipase A2 zeta-like (LOC107733547), mRNA	K16342	PLA2G4, CPLA2	cytosolic phospholipase A2	http://www.genome.jp/dbget-bin/www_bget?ko:K16342	Q68DD2	1011	6.6e-108	Cytosolic phospholipase A2 zeta OS=Homo sapiens GN=PLA2G4F PE=2 SV=3
Cluster-33515.104717	12	2.59	14	3.39	5	1	6	1.45	4	0.8	9	2.01	4	1.06	7	1.82	7	1.34	4	0.85	2	0.32	3	0.61	9	2.22	5	1.28	3	0.91	485	--	--	--	--	--	JX499462.1	JX499462	57	5.58393e-19	Hypophthalmichthys molitrix microsatellite Hysd497-1 sequence	--	--	--	--	--	--	--	--
Cluster-33515.104731	12.01	13.27	7.07	8.1	13	14.8	32.96	39.31	47.94	51.28	59.92	60.99	12.07	18.91	17.52	24.39	21.76	19.77	4.22	4.57	21.95	18.43	11.94	11.95	2.95	3.33	2	2.45	5.97	12.19	315	--	--	--	--	--	--	--	--	--	--	--	--	--	--	--	--	--	--
Cluster-33515.104789	107	1.85	128	2.57	124	1.9	482	9.48	513	8.05	429	8.01	384	7.56	278	5.63	640	9.94	434	7.34	519	6.36	349	5.7	183	3.77	244	5.15	240	5.1	2668	1718282	XP_002611083.1	1348	9.5e-146	hypothetical protein BRAFLDRAFT_205999 [Branchiostoma floridae]	XM_016506742.1	XM_016506742	1188	0	PREDICTED: Sinocyclocheilus anshuiensis cytochrome P450 4B1-like (LOC107703932), transcript variant X1, mRNA	K07426	CYP4B1	cytochrome P450 family 4 subfamily B polypeptide 1	http://www.genome.jp/dbget-bin/www_bget?ko:K07426	Q64462	1364	4.9e-149	Cytochrome P450 4B1 OS=Mus musculus GN=Cyp4b1 PE=1 SV=1
Cluster-33515.104805	11	1.1	7	0.8	15	1.35	8	0.91	11	1.01	23	2.44	12	1.41	15	1.78	17	1.52	49	4.82	62	4.45	62	5.86	219	25.66	228	27.52	182	23.74	707	--	--	--	--	--	LN590710.1	LN590710	67	2.30043e-24	Cyprinus carpio genome assembly common carp genome, scaffold: LG26, chromosome: 26	--	--	--	--	--	--	--	--
Cluster-33515.10485	75	1.11	57	0.98	90	1.18	103	1.74	100	1.34	89	1.42	71	1.2	92	1.6	99	1.32	103	1.49	136	1.43	95	1.33	51	0.9	49	0.89	60	1.09	3063	7917646	XP_015764343.1	263	7.1e-20	PREDICTED: protein FAM35A-like [Acropora digitifera]	XM_016247835.1	XM_016247835	854	0	PREDICTED: Sinocyclocheilus grahami protein FAM35A-like (LOC107563054), transcript variant X3, mRNA	--	--	--	--	Q3UEN2	615	4e-62	Protein FAM35A OS=Mus musculus GN=Fam35a PE=2 SV=2
Cluster-33515.104858	115	1.06	98	1.05	162	1.31	325.85	3.4	366.85	3.05	294.08	2.92	471	4.91	442.76	4.75	641.94	5.29	374.9	3.36	514.21	3.34	459.56	3.98	643.02	7.05	575.79	6.46	515.28	5.78	4764	9923682	XP_019641219.1	734	2.7e-74	PREDICTED: dihydroxyacetone phosphate acyltransferase-like [Branchiostoma belcheri]	XM_016282904.1	XM_016282904	717	0	PREDICTED: Sinocyclocheilus grahami dihydroxyacetone phosphate acyltransferase-like (LOC107593264), mRNA	K00649	GNPAT	glyceronephosphate O-acyltransferase	http://www.genome.jp/dbget-bin/www_bget?ko:K00649	A4IF87	829	9.5e-87	Dihydroxyacetone phosphate acyltransferase OS=Bos taurus GN=GNPAT PE=2 SV=1
Cluster-33515.10486	73	3.44	93	5.05	86	3.61	239	12.77	253	10.84	214	10.8	128	6.94	151	8.36	214	9.03	151	6.96	350	11.73	273	12.13	214	11.93	212	12.13	118	6.97	1169	9924675	XP_019642327.1	386	1.5e-34	PREDICTED: microtubule-associated proteins 1A..1B light chain 3C-like [Branchiostoma belcheri]	XM_016476531.1	XM_016476531	656	0	PREDICTED: Sinocyclocheilus anshuiensis microtubule-associated proteins 1A/1B light chain 3C-like (LOC107680594), mRNA	K10435	MAP1LC	microtubule-associated protein 1 light chain	http://www.genome.jp/dbget-bin/www_bget?ko:K10435	Q9BXW4	392	1.1e-36	Microtubule-associated proteins 1A/1B light chain 3C OS=Homo sapiens GN=MAP1LC3C PE=1 SV=1
Cluster-33515.104862	129	2.02	106	1.92	169	2.34	120	2.13	164	2.33	102	1.72	130	2.31	131	2.4	156	2.19	143	2.18	246	2.72	209	3.08	129	2.41	146	2.79	125	2.4	2921	5358338	XP_011453956.1	1011	1.2e-106	PREDICTED: ankyrin repeat and death domain-containing protein 1A isoform X4 [Crassostrea gigas]	XM_016481719.1	XM_016481719	1291	0	PREDICTED: Sinocyclocheilus anshuiensis ankyrin repeat and death domain-containing protein 1A-like (LOC107685207), transcript variant X1, mRNA	--	--	--	--	Q495B1	1425	4.5e-156	Ankyrin repeat and death domain-containing protein 1A OS=Homo sapiens GN=ANKDD1A PE=2 SV=2
Cluster-33515.104876	20	13.69	34	24.72	28	19.07	6	4.49	16	10.42	28	18.38	16.08	15.02	18	15.35	23	13.41	24	16.26	25	12.93	17	10.76	33	23.91	29	22.39	22	26.08	346	6995814	KRX06990.1	605	1.7e-60	Tubulin..FtsZ, GTPase domain [Pseudocohnilembus persalinus]	XM_001022424.3	XM_001022424	247	9.29015e-125	Tetrahymena thermophila SB210 tubulin/FtsZ family, GTPase domain protein partial mRNA	K07374	TUBA	tubulin alpha	http://www.genome.jp/dbget-bin/www_bget?ko:K07374	P41351	601	1.9e-61	Tubulin alpha chain OS=Tetrahymena thermophila PE=1 SV=1
Cluster-33515.104938	206	2.18	165	2.03	262	2.45	300	3.62	369	3.54	338	3.87	320	3.85	333	4.13	507	4.82	373	3.86	549	4.11	360	3.6	236	2.99	215	2.78	247	3.2	4167	9930263	XP_019613877.1	1773	7.7e-195	PREDICTED: oxysterol-binding protein-related protein 6-like [Branchiostoma belcheri]	XM_016473290.1	XM_016473290	2774	0	PREDICTED: Sinocyclocheilus anshuiensis oxysterol-binding protein-related protein 3-like (LOC107678127), transcript variant X1, mRNA	K20463	OSBPL3_6_7, ORP3_6_7	oxysterol-binding protein-related protein 3/6/7	http://www.genome.jp/dbget-bin/www_bget?ko:K20463	Q9H4L5	2809	0	Oxysterol-binding protein-related protein 3 OS=Homo sapiens GN=OSBPL3 PE=1 SV=1
Cluster-33515.104946	64	2.56	45	2.08	51	1.81	38	1.73	76	2.76	37	1.59	22	1.01	27	1.27	38	1.36	40	1.57	42	1.19	36	1.36	26	1.23	19	0.92	26	1.3	1323	--	--	--	--	--	LN590687.1	LN590687	325	1.66789e-167	Cyprinus carpio genome assembly common carp genome, scaffold: LG13, chromosome: 13	--	--	--	--	--	--	--	--
Cluster-33515.104952	19	0.32	20	0.39	25	0.37	46	0.87	46	0.7	36	0.65	66	1.25	47	0.92	61	0.91	65	1.06	120	1.42	60	0.94	48	0.95	83	1.69	84	1.72	2757	5585909	AKC34090.1	617	5.7e-61	parathyroid hormone receptor-like protein bf98C [Branchiostoma floridae]	XR_001636966.1	XR_001636966	1133	0	PREDICTED: Sinocyclocheilus rhinocerous gastric inhibitory polypeptide receptor-like (LOC107714193), transcript variant X2, misc_RNA	K04580	GIPR	gastric inhibitory polypeptide receptor	http://www.genome.jp/dbget-bin/www_bget?ko:K04580	P30082	1010	5.6e-108	Glucagon receptor OS=Rattus norvegicus GN=Gcgr PE=2 SV=2
Cluster-33515.10498	58	1.19	46	1.1	84	1.53	28	0.65	25	0.47	41	0.91	31	0.73	29	0.7	27	0.5	38	0.76	76	1.11	53	1.03	28	0.69	18	0.45	13	0.33	2291	11080137	XP_022320059.1	322	7.6e-27	protein FAM47A-like [Crassostrea virginica]	XM_019090576.1	XM_019090576	424	0	PREDICTED: Cyprinus carpio protein FAM47E-like (LOC109074553), mRNA	--	--	--	--	Q5JRC9	204	1.4e-14	Protein FAM47A OS=Homo sapiens GN=FAM47A PE=2 SV=3
Cluster-33515.105016	73	5.32	70.9	5.93	65.27	4.26	30	2.48	38	2.52	28	2.17	35	2.97	28	2.41	26	1.69	34.02	2.43	46	2.39	38	2.61	6	0.51	26	2.29	23	2.14	861	--	--	--	--	--	XM_016246812.1	XM_016246812	92	3.57994e-38	PREDICTED: Sinocyclocheilus grahami uncharacterized LOC107562213 (LOC107562213), transcript variant X2, mRNA	--	--	--	--	--	--	--	--
Cluster-33515.105098	14	0.51	9	0.38	16	0.52	60	2.5	50	1.67	55	2.17	71	2.99	56	2.41	72	2.37	126	4.52	154	4.01	150	5.19	109	4.75	84	3.75	143	6.53	1416	896385	XP_001627410.1	209	6e-14	predicted protein [Nematostella vectensis]	XM_016447770.1	XM_016447770	623	0	PREDICTED: Sinocyclocheilus anshuiensis dermatopontin-like (LOC107659007), mRNA	--	--	--	--	P45846	677	1.2e-69	Dermatopontin OS=Sus scrofa GN=DPT PE=1 SV=2
Cluster-33515.105143	57	0.99	48	0.97	48	0.74	198	3.91	190.33	3	141	2.64	211.72	4.19	144.71	2.94	273.93	4.27	211.35	3.59	178.94	2.2	128.05	2.1	381.94	7.91	224.02	4.75	232.11	4.95	2658	1697201	XP_002589730.1	709	1.2e-71	hypothetical protein BRAFLDRAFT_239453 [Branchiostoma floridae]	XM_016247816.1	XM_016247816	623	0	PREDICTED: Sinocyclocheilus grahami phenazine biosynthesis-like domain-containing protein (LOC107563041), mRNA	--	--	--	--	Q2HJF4	786	5.1e-82	Phenazine biosynthesis-like domain-containing protein OS=Bos taurus GN=PBLD PE=2 SV=1
Cluster-33515.105151	72	1.01	52	0.85	43	0.54	57	0.91	59	0.75	57	0.87	45	0.72	50	0.82	65	0.82	60	0.83	50	0.5	52	0.69	48	0.81	39	0.67	59	1.02	3209	--	--	--	--	--	LN590691.1	LN590691	438	0	Cyprinus carpio genome assembly common carp genome, scaffold: LG8, chromosome: 8	--	--	--	--	--	--	--	--
Cluster-33515.105152	3	2.11	1	0.75	4	2.8	3	2.3	5	3.35	5	3.36	2	1.92	4	3.51	2	1.2	5	3.48	4	2.13	6	3.9	3	2.23	5	3.96	8	9.79	344	--	--	--	--	--	LN597042.1	LN597042	44	6.49108e-12	Cyprinus carpio genome assembly common carp genome ,scaffold 000009423	--	--	--	--	--	--	--	--
Cluster-33515.105153	118	3.47	135	4.59	138	3.6	159	5.31	241	6.43	185	5.85	149	5.01	153	5.27	202	5.32	259	7.44	303	6.31	180	4.99	313	10.93	223	7.98	192	6.99	1694	--	--	--	--	--	XM_016468840.1	XM_016468840	663	0	PREDICTED: Sinocyclocheilus anshuiensis A-kinase anchor protein 13-like (LOC107674747), transcript variant X2, mRNA	--	--	--	--	--	--	--	--
Cluster-33515.105155	13	0.98	15	1.3	5	0.34	35	2.99	52	3.58	97	7.79	29	2.55	21	1.87	15	1.01	15	1.11	15	0.81	13	0.92	347	30.78	159	14.5	11	1.06	842	--	--	--	--	--	XM_019108440.1	XM_019108440	216	4.0979e-107	PREDICTED: Cyprinus carpio brain natriuretic peptide-like (LOC109094728), mRNA	--	--	--	--	Q805E8	193	9.4e-14	Brain natriuretic peptide OS=Oreochromis mossambicus GN=nppb PE=2 SV=1
Cluster-33515.105162	1	0.84	1	0.88	1	0.84	7	6.36	1	0.8	1	0.79	6	6.97	6	6.29	5.1	3.59	6.12	5.05	15.86	10.07	21.04	16.15	34.98	30.51	34.05	31.87	29.63	44.27	332	--	--	--	--	--	XM_016257176.1	XM_016257176	220	9.06498e-110	PREDICTED: Sinocyclocheilus grahami E3 ubiquitin-protein ligase TRIM69-like (LOC107570896), mRNA	--	--	--	--	A0ZSK4	211	3e-16	Neoverrucotoxin subunit beta OS=Synanceia verrucosa PE=1 SV=1
Cluster-33515.105166	2	1.93	1	1.01	6	5.9	29	30.29	9	8.36	22	19.77	27	36.58	37	44.85	44	35.29	40	37.98	71	52.02	57	50.14	107	106.5	105	112.74	122	214.18	323	--	--	--	--	--	--	--	--	--	--	--	--	--	--	--	--	--	--
Cluster-33515.105179	219	1.53	188.01	1.52	205	1.26	111	0.88	105	0.66	95	0.72	84	0.66	91	0.74	100	0.63	112	0.76	123	0.61	100	0.66	68	0.57	60	0.51	54	0.46	6174	10373782	XP_020907496.1	1163	6.2e-124	uncharacterized protein LOC110245557 [Exaiptasia pallida]	XM_016446647.1	XM_016446647	1831	0	PREDICTED: Sinocyclocheilus anshuiensis uncharacterized LOC107658183 (LOC107658183), transcript variant X2, mRNA	--	--	--	--	A8NIX5	284	1.9e-23	Uncharacterized protein C2orf81 homolog OS=Bos taurus PE=2 SV=2
Cluster-33515.105207	16	5.43	17	6.34	7	2.25	9	3.39	7	2.21	8	2.74	8	3.45	5	2.07	7	2.08	12	4.03	10	2.51	5	1.59	7	2.64	2	0.79	6	3.1	414	--	--	--	--	--	LN590686.1	LN590686	67	1.29891e-24	Cyprinus carpio genome assembly common carp genome, scaffold: LG35, chromosome: 35	--	--	--	--	--	--	--	--
Cluster-33515.105208	51	1.45	31	1.02	59	1.49	30	0.97	21	0.54	25	0.76	26	0.84	20	0.67	32	0.82	26	0.72	30	0.6	22	0.59	26	0.88	12	0.42	20	0.7	1742	--	--	--	--	--	LN593203.1	LN593203	94	5.71054e-39	Cyprinus carpio genome assembly common carp genome ,scaffold 000007707	--	--	--	--	--	--	--	--
Cluster-33515.105209	172	2.69	178	3.23	223	3.08	355	6.31	325	4.61	357	6.02	307	5.46	251	4.59	338	4.74	254	3.88	370	4.09	282	4.16	172	3.21	187	3.57	201	3.85	2921	9906120	XP_019621693.1	892	7.8e-93	PREDICTED: scavenger receptor class B member 1-like isoform X2 [Branchiostoma belcheri]	XM_016554422.1	XM_016554422	1167	0	PREDICTED: Sinocyclocheilus rhinocerous scavenger receptor class B member 1-like (LOC107741655), transcript variant X1, mRNA	K13885	SCARB1	scavenger receptor class B, member 1	http://www.genome.jp/dbget-bin/www_bget?ko:K13885	Q8WTV0	1470	2.7e-161	Scavenger receptor class B member 1 OS=Homo sapiens GN=SCARB1 PE=1 SV=1
Cluster-33515.105210	105	1.63	80	1.44	119	1.64	43	0.76	63	0.89	57	0.96	54	0.96	52	0.95	52	0.73	37	0.56	53	0.58	44	0.65	50	0.93	36	0.68	31	0.59	2933	6381396	XP_013411610.1	303	1.6e-24	coiled-coil domain-containing protein 191-like [Lingula anatina]	XM_016544530.1	XM_016544530	1747	0	PREDICTED: Sinocyclocheilus rhinocerous coiled-coil domain-containing protein 191-like (LOC107733019), mRNA	--	--	--	--	Q95KD7	250	8e-20	Coiled-coil domain-containing protein KIAA1407 homolog OS=Macaca fascicularis GN=QflA-14927 PE=2 SV=1
Cluster-33515.105211	61	1.22	68	1.58	77	1.37	98	2.23	60	1.09	79	1.71	90	2.06	84	1.97	119	2.14	79	1.55	164	2.33	114	2.16	119	2.84	129	3.16	127	3.13	2342	1703786	XP_002596312.1	511	9.5e-49	hypothetical protein BRAFLDRAFT_266212 [Branchiostoma floridae]	XM_019067444.1	XM_019067444	1032	0	PREDICTED: Cyprinus carpio palmitoyltransferase ZDHHC23-like (LOC109049790), mRNA	K18932	ZDHHC	palmitoyltransferase	http://www.genome.jp/dbget-bin/www_bget?ko:K18932	Q5Y5T3	819	6.7e-86	Palmitoyltransferase ZDHHC23 OS=Mus musculus GN=Zdhhc23 PE=2 SV=1
Cluster-33515.10524	244	2.52	210	2.51	299	2.72	353.03	4.14	383	3.58	356	3.96	331	3.87	319	3.84	401	3.71	465	4.68	601	4.38	535	5.2	373	4.59	377	4.74	390	4.91	4278	7414731	XP_014788640.1	882	1.6e-91	PREDICTED: cytospin-A-like isoform X1 [Octopus bimaculoides]	XM_016517315.1	XM_016517315	2120	0	PREDICTED: Sinocyclocheilus rhinocerous cytospin-B-like (LOC107712164), transcript variant X2, mRNA	K23028	SPECC1	cytospin	http://www.genome.jp/dbget-bin/www_bget?ko:K23028	Q5M775	2007	2.2e-223	Cytospin-B OS=Homo sapiens GN=SPECC1 PE=1 SV=1
Cluster-33515.10527	16	21.21	7.68	10.48	20.86	28.85	9.48	13.52	11	14.23	9.25	11.13	31	58.91	22.86	38.35	47.16	50.62	5.06	6.55	17.89	18.04	11	13.08	8.03	10.75	4.03	5.9	2	4.99	305	12102342	SOV82112.1	205	3.7e-14	conserved Plasmodium membrane protein, unknown function [Plasmodium reichenowi]	LN590695.1	LN590695	130	8.85093e-60	Cyprinus carpio genome assembly common carp genome, scaffold: LG23, chromosome: 23	--	--	--	--	--	--	--	--
Cluster-33515.105276	7	1.25	3	0.6	9	1.48	12	2.41	10	1.65	8	1.49	5	1.08	15	3.21	14	2.23	5.99	1.06	21	2.73	15	2.53	38	7.82	25	5.33	74	18.22	525	5462936	XP_011665740.1	213	7.6e-15	PREDICTED: uncharacterized protein LOC105436430 [Strongylocentrotus purpuratus]	LN590710.1	LN590710	55	7.86391e-18	Cyprinus carpio genome assembly common carp genome, scaffold: LG26, chromosome: 26	K01507	ppa	inorganic pyrophosphatase	http://www.genome.jp/dbget-bin/www_bget?ko:K01507	--	--	--	--
Cluster-33515.105316	217	4.08	156	3.4	233	3.87	156	3.33	222	3.78	163	3.3	200	4.28	217	4.77	247	4.16	135	2.48	188	2.5	149	2.64	104	2.33	132	3.03	137	3.16	2481	9929420	XP_019647604.1	697	2.7e-70	PREDICTED: serum response factor-like isoform X1 [Branchiostoma belcheri]	XM_016554932.1	XM_016554932	457	0	PREDICTED: Sinocyclocheilus rhinocerous serum response factor-like (LOC107742073), transcript variant X3, mRNA	K04378	SRF	serum response factor	http://www.genome.jp/dbget-bin/www_bget?ko:K04378	Q9JM73	1115	3.4e-120	Serum response factor OS=Mus musculus GN=Srf PE=1 SV=1
Cluster-33515.10534	28	1.2	17	0.84	37	1.41	34	1.66	46	1.8	56	2.58	56	2.77	38	1.92	56	2.16	98	4.12	100	3.05	96	3.89	135	6.87	143	7.47	131	7.04	1253	--	--	--	--	--	LN590842.1	LN590842	208	1.72918e-102	Cyprinus carpio genome assembly common carp genome ,scaffold 000000466	--	--	--	--	--	--	--	--
Cluster-33515.105349	65	1.24	41	0.91	73	1.23	47	1.02	70	1.21	57	1.17	55	1.2	48	1.07	57	0.98	73	1.36	65	0.88	66	1.19	34	0.77	32	0.75	34	0.8	2446	1714379	XP_002607180.1	875	6.1e-91	hypothetical protein BRAFLDRAFT_68025 [Branchiostoma floridae]	XM_016528165.1	XM_016528165	1323	0	PREDICTED: Sinocyclocheilus rhinocerous WAP, Kazal, immunoglobulin, Kunitz and NTR domain-containing protein 2-like (LOC107720454), mRNA	--	--	--	--	Q08E66	1988	2e-221	WAP, Kazal, immunoglobulin, Kunitz and NTR domain-containing protein 2 OS=Bos taurus GN=WFIKKN2 PE=2 SV=1
Cluster-33515.10535	50	0.79	57	1.05	54	0.76	582.54	10.52	452	6.51	355	6.09	285.99	5.17	146	2.71	701	9.99	376.06	5.84	104	1.17	38.37	0.58	21	0.4	59	1.14	94	1.83	2879	6405522	XP_013417440.1	1278	1.3e-137	alkylglycerol monooxygenase isoform X1 [Lingula anatina]	XM_016507778.1	XM_016507778	1095	0	PREDICTED: Sinocyclocheilus anshuiensis alkylglycerol monooxygenase (LOC107704769), transcript variant X2, mRNA	K15537	AGMO	alkylglycerol monooxygenase	http://www.genome.jp/dbget-bin/www_bget?ko:K15537	Q6NYE4	2125	3e-237	Alkylglycerol monooxygenase OS=Danio rerio GN=agmo PE=2 SV=1
Cluster-33515.105404	24	0.4	21	0.41	21	0.31	22	0.42	36	0.54	27	0.48	39	0.74	35	0.68	49	0.73	72	1.17	119	1.4	97	1.52	101	2	131	2.66	149	3.04	2763	6493276	XP_013773952.1	192	1.1e-11	growth hormone secretagogue receptor type 1-like [Limulus polyphemus]	LN594534.1	LN594534	750	0	Cyprinus carpio genome assembly common carp genome ,scaffold 000001034	K08383	GPR34	G protein-coupled receptor 34	http://www.genome.jp/dbget-bin/www_bget?ko:K08383	Q6XCF2	714	1.2e-73	Probable G-protein coupled receptor 34 OS=Gorilla gorilla gorilla GN=GPR34 PE=3 SV=1
Cluster-33515.105436	24	0.66	26	0.83	37	0.9	53	1.65	46	1.15	55	1.62	34	1.07	56	1.8	64	1.57	52	1.4	104	2.02	73	1.89	28	0.91	58	1.94	51	1.73	1793	9900041	XP_019614910.1	1024	2.4e-108	PREDICTED: heparan sulfate glucosamine 3-O-sulfotransferase 6-like [Branchiostoma belcheri]	XM_019111609.1	XM_019111609	882	0	PREDICTED: Cyprinus carpio heparan sulfate glucosamine 3-O-sulfotransferase 6-like (LOC109097979), mRNA	K07809	HS3ST3		http://www.genome.jp/dbget-bin/www_bget?ko:K07809	Q9Y662	1174	3.5e-127	Heparan sulfate glucosamine 3-O-sulfotransferase 3B1 OS=Homo sapiens GN=HS3ST3B1 PE=1 SV=1
Cluster-33515.105438	24	0.83	16	0.64	27	0.82	43	1.68	29	0.91	34	1.26	37	1.46	32	1.29	29	0.89	32	1.08	52	1.27	32	1.04	36	1.47	27	1.13	27	1.15	1490	--	--	--	--	--	LN590729.1	LN590729	253	1.99385e-127	Cyprinus carpio genome assembly common carp genome ,scaffold 000000046	--	--	--	--	--	--	--	--
Cluster-33515.105439	19	0.55	29	0.98	13	0.34	21	0.7	18	0.48	16	0.5	20	0.67	22	0.75	33	0.86	13	0.37	27	0.56	15.85	0.44	28	0.97	75.97	2.7	21.01	0.76	1704	2968112	XP_003731360.1	170	2.4e-09	PREDICTED: transmembrane protein 220 [Strongylocentrotus purpuratus]	XM_016573732.1	XM_016573732	203	1.42605e-99	PREDICTED: Sinocyclocheilus rhinocerous transmembrane protein 220 (tmem220), mRNA	--	--	--	--	Q4V7Q8	160	1.3e-09	Transmembrane protein 220 OS=Xenopus laevis GN=tmem220 PE=2 SV=1
Cluster-33515.105449	42	1.21	27	0.9	37	0.95	42	1.38	53	1.39	40	1.24	110	3.63	85	2.87	129	3.34	144	4.06	288	5.89	234	6.37	475	16.29	506	17.78	584	20.85	1720	2604608	XP_003390230.1	668	4.3e-67	PREDICTED: uncharacterized protein LOC100641314 [Amphimedon queenslandica]	XM_016549712.1	XM_016549712	634	0	PREDICTED: Sinocyclocheilus rhinocerous probable E3 ubiquitin-protein ligase RNF144A-A (LOC107738039), mRNA	--	--	--	--	--	--	--	--
Cluster-33515.105488	122	8.96	115	9.68	126	8.28	83	6.9	119	7.96	95	7.43	142	12.12	77	6.67	141	9.25	140	10.08	150	7.86	133	9.21	118	10.19	88	7.81	63	5.91	857	--	--	--	--	--	KC191156.1	KC191156	71	1.68115e-26	Hypophthalmichthys nobilis microsatellite Arsd681 sequence	--	--	--	--	--	--	--	--
Cluster-33515.105496	31	0.59	20	0.44	28	0.47	100	2.14	75	1.28	51	1.04	45	0.97	40	0.88	81	1.37	59	1.09	111	1.48	61	1.09	93	2.09	97	2.23	79	1.83	2472	4178285	XP_006820607.1	650	7.6e-65	PREDICTED: LOW QUALITY PROTEIN: inositol-tetrakisphosphate 1-kinase-like [Saccoglossus kowalevskii]	XM_016456158.1	XM_016456158	654	0	PREDICTED: Sinocyclocheilus anshuiensis inositol-tetrakisphosphate 1-kinase (LOC107665329), mRNA	K00913	ITPK1	inositol-1,3,4-trisphosphate 5/6-kinase / inositol-tetrakisphosphate 1-kinase	http://www.genome.jp/dbget-bin/www_bget?ko:K00913	Q7ZU91	1289	2.2e-140	Inositol-tetrakisphosphate 1-kinase OS=Danio rerio GN=itpk1 PE=2 SV=2
Cluster-33515.105518	7	0.39	14	0.89	15	0.74	44	2.77	19	0.96	40	2.37	16	1.02	19	1.24	13	0.65	54	2.93	46	1.82	84	4.39	93	6.09	153	10.29	120	8.39	1038	--	--	--	--	--	LN591151.1	LN591151	46	1.61733e-12	Cyprinus carpio genome assembly common carp genome ,scaffold 000028871	--	--	--	--	--	--	--	--
Cluster-33515.105529	19	2.97	7	1.24	15	2.14	21	3.69	9.98	1.43	18	2.94	6	1.12	6	1.12	13.98	1.94	6	0.92	9	1.02	13	1.91	4	0.72	2	0.37	4	0.85	559	--	--	--	--	--	LN590677.1	LN590677	113	4.81609e-50	Cyprinus carpio genome assembly common carp genome, scaffold: LG7, chromosome: 7	--	--	--	--	--	--	--	--
Cluster-33515.10553	37	1.65	48	2.46	58	2.3	122	6.16	174	7.04	166	7.92	164	8.39	126	6.59	167	6.66	72	3.14	170	5.38	146	6.13	18	0.95	18	0.97	31	1.73	1220	--	--	--	--	--	XM_016465519.1	XM_016465519	908	0	PREDICTED: Sinocyclocheilus anshuiensis calcium-binding protein 8-like (LOC107672359), transcript variant X2, mRNA	--	--	--	--	Q9BXU9	478	1.2e-46	Calcium-binding protein 8 OS=Homo sapiens GN=CALN1 PE=2 SV=1
Cluster-33515.105538	15	0.33	16	0.4	16	0.31	22	0.55	37	0.73	37	0.87	39	0.97	34	0.87	42	0.82	104	2.22	132	2.04	71	1.46	233	6.05	285	7.58	281	7.55	2178	--	--	--	--	--	XM_016573243.1	XM_016573243	178	1.44473e-85	PREDICTED: Sinocyclocheilus rhinocerous butyrophilin subfamily 1 member A1-like (LOC107756209), transcript variant X6, mRNA	--	--	--	--	--	--	--	--
Cluster-33515.105539	36	0.87	24	0.67	52	1.11	107	2.93	135	2.95	124	3.21	337.05	9.26	229	6.46	416	8.98	448.98	10.57	457	7.79	387	8.79	726	20.8	951	27.9	886	26.31	2002	5364264	XP_011418144.1	627	2.9e-62	PREDICTED: cholesterol 25-hydroxylase-like protein 1, member 2 [Crassostrea gigas]	XM_016461405.1	XM_016461405	698	0	PREDICTED: Sinocyclocheilus anshuiensis cholesterol 25-hydroxylase-like protein (LOC107669234), mRNA	K10223	CH25H	cholesterol 25-hydroxylase	http://www.genome.jp/dbget-bin/www_bget?ko:K10223	Q5PRC0	1341	1.7e-146	Cholesterol 25-hydroxylase-like protein OS=Danio rerio GN=ch25h PE=2 SV=1
Cluster-33515.10554	19	1.05	24	1.52	28	1.37	69	4.3	80	4.01	91	5.35	68	4.32	58	3.75	99	4.87	52	2.8	89	3.49	69	3.58	8	0.52	6	0.4	20	1.39	1044	3297812	ELT92751.1	217	5.2e-15	hypothetical protein CAPTEDRAFT_163548 [Capitella teleta]	XM_685807.5	XM_685807	708	0	PREDICTED: Danio rerio calneuron 1 (caln1), mRNA	--	--	--	--	Q9JJG7	606	1.5e-61	Calcium-binding protein 8 OS=Mus musculus GN=Caln1 PE=2 SV=1
Cluster-33515.10555	77	0.88	55	0.73	81	0.82	138	1.8	213	2.22	227	2.82	385	5.02	406	5.45	513	5.29	453	5.08	580	4.71	315	3.41	181	2.48	193	2.71	267	3.75	3868	9912799	XP_019629154.1	1547	1.2e-168	PREDICTED: protein-glutamine gamma-glutamyltransferase K-like [Branchiostoma belcheri]	XM_016524924.1	XM_016524924	1607	0	PREDICTED: Sinocyclocheilus rhinocerous protein-glutamine gamma-glutamyltransferase K-like (LOC107718009), mRNA	K05619	TGM1	transglutaminase 1	http://www.genome.jp/dbget-bin/www_bget?ko:K05619	Q9GLK0	1939	1.5e-215	Protein-glutamine gamma-glutamyltransferase K OS=Canis familiaris GN=TGM1 PE=2 SV=1
Cluster-33515.10559	40	1.18	54	1.85	55	1.44	70	2.35	168	4.51	98	3.11	136	4.6	108	3.74	120	3.18	323	9.34	370	7.75	346	9.65	203	7.13	174	6.26	236	8.64	1686	420295	NP_001027681.1	802	1.2e-82	intermediate filament protein IF-A [Ciona intestinalis]	XM_016575411.1	XM_016575411	1127	0	PREDICTED: Sinocyclocheilus rhinocerous vimentin A2 (LOC107757824), transcript variant X2, mRNA	K07606	VIM	vimentin	http://www.genome.jp/dbget-bin/www_bget?ko:K07606	P48674	1499	6.8e-165	Vimentin OS=Oncorhynchus mykiss GN=vim PE=2 SV=1
Cluster-33515.105600	89	0.95	63	0.78	112	1.05	237	2.87	388	3.75	249	2.87	58	0.7	63	0.79	128	1.22	325	3.38	393	2.96	309	3.11	343	4.37	663	8.63	975	12.7	4145	34264	BAA76688.1	1660	9.8e-182	homologue of mammlian thyroid peroxidase [Ciona intestinalis]	XM_016518758.1	XM_016518758	1568	0	PREDICTED: Sinocyclocheilus rhinocerous eosinophil peroxidase-like (LOC107713297), mRNA	--	--	--	--	P05164	1763	4.1e-195	Myeloperoxidase OS=Homo sapiens GN=MPO PE=1 SV=1
Cluster-33515.105615	36	0.49	50	0.78	35	0.42	81	1.24	90	1.1	97	1.41	84	1.29	73	1.15	113	1.37	92	1.21	157	1.5	96	1.22	156	2.51	178	2.93	212	3.5	3336	7942986	XP_015777041.1	228	8.8e-16	PREDICTED: E3 ubiquitin-protein ligase TRIM71-like [Acropora digitifera]	XM_016501831.1	XM_016501831	722	0	PREDICTED: Sinocyclocheilus anshuiensis tripartite motif-containing protein 16-like (LOC107700242), mRNA	--	--	--	--	Q5R760	382	4.5e-35	Tripartite motif-containing protein 16 OS=Pongo abelii GN=TRIM16 PE=2 SV=1
Cluster-33515.105617	57	1.79	28	1.02	57	1.59	60	2.14	72	2.06	51	1.72	70	2.52	71.98	2.65	115	3.24	147	4.52	86	1.92	28	0.83	15	0.56	41	1.57	75	2.93	1602	9928274	XP_019646325.1	521	4.5e-50	PREDICTED: lysyl oxidase homolog 1-like isoform X1 [Branchiostoma belcheri]	XM_016507538.1	XM_016507538	478	0	PREDICTED: Sinocyclocheilus anshuiensis protein-lysine 6-oxidase-like (LOC107704580), transcript variant X2, mRNA	K00277	LOX	protein-lysine 6-oxidase	http://www.genome.jp/dbget-bin/www_bget?ko:K00277	P16636	858	1.4e-90	Protein-lysine 6-oxidase OS=Rattus norvegicus GN=Lox PE=1 SV=2
Cluster-33515.105625	32	0.37	44	0.59	38	0.39	48	0.63	32	0.34	43.99	0.55	41	0.54	44	0.6	43	0.45	39	0.44	85	0.7	45	0.49	129	1.79	115	1.63	145	2.06	3828	--	--	--	--	--	XM_016518549.1	XM_016518549	678	0	PREDICTED: Sinocyclocheilus rhinocerous claudin-10-like (LOC107713114), mRNA	K06087	CLDN	claudin	http://www.genome.jp/dbget-bin/www_bget?ko:K06087	P78369	375	3.4e-34	Claudin-10 OS=Homo sapiens GN=CLDN10 PE=2 SV=2
Cluster-33515.10568	165	5.12	206.32	7.4	216	5.94	132	4.65	134	3.77	159	5.3	131	4.65	104	3.78	180.01	5	173	5.25	180	3.96	198	5.79	137	5.05	101	3.81	94	3.61	1621	4833777	XP_009054429.1	270	5.8e-21	hypothetical protein LOTGIDRAFT_144847 [Lottia gigantea]	XM_016528075.1	XM_016528075	342	7.28293e-177	PREDICTED: Sinocyclocheilus rhinocerous uncharacterized LOC107720383 (LOC107720383), mRNA	--	--	--	--	--	--	--	--
Cluster-33515.105688	54	2.92	50	3.11	55	2.65	29	1.77	43	2.11	50	2.89	34	2.12	36	2.29	33	1.6	49	2.59	65	2.5	34	1.73	39	2.49	23	1.51	34	2.31	1058	--	--	--	--	--	LN590697.1	LN590697	137	4.27318e-63	Cyprinus carpio genome assembly common carp genome, scaffold: LG15, chromosome: 15	--	--	--	--	--	--	--	--
Cluster-33515.105689	126	2.01	134	2.48	155	2.18	85	1.54	142	2.05	106	1.82	98	1.78	129	2.4	153	2.19	111	1.73	154	1.74	107	1.61	97	1.84	80	1.56	123	2.4	2872	907828	XP_001638854.1	755	5.9e-77	predicted protein [Nematostella vectensis]	XM_016456481.1	XM_016456481	637	0	PREDICTED: Sinocyclocheilus anshuiensis chromosome unknown open reading frame, human C15orf41 (LOC107665555), mRNA	--	--	--	--	Q08BW6	1332	2.7e-145	Uncharacterized protein C15orf41 homolog OS=Danio rerio GN=zgc:154061 PE=2 SV=1
Cluster-33515.10569	59	0.92	58	1.05	70	0.97	67	1.19	65	0.92	73	1.23	85	1.51	76	1.39	109	1.53	92	1.41	76	0.84	57	0.84	40	0.75	48	0.92	85	1.63	2918	10489496	OWF40335.1	919	5.8e-96	Threonine synthase-like 2 [Mizuhopecten yessoensis]	XM_016289162.1	XM_016289162	594	0	PREDICTED: Sinocyclocheilus grahami threonine synthase-like 2 (LOC107597948), mRNA	K06037	THNSL2	O-phospho-L-threonine phospho-lyase	http://www.genome.jp/dbget-bin/www_bget?ko:K06037	Q2YDP8	1391	3.9e-152	Threonine synthase-like 2 OS=Danio rerio GN=thnsl2 PE=2 SV=1
Cluster-33515.105718	222	9.39	186	9.08	264	9.93	186	8.93	191	7.34	155	7.03	127	6.17	149	7.4	185	7.01	128	5.3	174	5.23	106	4.23	94	4.71	86	4.42	83	4.39	1268	--	--	--	--	--	LN591247.1	LN591247	333	5.70215e-172	Cyprinus carpio genome assembly common carp genome ,scaffold 000029036	--	--	--	--	--	--	--	--
Cluster-33515.105736	15.73	3.33	16.65	3.95	10.02	1.96	12.98	3.08	20.24	3.95	22.84	5	18	4.66	20.57	5.23	31.22	5.86	29.94	6.26	19.4	2.99	18.02	3.59	18.78	4.54	24	6.02	13.81	4.11	489	--	--	--	--	--	LN590688.1	LN590688	140	4.08629e-65	Cyprinus carpio genome assembly common carp genome, scaffold: LG48, chromosome: 48	--	--	--	--	--	--	--	--
Cluster-33515.105759	84	3.12	45	1.93	82	2.7	126	5.31	185	6.24	152.06	6.06	230.74	9.82	214	9.32	249	8.28	262	9.52	466	12.28	320.92	11.24	665	29.29	610.85	27.59	567.68	26.24	1403	--	--	--	--	--	LN590860.1	LN590860	110	5.83685e-48	Cyprinus carpio genome assembly common carp genome ,scaffold 000000542	--	--	--	--	--	--	--	--
Cluster-33515.10577	113	1.77	82	1.49	151	2.08	306	5.43	390	5.52	334	5.63	305	5.42	272	4.97	364	5.1	283	4.32	453	5.01	414	6.1	91	1.69	63	1.2	103	1.97	2924	4770760	KFM56761.1	1087	1.9e-115	Cyclin-dependent kinase 14, partial [Stegodyphus mimosarum]	XM_016472542.1	XM_016472542	1532	0	PREDICTED: Sinocyclocheilus anshuiensis cyclin-dependent kinase 15 (LOC107677597), transcript variant X1, mRNA	K15594	CDK15, PFTK2	cyclin-dependent kinase 15	http://www.genome.jp/dbget-bin/www_bget?ko:K15594	Q1RLU9	2002	5.6e-223	Cyclin-dependent kinase 15 OS=Danio rerio GN=cdk15 PE=2 SV=1
Cluster-33515.105774	138	2.77	111.98	2.6	113	2.01	170	3.87	171	3.11	180	3.89	161	3.68	168	3.94	182	3.27	231	4.53	320	4.54	221	4.18	239.67	5.73	310	7.58	306	7.55	2343	1720873	XP_002613730.1	289	5.2e-23	hypothetical protein BRAFLDRAFT_123874 [Branchiostoma floridae]	XM_016539843.1	XM_016539843	1204	0	PREDICTED: Sinocyclocheilus rhinocerous dickkopf WNT signaling pathway inhibitor 2 (dkk2), mRNA	K02165	DKK	dickkopf	http://www.genome.jp/dbget-bin/www_bget?ko:K02165	Q9UBU2	707	6.5e-73	Dickkopf-related protein 2 OS=Homo sapiens GN=DKK2 PE=2 SV=1
Cluster-33515.10578	382	3.42	298	3.1	345	2.73	181	1.84	243	1.97	217	2.1	166	1.69	148	1.55	182	1.46	141	1.23	181	1.15	118	1	143	1.53	131.03	1.43	154	1.68	4879	9904572	XP_019619966.1	803	2.7e-82	PREDICTED: protein lin-54 homolog [Branchiostoma belcheri]	XM_016481596.1	XM_016481596	1364	0	PREDICTED: Sinocyclocheilus anshuiensis protein lin-54 homolog (LOC107685107), transcript variant X2, mRNA	K21776	LIN54	protein lin-54	http://www.genome.jp/dbget-bin/www_bget?ko:K21776	Q08CM4	2011	8.4e-224	Protein lin-54 homolog OS=Danio rerio GN=lin54 PE=1 SV=1
Cluster-33515.10579	9	3.2	11	4.3	18	6.08	9	3.56	8	2.66	2	0.72	1	0.45	5	2.17	7	2.19	4	1.41	7	1.85	6	2	12	4.74	9	3.72	3	1.64	408	--	--	--	--	--	LN593706.1	LN593706	134	7.27061e-62	Cyprinus carpio genome assembly common carp genome ,scaffold 000001909	--	--	--	--	--	--	--	--
Cluster-33515.105804	24	1.07	43	2.2	28	1.11	20	1.01	33	1.33	30	1.43	19	0.97	24	1.25	24	0.95	26	1.13	24	0.76	24	1.01	10	0.53	12	0.65	12	0.67	1222	--	--	--	--	--	LN591174.1	LN591174	184	3.69973e-89	Cyprinus carpio genome assembly common carp genome ,scaffold 000028905	--	--	--	--	--	--	--	--
Cluster-33515.105805	10	1.63	8	1.47	19	2.83	11	2.02	24	3.59	11	1.87	4	0.78	12	2.33	21	3.04	2	0.32	9	1.06	10	1.54	3	0.56	3	0.58	4	0.89	548	--	--	--	--	--	LN595167.1	LN595167	141	1.28346e-65	Cyprinus carpio genome assembly common carp genome ,scaffold 000001845	--	--	--	--	--	--	--	--
Cluster-33515.105833	26	0.69	10	0.31	21	0.5	28	0.85	59	1.43	30	0.86	33	1	24	0.75	35	0.84	84	2.19	85	1.61	68	1.71	74	2.35	58	1.88	47	1.55	1837	--	--	--	--	--	LN590686.1	LN590686	79	1.31417e-30	Cyprinus carpio genome assembly common carp genome, scaffold: LG35, chromosome: 35	--	--	--	--	--	--	--	--
Cluster-33515.105834	13	0.31	19	0.53	23	0.49	25	0.68	43	0.93	36	0.93	22	0.6	26	0.73	50	1.07	66	1.54	77	1.31	78	1.76	46	1.31	65	1.9	53	1.57	2011	10373972	XP_020907705.1	145	2.2e-06	calcium-activated potassium channel subunit beta-4-like [Exaiptasia pallida]	XM_016501175.1	XM_016501175	621	0	PREDICTED: Sinocyclocheilus anshuiensis calcium-activated potassium channel subunit beta-2-like (LOC107699784), transcript variant X2, mRNA	K04938	KCNMB2	potassium large conductance calcium-activated channel subfamily M beta member 2	http://www.genome.jp/dbget-bin/www_bget?ko:K04938	Q9Y691	688	9e-71	Calcium-activated potassium channel subunit beta-2 OS=Homo sapiens GN=KCNMB2 PE=1 SV=1
Cluster-33515.105852	116.52	2.84	127	3.58	116	2.5	116	3.21	136	3.01	171	4.48	174	4.84	174	4.96	183.91	4.02	213	5.07	250	4.31	185	4.25	225	6.52	258	7.66	216	6.49	1982	--	--	--	--	--	LN595864.1	LN595864	485	0	Cyprinus carpio genome assembly common carp genome ,scaffold 000002519	--	--	--	--	--	--	--	--
Cluster-33515.10587	89	1.53	69	1.38	112	1.71	147	2.88	202	3.15	182	3.38	312	6.12	267	5.38	347	5.36	426	7.17	753	9.18	384	6.24	444	9.11	529	11.11	533	11.27	2680	1548021	EEN45135.1	573	7e-56	hypothetical protein BRAFLDRAFT_213886, partial [Branchiostoma floridae]	XM_019103645.1	XM_019103645	658	0	PREDICTED: Cyprinus carpio transmembrane protease serine 13-like (LOC109089615), mRNA	K09643	TMPRSS13, TMPRSS11	transmembrane protease serine 13	http://www.genome.jp/dbget-bin/www_bget?ko:K09643	Q9BYE2	814	2.9e-85	Transmembrane protease serine 13 OS=Homo sapiens GN=TMPRSS13 PE=2 SV=4
Cluster-33515.105912	47.23	1.52	49	1.82	35	1	86	3.13	54	1.57	91.63	3.16	85	3.12	88	3.31	111.99	3.22	102.95	3.23	115	2.62	85.05	2.58	149	5.68	147	5.74	122	4.86	1576	--	--	--	--	--	LN591096.1	LN591096	339	3.29228e-175	Cyprinus carpio genome assembly common carp genome ,scaffold 000002015	--	--	--	--	--	--	--	--
Cluster-33515.105973	307	3.08	294	3.43	411	3.64	281	3.21	334	3.04	297	3.22	261	2.97	323	3.79	355	3.2	307	3.01	348	2.47	300	2.84	193	2.31	216	2.65	236	2.89	4383	9921942	XP_019639286.1	631	2.2e-62	PREDICTED: T-box transcription factor TBX15-like isoform X1 [Branchiostoma belcheri]	XM_016573443.1	XM_016573443	1259	0	PREDICTED: Sinocyclocheilus rhinocerous T-box transcription factor TBX18-like (LOC107756382), transcript variant X2, mRNA	K10183	TBX18	T-box protein 18	http://www.genome.jp/dbget-bin/www_bget?ko:K10183	O95935	1357	5.2e-148	T-box transcription factor TBX18 OS=Homo sapiens GN=TBX18 PE=2 SV=3
Cluster-33515.106004	30	6.2	23	5.33	20	3.81	12	2.78	33	6.29	23	4.92	6	1.51	8	1.98	20	3.66	24	4.89	20	3.01	18	3.5	11	2.6	11	2.69	8	2.32	494	--	--	--	--	--	LN590700.1	LN590700	36	2.68755e-07	Cyprinus carpio genome assembly common carp genome, scaffold: LG10, chromosome: 10	--	--	--	--	--	--	--	--
Cluster-33515.106029	19	0.33	24	0.49	30	0.47	32	0.64	47	0.75	49	0.93	24	0.48	37	0.76	50	0.79	88	1.52	95	1.18	91	1.51	114	2.39	138	2.97	109	2.36	2626	9644216	XP_002119577.2	179	3.3e-10	PREDICTED: uncharacterized protein LOC100181907 [Ciona intestinalis]	XM_019096322.1	XM_019096322	698	0	PREDICTED: Cyprinus carpio P2Y purinoceptor 12-like (LOC109081334), mRNA	K04298	P2RY12	P2Y purinoceptor 12	http://www.genome.jp/dbget-bin/www_bget?ko:K04298	Q9H244	815	2.2e-85	P2Y purinoceptor 12 OS=Homo sapiens GN=P2RY12 PE=1 SV=1
Cluster-33515.106041	13	1.75	15	2.29	18	2.2	39	5.93	43	5.32	37	5.24	59	9.46	20	3.21	79	9.49	45	5.97	47	4.57	34	4.32	56	8.76	37	5.98	60	10.79	601	--	--	--	--	--	LN590678.1	LN590678	248	4.67769e-125	Cyprinus carpio genome assembly common carp genome, scaffold: LG28, chromosome: 28	--	--	--	--	--	--	--	--
Cluster-33515.10605	22	0.83	9	0.39	24	0.8	82	3.51	83	2.84	100	4.04	88	3.8	97	4.29	101	3.41	138	5.09	264	7.06	159	5.65	272	12.16	247	11.32	324	15.2	1387	10752913	XP_022092720.1	678	2.4e-68	G protein-activated inward rectifier potassium channel 3-like [Acanthaster planci]	XM_016561831.1	XM_016561831	665	0	PREDICTED: Sinocyclocheilus rhinocerous ATP-sensitive inward rectifier potassium channel 15-like (LOC107747362), mRNA	K05008	KCNJ15, KIR4.2	potassium inwardly-rectifying channel subfamily J member 15	http://www.genome.jp/dbget-bin/www_bget?ko:K05008	Q99712	1130	3.4e-122	ATP-sensitive inward rectifier potassium channel 15 OS=Homo sapiens GN=KCNJ15 PE=1 SV=2
Cluster-33515.106085	110	4.56	79	3.78	121	4.46	100	4.7	99	3.73	93	4.13	59	2.81	73	3.55	104	3.86	90	3.65	105	3.09	102	3.99	78	3.83	63	3.17	62	3.21	1288	7548819	XP_015109459.1	432	7.5e-40	PREDICTED: UPF0598 protein CG30010 isoform X2 [Diachasma alloeum]	XM_016506871.1	XM_016506871	310	3.53717e-159	PREDICTED: Sinocyclocheilus anshuiensis UPF0598 protein C8orf82 homolog (LOC107704038), mRNA	--	--	--	--	A8E4L3	468	1.9e-45	UPF0598 protein C8orf82 homolog OS=Bos taurus PE=2 SV=1
Cluster-33515.106124	109	1.28	102	1.39	161	1.67	117	1.56	131	1.39	123	1.56	180.99	2.41	128	1.75	308	3.24	127	1.45	95	0.79	86.39	0.96	184	2.57	253	3.62	133	1.91	3797	--	--	--	--	--	XM_016535539.1	XM_016535539	958	0	PREDICTED: Sinocyclocheilus rhinocerous ADM2-like (LOC107726065), mRNA	--	--	--	--	Q7Z4H4	192	5.5e-13	ADM2 OS=Homo sapiens GN=ADM2 PE=2 SV=1
Cluster-33515.106180	21	2.01	23	2.52	26	2.24	23	2.49	27	2.36	24	2.44	31	3.48	17	1.93	25	2.14	39	3.67	27	1.85	18.11	1.64	20	2.24	14	1.62	13	1.62	726	--	--	--	--	--	LN596328.1	LN596328	285	1.54301e-145	Cyprinus carpio genome assembly common carp genome ,scaffold 000002270	--	--	--	--	--	--	--	--
Cluster-33515.106183	122	1.92	131	2.39	190	2.64	473	8.45	737	10.5	553	9.38	221	3.95	241	4.43	294	4.15	225	3.45	625	6.95	439	6.51	68	1.27	128	2.45	73	1.41	2908	7344750	XP_014668791.1	278	1.2e-21	PREDICTED: zinc finger protein 704-like [Priapulus caudatus]	XM_016499339.1	XM_016499339	1697	0	PREDICTED: Sinocyclocheilus anshuiensis zinc finger protein 395-like (LOC107698366), transcript variant X2, mRNA	--	--	--	--	Q6DFC8	342	1.7e-30	Zinc finger protein 395 OS=Xenopus laevis GN=znf395 PE=2 SV=1
Cluster-33515.106186	21	0.52	16	0.46	20	0.44	62	1.75	78	1.76	77.25	2.07	141	4	81	2.36	159	3.54	114.54	2.78	115.19	2.03	110.99	2.6	57.69	1.7	177.97	5.39	82.03	2.51	1950	--	--	--	--	--	JN663841.1	JN663841	735	0	Ctenopharyngodon idella interleukin-8 gene, complete cds	K10030	IL8, CXCL8	interleukin 8	http://www.genome.jp/dbget-bin/www_bget?ko:K10030	--	--	--	--
Cluster-33515.106250	14	0.47	19	0.73	14	0.42	43	1.63	49	1.49	54	1.94	28	1.07	29	1.14	34	1.02	51	1.67	65	1.54	41	1.29	47	1.86	35	1.42	40	1.66	1526	--	--	--	--	--	LN590686.1	LN590686	171	7.83172e-82	Cyprinus carpio genome assembly common carp genome, scaffold: LG35, chromosome: 35	--	--	--	--	--	--	--	--
Cluster-33515.106251	60	0.86	49	0.81	63	0.79	127	2.06	158	2.04	177	2.72	109	1.77	133	2.22	170	2.17	139	1.93	259	2.61	160	2.15	238	4.04	160	2.78	166	2.9	3177	533314	ABI94036.1	1515	4.9e-165	hyperpolarization-activated cyclic nucleotide-modulated cation channel splice variant A-II [Panulirus interruptus]	XM_016551637.1	XM_016551637	1550	0	PREDICTED: Sinocyclocheilus rhinocerous potassium/sodium hyperpolarization-activated cyclic nucleotide-gated channel 2-like (LOC107739502), transcript variant X2, mRNA	K04957	HCN4	hyperpolarization activated cyclic nucleotide-gated potassium channel 4	http://www.genome.jp/dbget-bin/www_bget?ko:K04957	Q9Y3Q4	2025	1.3e-225	Potassium/sodium hyperpolarization-activated cyclic nucleotide-gated channel 4 OS=Homo sapiens GN=HCN4 PE=1 SV=1
Cluster-33515.106292	16	0.47	11	0.37	17	0.44	31	1.03	59	1.57	36	1.13	34	1.14	46	1.58	37	0.97	41	1.17	42	0.87	32	0.88	12	0.42	30	1.07	28	1.01	1702	8063403	XP_015906240.1	355	8.4e-31	inhibin beta chain-like [Parasteatoda tepidariorum]	XM_016278380.1	XM_016278380	1239	0	PREDICTED: Sinocyclocheilus grahami inhibin beta A chain-like (LOC107589832), mRNA	--	--	--	--	P03970	1053	3.6e-113	Inhibin beta A chain OS=Sus scrofa GN=INHBA PE=1 SV=1
Cluster-33515.106324	43	0.83	67	1.5	51	0.87	99	2.17	80	1.4	100	2.08	105	2.31	65	1.47	234	4.05	157	2.96	103	1.41	187	3.4	50	1.15	68	1.6	193	4.58	2425	--	--	--	--	--	XM_019095944.1	XM_019095944	215	4.35509e-106	PREDICTED: Cyprinus carpio jun dimerization protein 2-like (LOC109080933), transcript variant X1, mRNA	K09033	JDP2	jun dimerization protein 2	http://www.genome.jp/dbget-bin/www_bget?ko:K09033	Q6DGM8	370	8.1e-34	Jun dimerization protein 2 OS=Danio rerio GN=jdp2 PE=2 SV=1
Cluster-33515.10636	9	0.37	18	0.86	13	0.48	33	1.56	36	1.36	26	1.16	27	1.29	9	0.44	22	0.82	17	0.69	49	1.45	41	1.61	14	0.69	10	0.51	7	0.36	1285	1711878	XP_002605039.1	165	6.9e-09	hypothetical protein BRAFLDRAFT_85185 [Branchiostoma floridae]	XM_016231748.1	XM_016231748	585	0	PREDICTED: Sinocyclocheilus grahami prokineticin 1 (prok1), mRNA	--	--	--	--	P58294	401	1.1e-37	Prokineticin-1 OS=Homo sapiens GN=PROK1 PE=1 SV=1
Cluster-33515.106385	105	3.06	91	3.06	134	3.46	59	1.95	81	2.14	76	2.38	61	2.03	44	1.5	53	1.38	61	1.74	111	2.29	83	2.28	22	0.76	28	0.99	33	1.19	1708	6380398	XP_013399062.1	538	5.1e-52	enkurin domain-containing protein 1-like [Lingula anatina]	XM_019108822.1	XM_019108822	665	0	PREDICTED: Cyprinus carpio enkurin domain containing 1 (enkd1), mRNA	--	--	--	--	Q9H0I2	626	1.2e-63	Enkurin domain-containing protein 1 OS=Homo sapiens GN=ENKD1 PE=1 SV=1
Cluster-33515.106397	50	7.9	27	4.82	31	4.47	49	8.71	27	3.92	45	7.43	20	3.79	24	4.52	47	6.6	32	4.98	43	4.91	14	2.08	10	1.82	7	1.32	6	1.28	556	--	--	--	--	--	--	--	--	--	--	--	--	--	--	--	--	--	--
Cluster-33515.10640	45	0.69	23	0.41	30	0.41	68	1.19	45	0.63	75	1.25	31	0.54	36	0.65	51	0.7	69	1.04	75	0.82	75	1.09	38	0.7	32	0.6	22	0.42	2963	11910759	XP_023933096.1	471	5.2e-44	forkhead box protein N4 isoform X1 [Lingula anatina]	XM_016462084.1	XM_016462084	1126	0	PREDICTED: Sinocyclocheilus anshuiensis forkhead box protein N1-like (LOC107669715), mRNA	K09407	FOXN	forkhead box protein N	http://www.genome.jp/dbget-bin/www_bget?ko:K09407	Q61575	564	3.2e-56	Forkhead box protein N1 OS=Mus musculus GN=Foxn1 PE=1 SV=1
Cluster-33515.106415	68	5.62	44	4.17	70	5.19	58	5.43	81	6.11	71	6.24	58	5.6	56	5.47	77	5.69	63	5.11	105	6.21	63	4.91	33	3.2	41	4.1	31	3.3	794	--	--	--	--	--	XM_016292040.1	XM_016292040	117	4.1664e-52	PREDICTED: Sinocyclocheilus grahami E3 ubiquitin/ISG15 ligase TRIM25-like (LOC107600208), mRNA	--	--	--	--	--	--	--	--
Cluster-33515.106417	55	3.2	50	3.35	55	2.86	46	3.03	37	1.96	56	3.48	35	2.36	34	2.33	34	1.77	22	1.25	35	1.45	47	2.58	25	1.72	29	2.05	41	3.02	1003	--	--	--	--	--	JX499803.1	JX499803	52	7.21091e-16	Hypophthalmichthys molitrix microsatellite Hysd268-2 sequence	--	--	--	--	--	--	--	--
Cluster-33515.106430	20	1.81	24	2.48	39	3.17	29	2.96	34	2.8	27	2.59	47	4.97	25	2.67	42	3.39	46	4.08	87	5.63	48	4.09	55	5.82	68	7.41	75	8.76	752	--	--	--	--	--	LN590712.1	LN590712	193	2.22282e-94	Cyprinus carpio genome assembly common carp genome, scaffold: LG2, chromosome: 2	--	--	--	--	--	--	--	--
Cluster-33515.106465	57.94	2.91	63.98	3.71	49.84	2.23	28	1.6	44.06	2.02	43	2.31	30.03	1.74	51.87	3.07	44.34	2	31.52	1.55	48.47	1.73	26.04	1.24	152	9.04	202.08	12.34	257.19	16.25	1114	2378720	CBZ24727.1	1634	2.7e-179	alpha tubulin [Leishmania mexicana MHOM..GT..2001..U1103]	DQ450537.1	DQ450537	557	0	Parabodo caudatus beta tubulin and alpha tubulin genes, partial cds	K07374	TUBA	tubulin alpha	http://www.genome.jp/dbget-bin/www_bget?ko:K07374	P28287	1618	7.2e-179	Tubulin alpha chain OS=Oxytricha granulifera PE=3 SV=1
Cluster-33515.106473	12	3.67	11.77	3.97	25.03	7.19	34.97	11.9	51.64	14.66	50.03	15.51	29.27	11.26	36.5	13.53	43.93	11.81	59.78	18.07	53.06	11.94	35.81	10.28	61.08	20.88	43.98	15.69	47.16	21.49	428	9845005	SCU66935.1	631	2.1e-63	alpha tubulin [Trypanosoma equiperdum]	FJ168548.1	FJ168548	218	1.54473e-108	Bodo saltans clone fosmid 14L17, complete sequence	K07374	TUBA	tubulin alpha	http://www.genome.jp/dbget-bin/www_bget?ko:K07374	P04106	631	7.7e-65	Tubulin alpha chain OS=Trypanosoma brucei rhodesiense PE=3 SV=1
Cluster-33515.106600	39	0.53	26	0.41	46	0.55	77	1.19	106	1.31	89	1.31	77	1.19	52	0.83	58	0.71	71	0.94	82	0.79	105	1.35	48	0.78	19	0.32	29	0.48	3312	1564952	EEN62066.1	279	1.1e-21	hypothetical protein BRAFLDRAFT_92074 [Branchiostoma floridae]	XM_016230521.1	XM_016230521	1275	0	PREDICTED: Sinocyclocheilus grahami germ cell-specific gene 1-like protein (LOC107549453), transcript variant X1, mRNA	--	--	--	--	A4IIV4	764	2.3e-79	Germ cell-specific gene 1-like protein OS=Xenopus tropicalis GN=gsg1l PE=2 SV=1
Cluster-33515.10661	47	1.27	33	1.03	53	1.27	43	1.32	55	1.35	87	2.53	65.26	2.01	54	1.71	91	2.2	80.01	2.11	99.95	1.91	104.99	2.67	69	2.21	68	2.24	67.37	2.25	1818	--	--	--	--	--	LN593251.1	LN593251	264	1.87549e-133	Cyprinus carpio genome assembly common carp genome ,scaffold 000010971	--	--	--	--	--	--	--	--
Cluster-33515.106627	18	0.53	21	0.72	20	0.52	57	1.91	33	0.88	42	1.33	69	2.33	62	2.14	73	1.93	74	2.13	116	2.42	58	1.61	65	2.28	48	1.72	60	2.19	1690	--	--	--	--	--	LN590711.1	LN590711	288	7.92932e-147	Cyprinus carpio genome assembly common carp genome, scaffold: LG40, chromosome: 40	--	--	--	--	--	--	--	--
Cluster-33515.10665	22	1.26	17	1.12	22	1.13	60.44	3.93	66	3.44	68.06	4.17	100	6.62	132	8.9	135	6.93	389	21.84	470	19.19	424	22.92	672.01	45.48	753	52.33	791.8	57.32	1014	--	--	--	--	--	XM_016280895.1	XM_016280895	188	1.82353e-91	PREDICTED: Sinocyclocheilus grahami lysosomal-associated transmembrane protein 4B-like (LOC107591673), mRNA	--	--	--	--	--	--	--	--
Cluster-33515.106671	39	0.82	52	1.26	49	0.91	140	3.33	122	2.31	165.64	3.73	121	2.88	86	2.11	138	2.59	83	1.7	83	1.23	152	3	22	0.55	78	1.99	707.63	18.22	2259	--	--	--	--	--	XR_002017380.1	XR_002017380	759	0	PREDICTED: Cyprinus carpio uncharacterized LOC109087438 (LOC109087438), ncRNA	--	--	--	--	--	--	--	--
Cluster-33515.106797	4	0.74	9	1.88	8	1.36	19	3.96	19	3.24	21	4.05	25	5.61	28	6.22	21	3.46	33	6.03	41	5.52	30	5.24	2	0.43	6	1.32	4	1.02	517	--	--	--	--	--	--	--	--	--	--	--	--	--	--	--	--	--	--
Cluster-33515.106800	36	4.19	32	4.24	67	7.04	48	6.3	70	7.45	62	7.61	47	6.45	33	4.55	57	5.91	57	6.51	91	7.6	63.26	6.94	31	4.2	23	3.21	30	4.59	650	--	--	--	--	--	LN590709.1	LN590709	251	1.09229e-126	Cyprinus carpio genome assembly common carp genome, scaffold: LG5, chromosome: 5	--	--	--	--	--	--	--	--
Cluster-33515.106819	73	1.48	53	1.25	61	1.1	70	1.61	69	1.27	54	1.18	76	1.76	55	1.31	63	1.15	83	1.65	117	1.68	87	1.67	20	0.48	20	0.5	27	0.67	2319	1555269	EEN52383.1	211	5.7e-14	hypothetical protein BRAFLDRAFT_76180 [Branchiostoma floridae]	XM_019117281.1	XM_019117281	642	0	PREDICTED: Cyprinus carpio uncharacterized LOC109103932 (LOC109103932), mRNA	--	--	--	--	Q86UF4	150	2.5e-08	Coiled-coil domain-containing protein C1orf110 OS=Homo sapiens GN=C1orf110 PE=2 SV=2
Cluster-33515.106824	52	0.72	65	1.04	56	0.68	213	3.35	209	2.62	177	2.64	107	1.68	94	1.52	231	2.87	102	1.38	106	1.04	107	1.4	95	1.57	89	1.5	171	2.9	3261	9919120	XP_019636162.1	755	6.7e-77	PREDICTED: LOW QUALITY PROTEIN: ceramide synthase 6-like [Branchiostoma belcheri]	XM_016491593.1	XM_016491593	1235	0	PREDICTED: Sinocyclocheilus anshuiensis ceramide synthase 2-like (LOC107692405), transcript variant X3, mRNA	K04710	CERS	ceramide synthetase	http://www.genome.jp/dbget-bin/www_bget?ko:K04710	Q3ZBF8	1091	2.7e-117	Ceramide synthase 2 OS=Bos taurus GN=CERS2 PE=2 SV=1
Cluster-33515.106825	38	1.04	24	0.76	36	0.87	22	0.68	40	0.99	16	0.47	14	0.44	19.02	0.61	27	0.66	31.88	0.85	36	0.7	40	1.03	33	1.07	20	0.67	21	0.71	1796	--	--	--	--	--	LN590705.1	LN590705	254	6.70954e-128	Cyprinus carpio genome assembly common carp genome, scaffold: LG11, chromosome: 11	--	--	--	--	--	--	--	--
Cluster-33515.106840	34	1.17	40	1.59	29	0.88	20	0.78	18	0.56	25	0.92	29	1.14	18	0.72	31	0.95	17	0.57	21	0.51	13	0.42	11	0.45	17	0.71	15	0.64	1493	--	--	--	--	--	LN591199.1	LN591199	361	0	Cyprinus carpio genome assembly common carp genome ,scaffold 000028950	--	--	--	--	--	--	--	--
Cluster-33515.106849	293	3.8	250	3.76	281	3.22	195.06	2.88	257.92	3.03	227	3.18	270	3.98	209	3.17	293.96	3.42	223	2.83	340	3.12	239	2.92	275	4.26	215	3.4	217	3.44	3460	5365421	XP_011420012.1	332	8e-28	PREDICTED: cyclic AMP receptor-like protein A isoform X1 [Crassostrea gigas]	XM_016292303.1	XM_016292303	267	7.73881e-135	PREDICTED: Sinocyclocheilus grahami cyclic AMP receptor-like protein A (LOC107600407), mRNA	K22987	GCR1, CRLA	cAMP receptor-like G-protein coupled receptor	http://www.genome.jp/dbget-bin/www_bget?ko:K22987	Q9TX43	167	4e-10	Cyclic AMP receptor 4 OS=Dictyostelium discoideum GN=carD PE=2 SV=2
Cluster-33515.106876	62	1.29	79	1.9	110	2.02	114	2.69	184	3.47	198.93	4.46	164	3.89	148	3.6	270	5.04	242	4.92	276	4.07	242	4.75	225	5.57	193	4.9	193	4.94	2270	--	--	--	--	--	XM_019125505.1	XM_019125505	306	1.05498e-156	PREDICTED: Cyprinus carpio uncharacterized LOC109112611 (LOC109112611), transcript variant X4, mRNA	--	--	--	--	--	--	--	--
Cluster-33515.106893	26	0.79	27	0.95	31	0.84	19	0.66	26	0.72	27	0.89	22	0.77	22	0.79	37	1.01	22	0.66	40	0.87	33	0.95	17	0.62	12	0.45	13	0.49	1641	--	--	--	--	--	LN594284.1	LN594284	128	6.75605e-58	Cyprinus carpio genome assembly common carp genome ,scaffold 000007278	--	--	--	--	--	--	--	--
Cluster-33515.106917	9	1.34	2	0.34	9	1.22	13	2.17	22	3	19	2.95	15	2.66	18	3.18	30	3.96	62	9.05	40	4.28	39	5.45	69	11.84	64	11.35	79	15.78	573	--	--	--	--	--	LN590675.1	LN590675	63	3.08298e-22	Cyprinus carpio genome assembly common carp genome, scaffold: LG44, chromosome: 44	--	--	--	--	--	--	--	--
Cluster-33515.106930	276.65	2.84	220	2.62	279.98	2.54	122	1.42	170	1.58	132	1.46	171.98	2	190	2.28	242.01	2.23	133	1.33	191.26	1.39	149	1.44	105	1.29	93	1.17	93	1.17	4296	5477660	XP_011680994.1	240	4.6e-17	PREDICTED: uncharacterized protein LOC105446194 [Strongylocentrotus purpuratus]	XM_016472568.1	XM_016472568	1054	0	PREDICTED: Sinocyclocheilus anshuiensis coiled-coil domain-containing protein 14-like (LOC107677612), transcript variant X3, mRNA	--	--	--	--	Q8K2J4	460	5.2e-44	Coiled-coil domain-containing protein 14 OS=Mus musculus GN=Ccdc14 PE=2 SV=3
Cluster-33515.106965	136	1.9	101	1.64	156	1.93	42	0.67	66	0.84	74	1.12	69	1.1	61	1	84.98	1.07	57.03	0.78	82	0.81	103	1.36	82	1.37	64	1.09	66	1.13	3230	6408226	XP_013420989.1	229	6.5e-16	mucin-5AC-like [Lingula anatina]	XM_019098989.1	XM_019098989	425	0	PREDICTED: Cyprinus carpio uncharacterized LOC109084301 (LOC109084301), mRNA	--	--	--	--	Q0Q028	173	7.5e-11	Putative defense protein 3 OS=Antheraea mylitta PE=2 SV=1
Cluster-33515.10699	201	4.09	146	3.44	199	3.58	114	2.63	211	3.89	106	2.32	130	3.01	140	3.33	134	2.44	127	2.52	197	2.84	120	2.3	44	1.07	14	0.35	86	2.15	2316	10357749	XP_020903584.1	655	1.9e-65	retinol dehydrogenase 8-like [Exaiptasia pallida]	XM_016473585.1	XM_016473585	700	0	PREDICTED: Sinocyclocheilus anshuiensis retinol dehydrogenase 8-like (LOC107678358), mRNA	K11150	RDH8	retinol dehydrogenase 8	http://www.genome.jp/dbget-bin/www_bget?ko:K11150	Q9NYR8	777	4.9e-81	Retinol dehydrogenase 8 OS=Homo sapiens GN=RDH8 PE=1 SV=1
Cluster-33515.107004	25	0.59	25	0.68	25	0.52	16	0.43	21	0.45	22	0.56	25	0.67	22	0.61	35	0.74	28	0.65	49	0.82	31	0.69	61	1.72	45	1.3	63	1.84	2034	--	--	--	--	--	LN598755.1	LN598755	291	2.05854e-148	Cyprinus carpio genome assembly common carp genome ,scaffold 000001931	--	--	--	--	--	--	--	--
Cluster-33515.107005	33	2	45	3.14	61	3.3	78	5.36	72	3.97	118	7.64	89	6.24	89	6.35	110	5.97	119	7.07	254	10.97	145	8.29	242	17.31	219	16.09	317	24.33	975	57560	CAB96129.1	182	5.5e-11	putative claudin [Halocynthia roretzi]	LN590684.1	LN590684	227	3.6583e-113	Cyprinus carpio genome assembly common carp genome, scaffold: LG18, chromosome: 18	--	--	--	--	Q5E9L0	317	4.5e-28	Claudin-10 OS=Bos taurus GN=CLDN10 PE=2 SV=1
Cluster-33515.107116	16	0.35	16	0.4	18	0.35	26	0.64	24	0.48	37	0.87	19	0.47	27	0.69	48	0.94	79	1.68	89	1.38	118	2.43	151	3.92	228	6.07	215	5.78	2178	1648229	XP_002424916.1	158	7.5e-08	faint sausage, putative [Pediculus humanus corporis]	XM_016559075.1	XM_016559075	666	0	PREDICTED: Sinocyclocheilus rhinocerous sialic acid-binding Ig-like lectin 8 (LOC107745219), mRNA	--	--	--	--	Q08ET2	209	3.4e-15	Sialic acid-binding Ig-like lectin 14 OS=Homo sapiens GN=SIGLEC14 PE=1 SV=1
Cluster-33515.107122	5	0.38	6	0.52	5	0.34	9	0.77	5	0.34	5	0.4	7	0.61	5	0.44	12	0.81	7	0.52	13	0.7	9	0.64	7	0.62	9	0.82	6	0.58	842	--	--	--	--	--	LN593621.1	LN593621	93	9.7249e-39	Cyprinus carpio genome assembly common carp genome ,scaffold 000002220	--	--	--	--	--	--	--	--
Cluster-33515.107168	18	0.94	21	1.26	18	0.84	96	5.68	113	5.37	81	4.52	91.45	5.51	73	4.48	106	4.95	152	7.77	222	8.25	160	7.88	25	1.54	21	1.33	30.17	1.98	1084	--	--	--	--	--	LN590708.1	LN590708	274	3.04628e-139	Cyprinus carpio genome assembly common carp genome, scaffold: LG39, chromosome: 39	--	--	--	--	--	--	--	--
Cluster-33515.10725	311	7.94	233	6.89	353	7.98	185	5.36	234	5.42	237	6.51	177	5.16	157	4.69	210	4.81	237	5.91	289	5.23	210	5.06	195	5.92	191	5.94	206	6.49	1905	11748920	PNF26524.1	203	4e-13	hypothetical protein B7P43_G13967 [Cryptotermes secundus]	XM_016456753.1	XM_016456753	1147	0	PREDICTED: Sinocyclocheilus anshuiensis armadillo repeat-containing protein 10-like (LOC107665740), mRNA	--	--	--	--	Q8N2F6	342	1.1e-30	Armadillo repeat-containing protein 10 OS=Homo sapiens GN=ARMC10 PE=1 SV=1
Cluster-33515.107320	38	0.55	33	0.56	48	0.62	92	1.52	127	1.68	95	1.49	74	1.22	69	1.17	156	2.04	71	1.01	78	0.8	52	0.71	23	0.4	22	0.39	92	1.64	3117	--	--	--	--	--	XM_016447496.1	XM_016447496	968	0	PREDICTED: Sinocyclocheilus anshuiensis CD82 antigen-like (LOC107658832), transcript variant X1, mRNA	--	--	--	--	O70352	230	1.8e-17	CD82 antigen OS=Rattus norvegicus GN=Cd82 PE=1 SV=1
Cluster-33515.107370	273	2.65	220	2.48	285	2.44	321	3.55	243	2.14	264	2.77	185	2.04	203	2.31	250	2.18	239	2.27	311	2.14	270	2.47	152	1.76	155	1.84	145	1.72	4519	--	--	--	--	--	XM_016487304.1	XM_016487304	1063	0	PREDICTED: Sinocyclocheilus anshuiensis zinc finger protein 518A-like (LOC107689350), mRNA	--	--	--	--	Q6AHZ1	408	5.9e-38	Zinc finger protein 518A OS=Homo sapiens GN=ZNF518A PE=2 SV=2
Cluster-33515.107421	55	0.55	66	0.77	58	0.51	53	0.6	73	0.66	57	0.62	48	0.54	62	0.72	92	0.83	139	1.36	117	0.83	148	1.4	118	1.41	144	1.76	121	1.48	4400	10249356	XP_020614973.1	623	1.8e-61	hyaluronidase-1-like [Orbicella faveolata]	XM_016524296.1	XM_016524296	1097	0	PREDICTED: Sinocyclocheilus rhinocerous hyaluronidase-3-like (LOC107717524), transcript variant X1, mRNA	K01197	hya	hyaluronoglucosaminidase	http://www.genome.jp/dbget-bin/www_bget?ko:K01197	Q6RHW4	727	5.9e-75	Hyaluronidase-1 OS=Sus scrofa GN=HYAL1 PE=2 SV=1
Cluster-33515.107445	67	1.57	54	1.47	67	1.39	60	1.6	69	1.47	51	1.29	48.97	1.31	52	1.43	64	1.34	33	0.76	39	0.65	55	1.22	37	1.03	112	3.2	50	1.44	2049	--	--	--	--	--	LN590902.1	LN590902	219	2.19475e-108	Cyprinus carpio genome assembly common carp genome ,scaffold 000000734	--	--	--	--	--	--	--	--
Cluster-33515.107485	19	1.72	28	2.9	25	2.04	14	1.44	17	1.41	9	0.87	14	1.49	12	1.29	12	0.97	20	1.78	9	0.58	12	1.03	18	1.91	24	2.63	20	2.35	750	--	--	--	--	--	LN596206.1	LN596206	60	1.9054e-20	Cyprinus carpio genome assembly common carp genome ,scaffold 000000696	--	--	--	--	--	--	--	--
Cluster-33515.107502	3	0.38	4	0.58	8	0.93	12	1.73	4	0.47	7	0.94	10	1.52	10	1.52	13	1.48	34	4.27	27	2.48	31	3.73	64.07	9.51	49	7.51	43	7.29	618	--	--	--	--	--	LN590675.1	LN590675	76	1.98214e-29	Cyprinus carpio genome assembly common carp genome, scaffold: LG44, chromosome: 44	--	--	--	--	--	--	--	--
Cluster-33515.10755	79	1.15	56	0.94	61	0.78	70	1.15	57	0.75	93	1.45	59	0.97	82	1.39	102	1.33	82	1.16	101	1.04	77	1.05	37	0.64	27	0.48	31	0.55	3128	1897136	XP_002739990.1	616	8.4e-61	PREDICTED: uncharacterized protein LOC100378594 [Saccoglossus kowalevskii]	XM_016492588.1	XM_016492588	765	0	PREDICTED: Sinocyclocheilus anshuiensis 1-phosphatidylinositol phosphodiesterase-like (LOC107693279), mRNA	K01771	plc	1-phosphatidylinositol phosphodiesterase	http://www.genome.jp/dbget-bin/www_bget?ko:K01771	P34024	306	2.8e-26	1-phosphatidylinositol phosphodiesterase OS=Listeria monocytogenes serovar 1/2a (strain ATCC BAA-679 / EGD-e) GN=plcA PE=1 SV=1
Cluster-33515.107570	11	2.2	5	1.12	15	2.76	10	2.24	13	2.39	12	2.48	3	0.73	10	2.39	2	0.35	9	1.77	14	2.03	16	3.01	16	3.65	7	1.66	7	1.95	501	--	--	--	--	--	LN590716.1	LN590716	58	1.60762e-19	Cyprinus carpio genome assembly common carp genome, scaffold: LG41, chromosome: 41	--	--	--	--	--	--	--	--
Cluster-33515.107571	83	4.41	87	5.32	93	4.4	54	3.25	84	4.06	51	2.9	86	5.27	58	3.62	80	3.8	63	3.28	94	3.55	92	4.61	43	2.7	56	3.61	67	4.48	1071	--	--	--	--	--	LN596373.1	LN596373	69	2.7367e-25	Cyprinus carpio genome assembly common carp genome ,scaffold 000000306	--	--	--	--	A5DJJ2	127	5.4e-06	Histone H2A.2 OS=Meyerozyma guilliermondii (strain ATCC 6260 / CBS 566 / DSM 6381 / JCM 1539 / NBRC 10279 / NRRL Y-324) GN=HTA2 PE=3 SV=1
Cluster-33515.107618	81	3.58	78	3.98	71	2.79	69	3.46	81	3.26	46	2.18	47	2.39	50	2.6	66	2.61	46	1.99	107	3.36	73	3.04	61	3.19	24	1.29	39	2.16	1226	--	--	--	--	--	LN590695.1	LN590695	309	1.20924e-158	Cyprinus carpio genome assembly common carp genome, scaffold: LG23, chromosome: 23	--	--	--	--	--	--	--	--
Cluster-33515.107633	35	3.45	29	3.26	34	3.02	21	2.34	24	2.16	49	5.11	24	2.77	19	2.22	22	1.94	15	1.45	32	2.26	29	2.69	8	0.92	5	0.59	6	0.77	714	--	--	--	--	--	LN590704.1	LN590704	96	1.7591e-40	Cyprinus carpio genome assembly common carp genome, scaffold: LG14, chromosome: 14	--	--	--	--	--	--	--	--
Cluster-33515.107634	7	1.79	13	3.7	20	4.76	9	2.57	5	1.18	13	3.41	9	2.85	7	2.16	8	1.81	5	1.26	10	1.87	14	3.37	2	0.58	4	1.2	3	1.11	455	--	--	--	--	--	LN590701.1	LN590701	91	6.55465e-38	Cyprinus carpio genome assembly common carp genome, scaffold: LG1, chromosome: 1	--	--	--	--	--	--	--	--
Cluster-33515.107635	12.19	4.07	13	4.78	16.01	5.05	7	2.6	12	3.73	9	3.04	11	4.67	12	4.88	13	3.81	16	5.29	22.31	5.51	16.12	5.05	1	0.37	3	1.17	3	1.52	416	1570020	EEN67134.1	134	8.7e-06	hypothetical protein BRAFLDRAFT_88479 [Branchiostoma floridae]	LN590704.1	LN590704	97	2.74757e-41	Cyprinus carpio genome assembly common carp genome, scaffold: LG14, chromosome: 14	--	--	--	--	--	--	--	--
Cluster-33515.107690	111	2.02	103	2.18	142	2.29	83	1.72	106	1.75	80	1.57	74	1.53	97	2.07	80	1.31	77	1.37	80	1.03	89	1.53	19	0.41	16	0.36	19	0.43	2550	8993385	XP_017755026.1	340	6.9e-29	PREDICTED: sterile alpha motif domain-containing protein 5-like [Eufriesea mexicana]	LN590688.1	LN590688	1167	0	Cyprinus carpio genome assembly common carp genome, scaffold: LG48, chromosome: 48	--	--	--	--	Q09YL6	434	3.2e-41	Sterile alpha motif domain-containing protein 5 OS=Bos taurus GN=SAMD5 PE=3 SV=1
Cluster-33515.107752	241	3.51	268	4.52	275	3.54	341	5.64	338	4.46	330	5.18	279	4.62	277	4.71	365	4.76	257	3.65	338	3.48	266	3.65	159	2.76	183	3.25	171	3.05	3117	9907209	XP_019622898.1	1474	2.7e-160	PREDICTED: 2-hydroxyacyl-CoA lyase 1-like [Branchiostoma belcheri]	XM_016559254.1	XM_016559254	1205	0	PREDICTED: Sinocyclocheilus rhinocerous 2-hydroxyacyl-CoA lyase 1-like (LOC107745383), mRNA	K12261	HACL1	2-hydroxyacyl-CoA lyase 1	http://www.genome.jp/dbget-bin/www_bget?ko:K12261	Q9UJ83	1606	4.9e-177	2-hydroxyacyl-CoA lyase 1 OS=Homo sapiens GN=HACL1 PE=1 SV=2
Cluster-33515.107753	79	4.32	80	5.03	61	2.97	74	4.58	96	4.77	81	4.73	71	4.48	60	3.86	109	5.33	75	4.01	72	2.8	78	4.02	61	3.94	43	2.85	40	2.76	1049	--	--	--	--	--	XM_016287521.1	XM_016287521	186	2.44322e-90	PREDICTED: Sinocyclocheilus grahami 2-hydroxyacyl-CoA lyase 1 (hacl1), mRNA	--	--	--	--	--	--	--	--
Cluster-33515.107837	41	1.28	12	0.43	63	1.75	406	14.4	559	15.86	374	12.56	243	8.69	305	11.17	373	10.45	162	4.95	211	4.68	190	5.6	24	0.89	21	0.8	26	1.01	1611	1895698	XP_002736979.1	663	1.5e-66	PREDICTED: retinol dehydrogenase 10-B-like [Saccoglossus kowalevskii]	XM_678508.7	XM_678508	627	0	PREDICTED: Danio rerio retinol dehydrogenase 20 (rdh20), mRNA	K11151	RDH10	retinol dehydrogenase 10	http://www.genome.jp/dbget-bin/www_bget?ko:K11151	Q8VCH7	865	2.1e-91	Retinol dehydrogenase 10 OS=Mus musculus GN=Rdh10 PE=1 SV=2
Cluster-33515.107842	183	9.35	156	9.18	217	9.88	131	7.59	177.15	8.24	139	7.6	88	5.18	69	4.15	90	4.12	42	2.1	104	3.78	68	3.28	31	1.87	22	1.36	20	1.29	1101	9921711	XP_019639033.1	290	1.9e-23	PREDICTED: transmembrane protein 244-like [Branchiostoma belcheri]	XM_016439796.1	XM_016439796	488	0	PREDICTED: Sinocyclocheilus anshuiensis transmembrane protein 244 (tmem244), mRNA	--	--	--	--	Q5VVB8	341	8.4e-31	Transmembrane protein 244 OS=Homo sapiens GN=TMEM244 PE=4 SV=1
Cluster-33515.107879	7	4.32	10	6.59	15	9.13	7	4.73	11	6.43	13	7.75	10	8.33	6	4.6	19	10.04	4	2.44	14	6.51	14	8.01	4	2.63	4	2.79	1	1.05	354	--	--	--	--	--	LN590714.1	LN590714	181	4.65781e-88	Cyprinus carpio genome assembly common carp genome, scaffold: LG27, chromosome: 27	--	--	--	--	--	--	--	--
Cluster-33515.10788	277	2.36	256	2.53	226	1.7	216	2.09	195	1.5	230	2.11	185	1.79	213	2.12	310.25	2.37	331	2.75	340	2.04	305	2.45	209	2.12	219	2.28	220	2.28	5118	--	--	--	--	--	XM_016465598.1	XM_016465598	1078	0	PREDICTED: Sinocyclocheilus anshuiensis nectin-3-like protein (LOC107672414), mRNA	K06592	PVRL3, CD113	poliovirus receptor-related protein 3	http://www.genome.jp/dbget-bin/www_bget?ko:K06592	Q58EG3	675	7.3e-69	Nectin-3-like protein OS=Danio rerio GN=pvrl3l PE=2 SV=2
Cluster-33515.107901	269	14.43	236.99	14.64	325	15.54	529.76	32.21	671.48	32.78	620.93	35.63	533.53	33.03	546	34.45	656.49	31.52	642.84	33.77	661.05	25.24	702.21	35.53	401.4	25.45	235.23	15.31	243.16	16.43	1063	10742221	XP_022080822.1	451	3.9e-42	myosin regulatory light chain 2, smooth muscle major isoform-like [Acanthaster planci]	XM_016500953.1	XM_016500953	360	0	PREDICTED: Sinocyclocheilus anshuiensis myosin regulatory light chain 2, ventricular/cardiac muscle isoform (LOC107699636), mRNA	K10351	MYL2	myosin regulatory light chain 2	http://www.genome.jp/dbget-bin/www_bget?ko:K10351	P10916	611	4e-62	Myosin regulatory light chain 2, ventricular/cardiac muscle isoform OS=Homo sapiens GN=MYL2 PE=1 SV=3
Cluster-33515.107910	16	2.95	10	2.08	11	1.86	14	2.9	19	3.23	17	3.26	6	1.34	11	2.43	13	2.13	6	1.09	9	1.21	8	1.39	6	1.27	2	0.44	2	0.51	518	--	--	--	--	--	LN591049.1	LN591049	48	6.03505e-14	Cyprinus carpio genome assembly common carp genome ,scaffold 000001295	--	--	--	--	--	--	--	--
Cluster-33515.107976	72	4.03	57	3.67	88	4.39	60	3.81	46	2.34	72	4.31	60	3.88	48	3.16	56	2.81	56	3.07	77	3.07	80	4.22	79	5.22	45	3.06	34	2.4	1031	6351320	KOF74249.1	207	7.4e-14	hypothetical protein OCBIM_22036513mg [Octopus bimaculoides]	KC191179.1	KC191179	43	7.47217e-11	Hypophthalmichthys nobilis microsatellite Arsd396 sequence	K09228	KRAB	KRAB domain-containing zinc finger protein	http://www.genome.jp/dbget-bin/www_bget?ko:K09228	Q8TC21	199	2.3e-14	Zinc finger protein 596 OS=Homo sapiens GN=ZNF596 PE=2 SV=2
Cluster-33515.107977	156	6.49	165	7.92	154	5.7	123.01	5.81	118	4.46	123.87	5.53	97.58	4.66	120.03	5.86	121	4.51	105	4.28	165	4.88	172	6.75	86	4.24	91	4.6	107	5.56	1284	11748322	PNF25926.1	686	2.6e-69	Zinc finger protein 208 [Cryptotermes secundus]	XM_016462295.1	XM_016462295	164	5.10764e-78	PREDICTED: Sinocyclocheilus anshuiensis gastrula zinc finger protein XlCGF57.1-like (LOC107669870), mRNA	K09228	KRAB	KRAB domain-containing zinc finger protein	http://www.genome.jp/dbget-bin/www_bget?ko:K09228	Q8TBZ5	692	2e-71	Zinc finger protein 502 OS=Homo sapiens GN=ZNF502 PE=1 SV=1
Cluster-33515.10801	19	0.67	17	0.69	20	0.63	56	2.24	79	2.53	55	2.08	58	2.34	49	2.03	74	2.34	43	1.48	79	1.98	57	1.89	41	1.72	39	1.67	50	2.19	1462	11620161	XP_023223184.1	184	4.9e-11	ras-related and estrogen-regulated growth inhibitor-like [Centruroides sculpturatus]	LN590677.1	LN590677	262	1.9417e-132	Cyprinus carpio genome assembly common carp genome, scaffold: LG7, chromosome: 7	--	--	--	--	Q6DGN0	304	2.2e-26	Ras-related and estrogen-regulated growth inhibitor-like protein OS=Danio rerio GN=rergl PE=2 SV=1
Cluster-33515.108039	10	0.73	11	0.92	10	0.65	6	0.5	12	0.8	7	0.54	9	0.76	5	0.43	13	0.85	10	0.72	9	0.47	15	1.03	5	0.43	4	0.35	4	0.37	860	--	--	--	--	--	LN590676.1	LN590676	92	3.57561e-38	Cyprinus carpio genome assembly common carp genome, scaffold: LG34, chromosome: 34	--	--	--	--	--	--	--	--
Cluster-33515.108074	23	0.65	35.94	1.18	31	0.78	53	1.71	62	1.6	66	2.02	60	1.95	48	1.6	54	1.38	46	1.28	50.05	1.01	77	2.06	15	0.51	9	0.31	40	1.41	1741	11435385	PIK42805.1	371	1.2e-32	putative D..1.. dopamine receptor-like [Apostichopus japonicus]	LN590673.1	LN590673	731	0	Cyprinus carpio genome assembly common carp genome, scaffold: LG45, chromosome: 45	K05051	TAAR	trace amine associated receptor	http://www.genome.jp/dbget-bin/www_bget?ko:K05051	Q5QNP2	672	5.6e-69	Trace amine-associated receptor 13c OS=Danio rerio GN=taar13c PE=1 SV=1
Cluster-33515.108155	19	1.2	23	1.67	24	1.36	31	2.22	34	1.96	33	2.23	33	2.42	36	2.68	38	2.15	40	2.48	44	1.98	25	1.49	20	1.49	10	0.77	16	1.28	947	7349631	XP_014674274.1	228	2.5e-16	PREDICTED: cytochrome P450 18a1-like [Priapulus caudatus]	XM_016525674.1	XM_016525674	191	3.6512e-93	PREDICTED: Sinocyclocheilus rhinocerous cytochrome P450 2K1-like (LOC107718557), mRNA	K17854	CYP2K	cytochrome P450 family 2 subfamily K	http://www.genome.jp/dbget-bin/www_bget?ko:K17854	Q92090	289	7.8e-25	Cytochrome P450 2K1 OS=Oncorhynchus mykiss GN=cyp2k1 PE=2 SV=1
Cluster-33515.108170	25	3.14	8	1.14	23	2.61	21	2.97	14	1.61	19	2.51	18	2.68	26	3.87	25	2.8	13	1.6	10	0.9	5	0.59	7	1.02	8	1.2	6	1	624	--	--	--	--	--	LN590694.1	LN590694	106	4.21372e-46	Cyprinus carpio genome assembly common carp genome, scaffold: LG43, chromosome: 43	--	--	--	--	--	--	--	--
Cluster-33515.108191	89.64	2.51	71	2.3	117	2.91	129	4.11	113	2.88	84	2.53	82	2.63	67	2.2	80	2.01	74	2.03	115	2.29	100	2.64	51	1.7	38	1.3	50	1.73	1761	--	--	--	--	--	LN591141.1	LN591141	94	5.7741e-39	Cyprinus carpio genome assembly common carp genome ,scaffold 000028853	--	--	--	--	--	--	--	--
Cluster-33515.108201	158	3.63	116	3.09	215	4.37	83	2.17	116	2.42	78	1.93	115	3.01	91	2.45	97	2	105	2.36	112	1.82	120	2.6	72	1.97	58	1.62	71.99	2.04	2084	9902587	XP_019617754.1	292	2.1e-23	PREDICTED: zinc finger protein 665-like [Branchiostoma belcheri]	LN598177.1	LN598177	66	2.51625e-23	Cyprinus carpio genome assembly common carp genome ,scaffold 000001273	K09229	ZKSCAN	KRAB and SCAN domains-containing zinc finger protein	http://www.genome.jp/dbget-bin/www_bget?ko:K09229	Q8TF39	296	2.6e-25	Zinc finger protein 483 OS=Homo sapiens GN=ZNF483 PE=1 SV=3
Cluster-33515.10821	26	0.59	35	0.92	21	0.42	150	3.85	148	3.04	124	3.02	247	6.37	240	6.35	261	5.29	415	9.17	734	11.76	653	13.93	844	22.72	904	24.92	980	27.3	2112	9915191	XP_019631786.1	203	4.4e-13	PREDICTED: shootin-1-like [Branchiostoma belcheri]	XM_016572528.1	XM_016572528	992	0	PREDICTED: Sinocyclocheilus rhinocerous shootin-1-like (LOC107755638), mRNA	--	--	--	--	Q6P0R8	387	7.5e-36	Shootin-1 OS=Danio rerio PE=2 SV=2
Cluster-33515.108213	191	4.52	154	4.22	257	5.39	205	5.51	292	6.27	200	5.1	137	3.7	155	4.3	211	4.48	101	2.34	232	3.89	141	3.15	32	0.9	26	0.75	42	1.23	2031	--	--	--	--	--	XM_016465893.1	XM_016465893	1031	0	PREDICTED: Sinocyclocheilus anshuiensis transmembrane protein 132C-like (LOC107672621), mRNA	--	--	--	--	--	--	--	--
Cluster-33515.108229	506.41	3.14	527.24	3.8	564.79	3.09	420.9	2.97	410.53	2.31	395.45	2.65	259.86	1.83	311.84	2.26	396.95	2.21	322.92	1.96	399.87	1.75	336.9	1.97	89	0.66	97	0.74	108	0.82	6909	10268261	XP_020620505.1	743	3.5e-75	fibropellin-1-like isoform X11 [Orbicella faveolata]	XM_016569876.1	XM_016569876	1715	0	PREDICTED: Sinocyclocheilus rhinocerous sushi, nidogen and EGF-like domain-containing protein 1 (LOC107753672), mRNA	--	--	--	--	Q8TER0	1586	2.3e-174	Sushi, nidogen and EGF-like domain-containing protein 1 OS=Homo sapiens GN=SNED1 PE=2 SV=2
Cluster-33515.10824	130	6.4	85	4.82	153	6.7	152	8.48	208	9.31	126	6.64	154	8.73	106	6.13	127	5.6	152	7.32	280	9.8	201	9.33	126	7.33	93	5.56	72	4.45	1132	--	--	--	--	--	LN592992.1	LN592992	690	0	Cyprinus carpio genome assembly common carp genome ,scaffold 000003144	--	--	--	--	--	--	--	--
Cluster-33515.10825	50	6.2	49	6.9	79	8.86	35	4.89	46	5.22	49	6.4	42	6.17	29	4.27	36	3.98	52	6.34	58	5.17	65	7.6	18	2.59	10	1.49	25	4.1	628	3765493	ESO85020.1	515	8.7e-50	hypothetical protein LOTGIDRAFT_236041 [Lottia gigantea]	XM_016528861.1	XM_016528861	380	0	PREDICTED: Sinocyclocheilus rhinocerous dynein light chain Tctex-type 1 (dynlt1), transcript variant X1, mRNA	K10420	DYNLT	dynein light chain Tctex-type 1	http://www.genome.jp/dbget-bin/www_bget?ko:K10420	P63172	487	5.6e-48	Dynein light chain Tctex-type 1 OS=Homo sapiens GN=DYNLT1 PE=1 SV=1
Cluster-33515.108261	50	4.73	23	2.49	27	2.3	71	7.6	64	5.53	63	6.32	44	4.88	43	4.82	50	4.23	53	4.93	73	4.95	64	5.71	20	2.22	13	1.48	18	2.21	731	--	--	--	--	--	LN590687.1	LN590687	146	2.8918e-68	Cyprinus carpio genome assembly common carp genome, scaffold: LG13, chromosome: 13	--	--	--	--	--	--	--	--
Cluster-33515.108325	314	5.64	252	5.24	375	5.95	193	3.94	320	5.21	246.96	4.78	210	4.29	228	4.79	248	3.99	175	3.07	290	3.68	195	3.3	99	2.12	105	2.3	138	3.04	2584	3650982	AGS55448.1	416	1.1e-37	hairy enhancer of split related [Platynereis dumerilii]	XM_019099222.1	XM_019099222	1148	0	PREDICTED: Cyprinus carpio hes related family bHLH transcription factor with YRPW motif 2 (hey2), mRNA	K09091	HEY	hairy and enhancer of split related with YRPW motif	http://www.genome.jp/dbget-bin/www_bget?ko:K09091	Q9I9L0	770	3.6e-80	Hairy/enhancer-of-split related with YRPW motif protein 2 OS=Danio rerio GN=hey2 PE=2 SV=2
Cluster-33515.10835	18	1.64	18	1.88	12	0.98	10	1.03	26	2.16	12	1.16	13	1.39	19	2.05	22	1.79	16	1.43	20	1.3	19	1.63	11	1.17	14	1.54	14	1.65	748	892913	XP_001623938.1	502	3.3e-48	predicted protein [Nematostella vectensis]	XM_016272794.1	XM_016272794	299	2.62665e-153	PREDICTED: Sinocyclocheilus grahami gastrula zinc finger protein XlCGF7.1-like (LOC107585670), mRNA	K09228	KRAB	KRAB domain-containing zinc finger protein	http://www.genome.jp/dbget-bin/www_bget?ko:K09228	P35789	491	2.3e-48	Zinc finger protein 93 OS=Homo sapiens GN=ZNF93 PE=2 SV=4
Cluster-33515.10836	7	0.94	7	1.06	13	1.58	9	1.36	6	0.74	14	1.97	16	2.55	7	1.12	16	1.91	7	0.92	12	1.16	9	1.14	6	0.93	8	1.28	9	1.61	603	6349425	KOF72354.1	228	1.6e-16	hypothetical protein OCBIM_22039540mg, partial [Octopus bimaculoides]	XM_016542071.1	XM_016542071	165	6.47152e-79	PREDICTED: Sinocyclocheilus rhinocerous gastrula zinc finger protein XlCGF7.1-like (LOC107731085), mRNA	--	--	--	--	Q6A085	226	1e-17	Zinc finger protein 629 OS=Mus musculus GN=Znf629 PE=2 SV=2
Cluster-33515.108457	18	3.35	10	2.1	8	1.37	9	1.88	7	1.2	28	5.42	17	3.83	15	3.35	17	2.81	9	1.65	35.02	4.73	17	2.98	4	0.85	21	4.65	4	1.03	516	--	--	--	--	--	LN593216.1	LN593216	45	2.79623e-12	Cyprinus carpio genome assembly common carp genome ,scaffold 000016525	--	--	--	--	--	--	--	--
Cluster-33515.108480	47	0.78	23	0.44	28	0.41	24	0.45	28	0.42	35	0.63	39	0.74	32	0.62	38	0.57	41	0.67	56	0.66	44	0.69	40	0.79	33	0.67	44	0.9	2768	--	--	--	--	--	LN590683.1	LN590683	192	3.04012e-93	Cyprinus carpio genome assembly common carp genome, scaffold: LG38, chromosome: 38	--	--	--	--	--	--	--	--
Cluster-33515.108524	59	0.86	26	0.44	67	0.87	112	1.86	167	2.21	100	1.58	104	1.73	84	1.44	109	1.43	80	1.14	166.01	1.72	96	1.32	27	0.47	21	0.37	25	0.45	3102	11121921	XP_022306304.1	850	6.1e-88	polypeptide N-acetylgalactosaminyltransferase 5-like isoform X3 [Crassostrea virginica]	XM_019088523.1	XM_019088523	1789	0	PREDICTED: Cyprinus carpio polypeptide N-acetylgalactosaminyltransferase 18-like (LOC109072260), mRNA	K00710	GALNT	polypeptide N-acetylgalactosaminyltransferase	http://www.genome.jp/dbget-bin/www_bget?ko:K00710	Q6P9A2	2497	2.4e-280	Polypeptide N-acetylgalactosaminyltransferase 18 OS=Homo sapiens GN=GALNT18 PE=2 SV=2
Cluster-33515.108530	16	2.12	6	0.9	6	0.72	13	1.94	17	2.06	15	2.09	16	2.51	18	2.83	28	3.3	14	1.82	21	2	13	1.62	16	2.46	7	1.11	13	2.29	607	--	--	--	--	--	--	--	--	--	--	--	--	--	--	--	--	--	--
Cluster-33515.108565	8	1.69	17	4.03	23	4.49	20	4.75	25	4.89	25	5.47	17	4.4	23	5.85	26	4.88	21	4.39	18	2.78	30	5.98	11	2.66	15	3.76	18	5.36	489	--	--	--	--	--	LN590780.1	LN590780	133	3.18132e-61	Cyprinus carpio genome assembly common carp genome ,scaffold 000000224	--	--	--	--	--	--	--	--
Cluster-33515.10857	104	2.56	111	3.16	96	2.09	70	1.96	94	2.1	75	1.99	101	2.84	89	2.56	104	2.29	113	2.72	159	2.77	120	2.78	146	4.27	159	4.77	154	4.67	1966	9906348	XP_019621946.1	372	1e-32	PREDICTED: trichohyalin-like [Branchiostoma belcheri]	XM_019087126.1	XM_019087126	1470	0	PREDICTED: Cyprinus carpio mirror-image polydactyly gene 1 protein-like (LOC109070476), transcript variant X2, mRNA	--	--	--	--	Q8TD10	550	8.8e-55	Mirror-image polydactyly gene 1 protein OS=Homo sapiens GN=MIPOL1 PE=1 SV=1
Cluster-33515.108572	382.03	8.61	289	7.55	412.12	8.22	186	4.76	286	5.85	242	5.88	211.94	5.45	174	4.59	177	3.58	95.76	2.11	154.76	2.47	145	3.08	25	0.67	22	0.6	40	1.11	2118	7335839	XP_014670554.1	262	6.4e-20	PREDICTED: protein jagunal homolog 1-A-like [Priapulus caudatus]	LN593387.1	LN593387	594	0	Cyprinus carpio genome assembly common carp genome ,scaffold 000008043	--	--	--	--	Q5XJX0	858	1.8e-90	Protein jagunal homolog 1-A OS=Danio rerio GN=jagn1a PE=2 SV=1
Cluster-33515.108579	190	2.74	184	3.08	211	2.69	92	1.51	128	1.67	105	1.63	107	1.76	132	2.23	131	1.7	148	2.09	156	1.59	121	1.65	77	1.32	87	1.53	94	1.66	3141	9905070	XP_019620521.1	2230	5.9e-248	PREDICTED: serine..threonine-protein kinase Nek8-like [Branchiostoma belcheri]	XM_019084145.1	XM_019084145	1843	0	PREDICTED: Cyprinus carpio NIMA related kinase 8 (nek8), mRNA	K20877	NEK8	NIMA (never in mitosis gene a)-related kinase 8	http://www.genome.jp/dbget-bin/www_bget?ko:K20877	Q90XC2	3390	0	Serine/threonine-protein kinase Nek8 OS=Danio rerio GN=nek8 PE=2 SV=1
Cluster-33515.108613	6	2.48	2	0.9	6	2.38	8	3.66	19.41	7.51	10.06	4.14	14	7.5	14.75	7.47	16.85	6.07	10.65	4.36	20.99	6.45	16.28	6.29	23	10.43	19	9.05	16	10.44	391	--	--	--	--	--	KF494194.1	KF494194	174	4.04425e-84	Ctenopharyngodon idella stimulator of interferon (STING) gene, complete cds	--	--	--	--	--	--	--	--
Cluster-33515.108630	31	2.12	22	1.73	33	2.02	22	1.71	20	1.25	19	1.39	14	1.11	14	1.13	11	0.67	24	1.61	30	1.47	21	1.36	4	0.32	6	0.5	5	0.44	897	--	--	--	--	--	LN590869.1	LN590869	141	2.15176e-65	Cyprinus carpio genome assembly common carp genome ,scaffold 000000602	--	--	--	--	--	--	--	--
Cluster-33515.108725	77.36	1.01	77	1.17	83	0.96	67	1	62	0.74	60	0.85	41	0.61	58	0.89	83	0.98	86	1.1	103	0.95	131	1.62	37	0.58	31	0.5	44	0.71	3428	6391231	XP_013398479.1	153	4.5e-07	mucin-19 isoform X1 [Lingula anatina]	LN590974.1	LN590974	410	0	Cyprinus carpio genome assembly common carp genome ,scaffold 000000992	--	--	--	--	--	--	--	--
Cluster-33515.108726	12	3.12	4	1.16	5	1.21	16	4.65	10	2.41	7	1.87	3	0.97	1	0.31	16	3.68	9	2.32	7	1.34	4	0.98	9	2.65	2	0.61	8	3.02	452	--	--	--	--	--	LN590698.1	LN590698	94	1.39879e-39	Cyprinus carpio genome assembly common carp genome, scaffold: LG17, chromosome: 17	--	--	--	--	--	--	--	--
Cluster-33515.108754	335	2.76	235.71	2.26	354	2.57	326	3.05	448	3.34	391	3.48	302	2.82	266	2.56	329	2.43	211	1.7	381	2.22	316	2.46	138	1.36	73	0.73	47	0.47	5275	11442837	PIK50257.1	707	4e-71	putative regulator of G-protein signaling 7 isoform X2, partial [Apostichopus japonicus]	XM_016294453.1	XM_016294453	747	0	PREDICTED: Sinocyclocheilus grahami regulator of G-protein signaling 6-like (LOC107602058), mRNA	K16449	RGS	regulator of G-protein signaling	http://www.genome.jp/dbget-bin/www_bget?ko:K16449	P49758	841	4.3e-88	Regulator of G-protein signaling 6 OS=Homo sapiens GN=RGS6 PE=1 SV=5
Cluster-33515.108774	44	4.58	32	3.8	33	3.09	21	2.47	26	2.47	28	3.08	54	6.6	24	2.96	75	6.96	16	1.63	23	1.72	15	1.47	18	2.19	5	0.63	10	1.36	692	--	--	--	--	--	KU508503.1	KU508503	193	2.03707e-94	Allotetraploid Carassius auratus red var. x Cyprinus carpio clone RCCAT150F8.2, complete sequence	--	--	--	--	--	--	--	--
Cluster-33515.108804	6	0.48	5	0.46	5	0.36	18	1.63	40	2.92	29	2.47	15	1.4	13	1.23	27	1.93	15	1.18	14	0.8	15	1.13	7	0.66	8	0.77	8	0.82	810	--	--	--	--	--	LN590690.1	LN590690	141	1.93768e-65	Cyprinus carpio genome assembly common carp genome, scaffold: LG31, chromosome: 31	--	--	--	--	--	--	--	--
Cluster-33515.108807	11.07	0.66	10	0.68	10.97	0.58	13	0.87	7	0.38	22.99	1.45	15	1.03	17.06	1.19	12	0.64	29.74	1.73	29.4	1.24	6	0.34	5	0.35	8.07	0.58	5	0.37	991	--	--	--	--	--	LN590697.1	LN590697	165	1.08697e-78	Cyprinus carpio genome assembly common carp genome, scaffold: LG15, chromosome: 15	--	--	--	--	--	--	--	--
Cluster-33515.108850	45	2.31	39	2.31	72.99	3.34	26	1.52	39	1.82	39	2.15	37	2.19	20	1.21	32	1.47	35	1.76	48	1.76	30.65	1.49	17	1.03	33	2.06	18	1.16	1096	--	--	--	--	--	XR_001630904.1	XR_001630904	143	2.04743e-66	PREDICTED: Sinocyclocheilus anshuiensis uncharacterized LOC107659400 (LOC107659400), transcript variant X1, ncRNA	--	--	--	--	--	--	--	--
Cluster-33515.108924	62	1.7	58	1.84	42	1.02	35	1.09	44	1.1	27	0.8	38	1.19	33	1.06	41	1.01	28	0.75	58	1.13	33	0.85	38	1.24	24	0.8	22	0.75	1793	10990886	XP_022242644.1	151	4e-07	uncharacterized protein LOC106460265 isoform X3 [Limulus polyphemus]	XM_016440875.1	XM_016440875	670	0	PREDICTED: Sinocyclocheilus anshuiensis uncharacterized LOC107654003 (LOC107654003), transcript variant X2, mRNA	--	--	--	--	--	--	--	--
Cluster-33515.108927	90	3.23	61	2.53	90	2.87	62	2.53	69	2.25	73	2.81	62	2.55	38	1.6	39	1.25	60	2.11	63	1.61	58	1.96	18	0.77	13	0.57	19	0.85	1441	1893286	XP_002731743.1	457	1.1e-42	PREDICTED: protein PIH1D3-like [Saccoglossus kowalevskii]	XM_016564265.1	XM_016564265	542	0	PREDICTED: Sinocyclocheilus rhinocerous protein PIH1D3-like (LOC107749159), mRNA	--	--	--	--	Q9NQM4	415	2.9e-39	Protein PIH1D3 OS=Homo sapiens GN=PIH1D3 PE=1 SV=1
Cluster-33515.109125	71	1.79	51	1.49	82	1.83	85	2.43	73	1.67	98	2.66	93	2.68	87	2.57	102	2.31	55	1.36	87	1.55	75	1.78	52	1.56	38	1.17	33	1.03	1925	--	--	--	--	--	XM_016537660.1	XM_016537660	590	0	PREDICTED: Sinocyclocheilus rhinocerous zinc finger protein 197-like (LOC107727707), mRNA	--	--	--	--	--	--	--	--
Cluster-33515.109161	14	1.26	9	0.93	28	2.26	42	4.27	50	4.11	27	2.58	36	3.79	21	2.23	34	2.73	19	1.68	38	2.45	14	1.19	7	0.74	3	0.33	9	1.05	754	--	--	--	--	--	XM_019064137.1	XM_019064137	161	1.3703e-76	PREDICTED: Cyprinus carpio relaxin-3-like (LOC109046388), mRNA	K22000	RLN3	relaxin 3	http://www.genome.jp/dbget-bin/www_bget?ko:K22000	Q8CHK2	201	9.9e-15	Relaxin-3 OS=Mus musculus GN=Rln3 PE=2 SV=1
Cluster-33515.109170	11	0.37	13	0.5	19	0.56	32	1.21	35	1.06	22	0.79	15	0.57	21	0.82	35	1.04	38	1.24	32	0.75	19	0.6	28	1.11	20	0.81	20	0.83	1532	--	--	--	--	--	CT027583.9	CT027583	206	2.74921e-101	Zebrafish DNA sequence from clone DKEY-23H1 in linkage group 2, complete sequence	--	--	--	--	--	--	--	--
Cluster-33515.109208	18	0.82	13	0.68	23	0.93	30	1.55	33	1.37	28	1.37	26	1.36	17	0.91	30	1.22	20	0.89	45	1.46	32	1.37	14	0.75	15	0.83	18	1.03	1199	--	--	--	--	--	XM_019106642.1	XM_019106642	153	6.20122e-72	PREDICTED: Cyprinus carpio ras-related protein Rab-32-like (LOC109092926), transcript variant X2, mRNA	--	--	--	--	--	--	--	--
Cluster-33515.109209	55	1.29	47	1.28	66	1.37	52	1.39	65	1.38	67	1.69	58	1.55	48	1.32	52	1.09	62	1.42	84	1.4	78	1.73	48	1.34	43	1.23	52	1.5	2047	5909520	XP_012943266.1	687	3.2e-69	PREDICTED: ras-related protein Rab-32-like [Aplysia californica]	XM_016460935.1	XM_016460935	793	0	PREDICTED: Sinocyclocheilus anshuiensis ras-related protein Rab-38-like (LOC107668889), mRNA	K07918	RAB32	Ras-related protein Rab-32	http://www.genome.jp/dbget-bin/www_bget?ko:K07918	Q06AU5	678	1.3e-69	Ras-related protein Rab-32 OS=Sus scrofa GN=RAB32 PE=2 SV=1
Cluster-33515.109255	138	2.92	130	3.18	188	3.51	205	4.92	219	4.2	212	4.82	206	4.96	158	3.91	222	4.21	116	2.39	228	3.41	172	3.43	23	0.58	14	0.36	37	0.96	2240	1556097	EEN53211.1	854	1.5e-88	hypothetical protein BRAFLDRAFT_66325 [Branchiostoma floridae]	XM_016472023.1	XM_016472023	1352	0	PREDICTED: Sinocyclocheilus anshuiensis metalloreductase STEAP2-like (LOC107677211), mRNA	K14738	STEAP2	metalloreductase STEAP2	http://www.genome.jp/dbget-bin/www_bget?ko:K14738	Q8NFT2	1890	4.2e-210	Metalloreductase STEAP2 OS=Homo sapiens GN=STEAP2 PE=1 SV=3
Cluster-33515.109368	1.6	1.24	1	0.82	3	2.34	6.88	5.82	11.12	8.25	12.87	9.49	8	8.58	13	12.62	14	9.19	7.93	6.09	13.98	8.22	20.01	14.31	2.98	2.43	6	5.23	4	5.49	337	--	--	--	--	--	--	--	--	--	--	--	--	--	--	--	--	--	--
Cluster-33515.109387	20	0.49	26	0.73	20	0.43	66	1.83	73	1.61	60	1.57	42	1.17	47	1.34	66	1.44	81	1.93	66	1.14	36	0.83	38	1.1	32	0.95	37	1.11	1983	1548261	EEN45375.1	346	1.1e-29	hypothetical protein BRAFLDRAFT_218165, partial [Branchiostoma floridae]	XM_016557453.1	XM_016557453	503	0	PREDICTED: Sinocyclocheilus rhinocerous leucine-rich repeat-containing protein 30-like (LOC107743992), mRNA	--	--	--	--	A6NM36	624	2.3e-63	Leucine-rich repeat-containing protein 30 OS=Homo sapiens GN=LRRC30 PE=4 SV=1
Cluster-33515.109439	4	1.72	7	3.27	7	2.89	4	1.9	4	1.61	8	3.41	6	3.35	4	2.11	2	0.75	8	3.4	5	1.6	6	2.41	2	0.94	3	1.48	1	0.68	387	--	--	--	--	--	EU571220.1	EU571220	102	4.23192e-44	Ctenopharyngodon idella adenylosuccinate lyase (adsl) gene, complete cds	--	--	--	--	--	--	--	--
Cluster-33515.10945	109	1.76	121	2.27	134	1.92	227	4.17	277	4.06	264	4.61	275	5.06	267	5.05	295	4.28	319	5.04	472	5.4	345	5.26	222	4.28	267	5.27	249	4.94	2834	--	--	--	--	--	XM_005159562.3	XM_005159562	1327	0	PREDICTED: Danio rerio si:ch211-204a13.2 (si:ch211-204a13.2), mRNA	--	--	--	--	Q5RGQ8	202	2.9e-14	Transmembrane protein 200A OS=Danio rerio GN=tmem200a PE=3 SV=1
Cluster-33515.10946	245	10.54	207	10.27	250	9.56	112	5.46	99	3.87	96	4.43	130	6.43	128	6.46	153	5.89	132	5.56	142	4.34	129	5.23	110	5.61	97	5.07	144	7.74	1252	2968269	XP_001198150.2	142	3.1e-06	PREDICTED: protein MIS12 homolog [Strongylocentrotus purpuratus]	XM_016557921.1	XM_016557921	874	0	PREDICTED: Sinocyclocheilus rhinocerous protein MIS12 homolog (LOC107744341), mRNA	K11543	MIS12	kinetochore-associated protein MIS12	http://www.genome.jp/dbget-bin/www_bget?ko:K11543	Q1T769	344	4.3e-31	Protein MIS12 homolog OS=Gallus gallus GN=MIS12 PE=2 SV=1
Cluster-33515.109576	194	8.72	165	8.55	229	9.16	137	6.98	165	6.74	108	5.2	171	8.84	138	7.29	214	8.61	151	6.64	208	6.65	144	6.1	135	7.19	104	5.68	146	8.21	1211	11913542	XP_023932831.1	585	1.3e-57	phosphatidylethanolamine N-methyltransferase-like [Lingula anatina]	XM_016527426.1	XM_016527426	472	0	PREDICTED: Sinocyclocheilus rhinocerous phosphatidylethanolamine N-methyltransferase-like (LOC107719881), mRNA	--	--	--	--	Q7YRH6	651	1.1e-66	Phosphatidylethanolamine N-methyltransferase OS=Bos taurus GN=PEMT PE=2 SV=1
Cluster-33515.109696	8	1.21	3	0.51	4	0.55	18	3.07	17	2.37	19	3.02	8	1.45	17	3.07	22	2.97	12	1.79	14	1.53	19	2.71	7	1.23	7	1.27	4	0.82	567	--	--	--	--	--	LN594930.1	LN594930	93	6.41506e-39	Cyprinus carpio genome assembly common carp genome ,scaffold 000002526	--	--	--	--	--	--	--	--
Cluster-33515.109845	191	3.98	196	4.74	184	3.4	200	4.74	201	3.8	158	3.55	190	4.52	137	3.34	194	3.63	178.94	3.65	251	3.71	209	4.11	185	4.59	183	4.65	137	3.52	2265	11949469	PRD31764.1	378	2.4e-33	Pex11b [Nephila clavipes]	XM_016239327.1	XM_016239327	858	0	PREDICTED: Sinocyclocheilus grahami peroxisomal membrane protein 11A-like (LOC107556261), mRNA	K13351	PEX11A	peroxin-11A	http://www.genome.jp/dbget-bin/www_bget?ko:K13351	O75192	517	6.8e-51	Peroxisomal membrane protein 11A OS=Homo sapiens GN=PEX11A PE=1 SV=1
Cluster-33515.109931	93	3.28	72	2.94	94	2.94	337	13.49	378	12.11	393	14.89	296	11.97	261	10.8	338	10.69	114	3.93	222	5.56	176	5.86	59	2.47	33	1.42	52	2.28	1461	1820887	ADB22614.1	671	1.6e-67	oikosin-like protein [Saccoglossus kowalevskii]	XM_016495761.1	XM_016495761	677	0	PREDICTED: Sinocyclocheilus anshuiensis uncharacterized LOC107695737 (LOC107695737), mRNA	--	--	--	--	Q8IUL8	171	5.8e-11	Cartilage intermediate layer protein 2 OS=Homo sapiens GN=CILP2 PE=2 SV=2
Cluster-33515.109961	18	6.3	10	3.84	22	7.31	31	12.06	27	8.82	26	9.17	17	7.6	15	6.41	39	11.98	21	7.29	26	6.74	14	4.6	17	6.61	16	6.51	15	8.04	410	--	--	--	--	--	XM_016501031.1	XM_016501031	116	7.41365e-52	PREDICTED: Sinocyclocheilus anshuiensis cAMP-specific 3',5'-cyclic phosphodiesterase 4D-like (LOC107699688), transcript variant X2, mRNA	--	--	--	--	--	--	--	--
Cluster-33515.109962	205	5.79	123	4.02	257	6.43	179	5.74	252	6.46	193	5.86	179	5.78	145	4.8	227	5.75	150	4.14	260	5.2	145	3.86	162	5.44	77	2.65	108	3.77	1751	--	--	--	--	--	LN591157.1	LN591157	801	0	Cyprinus carpio genome assembly common carp genome ,scaffold 000028879	--	--	--	--	--	--	--	--
Cluster-33515.110019	38	0.71	39	0.85	20	0.33	42	0.9	41	0.7	55	1.11	43	0.92	22	0.48	41	0.69	111	2.04	190	2.52	122	2.16	367	8.21	379	8.68	385	8.88	2483	9902232	XP_019617349.1	325	3.7e-27	PREDICTED: uncharacterized protein LOC109464722 isoform X2 [Branchiostoma belcheri]	XM_016562548.1	XM_016562548	867	0	PREDICTED: Sinocyclocheilus rhinocerous interaction protein for cytohesin exchange factors 1 (ipcef1), transcript variant X1, mRNA	--	--	--	--	Q8WWN9	404	9.4e-38	Interactor protein for cytohesin exchange factors 1 OS=Homo sapiens GN=IPCEF1 PE=1 SV=1
Cluster-33515.110051	359	3.6	312	3.63	403	3.56	258	2.94	413	3.75	211	2.28	281	3.19	271	3.17	349	3.14	315	3.08	446	3.16	326	3.08	231	2.76	252	3.08	230	2.81	4394	1699224	XP_002591753.1	1189	4.3e-127	hypothetical protein BRAFLDRAFT_123517 [Branchiostoma floridae]	XM_016496361.1	XM_016496361	979	0	PREDICTED: Sinocyclocheilus anshuiensis elongator complex protein 3 (LOC107696156), mRNA	K07739	ELP3, KAT9	elongator complex protein 3	http://www.genome.jp/dbget-bin/www_bget?ko:K07739	Q5RIC0	1277	9.8e-139	Elongator complex protein 3 OS=Danio rerio GN=elp3 PE=2 SV=3
Cluster-33515.110053	5	0.82	3	0.55	4	0.6	2	0.37	7	1.05	4	0.68	4	0.79	2	0.39	8	1.16	5	0.81	7	0.83	4	0.62	3	0.57	3	0.59	2	0.45	547	--	--	--	--	--	CP011319.1	CP011319	71	1.04791e-26	Janthinobacterium sp. 1_2014MBL_MicDiv, complete genome	--	--	--	--	--	--	--	--
Cluster-33515.11007	48	0.92	43	0.96	54	0.92	91	1.99	73	1.27	110	2.28	119	2.61	77	1.73	123	2.12	96	1.8	179	2.44	214	3.88	127	2.91	51	1.2	23	0.54	2431	--	--	--	--	--	XM_016543204.1	XM_016543204	430	0	PREDICTED: Sinocyclocheilus rhinocerous tumor suppressor candidate 5 homolog (LOC107731978), mRNA	--	--	--	--	Q6DFT4	153	1.2e-08	Tumor suppressor candidate 5 homolog OS=Xenopus tropicalis GN=tusc5 PE=2 SV=1
Cluster-33515.11008	8	0.58	17	1.42	9	0.59	24	1.98	18	1.2	23	1.79	19	1.61	23	1.98	27	1.76	54	3.87	62	3.23	62	4.27	74	6.36	52	4.59	35	3.26	860	--	--	--	--	--	LN590692.1	LN590692	109	1.26795e-47	Cyprinus carpio genome assembly common carp genome, scaffold: LG33, chromosome: 33	--	--	--	--	--	--	--	--
Cluster-33515.11009	176	5.92	202	7.86	209	6.24	215	8.21	183	5.59	199	7.2	193	7.44	154.99	6.12	222	6.7	176	5.79	226	5.4	156	4.95	257	10.27	172	7.04	168	7.02	1517	--	--	--	--	--	LN590713.1	LN590713	205	9.78885e-101	Cyprinus carpio genome assembly common carp genome, scaffold: LG20, chromosome: 20	--	--	--	--	--	--	--	--
Cluster-33515.110135	60	1.24	33	0.79	54	0.98	77	1.8	129	2.41	94	2.08	100	2.35	91	2.19	151	2.79	133	2.68	129	1.88	84	1.63	61	1.5	56	1.41	56	1.42	2291	--	--	--	--	--	LN591069.1	LN591069	389	0	Cyprinus carpio genome assembly common carp genome ,scaffold 000001618	--	--	--	--	--	--	--	--
Cluster-33515.11018	121	2.05	89	1.75	166	2.49	164	3.16	222	3.41	201	3.68	166	3.2	154	3.06	198	3.01	95	1.57	187	2.24	158	2.53	39	0.79	37	0.77	58	1.21	2716	5475478	XP_011678760.1	972	3.8e-102	PREDICTED: synaptotagmin-17-like [Strongylocentrotus purpuratus]	XM_019070750.1	XM_019070750	1351	0	PREDICTED: Cyprinus carpio synaptotagmin-17-like (LOC109053347), mRNA	--	--	--	--	A4IJ05	1617	2.3e-178	Synaptotagmin-17 OS=Xenopus tropicalis GN=syt17 PE=2 SV=1
Cluster-33515.110193	3	0.44	9	1.49	6	0.8	13	2.13	16	2.14	14	2.14	13	2.26	5	0.87	22	2.85	15	2.15	21	2.21	20	2.75	5	0.84	6	1.05	7	1.37	578	--	--	--	--	--	JX499515.1	JX499515	68	5.17006e-25	Hypophthalmichthys molitrix microsatellite Hysd348-4 sequence	--	--	--	--	--	--	--	--
Cluster-33515.11026	122	1.8	106	1.81	180	2.35	149	2.5	141	1.88	178	2.83	140	2.35	123	2.12	170	2.25	143	2.06	296	3.09	229	3.18	127	2.23	131	2.36	182	3.29	3080	5461026	XP_011663745.1	766	3.4e-78	PREDICTED: N-acetyllactosaminide beta-1,6-N-acetylglucosaminyl-transferase, isoform C-like [Strongylocentrotus purpuratus]	XM_016552632.1	XM_016552632	1063	0	PREDICTED: Sinocyclocheilus rhinocerous beta-1,3-galactosyl-O-glycosyl-glycoprotein beta-1,6-N-acetylglucosaminyltransferase 7-like (LOC107740264), transcript variant X1, mRNA	--	--	--	--	A5GFW8	1046	4.2e-112	Beta-1,3-galactosyl-O-glycosyl-glycoprotein beta-1,6-N-acetylglucosaminyltransferase 7 OS=Sus scrofa GN=GCNT7 PE=3 SV=1
Cluster-33515.110265	37	26.51	41	28.8	61	46.04	39	32.42	39	28.03	72	44.43	24	20.66	26	24.29	44	29.45	26	17.73	36	17.48	31	22.75	32	28.05	18	14.68	21	26.84	1756	--	--	--	--	--	LN590678.1	LN590678	191	6.89004e-93	Cyprinus carpio genome assembly common carp genome, scaffold: LG28, chromosome: 28	--	--	--	--	--	--	--	--
Cluster-33515.110292	5	3.67	12	9.32	8	5.87	9	7.2	6	4.2	17	11.89	6	6.04	8	7.32	5	3.11	13	9.43	14	7.77	11	7.44	12	9.27	13	10.72	3	3.85	341	--	--	--	--	--	LN590698.1	LN590698	98	6.16131e-42	Cyprinus carpio genome assembly common carp genome, scaffold: LG17, chromosome: 17	--	--	--	--	--	--	--	--
Cluster-33515.110293	73	3.89	59	3.62	57	2.7	100	6.03	115	5.57	94	5.35	83	5.1	96	6.01	78	3.72	89	4.64	143	5.42	91	4.57	91	5.73	86	5.55	74	4.96	1069	--	--	--	--	--	LN590677.1	LN590677	433	0	Cyprinus carpio genome assembly common carp genome, scaffold: LG7, chromosome: 7	--	--	--	--	--	--	--	--
Cluster-33515.110374	31	5.5	34	6.8	36	5.85	23	4.59	34	5.55	18	3.33	25	5.36	25	5.31	29	4.57	20	3.5	53	6.82	24	4.01	58	11.83	42	8.87	27	6.59	527	--	--	--	--	--	XM_016562276.1	XM_016562276	96	1.27535e-40	PREDICTED: Sinocyclocheilus rhinocerous mitogen-activated protein kinase-binding protein 1-like (LOC107747681), transcript variant X2, mRNA	--	--	--	--	--	--	--	--
Cluster-33515.11039	263	8.99	204	8.06	277	8.4	153	5.93	222	6.89	186	6.83	157	6.14	129	5.17	210	6.43	228	7.62	256	6.21	206	6.64	158	6.41	160	6.65	186	7.89	1499	3313986	ELU08926.1	501	8.7e-48	hypothetical protein CAPTEDRAFT_225717 [Capitella teleta]	XM_019072192.1	XM_019072192	907	0	PREDICTED: Cyprinus carpio inhibitor of growth protein 1-like (LOC109054965), transcript variant X2, mRNA	K19197	ING1	inhibitor of growth protein 1	http://www.genome.jp/dbget-bin/www_bget?ko:K19197	Q9QXV3	811	3.6e-85	Inhibitor of growth protein 1 OS=Mus musculus GN=Ing1 PE=2 SV=1
Cluster-33515.110423	109	2.41	104	2.66	126	2.47	80	2.01	94	1.89	91	2.17	86	2.17	77	1.99	93	1.84	88	1.9	95	1.49	134	2.79	25	0.66	16	0.43	43	1.17	2153	1718644	XP_002611445.1	1432	1.4e-155	hypothetical protein BRAFLDRAFT_63923 [Branchiostoma floridae]	XM_016489001.1	XM_016489001	1490	0	PREDICTED: Sinocyclocheilus anshuiensis cyclic nucleotide gated channel alpha 4 (cnga4), mRNA	K04951	CNGA4	cyclic nucleotide gated channel alpha 4	http://www.genome.jp/dbget-bin/www_bget?ko:K04951	Q8IV77	1695	1.6e-187	Cyclic nucleotide-gated cation channel alpha-4 OS=Homo sapiens GN=CNGA4 PE=1 SV=3
Cluster-33515.11045	496.01	7.99	459.99	8.6	651.48	9.28	382	6.99	522.24	7.63	420.01	7.3	295	5.41	299	5.63	359	5.19	352	5.54	461.22	5.26	334.46	5.08	145	2.79	107	2.1	141	2.79	2844	4169491	XP_006811161.1	1245	8.9e-134	PREDICTED: Bardet-Biedl syndrome 2 protein homolog [Saccoglossus kowalevskii]	XM_016483201.1	XM_016483201	812	0	PREDICTED: Sinocyclocheilus anshuiensis Bardet-Biedl syndrome 2 protein homolog (LOC107686271), transcript variant X2, mRNA	K16747	BBS2	Bardet-Biedl syndrome 2 protein	http://www.genome.jp/dbget-bin/www_bget?ko:K16747	Q98SP7	1775	1.1e-196	Bardet-Biedl syndrome 2 protein homolog OS=Danio rerio GN=bbs2 PE=2 SV=1
Cluster-33515.110552	23	1.64	29	2.37	19	1.21	18	1.45	13	0.84	11	0.83	11	0.91	15	1.26	23	1.46	11	0.77	22	1.12	17	1.14	14	1.17	8	0.69	10	0.91	875	--	--	--	--	--	LN592212.1	LN592212	71	1.71792e-26	Cyprinus carpio genome assembly common carp genome ,scaffold 000000550	--	--	--	--	--	--	--	--
Cluster-33515.110557	12	0.41	13	0.51	33	0.99	48	1.84	38	1.17	52	1.89	44	1.7	32	1.27	38	1.15	32	1.06	72	1.73	48	1.53	10	0.4	10	0.41	8	0.34	1513	9916907	XP_019633691.1	403	2e-36	PREDICTED: uncharacterized protein LOC109477091 isoform X2 [Branchiostoma belcheri]	XM_016517688.1	XM_016517688	495	0	PREDICTED: Sinocyclocheilus rhinocerous synaptotagmin-14-like (LOC107712432), transcript variant X3, mRNA	K19328	SYT14_16	synaptotagmin-14/16	http://www.genome.jp/dbget-bin/www_bget?ko:K19328	Q8NB59	630	3.6e-64	Synaptotagmin-14 OS=Homo sapiens GN=SYT14 PE=1 SV=2
Cluster-33515.11058	465	10.4	378	9.79	563	11.14	294	7.47	383	7.77	324	7.8	411.01	10.48	413	10.81	530	10.63	406.88	8.89	637.62	10.1	430	9.07	233	6.2	186.23	5.07	261	7.19	2133	9904457	XP_019619838.1	1182	1.3e-126	PREDICTED: serine..threonine-protein kinase 25-like [Branchiostoma belcheri]	XM_016544825.1	XM_016544825	901	0	PREDICTED: Sinocyclocheilus rhinocerous serine/threonine-protein kinase 25-like (LOC107733254), transcript variant X8, mRNA	K08838	STK24_25_MST4	serine/threonine-protein kinase 24/25/MST4	http://www.genome.jp/dbget-bin/www_bget?ko:K08838	Q3SWY6	1262	2.6e-137	Serine/threonine-protein kinase 25 OS=Bos taurus GN=STK25 PE=2 SV=1
Cluster-33515.11059	35	0.44	39	0.57	52	0.58	121	1.73	136	1.55	112	1.52	151	2.16	159	2.34	231	2.61	419	5.15	564	5.02	406	4.82	577	8.66	561	8.61	624	9.6	3559	11152754	PCG71816.1	913	3.5e-95	hypothetical protein B5V51_1474, partial [Heliothis virescens]	XM_016556235.1	XM_016556235	938	0	PREDICTED: Sinocyclocheilus rhinocerous phosphatidylinositol 4-phosphate 5-kinase type-1 beta-like (LOC107743110), mRNA	K00889	PIP5K	1-phosphatidylinositol-4-phosphate 5-kinase	http://www.genome.jp/dbget-bin/www_bget?ko:K00889	Q5CZZ9	1223	1.5e-132	Phosphatidylinositol 4-phosphate 5-kinase type-1 beta OS=Rattus norvegicus GN=Pip5k1b PE=2 SV=1
Cluster-33515.110622	46	2.06	27	1.4	28	1.12	30	1.53	32	1.3	33	1.59	19	0.98	17	0.9	32	1.29	18	0.79	25	0.8	17	0.72	16	0.85	9	0.49	17	0.95	1213	--	--	--	--	--	--	--	--	--	--	--	--	--	--	--	--	--	--
Cluster-33515.11064	271	4.37	217	4.06	302.97	4.32	575	10.54	749.99	10.97	597	10.39	403	7.4	433	8.17	605	8.76	360	5.68	765.93	8.75	500	7.61	221	4.25	223	4.39	203	4.02	2840	1696339	XP_002588868.1	168	6.8e-09	hypothetical protein BRAFLDRAFT_128780 [Branchiostoma floridae]	XM_016487011.1	XM_016487011	1553	0	PREDICTED: Sinocyclocheilus anshuiensis leucine-rich repeat-containing protein 75B-like (LOC107689101), mRNA	--	--	--	--	Q8NAA5	698	8.8e-72	Leucine-rich repeat-containing protein 75A OS=Homo sapiens GN=LRRC75A PE=2 SV=2
Cluster-33515.11065	177	6.96	150	6.81	212	7.4	209	9.32	274	9.79	245	10.33	233	10.51	229	10.56	285	10.03	238	9.15	329	9.18	272	10.08	91	4.24	67	3.2	80	3.92	1342	6384751	XP_013389499.1	425	5.1e-39	LHFPL tetraspan subfamily member 6 protein [Lingula anatina]	XM_016552806.1	XM_016552806	777	0	PREDICTED: Sinocyclocheilus rhinocerous lipoma HMGIC fusion partner homolog (LOC107740377), mRNA	--	--	--	--	Q5PRC1	825	7.8e-87	Lipoma HMGIC fusion partner homolog OS=Danio rerio GN=lhfp PE=2 SV=1
Cluster-33515.110659	44	3.93	24	2.45	38	3.05	9	0.91	28	2.28	15	1.42	20	2.09	13	1.37	34	2.71	33	2.89	35	2.24	24	2.02	33	3.46	16	1.72	13	1.5	757	--	--	--	--	--	LN590718.1	LN590718	101	3.10768e-43	Cyprinus carpio genome assembly common carp genome, scaffold: LG9, chromosome: 9	--	--	--	--	--	--	--	--
Cluster-33515.11066	11	1.08	24	2.7	11	0.98	22	2.45	14	1.26	17	1.77	12	1.39	9	1.05	20	1.76	16	1.55	22	1.55	17	1.58	6	0.69	7	0.83	8	1.02	714	--	--	--	--	--	--	--	--	--	--	--	--	--	--	--	--	--	--
Cluster-33515.110673	96	2.01	86	2.09	122	2.26	68	1.62	72	1.37	89	2.01	82	1.96	80	1.96	134	2.52	90	1.84	100	1.48	66	1.3	83	2.07	66	1.69	55	1.42	2257	4169633	XP_006811293.1	456	2.2e-42	PREDICTED: transmembrane protein 206-like [Saccoglossus kowalevskii]	XM_016243903.1	XM_016243903	890	0	PREDICTED: Sinocyclocheilus grahami transmembrane protein 206 (tmem206), mRNA	--	--	--	--	Q7SY31	1325	1.4e-144	Transmembrane protein 206 OS=Danio rerio GN=tmem206 PE=2 SV=1
Cluster-33515.110689	20.48	6.35	22.81	7.8	38.9	11.34	54.14	18.68	58.15	16.75	61.05	19.19	51.69	20.2	47.55	17.9	71.39	19.47	35.03	10.74	45.56	10.4	59.96	17.45	11.71	4.06	4.9	1.77	11.92	5.53	426	12059853	PSN57454.1	279	1.4e-22	hypothetical protein C0J52_08014, partial [Blattella germanica]	--	--	--	--	--	--	--	--	--	--	--	--	--
Cluster-33515.11070	306	6.93	252	6.61	342	6.85	191	4.91	192	3.94	207	5.04	184	4.75	215	5.7	263	5.34	202	4.47	270	4.33	189	4.03	193	5.2	170	4.69	187	5.21	2111	10756313	XP_022096501.1	272	4.4e-21	DNA repair protein XRCC4-like [Acanthaster planci]	XM_016447229.1	XM_016447229	822	0	PREDICTED: Sinocyclocheilus anshuiensis DNA repair protein XRCC4-like (LOC107658614), transcript variant X2, mRNA	K10886	XRCC4	DNA-repair protein XRCC4	http://www.genome.jp/dbget-bin/www_bget?ko:K10886	Q924T3	487	1.9e-47	DNA repair protein XRCC4 OS=Mus musculus GN=Xrcc4 PE=2 SV=1
Cluster-33515.110741	3	0.41	3	0.47	5	0.62	20	3.1	29	3.66	39	5.63	23	3.76	13	2.13	29	3.55	21	2.84	26	2.58	24	3.11	2	0.32	2	0.33	7	1.29	595	--	--	--	--	--	LN596339.1	LN596339	86	5.25672e-35	Cyprinus carpio genome assembly common carp genome ,scaffold 000000718	--	--	--	--	--	--	--	--
Cluster-33515.110748	331	8.02	225	6.31	344	7.38	211	5.8	270	5.93	221	5.76	150	4.15	129	3.66	147	3.19	124	2.94	184	3.16	142	3.24	36	1.04	21	0.62	31	0.93	1992	--	--	--	--	--	LN590698.1	LN590698	528	0	Cyprinus carpio genome assembly common carp genome, scaffold: LG17, chromosome: 17	--	--	--	--	A3KNX6	673	4.9e-69	UPF0524 protein C3orf70 homolog B OS=Danio rerio GN=si:dkeyp-30d5.1 PE=2 SV=2
Cluster-33515.11076	713	20.9	720	24.41	760	19.74	357	11.88	492	13.09	337	10.62	377	12.63	407	13.98	434	11.4	306	8.77	377	7.83	312	8.62	308	10.73	277	9.88	262	9.5	1698	6408548	XP_013421377.1	703	3.7e-71	mitotic checkpoint serine..threonine-protein kinase BUB1-like isoform X2 [Lingula anatina]	XM_016536225.1	XM_016536225	857	0	PREDICTED: Sinocyclocheilus rhinocerous mitotic checkpoint serine/threonine-protein kinase BUB1 beta-like (LOC107726582), mRNA	K06637	BUB1B, BUBR1, MAD3L	mitotic checkpoint serine/threonine-protein kinase BUB1 beta	http://www.genome.jp/dbget-bin/www_bget?ko:K06637	Q9Z1S0	930	6.6e-99	Mitotic checkpoint serine/threonine-protein kinase BUB1 beta OS=Mus musculus GN=Bub1b PE=1 SV=2
Cluster-33515.11080	102	3.28	86	3.19	100	2.85	153	5.58	142	4.14	251	8.67	372	13.68	211	7.95	323	9.3	400	12.57	582	13.26	385	11.67	497	18.97	682	26.67	881	35.11	1575	9907816	XP_019623569.1	636	2e-63	PREDICTED: myeloid differentiation primary response protein MyD88-like [Branchiostoma belcheri]	KP192128.1	KP192128	1244	0	Megalobrama amblycephala myeloid differentiation primary response protein 88 mRNA, complete cds	K04729	MYD88	myeloid differentiation primary response protein MyD88	http://www.genome.jp/dbget-bin/www_bget?ko:K04729	Q5XJ85	1384	1.4e-151	Myeloid differentiation primary response protein MyD88 OS=Danio rerio GN=myd88 PE=2 SV=2
Cluster-33515.11081	51	1.46	58	1.92	80	2.02	89	2.89	120	3.11	181	5.56	217	7.08	132.71	4.44	203	5.2	299	8.35	444	8.99	230	6.19	479	16.26	462.03	16.06	625	22.08	1735	--	--	--	--	--	KP192128.1	KP192128	301	4.83311e-154	Megalobrama amblycephala myeloid differentiation primary response protein 88 mRNA, complete cds	--	--	--	--	--	--	--	--
Cluster-33515.110825	40	1.62	24	1.12	54	1.94	110	5.04	103	3.78	92	3.99	67	3.11	43	2.04	82	2.97	98	3.87	402	11.53	297.94	11.35	288	13.79	512	25.14	218	10.98	1314	--	--	--	--	--	XM_016560790.1	XM_016560790	362	0	PREDICTED: Sinocyclocheilus rhinocerous probable pancreatic secretory proteinase inhibitor (LOC107746542), transcript variant X1, mRNA	--	--	--	--	P11706	230	7.5e-18	Probable pancreatic secretory proteinase inhibitor OS=Anguilla anguilla PE=1 SV=1
Cluster-33515.11085	32	0.7	18	0.45	37	0.71	79	1.95	58	1.14	76.66	1.79	96	2.38	86	2.19	96	1.87	169	3.59	323	4.97	176	3.61	328	8.49	367	9.72	368	9.84	2186	--	--	--	--	--	LN592520.1	LN592520	435	0	Cyprinus carpio genome assembly common carp genome ,scaffold 000003732	--	--	--	--	--	--	--	--
Cluster-33515.110850	15	0.43	14	0.46	24	0.61	22	0.71	38	0.99	24	0.74	23	0.75	35	1.17	42	1.08	34	0.95	36	0.73	24	0.65	34	1.16	17	0.59	35	1.24	1732	--	--	--	--	--	LN593720.1	LN593720	123	4.29649e-55	Cyprinus carpio genome assembly common carp genome ,scaffold 000000879	--	--	--	--	--	--	--	--
Cluster-33515.11086	37	0.52	32	0.52	32	0.4	77	1.23	86	1.1	67	1.02	56	0.9	67	1.1	123	1.55	242	3.33	363	3.61	295	3.92	602.04	10.11	661	11.36	692	11.93	3212	9925816	XP_019643597.1	1092	5.5e-116	PREDICTED: DENN domain-containing protein 1B-like isoform X3 [Branchiostoma belcheri]	XM_019076263.1	XM_019076263	1797	0	PREDICTED: Cyprinus carpio DENN domain-containing protein 1B-like (LOC109059062), mRNA	K20160	DENND1	DENN domain-containing protein 1	http://www.genome.jp/dbget-bin/www_bget?ko:K20160	Q8IV53	1361	1.3e-148	DENN domain-containing protein 1C OS=Homo sapiens GN=DENND1C PE=1 SV=1
Cluster-33515.110884	21.84	2.2	37	4.25	17	1.54	10	1.14	8	0.74	14	1.49	7	0.83	8.97	1.07	8.7	0.78	9	0.89	6	0.43	8.08	0.77	5	0.59	4	0.49	6.01	0.79	705	7930300	XP_015762921.1	352	7.8e-31	PREDICTED: gastrula zinc finger protein XlCGF26.1-like [Acropora digitifera]	XM_016492121.1	XM_016492121	135	3.62681e-62	PREDICTED: Sinocyclocheilus anshuiensis gastrula zinc finger protein XlCGF57.1-like (LOC107692917), mRNA	K09228	KRAB	KRAB domain-containing zinc finger protein	http://www.genome.jp/dbget-bin/www_bget?ko:K09228	Q8N184	332	6e-30	Zinc finger protein 567 OS=Homo sapiens GN=ZNF567 PE=1 SV=3
Cluster-33515.11092	27	1.19	20	1.02	28	1.1	82	4.09	58	2.32	69	3.26	46	2.33	33	1.71	59	2.33	53	2.28	62	1.94	49	2.03	6	0.31	6	0.32	13	0.72	1230	--	--	--	--	--	LN593618.1	LN593618	313	7.25074e-161	Cyprinus carpio genome assembly common carp genome ,scaffold 000001974	--	--	--	--	--	--	--	--
Cluster-33515.110922	14	1.12	33	3.02	8	0.57	9	0.81	18	1.31	9	0.76	5	0.47	19	1.79	13	0.93	21	1.64	10	0.57	18	1.36	12	1.13	7	0.68	3	0.31	812	9308651	XP_018006320.1	396	7.1e-36	PREDICTED: uncharacterized protein LOC108664254 [Hyalella azteca]	CP011319.1	CP011319	556	0	Janthinobacterium sp. 1_2014MBL_MicDiv, complete genome	--	--	--	--	P83678	126	5.3e-06	Phasin (Fragment) OS=Delftia acidovorans GN=phaP PE=1 SV=1
Cluster-33515.11096	26	3.91	28	4.77	28	3.84	13	2.2	18	2.49	9	1.42	11	1.98	8	1.44	7	0.94	11	1.63	7	0.76	13	1.84	8	1.39	10	1.8	7	1.42	569	--	--	--	--	--	LN590815.1	LN590815	150	1.32648e-70	Cyprinus carpio genome assembly common carp genome ,scaffold 000000367	--	--	--	--	--	--	--	--
Cluster-33515.110965	192	6.38	145	5.57	204	6.01	133	5.02	213	6.43	163	5.82	137	5.21	165	6.43	201	5.98	141	4.58	222	5.23	138	4.32	94	3.71	123	4.97	142	5.86	1533	1894215	XP_002733813.1	299	2.4e-24	PREDICTED: 39S ribosomal protein L19, mitochondrial-like [Saccoglossus kowalevskii]	XM_016480097.1	XM_016480097	340	8.89834e-176	PREDICTED: Sinocyclocheilus anshuiensis 39S ribosomal protein L19, mitochondrial-like (LOC107683989), transcript variant X1, mRNA	K02884	RP-L19, MRPL19, rplS	large subunit ribosomal protein L19	http://www.genome.jp/dbget-bin/www_bget?ko:K02884	Q5R8M4	411	9e-39	39S ribosomal protein L19, mitochondrial OS=Pongo abelii GN=MRPL19 PE=2 SV=1
Cluster-33515.111027	45	1.24	41	1.3	48	1.17	89	2.77	67	1.67	74	2.18	133	4.17	95	3.05	128	3.15	226	6.06	106	2.06	102	2.64	233	7.6	134	4.48	111	3.77	1793	7940147	XP_015773868.1	221	3.1e-15	PREDICTED: tumor necrosis factor receptor superfamily member 16-like isoform X1 [Acropora digitifera]	XM_016514516.1	XM_016514516	924	0	PREDICTED: Sinocyclocheilus rhinocerous tumor necrosis factor receptor superfamily member 10A-like (LOC107709863), transcript variant X1, mRNA	K04722	TNFRSF10A_B, TRAILR1_2, DR4_5, CD261_2	tumor necrosis factor receptor superfamily member 10A/B	http://www.genome.jp/dbget-bin/www_bget?ko:K04722	P83626	277	3.6e-23	Tumor necrosis factor receptor superfamily member 26 OS=Mus musculus GN=Tnfrsf26 PE=2 SV=1
Cluster-33515.111031	18	0.5	20	0.65	27	0.67	14	0.44	23	0.58	18	0.54	18	0.58	12	0.39	22	0.55	22	0.6	29	0.57	12	0.32	15	0.5	19	0.65	15	0.52	1765	--	--	--	--	--	LN598447.1	LN598447	370	0	Cyprinus carpio genome assembly common carp genome ,scaffold 000028943	--	--	--	--	--	--	--	--
Cluster-33515.111081	9	0.74	8	0.75	6	0.44	15	1.39	34	2.55	19	1.66	16	1.53	15	1.46	21	1.54	24	1.94	17	1	11	0.85	18	1.74	18	1.79	12	1.27	797	--	--	--	--	--	--	--	--	--	--	--	--	--	--	--	--	--	--
Cluster-33515.11127	704	9.32	642	9.86	707	8.26	558	8.39	593	7.11	584	8.34	514	7.73	678	10.49	774	9.19	743	9.6	1356.64	12.7	929	11.59	488	7.7	597	9.64	564	9.13	3398	6409928	XP_013379468.1	774	4.4e-79	follistatin-A isoform X1 [Lingula anatina]	XM_016483418.1	XM_016483418	1038	0	PREDICTED: Sinocyclocheilus anshuiensis follistatin-A-like (LOC107686430), transcript variant X3, mRNA	--	--	--	--	Q9YHV4	1535	9.2e-169	Follistatin-A OS=Danio rerio GN=fsta PE=2 SV=2
Cluster-33515.111278	60	1.04	38	0.77	57	0.88	65	1.28	61	0.96	49	0.92	77	1.52	51	1.04	116	1.81	120	2.04	114	1.4	110	1.8	102	2.11	86	1.82	153	3.26	2660	10757521	XP_022097844.1	305	8.3e-25	uncharacterized protein LOC110983151 [Acanthaster planci]	XM_016530106.1	XM_016530106	1480	0	PREDICTED: Sinocyclocheilus rhinocerous leucine-rich repeat-containing protein 31-like (LOC107721900), transcript variant X2, mRNA	--	--	--	--	Q6UY01	881	4.9e-93	Leucine-rich repeat-containing protein 31 OS=Homo sapiens GN=LRRC31 PE=2 SV=1
Cluster-33515.111315	101	1.45	66	1.1	101	1.28	220	3.6	179	2.34	145	2.25	151	2.47	115	1.94	281	3.63	106	1.49	79	0.8	104	1.41	85	1.46	50	0.88	100	1.76	3148	9924282	XP_019641883.1	1048	6.8e-111	PREDICTED: probable flavin-containing monoamine oxidase A [Branchiostoma belcheri]	XM_016541269.1	XM_016541269	1281	0	PREDICTED: Sinocyclocheilus rhinocerous probable flavin-containing monoamine oxidase A (LOC107730423), mRNA	K00274	MAO, aofH	monoamine oxidase	http://www.genome.jp/dbget-bin/www_bget?ko:K00274	P58027	746	2.6e-77	Amine oxidase [flavin-containing] A OS=Canis familiaris GN=MAOA PE=2 SV=1
Cluster-33515.11139	99.2	2.6	105.15	3.18	111.91	2.59	76	2.26	105	2.49	82.01	2.31	88.73	2.65	95	2.91	116.37	2.73	91	2.33	110	2.04	87	2.15	66	2.05	66	2.1	52.02	1.68	1866	9896395	XP_019616376.1	158	6.4e-08	PREDICTED: transmembrane protein 120A-like [Branchiostoma belcheri]	LN595386.1	LN595386	323	3.06714e-166	Cyprinus carpio genome assembly common carp genome ,scaffold 000000964	--	--	--	--	A3KNK1	185	1.8e-12	Transmembrane protein 120A OS=Danio rerio GN=tmem120a PE=2 SV=1
Cluster-33515.11140	175	1.51	171.97	1.72	207.16	1.58	118.99	1.17	101.09	0.79	133.54	1.24	130	1.27	75	0.76	105.88	0.82	100.06	0.84	117	0.71	101.98	0.83	68	0.7	61.01	0.64	43	0.45	5057	3591428	XP_005096167.1	526	3.7e-50	PREDICTED: serine..threonine..tyrosine-interacting-like protein 1 [Aplysia californica]	XM_016539112.1	XM_016539112	532	0	PREDICTED: Sinocyclocheilus rhinocerous serine/threonine/tyrosine-interacting-like protein 1 (LOC107728837), transcript variant X2, mRNA	K18047	STYXL1, DUSP24, MKSTYX	serine/threonine/tyrosine-interacting-like protein 1	http://www.genome.jp/dbget-bin/www_bget?ko:K18047	Q9Y6J8	485	7.8e-47	Serine/threonine/tyrosine-interacting-like protein 1 OS=Homo sapiens GN=STYXL1 PE=2 SV=1
Cluster-33515.11142	247	3.64	238	4.07	298	3.88	153	2.56	125	1.67	171	2.72	162	2.71	167	2.88	193	2.55	184	2.65	302	3.15	240	3.33	163	2.86	186	3.34	148	2.67	3084	6398986	XP_013409033.1	1246	7.4e-134	transmembrane protein 260-like [Lingula anatina]	XR_001638845.1	XR_001638845	1866	0	PREDICTED: Sinocyclocheilus rhinocerous transmembrane protein 260-like (LOC107732148), transcript variant X3, misc_RNA	--	--	--	--	Q9NX78	1705	1.6e-188	Transmembrane protein 260 OS=Homo sapiens GN=TMEM260 PE=2 SV=3
Cluster-33515.111420	144.41	1.69	147.99	2.01	118	1.22	186.44	2.49	216.98	2.31	180	2.28	168.97	2.25	159.04	2.18	215	2.26	168.09	1.93	176	1.46	180.01	1.99	87	1.22	78.14	1.12	68.08	0.98	3796	7917591	XP_015763779.1	326	4.3e-27	PREDICTED: mesoderm-specific transcript protein-like isoform X1 [Acropora digitifera]	XM_016489100.1	XM_016489100	348	7.974e-180	PREDICTED: Sinocyclocheilus anshuiensis mesoderm-specific transcript homolog protein-like (LOC107690703), mRNA	--	--	--	--	Q2HJM9	547	3.8e-54	Mesoderm-specific transcript homolog protein OS=Bos taurus GN=MEST PE=2 SV=2
Cluster-33515.11162	120	2.27	126	2.77	147	2.46	278	5.98	326	5.6	285	5.82	294	6.34	251	5.56	300	5.1	499	9.24	872	11.7	558	9.97	614	13.86	698	16.13	691	16.09	2463	5214605	XP_011169113.1	638	1.9e-63	PREDICTED: POU domain protein 2-like [Solenopsis invicta]	XM_016490555.1	XM_016490555	1260	0	PREDICTED: Sinocyclocheilus anshuiensis POU domain, class 2, transcription factor 3-like (LOC107691752), mRNA	--	--	--	--	Q9UKI9	1003	3.3e-107	POU domain, class 2, transcription factor 3 OS=Homo sapiens GN=POU2F3 PE=2 SV=3
Cluster-33515.111635	113	1.72	107	1.89	124	1.67	188	3.25	252	3.47	238	3.91	122	2.11	142	2.53	236	3.22	99	1.47	226	2.43	113	1.62	78	1.41	105	1.95	75	1.4	2995	11008529	XP_022235106.1	367	6e-32	probable G-protein coupled receptor No18 [Limulus polyphemus]	XM_016536558.1	XM_016536558	1155	0	PREDICTED: Sinocyclocheilus rhinocerous D(4) dopamine receptor-like (LOC107726856), transcript variant X1, mRNA	K04147	DRD4	dopamine receptor D4	http://www.genome.jp/dbget-bin/www_bget?ko:K04147	Q6TLJ0	449	6.9e-43	D(4) dopamine receptor OS=Mustela putorius furo GN=DRD4 PE=2 SV=1
Cluster-33515.11171	85	1.35	62	1.14	84	1.18	105	1.89	128	1.84	88	1.5	119	2.14	130	2.41	245	3.48	77	1.19	121	1.36	66	0.99	20	0.38	26	0.5	37	0.72	2888	19637	AAB65515.1	600	5.6e-59	monocarboxylate transporter 1 [Trypanosoma cruzi]	XM_016465738.1	XM_016465738	1234	0	PREDICTED: Sinocyclocheilus anshuiensis monocarboxylate transporter 6-like (LOC107672512), mRNA	K08182	SLC16A5	MFS transporter, MCP family, solute carrier family 16 (monocarboxylic acid transporters), member 5	http://www.genome.jp/dbget-bin/www_bget?ko:K08182	O15375	917	3.6e-97	Monocarboxylate transporter 6 OS=Homo sapiens GN=SLC16A5 PE=2 SV=1
Cluster-33515.111812	49.4	3.85	35.6	3.18	55.49	3.88	50.15	4.43	66.97	4.76	44.14	3.66	63.47	5.77	84.93	7.82	69.26	4.83	48.4	3.7	78.62	4.38	81.39	5.99	32.37	2.97	21.21	2	16.55	1.65	824	10954340	PAA69685.1	682	4.9e-69	hypothetical protein BOX15_Mlig004788g1 [Macrostomum lignano]	--	--	--	--	--	--	--	--	--	Q69566	235	1.2e-18	Uncharacterized protein U88 OS=Human herpesvirus 6A (strain Uganda-1102) GN=U88 PE=4 SV=1
Cluster-33515.11184	23	0.91	49	2.25	50	1.76	37	1.67	42	1.52	36	1.53	43	1.96	25	1.17	38	1.35	30	1.17	56	1.58	50	1.87	13	0.61	7	0.34	19	0.94	1331	1710118	XP_002602705.1	524	1.7e-50	hypothetical protein BRAFLDRAFT_210165 [Branchiostoma floridae]	XM_016526676.1	XM_016526676	432	0	PREDICTED: Sinocyclocheilus rhinocerous tctex1 domain-containing protein 1 (LOC107719283), mRNA	--	--	--	--	Q66IC8	725	3e-75	Tctex1 domain-containing protein 1 OS=Danio rerio GN=tctex1d1 PE=2 SV=1
Cluster-33515.111861	8	0.37	11.02	0.59	17	0.71	47	2.49	38	1.61	39.42	1.97	43.29	2.32	38.8	2.13	41.08	1.72	74.95	3.42	162.86	5.4	88.05	3.87	167.06	9.22	168.5	9.54	94.98	5.55	1178	--	--	--	--	--	LN590686.1	LN590686	152	2.19012e-71	Cyprinus carpio genome assembly common carp genome, scaffold: LG35, chromosome: 35	--	--	--	--	--	--	--	--
Cluster-33515.111953	59	1.65	39	1.26	67.99	1.68	163.62	5.18	159	4.03	221	6.63	151	4.81	163.03	5.33	254.93	6.37	140	3.82	318.01	6.29	213.96	5.63	102	3.38	150	5.1	111	3.83	1769	6103777	XP_013069862.1	365	6.1e-32	PREDICTED: SPRY domain-containing SOCS box protein 3-like [Biomphalaria glabrata]	XM_016237205.1	XM_016237205	400	0	PREDICTED: Sinocyclocheilus grahami SPRY domain-containing SOCS box protein 3-like (LOC107554633), mRNA	K10345	SPSB3, SSB3	SPRY domain-containing SOCS box protein 3	http://www.genome.jp/dbget-bin/www_bget?ko:K10345	Q6PJ21	178	1.1e-11	SPRY domain-containing SOCS box protein 3 OS=Homo sapiens GN=SPSB3 PE=1 SV=2
Cluster-33515.11197	207	3.44	152	2.93	253	3.72	277	5.23	364	5.49	277	4.97	237	4.48	231	4.49	343	5.11	158	2.57	340	4	258	4.04	53	1.05	17	0.34	59	1.2	2766	--	--	--	--	--	LN590700.1	LN590700	471	0	Cyprinus carpio genome assembly common carp genome, scaffold: LG10, chromosome: 10	--	--	--	--	--	--	--	--
Cluster-33515.111984	66	0.94	65	1.07	120	1.5	120	1.93	129	1.66	88	1.35	133	2.14	153	2.54	197	2.51	233	3.23	309	3.1	264	3.53	300	5.07	324	5.6	294	5.1	3192	--	--	--	--	--	XM_016447004.1	XM_016447004	1333	0	PREDICTED: Sinocyclocheilus anshuiensis inositol 1,4,5-trisphosphate receptor-interacting protein-like 2 (LOC107658454), mRNA	--	--	--	--	Q3UV16	693	3.7e-71	Inositol 1,4,5-trisphosphate receptor-interacting protein-like 2 OS=Mus musculus GN=Itpripl2 PE=2 SV=1
Cluster-33515.112018	15	0.91	13.01	0.91	17.13	0.93	19	1.3	32.45	1.79	18.03	1.17	10.85	0.76	10	0.71	16.56	0.9	8	0.47	11	0.47	22	1.26	15	1.07	10	0.73	19	1.46	976	--	--	--	--	--	--	--	--	--	--	--	--	--	--	--	--	--	--
Cluster-33515.112119	130	6.26	86	4.77	140	6	99	5.41	78	3.42	70	3.61	87	4.83	100	5.66	135	5.82	93	4.39	103	3.53	72	3.27	43	2.45	35	2.05	35	2.11	1150	3294447	ELT89386.1	396	1e-35	hypothetical protein CAPTEDRAFT_93388 [Capitella teleta]	XM_016562624.1	XM_016562624	268	7.00892e-136	PREDICTED: Sinocyclocheilus rhinocerous dual specificity protein phosphatase 19-like (LOC107747979), mRNA	K14165	K14165	atypical dual specificity phosphatase	http://www.genome.jp/dbget-bin/www_bget?ko:K14165	Q8WTR2	493	2.1e-48	Dual specificity protein phosphatase 19 OS=Homo sapiens GN=DUSP19 PE=1 SV=1
Cluster-33515.11217	28	0.34	27	0.38	29	0.31	54	0.75	66	0.73	59	0.78	103	1.43	121	1.73	145	1.59	239	2.86	380	3.29	374	4.32	496	7.25	577	8.63	455	6.81	3648	9904409	XP_019619785.1	668	9.2e-67	PREDICTED: vascular endothelial growth factor receptor 1-like [Branchiostoma belcheri]	XM_016503669.1	XM_016503669	1698	0	PREDICTED: Sinocyclocheilus anshuiensis receptor-type tyrosine-protein kinase FLT3-like (LOC107701629), mRNA	K05092	FLT3, FLK2, CD135	fms-related tyrosine kinase 3	http://www.genome.jp/dbget-bin/www_bget?ko:K05092	Q00342	1223	1.5e-132	Receptor-type tyrosine-protein kinase FLT3 OS=Mus musculus GN=Flt3 PE=1 SV=2
Cluster-33515.11226	34	0.39	31	0.41	66	0.67	179	2.34	191	1.99	183	2.28	151	1.98	134	1.8	223	2.3	158	1.78	284	2.31	195	2.12	140	1.92	179	2.52	124	1.75	3859	9921383	XP_019638675.1	542	4e-52	PREDICTED: secretin receptor-like [Branchiostoma belcheri]	XM_016540312.1	XM_016540312	1399	0	PREDICTED: Sinocyclocheilus rhinocerous vasoactive intestinal polypeptide receptor 2-like (LOC107729663), mRNA	K04590	VIPR2	vasoactive intestinal peptide receptor 2	http://www.genome.jp/dbget-bin/www_bget?ko:K04590	P41587	852	1.7e-89	Vasoactive intestinal polypeptide receptor 2 OS=Homo sapiens GN=VIPR2 PE=1 SV=2
Cluster-33515.11234	60	1.06	49	1.01	97	1.52	365	7.35	430	6.91	358.06	6.84	279	5.63	279	5.78	350	5.56	292	5.05	377	4.73	284.91	4.76	155	3.27	144	3.11	130.01	2.83	2614	2261583	CBY23022.1	398	1.3e-35	unnamed protein product [Oikopleura dioica]	XM_019065222.1	XM_019065222	415	0	PREDICTED: Cyprinus carpio myosin light chain 4 (LOC109047525), mRNA	K12750	MYL4	myosin light chain 4	http://www.genome.jp/dbget-bin/www_bget?ko:K12750	P12829	593	1.2e-59	Myosin light chain 4 OS=Homo sapiens GN=MYL4 PE=1 SV=3
Cluster-33515.112357	56	1.29	44	1.17	79	1.61	80	2.09	91	1.9	104	2.58	91	2.39	80	2.16	109	2.25	84	1.89	86	1.4	89	1.93	51	1.4	52	1.46	29	0.82	2080	--	--	--	--	--	LN594975.1	LN594975	107	4.05631e-46	Cyprinus carpio genome assembly common carp genome ,scaffold 000002041	--	--	--	--	--	--	--	--
Cluster-33515.11238	105	1.45	65	1.04	86	1.05	147	2.3	170	2.12	167	2.48	173	2.71	188	3.03	229	2.83	299	4.02	312	3.04	236	3.07	131	2.15	144	2.42	142	2.4	3275	5338202	XP_011444919.1	552	2.3e-53	PREDICTED: transcription factor Sox-8-like isoform X1 [Crassostrea gigas]	XM_016286114.1	XM_016286114	408	0	PREDICTED: Sinocyclocheilus grahami transcription factor SOX-8-like (LOC107595636), mRNA	K09270	SOX7S	transcription factor SOX7/8/10/18 (SOX group E/F)	http://www.genome.jp/dbget-bin/www_bget?ko:K09270	Q6IZ48	689	1.1e-70	Transcription factor Sox-8 OS=Tetraodon nigroviridis GN=sox8 PE=2 SV=2
Cluster-33515.11239	6	2	12	4.41	3	0.95	12	4.46	15	4.67	11	3.71	24	10.18	11	4.47	18	5.28	18	5.95	20	4.94	15	4.7	9	3.35	8	3.11	7	3.55	416	--	--	--	--	--	LN590700.1	LN590700	39	4.79702e-09	Cyprinus carpio genome assembly common carp genome, scaffold: LG10, chromosome: 10	--	--	--	--	--	--	--	--
Cluster-33515.112472	102	3.25	112	4.13	122	3.45	102	3.69	127	3.67	143	4.9	90	3.28	96	3.58	110	3.14	91	2.83	98	2.21	63	1.89	56	2.12	74	2.87	73	2.88	1586	--	--	--	--	--	XM_016233121.1	XM_016233121	696	0	PREDICTED: Sinocyclocheilus grahami palmitoyltransferase ZDHHC5-like (LOC107551501), mRNA	--	--	--	--	--	--	--	--
Cluster-33515.112560	5	1.87	2	0.82	15	5.35	22	9.13	11	3.85	9	3.38	9	4.33	8	3.66	7	2.29	9	3.34	10.37	2.88	5	1.75	2	0.83	2	0.87	1	0.58	402	--	--	--	--	--	--	--	--	--	--	--	--	--	--	--	--	--	--
Cluster-33515.112690	157	1.27	141	1.32	164	1.17	84	0.77	97	0.71	73	0.64	82	0.75	113	1.07	108	0.78	154	1.22	176	1.01	150	1.14	112	1.08	122	1.2	144	1.42	5373	1896690	XP_002739011.1	1002	2.5e-105	PREDICTED: UDP-GlcNAc:betaGal beta-1,3-N-acetylglucosaminyltransferase-like protein 1-like [Saccoglossus kowalevskii]	XM_016511812.1	XM_016511812	618	0	PREDICTED: Sinocyclocheilus rhinocerous UDP-GlcNAc:betaGal beta-1,3-N-acetylglucosaminyltransferase-like 1 (b3gntl1), mRNA	--	--	--	--	Q3U129	1128	2.3e-121	UDP-GlcNAc:betaGal beta-1,3-N-acetylglucosaminyltransferase-like protein 1 OS=Mus musculus GN=B3gntl1 PE=2 SV=1
Cluster-33515.1131	94	1.91	114	2.69	128	2.3	95.01	2.19	58	1.07	82	1.8	91	2.11	83	1.97	104.89	1.91	83	1.65	127	1.83	73	1.4	87	2.11	92	2.28	103	2.58	2316	9908259	XP_019624063.1	1456	2.5e-158	PREDICTED: arylsulfatase K-like [Branchiostoma belcheri]	XM_016505773.1	XM_016505773	1281	0	PREDICTED: Sinocyclocheilus anshuiensis arylsulfatase K (LOC107703223), mRNA	K12376	ARSK	arylsulfatase K	http://www.genome.jp/dbget-bin/www_bget?ko:K12376	Q08CJ7	2520	3.8e-283	Arylsulfatase K OS=Danio rerio GN=arsk PE=2 SV=1
Cluster-33515.11310	43	34.39	16	13.49	21	16.9	22	19.14	43	32.9	25	18.93	14	15.5	14	14.01	33	22.26	24	18.96	41	24.85	24	17.65	30	25.1	29	26	39	55.34	335	--	--	--	--	--	LT629786.1	LT629786	335	1.08033e-173	Pseudomonas synxantha strain LMG 2190 genome assembly, chromosome: I	--	--	--	--	--	--	--	--
Cluster-33515.11318	21	1.7	35	3.25	46	3.35	836	76.68	811	59.99	609	52.49	713	67.4	380	36.38	1335	96.73	699	55.59	179	10.38	95	7.26	38	3.62	229	22.43	368	38.33	804	--	--	--	--	--	XR_001610738.1	XR_001610738	242	1.37506e-121	PREDICTED: Sinocyclocheilus grahami CD59 glycoprotein-like (LOC107600196), transcript variant X2, misc_RNA	--	--	--	--	--	--	--	--
Cluster-33515.11323	76	0.7	64	0.68	72	0.59	115.98	1.21	153	1.28	104	1.03	99	1.03	92	0.99	111	0.92	123	1.11	228	1.48	154	1.34	40	0.44	36	0.4	39	0.44	4753	9919222	XP_019636277.1	3066	0	PREDICTED: myosin-IIIb-like [Branchiostoma belcheri]	XM_016559089.1	XM_016559089	3245	0	PREDICTED: Sinocyclocheilus rhinocerous myosin IIIB (myo3b), mRNA	K08834	MYO3, DFNB30	myosin III	http://www.genome.jp/dbget-bin/www_bget?ko:K08834	Q8WXR4	4664	0	Myosin-IIIb OS=Homo sapiens GN=MYO3B PE=2 SV=4
Cluster-33515.11334	26	0.44	19.86	0.39	34	0.51	101	1.93	119	1.81	125	2.27	115	2.2	78	1.53	136	2.05	110	1.81	188.01	2.24	129	2.05	91	1.82	67	1.37	75	1.55	2737	9920174	XP_019637333.1	809	3.1e-83	PREDICTED: hyaluronidase-1-like [Branchiostoma belcheri]	XM_016499286.1	XM_016499286	1174	0	PREDICTED: Sinocyclocheilus anshuiensis hyaluronidase-like (LOC107698319), transcript variant X2, mRNA	K01197	hya	hyaluronoglucosaminidase	http://www.genome.jp/dbget-bin/www_bget?ko:K01197	J3S820	1250	8.3e-136	Hyaluronidase OS=Crotalus adamanteus PE=1 SV=1
Cluster-33515.11335	552	6.71	381.49	5.38	565	6.07	370	5.11	555	6.12	435	5.71	334.42	4.62	356	5.06	520	5.67	493	5.85	623	5.36	571	6.55	409	5.93	378	5.61	292	4.34	3672	9910436	XP_019626502.1	419	6.9e-38	PREDICTED: RNA-binding protein 40-like [Branchiostoma belcheri]	XM_016229753.1	XM_016229753	542	0	PREDICTED: Sinocyclocheilus grahami RNA-binding protein 40-like (LOC107548897), transcript variant X2, mRNA	K13157	RNPC3	U11/U12 small nuclear ribonucleoprotein 65 kDa protein	http://www.genome.jp/dbget-bin/www_bget?ko:K13157	Q3MHP0	428	2.3e-40	RNA-binding protein 40 OS=Bos taurus GN=RNPC3 PE=2 SV=1
Cluster-33515.11339	21	1.17	13	0.84	17	0.85	25	1.58	24	1.22	21	1.26	17	1.1	17	1.12	30	1.5	38	2.08	64	2.55	42	2.21	78	5.15	69	4.68	77	5.43	1032	--	--	--	--	--	LN590698.1	LN590698	161	1.8969e-76	Cyprinus carpio genome assembly common carp genome, scaffold: LG17, chromosome: 17	--	--	--	--	--	--	--	--
Cluster-33515.11364	21	1.21	15	0.99	25	1.29	25	1.63	18	0.94	33	2.03	35	2.33	44	2.98	47	2.42	27	1.52	25	1.03	45	2.45	14	0.95	15	1.05	10	0.73	1010	--	--	--	--	--	LN596718.1	LN596718	89	1.96306e-36	Cyprinus carpio genome assembly common carp genome ,scaffold 000028848	--	--	--	--	--	--	--	--
Cluster-33515.11365	44	1.39	28	1.02	37	1.04	22	0.79	30	0.86	42	1.43	51	1.84	52	1.93	78	2.21	19	0.59	61	1.37	55	1.64	22	0.83	14	0.54	18	0.7	1597	--	--	--	--	--	XM_016291872.1	XM_016291872	285	3.48185e-145	PREDICTED: Sinocyclocheilus grahami glycerophosphocholine phosphodiesterase GPCPD1-like (LOC107600082), transcript variant X2, mRNA	--	--	--	--	--	--	--	--
Cluster-33515.11372	42	0.41	29	0.33	36	0.31	63	0.69	103	0.9	104	1.09	109	1.2	112	1.27	187	1.62	216	2.04	285	1.95	254	2.32	532	6.14	452	5.34	379	4.48	4538	4184027	XP_002742067.2	710	1.5e-71	PREDICTED: myotubularin-related protein 9 [Saccoglossus kowalevskii]	XM_016522310.1	XM_016522310	575	0	PREDICTED: Sinocyclocheilus rhinocerous myotubularin-related protein 9-like (LOC107716008), transcript variant X3, mRNA	K18084	MTMR9	myotubularin-related protein 9	http://www.genome.jp/dbget-bin/www_bget?ko:K18084	Q9Z2D0	760	9.1e-79	Myotubularin-related protein 9 OS=Mus musculus GN=Mtmr9 PE=2 SV=2
Cluster-33515.11375	86	1.71	95	2.18	145	2.54	161	3.63	234	4.21	164	3.51	115	2.6	121.05	2.81	138	2.46	83	1.61	178	2.5	133	2.49	19	0.45	18	0.44	15	0.37	2366	--	--	--	--	--	LN590690.1	LN590690	1084	0	Cyprinus carpio genome assembly common carp genome, scaffold: LG31, chromosome: 31	--	--	--	--	--	--	--	--
Cluster-33515.11380	29	1.45	29	1.67	24	1.07	352	19.9	345	15.65	198	10.57	192	11.03	129	7.56	400	17.86	65	3.17	86	3.05	62	2.92	7	0.41	7	0.42	20	1.25	1121	5366009	XP_011420932.1	522	2.4e-50	PREDICTED: methionine-R-sulfoxide reductase B2, mitochondrial [Crassostrea gigas]	XM_016554613.1	XM_016554613	662	0	PREDICTED: Sinocyclocheilus rhinocerous methionine-R-sulfoxide reductase B2, mitochondrial (LOC107741831), mRNA	K07305	msrB	peptide-methionine (R)-S-oxide reductase	http://www.genome.jp/dbget-bin/www_bget?ko:K07305	Q6NW52	919	8.2e-98	Methionine-R-sulfoxide reductase B2, mitochondrial OS=Danio rerio GN=msrb2 PE=2 SV=1
Cluster-33515.11402	59	9.04	47	8.15	59	8.24	45	7.76	55	7.74	45	7.22	37	6.79	44	8.04	53	7.23	29	4.38	65	7.2	38	5.49	26	4.61	27	4.94	18	3.73	564	--	--	--	--	--	XM_016474718.1	XM_016474718	150	1.31409e-70	PREDICTED: Sinocyclocheilus anshuiensis protein FAM160B1-like (LOC107679198), mRNA	--	--	--	--	--	--	--	--
Cluster-33515.11405	98	1.36	58	0.93	130	1.59	407	6.4	665	8.34	639	9.54	629	9.89	574	9.28	770.98	9.57	476	6.43	957	9.36	591	7.71	180	2.97	222	3.75	275	4.66	3263	3652386	CDF52136.1	211	8.1e-14	transcription factor [Euperipatoides kanangrensis]	XM_016483162.1	XM_016483162	2237	0	PREDICTED: Sinocyclocheilus anshuiensis class E basic helix-loop-helix protein 41-like (LOC107686242), mRNA	K03730	BHLHB3, DEC2	class B basic helix-loop-helix protein 3	http://www.genome.jp/dbget-bin/www_bget?ko:K03730	Q9C0J9	1024	1.6e-109	Class E basic helix-loop-helix protein 41 OS=Homo sapiens GN=BHLHE41 PE=1 SV=1
Cluster-33515.11407	62	1.06	53	1.06	88	1.34	96	1.87	164	2.55	96	1.78	90	1.76	90	1.81	136	2.09	102	1.71	128	1.56	106	1.72	72	1.47	40	0.84	48	1.01	2687	9921859	XP_019639195.1	723	2.8e-73	PREDICTED: microfibril-associated glycoprotein 4-like [Branchiostoma belcheri]	XM_016282328.1	XM_016282328	1161	0	PREDICTED: Sinocyclocheilus grahami fibrinogen-like protein 1 (LOC107592775), transcript variant X3, mRNA	--	--	--	--	O43827	527	5.6e-52	Angiopoietin-related protein 7 OS=Homo sapiens GN=ANGPTL7 PE=1 SV=1
Cluster-33515.11408	150	2.94	88	2	129	2.23	209	4.65	214	3.8	186	3.93	161	3.59	116	2.66	187	3.28	104	1.99	153	2.12	126	2.33	22	0.51	23	0.55	28	0.67	2393	--	--	--	--	--	XM_016280454.1	XM_016280454	1147	0	PREDICTED: Sinocyclocheilus grahami protein FAM163A-like (LOC107591327), mRNA	--	--	--	--	Q8CAA5	347	3.7e-31	Protein FAM163A OS=Mus musculus GN=Fam163a PE=2 SV=1
Cluster-33515.11429	326	10.11	266	9.54	323	8.88	193	6.79	341	9.6	174	5.8	221	7.84	227	8.25	300	8.34	308	9.34	430	9.46	243	7.11	221	8.14	219	8.27	227	8.72	1621	1896150	XP_002737885.1	572	5.5e-56	PREDICTED: mitochondrial ribonuclease P protein 1-like [Saccoglossus kowalevskii]	XM_016563101.1	XM_016563101	510	0	PREDICTED: Sinocyclocheilus rhinocerous mitochondrial ribonuclease P protein 1-like (LOC107748342), transcript variant X1, mRNA	--	--	--	--	A4IHS0	899	2.5e-95	Mitochondrial ribonuclease P protein 1 OS=Xenopus tropicalis GN=trmt10c PE=2 SV=1
Cluster-33515.11440	96	9.5	57	6.44	91	8.11	73	8.16	97	8.77	60	6.29	58	6.74	50	5.86	94	8.31	83	8.07	144	10.22	102	9.52	125	14.47	131	15.62	90	11.59	712	--	--	--	--	--	LN590684.1	LN590684	223	4.41674e-111	Cyprinus carpio genome assembly common carp genome, scaffold: LG18, chromosome: 18	--	--	--	--	--	--	--	--
Cluster-33515.11450	445	3.41	431	3.84	432	2.92	382	3.33	432	3	429	3.56	292	2.54	401	3.59	445.96	3.07	338	2.53	493	2.67	302	2.18	247	2.26	281	2.63	213	1.99	5646	10513961	XP_021345435.1	718	2.3e-72	homeobox protein SIX3-like isoform X1 [Mizuhopecten yessoensis]	XM_019123248.1	XM_019123248	1909	0	PREDICTED: Cyprinus carpio homeobox protein SIX5-like (LOC109110206), mRNA	--	--	--	--	Q61321	865	7.5e-91	Homeobox protein SIX4 OS=Mus musculus GN=Six4 PE=1 SV=1
Cluster-33515.11455	31	0.65	22	0.53	32	0.59	39	0.93	27	0.51	25	0.56	30	0.72	30	0.74	47	0.88	46	0.94	60	0.89	39	0.77	39.01	0.97	50	1.28	20	0.52	2255	--	--	--	--	--	LN590922.1	LN590922	138	2.57633e-63	Cyprinus carpio genome assembly common carp genome ,scaffold 000000803	--	--	--	--	--	--	--	--
Cluster-33515.11466	297	2.54	233	2.31	255	1.92	212	2.06	255	1.97	202	1.87	219	2.12	143	1.43	268	2.06	199	1.66	294	1.78	175	1.41	101	1.03	77	0.8	165	1.72	5097	9915870	XP_019632535.1	2618	9.8e-293	PREDICTED: dihydropyrimidine dehydrogenase [NADP..+..]-like [Branchiostoma belcheri]	XM_016472113.1	XM_016472113	1804	0	PREDICTED: Sinocyclocheilus anshuiensis dihydropyrimidine dehydrogenase [NADP(+)]-like (LOC107677268), mRNA	K00207	DPYD	dihydropyrimidine dehydrogenase (NADP+)	http://www.genome.jp/dbget-bin/www_bget?ko:K00207	Q6NYG8	2835	0	Dihydropyrimidine dehydrogenase [NADP(+)] OS=Danio rerio GN=dpyd PE=2 SV=1
Cluster-33515.11472	362	7.76	281	6.98	379	7.19	360	8.77	506	9.84	353	8.15	317	7.74	317	7.95	452	8.69	505	10.58	675	10.25	540	10.92	473	12.07	402	10.5	475.92	12.56	2212	10753435	XP_022093301.1	280	5.4e-22	dnaJ homolog subfamily C member 30-like isoform X2 [Acanthaster planci]	XM_016490398.1	XM_016490398	443	0	PREDICTED: Sinocyclocheilus anshuiensis uncharacterized LOC107691659 (LOC107691659), mRNA	K19374	DNAJC30	DnaJ homolog subfamily C member 30	http://www.genome.jp/dbget-bin/www_bget?ko:K19374	Q96LL9	289	1.8e-24	DnaJ homolog subfamily C member 30 OS=Homo sapiens GN=DNAJC30 PE=1 SV=3
Cluster-33515.11480	146	1.09	136	1.18	182	1.2	220	1.87	228	1.54	207	1.67	190	1.61	292	2.55	412	2.76	320	2.34	439	2.32	428	3.02	398	3.55	348	3.18	329.78	3.01	5785	--	--	--	--	--	XM_016453959.1	XM_016453959	2115	0	PREDICTED: Sinocyclocheilus anshuiensis mucin-17-like (LOC107663682), transcript variant X1, mRNA	--	--	--	--	--	--	--	--
Cluster-33515.11481	30	0.63	44	1.07	32	0.59	182	4.32	216	4.09	193	4.35	512	12.19	750	18.34	1063	19.92	599	12.23	1848	27.35	948.02	18.68	259	6.45	492	12.54	181	4.65	2261	9900437	XP_019615346.1	378	2.4e-33	PREDICTED: F-box only protein 32-like isoform X3 [Branchiostoma belcheri]	XM_016445864.1	XM_016445864	1017	0	PREDICTED: Sinocyclocheilus anshuiensis F-box only protein 32-like (LOC107657681), mRNA	K10305	FBXO25_32	F-box protein 25/32	http://www.genome.jp/dbget-bin/www_bget?ko:K10305	Q2KHT6	988	1.6e-105	F-box only protein 32 OS=Bos taurus GN=FBXO32 PE=2 SV=1
Cluster-33515.11486	38	0.58	40	0.71	59	0.8	56	0.98	75	1.05	59	0.98	32	0.56	65	1.17	86	1.19	142	2.13	168	1.83	142	2.06	66	1.21	89	1.67	122	2.3	2966	473110	ABD43195.1	462	5.8e-43	connexin-related protein [Anopheles culicifacies]	XM_016491153.1	XM_016491153	1210	0	PREDICTED: Sinocyclocheilus anshuiensis gap junction alpha-5 protein-like (LOC107692192), mRNA	K07614	GJA5, CX40	gap junction alpha-5 protein	http://www.genome.jp/dbget-bin/www_bget?ko:K07614	P18860	909	3.1e-96	Gap junction alpha-5 protein OS=Gallus gallus GN=GJA5 PE=2 SV=2
Cluster-33515.11492	20	0.46	23	0.61	27	0.55	63	1.64	51	1.06	92	2.27	168	4.38	40	1.07	175	3.59	87	1.95	75	1.22	135	2.91	84	2.29	121	3.37	496	13.98	2091	7413430	XP_014787194.1	281	3.9e-22	PREDICTED: zinc finger protein 208-like [Octopus bimaculoides]	XM_016544181.1	XM_016544181	845	0	PREDICTED: Sinocyclocheilus rhinocerous early growth response protein 2b-like (LOC107732758), mRNA	K12496	EGR2	early growth response protein 2	http://www.genome.jp/dbget-bin/www_bget?ko:K12496	Q05159	1082	1.9e-116	Early growth response protein 2b OS=Danio rerio GN=egr2b PE=2 SV=1
Cluster-33515.11496	349	5.09	291	4.92	340	4.38	256	4.24	311	4.11	247	3.89	241	4	235	4.01	271	3.55	343	4.89	467	4.82	319	4.39	327	5.69	352	6.26	327	5.84	3111	9924516	XP_019642149.1	1340	9.3e-145	PREDICTED: alpha-1,3..1,6-mannosyltransferase ALG2-like [Branchiostoma belcheri]	KT267222.1	KT267222	1790	0	Megalobrama amblycephala clone comp75076_c4 microsatellite sequence	K03843	ALG2	alpha-1,3/alpha-1,6-mannosyltransferase	http://www.genome.jp/dbget-bin/www_bget?ko:K03843	Q9H553	1423	8.2e-156	Alpha-1,3/1,6-mannosyltransferase ALG2 OS=Homo sapiens GN=ALG2 PE=1 SV=1
Cluster-33515.11501	130	2.52	119	2.67	145.68	2.5	145	3.19	122.01	2.14	154	3.22	151	3.33	168.13	3.81	217	3.77	126	2.39	157	2.15	191.89	3.51	141	3.25	139	3.28	122	2.91	2415	9925873	XP_019643661.1	662	3e-66	PREDICTED: E3 ubiquitin-protein ligase RING2-like isoform X2 [Branchiostoma belcheri]	XM_016535675.1	XM_016535675	312	5.19006e-160	PREDICTED: Sinocyclocheilus rhinocerous E3 ubiquitin-protein ligase RING2-A-like (LOC107726161), transcript variant X3, mRNA	K10695	RNF1_2	E3 ubiquitin-protein ligase RNF1/2	http://www.genome.jp/dbget-bin/www_bget?ko:K10695	Q66J69	718	3.6e-74	E3 ubiquitin-protein ligase RING2-A OS=Xenopus laevis GN=rnf2-a PE=2 SV=1
Cluster-33515.11506	59	2.24	53	2.33	72	2.43	63	2.72	65	2.25	63	2.57	100	4.36	65	2.9	95	3.24	128	4.76	230	6.21	133	4.77	343	15.47	363	16.79	341	16.15	1377	--	--	--	--	--	XM_016525380.1	XM_016525380	348	2.84691e-180	PREDICTED: Sinocyclocheilus rhinocerous leukemia-associated protein 7-like (LOC107718336), mRNA	--	--	--	--	--	--	--	--
Cluster-33515.11514	258	3.51	260	4.1	307	3.69	164	2.53	196	2.41	178	2.61	148	2.29	156	2.48	225	2.74	126	1.67	208	2	185	2.37	53	0.86	46	0.76	59	0.98	3316	7336295	XP_014675326.1	790	6e-81	PREDICTED: transcription initiation factor TFIID subunit 4-like [Priapulus caudatus]	XM_016460364.1	XM_016460364	1130	0	PREDICTED: Sinocyclocheilus anshuiensis transcription initiation factor TFIID subunit 4-like (LOC107668485), mRNA	K03129	TAF4	transcription initiation factor TFIID subunit 4	http://www.genome.jp/dbget-bin/www_bget?ko:K03129	O00268	906	7.8e-96	Transcription initiation factor TFIID subunit 4 OS=Homo sapiens GN=TAF4 PE=1 SV=2
Cluster-33515.11528	45	9.48	60	14.16	69	13.41	66	15.59	79	15.36	50	10.9	58	14.92	43	10.88	91	17	100	20.79	120	18.41	64	12.7	148	35.59	76	18.97	69.16	20.48	490	--	--	--	--	--	DQ136007.1	DQ136007	85	1.53679e-34	Hypophthalmichthys molitrix clone BL12 microsatellite sequence	--	--	--	--	--	--	--	--
Cluster-33515.11529	332	7.56	290	7.64	361	7.27	343	8.86	419	8.65	385	9.43	336.15	8.72	286	7.62	478	9.75	536	11.92	669	10.78	525	11.27	571.06	15.47	509	14.12	531	14.89	2101	10339117	XP_020807369.1	345	1.5e-29	protein FAM210A-like [Drosophila serrata]	XM_019087451.1	XM_019087451	307	2.71133e-157	PREDICTED: Cyprinus carpio protein FAM210A-like (LOC109070952), transcript variant X1, mRNA	--	--	--	--	Q96KR6	438	9.1e-42	Protein FAM210B OS=Homo sapiens GN=FAM210B PE=1 SV=2
Cluster-33515.11542	192	2.49	229	3.44	130	1.49	244	3.59	221	2.59	209	2.92	259	3.81	145	2.19	255	2.96	452	5.71	485	4.44	370	4.52	479.89	7.41	487	7.69	502	7.95	3467	4447619	KDR13012.1	388	2.6e-34	DnaJ-like protein subfamily B member 9 [Zootermopsis nevadensis]	XM_016287742.1	XM_016287742	603	0	PREDICTED: Sinocyclocheilus grahami dnaJ homolog subfamily B member 9-like (LOC107596855), mRNA	K09515	DNAJB9	DnaJ homolog subfamily B member 9	http://www.genome.jp/dbget-bin/www_bget?ko:K09515	Q9QYI6	620	1.2e-62	DnaJ homolog subfamily B member 9 OS=Mus musculus GN=Dnajb9 PE=1 SV=2
Cluster-33515.11558	173	2.45	133	2.19	210	2.63	95	1.53	133	1.71	99	1.52	104	1.68	130	2.16	137	1.74	150	2.08	239	2.4	158	2.11	178	3.01	259	4.48	274	4.76	3190	10742084	XP_022080669.1	1333	6.2e-144	fidgetin-like protein 1 isoform X1 [Acanthaster planci]	XM_016512660.1	XM_016512660	1507	0	PREDICTED: Sinocyclocheilus rhinocerous fidgetin like 1 (fignl1), mRNA	K22766	FIGNL1	fidgetin-like protein 1	http://www.genome.jp/dbget-bin/www_bget?ko:K22766	Q6DDU8	1801	1.2e-199	Fidgetin-like protein 1 OS=Xenopus laevis GN=fignl1 PE=2 SV=1
Cluster-33515.11562	47	0.48	41	0.48	49.74	0.45	103.14	1.19	86	0.79	97.33	1.07	89.94	1.04	72.86	0.87	112.15	1.02	241.63	2.4	300.97	2.16	175.91	1.69	393.15	4.77	424	5.27	386.81	4.81	4330	8069273	XP_015914863.1	478	1.2e-44	protein spinster homolog 1 [Parasteatoda tepidariorum]	XM_016531243.1	XM_016531243	511	0	PREDICTED: Sinocyclocheilus rhinocerous protein spinster homolog 3-like (LOC107722774), transcript variant X1, mRNA	--	--	--	--	A2CER7	818	1.6e-85	Protein spinster homolog 3 OS=Danio rerio GN=spns3 PE=2 SV=1
Cluster-33515.1157	47	1.46	23	0.83	50	1.38	96	3.38	130	3.67	96	3.21	63	2.24	62	2.26	88	2.45	77	2.34	95	2.09	118	3.46	36	1.33	23	0.87	42	1.62	1619	--	--	--	--	--	LN590688.1	LN590688	241	1.01707e-120	Cyprinus carpio genome assembly common carp genome, scaffold: LG48, chromosome: 48	--	--	--	--	--	--	--	--
Cluster-33515.11575	129	1.98	140	2.49	177	2.4	592	10.32	742.56	10.32	700	11.58	510	8.89	433	7.77	632.04	8.69	247	3.7	438	4.75	338	4.89	134	2.45	70	1.31	117	2.2	2973	4975901	XP_009860268.1	369	3.5e-32	PREDICTED: trypsin-like [Ciona intestinalis]	XM_016238960.1	XM_016238960	509	0	PREDICTED: Sinocyclocheilus grahami trypsin-3-like (LOC107555995), mRNA	K01312	PRSS1_2_3	trypsin	http://www.genome.jp/dbget-bin/www_bget?ko:K01312	P00763	414	7.8e-39	Anionic trypsin-2 OS=Rattus norvegicus GN=Prss2 PE=1 SV=2
Cluster-33515.11578	332.3	3.88	222.95	3.02	368	3.79	369	4.9	476	5.04	448	5.65	364	4.83	293	4	446	4.67	302	3.44	308	2.54	362	3.99	65.99	0.92	52	0.74	76.08	1.09	3812	9912057	XP_019628328.1	280	9.4e-22	PREDICTED: zinc finger protein 512-like, partial [Branchiostoma belcheri]	XM_016523113.1	XM_016523113	481	0	PREDICTED: Sinocyclocheilus rhinocerous zinc finger protein 512-like (LOC107716612), mRNA	--	--	--	--	Q69Z99	589	5.1e-59	Zinc finger protein 512 OS=Mus musculus GN=Znf512 PE=2 SV=2
Cluster-33515.11580	25.4	0.39	30	0.54	29	0.39	37	0.65	31	0.43	22	0.36	43.01	0.75	32	0.58	52	0.72	42.98	0.65	63.41	0.69	63	0.91	17	0.31	35	0.66	25	0.47	2966	3454911	ENN73128.1	149	1.1e-06	hypothetical protein YQE_10269, partial [Dendroctonus ponderosae]	XM_016560735.1	XM_016560735	550	0	PREDICTED: Sinocyclocheilus rhinocerous protein phosphatase 1 regulatory subunit 12B-like (LOC107746501), mRNA	K12329	PPP1R12B, MYPT2	protein phosphatase 1 regulatory subunit 12B	http://www.genome.jp/dbget-bin/www_bget?ko:K12329	Q9DBR7	177	2.4e-11	Protein phosphatase 1 regulatory subunit 12A OS=Mus musculus GN=Ppp1r12a PE=1 SV=2
Cluster-33515.11586	123	1.85	126	2.19	158	2.09	55	0.94	71	0.97	54	0.87	72	1.23	96	1.68	131	1.76	140	2.05	210	2.23	150	2.12	141	2.52	188	3.44	151	2.78	3033	9927808	XP_019645809.1	329	1.6e-27	PREDICTED: Fanconi anemia group C protein-like [Branchiostoma belcheri]	XM_016468486.1	XM_016468486	1916	0	PREDICTED: Sinocyclocheilus anshuiensis Fanconi anemia group C protein-like (LOC107674501), transcript variant X4, mRNA	K10890	FANCC	fanconi anemia group C protein	http://www.genome.jp/dbget-bin/www_bget?ko:K10890	Q00597	567	1.5e-56	Fanconi anemia group C protein OS=Homo sapiens GN=FANCC PE=1 SV=1
Cluster-33515.11600	40.94	1.63	18	0.83	85	3	63	2.84	56	2.02	42	1.79	41	1.87	48	2.24	65	2.31	43	1.67	83.16	2.35	41.15	1.54	70.93	3.34	58.98	2.85	15	0.74	1331	--	--	--	--	--	--	--	--	--	--	--	--	--	--	--	--	--	--
Cluster-33515.11601	31	2.01	10	0.74	21	1.21	36	2.64	32.25	1.9	35	2.42	16	1.2	15	1.14	21	1.22	20.9	1.33	27	1.25	18	1.1	25	1.91	24.07	1.89	10	0.82	932	--	--	--	--	--	KC788419.1	KC788419	65	3.96504e-23	Ctenopharyngodon idella SCAR marker S321643 genomic sequence	--	--	--	--	--	--	--	--
Cluster-33515.11605	171	3.92	169	4.48	215.78	4.38	234	6.09	340	7.07	281	6.93	251	6.56	247	6.62	318	6.53	327	7.32	461	7.48	338	7.3	387	10.55	441	12.31	366	10.33	2089	5908297	XP_012942143.1	325	3.1e-27	PREDICTED: glyoxalase domain-containing protein 5-like [Aplysia californica]	XM_016514411.1	XM_016514411	276	4.60741e-140	PREDICTED: Sinocyclocheilus rhinocerous glyoxalase domain-containing protein 5 (LOC107709789), mRNA	--	--	--	--	Q502D1	542	7.9e-54	Glyoxalase domain-containing protein 5 OS=Danio rerio GN=glod5 PE=2 SV=1
Cluster-33515.11633	56	1.58	37	1.21	32	0.8	26	0.83	23	0.59	25	0.76	19	0.61	24	0.79	38	0.96	45	1.24	38	0.76	33	0.88	98	3.29	88	3.03	77	2.69	1751	--	--	--	--	--	XM_016499720.1	XM_016499720	91	2.67086e-37	PREDICTED: Sinocyclocheilus anshuiensis heat shock factor-binding protein 1-like (LOC107698649), transcript variant X2, mRNA	--	--	--	--	--	--	--	--
Cluster-33515.11636	367	16.06	311	15.7	428	16.65	198	9.82	350	13.92	213	9.99	312	15.69	256	13.15	332	13.01	289	12.37	438.94	13.65	341	14.07	254	13.16	253	13.45	268.99	14.72	1236	9903810	XP_019619119.1	420	1.8e-38	PREDICTED: surfeit locus protein 1-like [Branchiostoma belcheri]	XM_019104480.1	XM_019104480	331	7.18476e-171	PREDICTED: Cyprinus carpio surfeit locus protein 1-like (LOC109090655), mRNA	K14998	SURF1, SHY1	surfeit locus 1 family protein	http://www.genome.jp/dbget-bin/www_bget?ko:K14998	Q800L1	568	4.5e-57	Surfeit locus protein 1 OS=Gallus gallus GN=SURF1 PE=3 SV=1
Cluster-33515.11648	340	7.69	333	8.72	444	8.88	278	7.14	296	6.07	266	6.48	286	7.37	300	7.94	377	7.64	311	6.87	450	7.2	339	7.23	285	7.67	327	9.01	296	8.24	2113	1711474	XP_002604479.1	537	8.2e-52	hypothetical protein BRAFLDRAFT_79220 [Branchiostoma floridae]	XM_016243908.1	XM_016243908	844	0	PREDICTED: Sinocyclocheilus grahami adaptor related protein complex 5 mu 1 subunit (ap5m1), mRNA	K19023	AP5M1, MUDENG	AP-5 complex subunit mu-1	http://www.genome.jp/dbget-bin/www_bget?ko:K19023	Q9H0R1	772	1.7e-80	AP-5 complex subunit mu-1 OS=Homo sapiens GN=AP5M1 PE=1 SV=2
Cluster-33515.11653	39	2.84	21	1.75	30	1.95	14	1.15	20	1.33	19	1.47	20	1.69	26	2.23	23	1.5	20	1.43	25	1.3	26	1.78	13	1.11	35	3.08	23	2.14	862	7349967	XP_014674647.1	272	1.8e-21	PREDICTED: THAP domain-containing protein 1-like [Priapulus caudatus]	XM_016291373.1	XM_016291373	123	2.09699e-55	PREDICTED: Sinocyclocheilus grahami THAP domain-containing protein 1 B-like (LOC107599694), transcript variant X2, mRNA	--	--	--	--	Q2TBI2	195	5.6e-14	THAP domain-containing protein 4 OS=Bos taurus GN=THAP4 PE=2 SV=2
Cluster-33515.11668	71	2.23	56	2.04	83	2.32	44	1.57	104	2.97	66	2.23	90	3.24	64	2.36	90	2.54	54	1.66	125	2.79	65	1.93	29	1.08	27	1.03	25	0.98	1602	--	--	--	--	--	XM_016506335.1	XM_016506335	250	9.99057e-126	PREDICTED: Sinocyclocheilus anshuiensis protein Largen-like (LOC107703630), transcript variant X2, mRNA	--	--	--	--	Q569H4	348	1.9e-31	Protein Largen OS=Homo sapiens GN=PRR16 PE=1 SV=1
Cluster-33515.11672	91	1.04	70	0.93	136.01	1.37	177	2.29	177	1.83	172	2.12	181	2.34	184	2.45	234	2.39	274	3.05	421	3.39	328	3.52	523	7.11	468	6.51	492	6.85	3899	--	--	--	--	--	XM_016523285.1	XM_016523285	858	0	PREDICTED: Sinocyclocheilus rhinocerous putative interleukin-17 receptor E-like (LOC107716743), transcript variant X2, mRNA	--	--	--	--	Q6ZVW7	511	5.8e-50	Putative interleukin-17 receptor E-like OS=Homo sapiens GN=IL17REL PE=2 SV=2
Cluster-33515.11678	40	1.18	38	1.29	26	0.68	21	0.7	29	0.77	28	0.89	18	0.61	39.98	1.38	37	0.98	18	0.52	27	0.56	21	0.58	32	1.12	10	0.36	21	0.77	1692	11965532	PRP79435.1	268	1e-20	retrotransposable element protein [Planoprotostelium fungivorum]	LN595398.1	LN595398	229	4.98516e-114	Cyprinus carpio genome assembly common carp genome ,scaffold 000000319	--	--	--	--	P0CT37	221	1.1e-16	Transposon Tf2-4 polyprotein OS=Schizosaccharomyces pombe (strain 972 / ATCC 24843) GN=Tf2-4 PE=3 SV=1
Cluster-33515.11682	60	2.27	69	3.02	72	2.42	42	1.8	60	2.06	43	1.75	67	2.91	62	2.75	84	2.85	139	5.15	126	3.39	144	5.14	151	6.78	107	4.93	155	7.31	1382	1709914	XP_002602501.1	538	4.1e-52	hypothetical protein BRAFLDRAFT_227287 [Branchiostoma floridae]	XM_016484176.1	XM_016484176	495	0	PREDICTED: Sinocyclocheilus anshuiensis metallo-beta-lactamase domain containing 1 (mblac1), mRNA	--	--	--	--	Q498J9	522	1.1e-51	Metallo-beta-lactamase domain-containing protein 1 OS=Xenopus laevis GN=mblac1 PE=2 SV=2
Cluster-33515.11685	131	1.2	116	1.23	124	1	330	3.42	446	3.69	542	5.34	869	9	292	3.11	1294	10.59	594	5.29	752	4.85	421	3.62	33	0.36	31	0.35	282	3.14	4794	3718617	AGX25235.1	606	1.9e-59	neuronal PAS domain protein 4-like protein, partial [Branchiostoma floridae]	XM_016250983.1	XM_016250983	3823	0	PREDICTED: Sinocyclocheilus grahami neuronal PAS domain-containing protein 4 (LOC107565719), mRNA	--	--	--	--	Q1ECW2	2100	4e-234	Neuronal PAS domain-containing protein 4 OS=Danio rerio GN=npas4 PE=2 SV=1
Cluster-33515.11699	36	1.99	27	1.71	51	2.51	172	10.75	226	11.35	152	8.96	97	6.18	122	7.92	143	7.06	269	14.53	370	14.53	266	13.84	320	20.85	291	19.47	150	10.43	1042	10752531	XP_022092298.1	230	1.6e-16	gamma-crystallin N-like [Acanthaster planci]	XM_016446771.1	XM_016446771	687	0	PREDICTED: Sinocyclocheilus anshuiensis gamma-crystallin M2-like (LOC107658273), transcript variant X2, mRNA	--	--	--	--	P48649	751	2.3e-78	Gamma-crystallin M2 OS=Chiloscyllium indicum GN=GM2 PE=2 SV=2
Cluster-33515.11700	56	0.87	28	0.5	69	0.94	38	0.67	56.23	0.79	57	0.95	36	0.63	54	0.98	23	0.32	59	0.89	114	1.25	85	1.24	40	0.74	22	0.42	17	0.32	2950	11090759	XP_022331847.1	1117	6.4e-119	uncharacterized protein LOC111129677 [Crassostrea virginica]	XM_016532837.1	XM_016532837	897	0	PREDICTED: Sinocyclocheilus rhinocerous uncharacterized LOC107724059 (LOC107724059), mRNA	--	--	--	--	--	--	--	--
Cluster-33515.11709	145	2.83	151	3.42	235	4.06	133	2.95	153	2.71	167	3.51	109	2.42	127	2.9	155	2.71	110	2.1	180	2.49	172	3.17	99	2.3	91	2.17	83	1.99	2399	9903923	XP_019619243.1	570	1.4e-55	PREDICTED: iron-sulfur protein NUBPL-like [Branchiostoma belcheri]	XM_016544745.1	XM_016544745	817	0	PREDICTED: Sinocyclocheilus rhinocerous iron-sulfur protein NUBPL-like (LOC107733195), mRNA	K03593	mrp, NUBPL	ATP-binding protein involved in chromosome partitioning	http://www.genome.jp/dbget-bin/www_bget?ko:K03593	Q8TB37	585	9.4e-59	Iron-sulfur protein NUBPL OS=Homo sapiens GN=NUBPL PE=1 SV=3
Cluster-33515.11710	66	2.36	87	3.59	114.38	3.62	42	1.7	55	1.78	72	2.76	50	2.04	52	2.18	59	1.89	84	2.93	82	2.08	68	2.29	96	4.06	75	3.26	68	3.02	1448	7337769	XP_014681679.1	322	4.8e-27	PREDICTED: probable D-tyrosyl-tRNA..Tyr.. deacylase 2 [Priapulus caudatus]	LN590692.1	LN590692	291	1.45509e-148	Cyprinus carpio genome assembly common carp genome, scaffold: LG33, chromosome: 33	K07560	dtd, DTD	D-aminoacyl-tRNA deacylase	http://www.genome.jp/dbget-bin/www_bget?ko:K07560	Q68EL2	520	1.9e-51	Probable D-tyrosyl-tRNA(Tyr) deacylase 2 OS=Danio rerio GN=dtd2 PE=2 SV=1
Cluster-33515.11718	152	1.94	125	1.85	134	1.51	343	4.98	295	3.41	331	4.56	407	5.91	402	6	475	5.44	513	6.4	659	5.95	409	4.93	262	3.99	281	4.38	379	5.92	3510	9912888	XP_019629257.1	1049	5.8e-111	PREDICTED: cysteine-rich secretory protein LCCL domain-containing 2-like isoform X5 [Branchiostoma belcheri]	XM_016475639.1	XM_016475639	1435	0	PREDICTED: Sinocyclocheilus anshuiensis cysteine-rich secretory protein LCCL domain-containing 2-like (LOC107679914), mRNA	K19919	CRISP	cysteine-rich secretory protein	http://www.genome.jp/dbget-bin/www_bget?ko:K19919	Q4V9Y5	1763	3.5e-195	Cysteine-rich secretory protein LCCL domain-containing 2 OS=Xenopus tropicalis GN=crispld2 PE=2 SV=1
Cluster-33515.11767	56	3.87	38	3.01	74	4.57	38	2.97	63.01	3.97	40	2.95	44	3.53	40	3.26	28	1.73	43	2.91	46	2.27	37	2.41	26	2.12	17	1.42	17	1.5	892	--	--	--	--	--	LN594645.1	LN594645	291	8.83827e-149	Cyprinus carpio genome assembly common carp genome ,scaffold 000005219	--	--	--	--	--	--	--	--
Cluster-33515.11768	78	5.58	50	4.1	97	6.21	55	4.45	57	3.71	42	3.2	34	2.82	31	2.61	46	2.94	51	3.57	52	2.65	48	3.24	21	1.77	8	0.69	6	0.55	872	--	--	--	--	--	XM_016517935.1	XM_016517935	170	1.58363e-81	PREDICTED: Sinocyclocheilus rhinocerous uncharacterized protein KIAA0895-like (LOC107712613), mRNA	--	--	--	--	--	--	--	--
Cluster-33515.11769	109	4.09	101	4.37	122	4.06	74	3.15	119	4.05	84	3.38	83.01	3.57	101	4.44	110	3.69	70	2.57	100	2.66	87	3.07	33	1.47	12	0.55	26	1.21	1393	6413233	XP_013383783.1	697	1.5e-70	uncharacterized protein KIAA0895-like [Lingula anatina]	XM_016453158.1	XM_016453158	696	0	PREDICTED: Sinocyclocheilus anshuiensis uncharacterized protein KIAA0895-like (LOC107663023), transcript variant X2, mRNA	--	--	--	--	Q810A5	865	1.9e-91	Uncharacterized protein KIAA0895-like OS=Mus musculus GN=Kiaa0895l PE=2 SV=1
Cluster-33515.11784	77	2.11	40	1.27	93	2.26	188	5.85	261	6.49	200	5.9	252	7.89	188	6.04	259	6.36	234	6.27	342	6.64	310	8.01	77	2.51	72	2.4	92	3.12	1795	9900529	XP_019615450.1	141	5.8e-06	PREDICTED: stabilizer of axonemal microtubules 2-like [Branchiostoma belcheri]	XM_016291837.1	XM_016291837	976	0	PREDICTED: Sinocyclocheilus grahami MAP6 domain-containing protein 1-like (LOC107600065), mRNA	--	--	--	--	O73737	277	3.6e-23	Microtubule-associated protein 6 homolog OS=Gallus gallus GN=MAP6 PE=2 SV=1
Cluster-33515.11799	86	1.67	78	1.75	88	1.51	104	2.29	115	2.02	90	1.88	73	1.61	89	2.02	88	1.53	87	1.65	156	2.14	128	2.34	83	1.91	41	0.97	92	2.19	2416	9644164	XP_018668598.1	210	7.8e-14	PREDICTED: thrombospondin type-1 domain-containing protein 7B-like isoform X2 [Ciona intestinalis]	XM_016516934.1	XM_016516934	1219	0	PREDICTED: Sinocyclocheilus rhinocerous perforin-1-like (LOC107711865), transcript variant X2, mRNA	--	--	--	--	P10820	753	3.1e-78	Perforin-1 OS=Mus musculus GN=Prf1 PE=1 SV=2
Cluster-33515.11811	98	1.55	100	1.84	86	1.2	51	0.92	71	1.02	70	1.19	76	1.37	91	1.68	85	1.21	66	1.02	80	0.9	79	1.18	55	1.04	69	1.33	63	1.22	2890	11124828	XP_022309566.1	1094	2.9e-116	zinc finger protein 665-like [Crassostrea virginica]	XM_019091084.1	XM_019091084	1036	0	PREDICTED: Cyprinus carpio zinc finger protein 883-like (LOC109075119), mRNA	--	--	--	--	Q9NYT6	1016	1.2e-108	Zinc finger protein 226 OS=Homo sapiens GN=ZNF226 PE=2 SV=2
Cluster-33515.11821	408	37.1	339	35.24	473	38.66	466	47.9	518	43	431	41.57	632	67.24	541.06	58.16	834	67.73	528.08	47.12	528	34.37	427	36.61	238	25.36	156	17.11	277	32.58	749	1869841	ADD38270.1	491	6.3e-47	Pterin-4-alpha-carbinolamine dehydratase [Lepeophtheirus salmonis]	XM_016536652.1	XM_016536652	468	0	PREDICTED: Sinocyclocheilus rhinocerous pterin-4-alpha-carbinolamine dehydratase-like (LOC107726954), mRNA	K01724	PCBD, phhB	4a-hydroxytetrahydrobiopterin dehydratase	http://www.genome.jp/dbget-bin/www_bget?ko:K01724	P61458	393	5.4e-37	Pterin-4-alpha-carbinolamine dehydratase OS=Mus musculus GN=Pcbd1 PE=1 SV=2
Cluster-33515.11823	35	0.81	34	0.92	31	0.64	76	2.01	116	2.45	92	2.31	110	2.92	131	3.57	121	2.52	198.89	4.52	151	2.49	154	3.38	122	3.38	101	2.86	146	4.19	2061	--	--	--	--	--	XM_016464147.1	XM_016464147	977	0	PREDICTED: Sinocyclocheilus anshuiensis myeloid-associated differentiation marker-like protein 2 (LOC107671249), mRNA	--	--	--	--	B2RZ87	928	1.4e-98	Myeloid-associated differentiation marker-like protein 2 OS=Rattus norvegicus GN=Myadml2 PE=2 SV=1
Cluster-33515.11827	119	3.33	115	3.72	135	3.35	126	4	159	4.04	163	4.91	375	11.99	259	8.49	315	7.9	243	6.65	243	4.82	127	3.35	125	4.16	90	3.07	108	3.74	1764	4823343	XP_009043995.1	1033	2.1e-109	hypothetical protein LOTGIDRAFT_181288 [Lottia gigantea]	XM_016510025.1	XM_016510025	1190	0	PREDICTED: Sinocyclocheilus rhinocerous serine/threonine-protein kinase Sgk1-like (LOC107706345), mRNA	--	--	--	--	Q7ZTW4	1075	1e-115	Serine/threonine-protein kinase Sgk1 OS=Danio rerio GN=sgk1 PE=2 SV=1
Cluster-33515.11829	416	6.64	355	6.57	416	5.87	252	4.57	334	4.84	248	4.27	239	4.34	233	4.35	324	4.64	373.24	5.82	433	4.89	335	5.04	235	4.47	221	4.31	219	4.29	2867	10756375	XP_022096571.1	2404	3.6e-268	ATP-dependent RNA helicase SUPV3L1, mitochondrial-like [Acanthaster planci]	XM_016556827.1	XM_016556827	1896	0	PREDICTED: Sinocyclocheilus rhinocerous ATP-dependent RNA helicase SUPV3L1, mitochondrial-like (LOC107743553), mRNA	K17675	SUPV3L1, SUV3	ATP-dependent RNA helicase SUPV3L1/SUV3	http://www.genome.jp/dbget-bin/www_bget?ko:K17675	A4IG62	3318	0	ATP-dependent RNA helicase SUPV3L1, mitochondrial OS=Danio rerio GN=supv3l1 PE=2 SV=1
Cluster-33515.11832	37	0.9	36	1.02	39	0.84	54	1.5	79	1.75	53	1.39	61	1.7	63	1.8	75	1.64	189	4.51	251	4.34	183	4.21	143	4.15	96	2.86	85	2.56	1978	11613167	XP_023215606.1	518	1.2e-49	RIMS-binding protein 2-like isoform X1 [Centruroides sculpturatus]	XM_016282304.1	XM_016282304	602	0	PREDICTED: Sinocyclocheilus grahami RIMS-binding protein 2-like (LOC107592752), mRNA	K17591	RIMBP2	RIMS-binding protein 2	http://www.genome.jp/dbget-bin/www_bget?ko:K17591	Q80U40	552	5.2e-55	RIMS-binding protein 2 OS=Mus musculus GN=Rimbp2 PE=1 SV=3
Cluster-33515.11847	584	7.75	417	6.42	653	7.65	164	2.47	230	2.76	176	2.52	190	2.86	145	2.25	201	2.39	180	2.33	279	2.62	252	3.15	48	0.76	45	0.73	71	1.15	3391	9900710	XP_019615652.1	904	3.7e-94	PREDICTED: WAP, Kazal, immunoglobulin, Kunitz and NTR domain-containing protein 2-like [Branchiostoma belcheri]	XM_016575764.1	XM_016575764	1610	0	PREDICTED: Sinocyclocheilus rhinocerous WAP, Kazal, immunoglobulin, Kunitz and NTR domain-containing protein 2-like (LOC107758109), mRNA	--	--	--	--	Q08E66	2055	4.6e-229	WAP, Kazal, immunoglobulin, Kunitz and NTR domain-containing protein 2 OS=Bos taurus GN=WFIKKN2 PE=2 SV=1
Cluster-33515.11852	18	0.76	29	1.41	23	0.86	138	6.59	117	4.48	164	7.4	133	6.43	140	6.92	174	6.56	249	10.25	436	13.04	352	13.97	467	23.29	557.74	28.53	497.13	26.13	1273	--	--	--	--	--	NM_001124493.1	AY593995	34	9.35363e-06	Oncorhynchus mykiss caspace-like protein (casp), mRNA >gb|AY593995.1| Oncorhynchus mykiss caspace-like protein (Casp) mRNA, complete cds	K12798	NLRP1, CARD7	NACHT, LRR and PYD domains-containing protein 1	http://www.genome.jp/dbget-bin/www_bget?ko:K12798	--	--	--	--
Cluster-33515.11853	315	11.52	329	13.9	400	12.99	135	5.6	173	5.75	114	4.48	129	5.41	68	2.92	110	3.6	66	2.36	118	3.06	84	2.9	24	1.04	9	0.4	23	1.05	1420	4184761	XP_002732050.2	392	3.6e-35	PREDICTED: GS homeobox 1-like [Saccoglossus kowalevskii]	XM_019125970.1	XM_019125970	897	0	PREDICTED: Cyprinus carpio GS homeobox 2-like (LOC109113154), mRNA	K09310	GSH	homeobox protein GSH	http://www.genome.jp/dbget-bin/www_bget?ko:K09310	Q9BZM3	879	4.5e-93	GS homeobox 2 OS=Homo sapiens GN=GSX2 PE=2 SV=2
Cluster-33515.11858	7	1.06	2	0.34	14	1.93	18	3.07	17	2.37	32	5.08	16	2.9	33	5.96	49	6.61	42	6.27	53	5.8	62	8.86	50	8.76	72	13.04	54	11.05	567	--	--	--	--	--	XM_016261770.1	XM_016261770	77	5.02981e-30	PREDICTED: Sinocyclocheilus grahami NXPE family member 3-like (LOC107575384), transcript variant X2, mRNA	--	--	--	--	--	--	--	--
Cluster-33515.11865	13	0.53	17	0.79	15	0.54	84	3.85	93	3.41	78	3.38	79	3.66	58	2.75	127	4.59	188	7.43	270	7.75	196	7.47	747	35.76	581.36	28.54	713	35.93	1314	7925192	XP_015757258.1	334	1.8e-28	PREDICTED: prosaposin-like [Acropora digitifera]	XM_016255472.1	XM_016255472	635	0	PREDICTED: Sinocyclocheilus grahami prosaposin-like (LOC107569393), mRNA	--	--	--	--	O13035	395	5.5e-37	Proactivator polypeptide OS=Gallus gallus GN=PSAP PE=1 SV=1
Cluster-33515.11868	110	7.19	109	8.18	96	5.61	89	6.59	111	6.61	114	7.95	88	6.67	99	7.62	117	6.84	93	5.96	163	7.6	141	8.69	108.01	8.32	92	7.28	76	6.31	926	--	--	--	--	--	LN590691.1	LN590691	75	1.08733e-28	Cyprinus carpio genome assembly common carp genome, scaffold: LG8, chromosome: 8	--	--	--	--	--	--	--	--
Cluster-33515.11877	45.52	11.78	34.01	9.79	40	9.64	12.97	3.75	34.65	8.3	39.99	10.6	15	4.82	26	8.13	33.7	7.7	26.17	6.7	23.76	4.5	31.57	7.69	10.99	3.21	7.91	2.41	3	1.13	453	--	--	--	--	--	JX499803.1	JX499803	156	4.79933e-74	Hypophthalmichthys molitrix microsatellite Hysd268-2 sequence	--	--	--	--	--	--	--	--
Cluster-33515.11881	252	3.55	229	3.75	256	3.19	205	3.29	254	3.25	171	2.6	178	2.85	174	2.87	196	2.48	189	2.6	283.99	2.83	219	2.91	123	2.07	134	2.31	141	2.43	3207	537363	XP_785320.2	451	1.2e-41	PREDICTED: GTP-binding protein REM 1 [Strongylocentrotus purpuratus]	XM_019112508.1	XM_019112508	1278	0	PREDICTED: Cyprinus carpio GTP-binding protein REM 1-like (LOC109098947), transcript variant X6, mRNA	K07847	REM1	Rad and Gem related GTP binding protein 1	http://www.genome.jp/dbget-bin/www_bget?ko:K07847	O75628	874	3.9e-92	GTP-binding protein REM 1 OS=Homo sapiens GN=REM1 PE=1 SV=2
Cluster-33515.11882	41	1.11	22	0.69	48	1.16	18	0.56	16	0.39	29	0.85	12	0.37	31	0.99	27	0.66	38	1.01	58	1.12	50	1.28	31	1	36	1.19	35	1.18	1807	6395559	XP_013404453.1	287	6.9e-23	uncharacterized protein C20orf96 [Lingula anatina]	XM_016537754.1	XM_016537754	489	0	PREDICTED: Sinocyclocheilus rhinocerous uncharacterized protein C20orf96-like (LOC107727766), mRNA	--	--	--	--	Q9NUD7	203	1.4e-14	Uncharacterized protein C20orf96 OS=Homo sapiens GN=C20orf96 PE=2 SV=2
Cluster-33515.11887	44	0.66	25	0.44	23	0.31	164	2.8	173	2.36	159	2.58	429	7.34	450	7.91	641	8.65	580	8.52	948	10.08	665	9.43	1714.04	30.73	1507	27.65	1576	29.04	3026	--	--	--	--	--	XM_016558636.1	XM_016558636	905	0	PREDICTED: Sinocyclocheilus rhinocerous tapasin-related protein-like (LOC107744811), mRNA	--	--	--	--	Q8VD31	293	8.6e-25	Tapasin-related protein OS=Mus musculus GN=Tapbpl PE=2 SV=2
Cluster-33515.11889	46	2.93	49	3.58	48	2.73	28	2.02	30	1.74	29	1.97	26	1.92	31	2.32	26	1.48	43	2.68	42	1.91	31	1.86	12	0.9	20	1.54	14	1.13	943	--	--	--	--	--	LN590703.1	LN590703	77	8.56598e-30	Cyprinus carpio genome assembly common carp genome, scaffold: LG6, chromosome: 6	--	--	--	--	--	--	--	--
Cluster-33515.11891	16	0.49	25	0.88	15	0.41	51	1.76	54	1.49	55	1.8	42	1.46	28	1	42	1.15	65	1.94	129.02	2.79	115	3.3	119	4.31	88	3.26	179	6.75	1645	894004	XP_001625029.1	171	1.8e-09	predicted protein [Nematostella vectensis]	XM_016466691.1	XM_016466691	243	7.99145e-122	PREDICTED: Sinocyclocheilus anshuiensis NAD(P)(+)--arginine ADP-ribosyltransferase 2-like (LOC107673191), mRNA	--	--	--	--	P55806	319	4.5e-28	NAD(P)(+)--arginine ADP-ribosyltransferase 1 OS=Gallus gallus PE=1 SV=1
Cluster-33515.11901	45	0.66	40	0.68	54	0.69	103	1.7	163	2.15	200	3.14	284	4.7	245	4.17	363	4.74	336	4.78	658	6.78	451	6.19	253	4.39	491.09	8.72	314	5.6	3116	--	--	--	--	--	LN590674.1	LN590674	687	0	Cyprinus carpio genome assembly common carp genome, scaffold: LG42, chromosome: 42	--	--	--	--	--	--	--	--
Cluster-33515.11903	559.01	15.46	556	17.79	618	15.14	356	11.18	443	11.12	299	8.89	312	9.86	315	10.2	395	9.79	294	7.95	436	8.54	328	8.55	194	6.38	212	7.14	215	7.35	1782	9924871	XP_019642545.1	904	1.9e-94	PREDICTED: acidic fibroblast growth factor intracellular-binding protein-like [Branchiostoma belcheri]	XM_016245328.1	XM_016245328	935	0	PREDICTED: Sinocyclocheilus grahami fibroblast growth factor (acidic) intracellular binding protein (fibp), mRNA	--	--	--	--	O46431	1269	3.4e-138	Acidic fibroblast growth factor intracellular-binding protein OS=Chlorocebus aethiops GN=FIBP PE=2 SV=2
Cluster-33515.11915	10	0.72	8	0.66	5	0.32	5	0.41	7	0.46	8	0.61	13	1.08	11	0.93	16	1.02	10	0.7	14	0.72	6	0.41	10	0.84	5	0.43	4	0.37	871	--	--	--	--	--	XM_017493840.1	XM_017493840	114	2.13483e-50	PREDICTED: Ictalurus punctatus NACHT, LRR and PYD domains-containing protein 12-like (LOC108279530), mRNA	--	--	--	--	--	--	--	--
Cluster-33515.11926	439	32.12	348	29.2	540	35.37	291	24.09	381	25.41	374	29.14	264	22.45	198	17.08	264	17.27	177	12.69	313	16.35	226	15.59	33	2.84	20	1.77	36	3.36	859	11264955	PFX32013.1	150	2.5e-07	MICAL-like protein 2 [Stylophora pistillata]	XM_016557208.1	XM_016557208	468	0	PREDICTED: Sinocyclocheilus rhinocerous uncharacterized protein C16orf45 homolog (LOC107743769), mRNA	--	--	--	--	Q5FVJ5	429	4.1e-41	Uncharacterized protein C16orf45 homolog OS=Rattus norvegicus PE=2 SV=1
Cluster-33515.11934	308	5.81	293	6.4	324	5.4	180	3.86	221	3.78	187	3.8	188	4.04	155	3.42	154	2.6	240	4.42	289	3.86	199	3.54	152	3.41	159	3.66	178	4.12	2474	1569094	EEN66208.1	991	2.2e-104	hypothetical protein BRAFLDRAFT_114350 [Branchiostoma floridae]	XM_016473809.1	XM_016473809	809	0	PREDICTED: Sinocyclocheilus anshuiensis tRNA (adenine(58)-N(1))-methyltransferase catalytic subunit TRMT61A-like (LOC107678528), transcript variant X3, mRNA	K07442	TRM61, GCD14	tRNA (adenine57-N1/adenine58-N1)-methyltransferase catalytic subunit	http://www.genome.jp/dbget-bin/www_bget?ko:K07442	Q6AY46	1080	3.9e-116	tRNA (adenine(58)-N(1))-methyltransferase catalytic subunit TRMT61A OS=Rattus norvegicus GN=Trmt61a PE=2 SV=1
Cluster-33515.11945	365	6.05	293	5.63	333	4.88	242	4.56	242	3.64	259	4.63	268	5.05	257	4.98	334	4.97	287	4.65	374	4.39	345	5.39	302	5.97	280	5.66	260	5.29	2773	7397388	XP_014769469.1	1032	4.3e-109	PREDICTED: zinc finger protein 208-like [Octopus bimaculoides]	XM_016477394.1	XM_016477394	2001	0	PREDICTED: Sinocyclocheilus anshuiensis zinc finger protein 345-like (LOC107681183), mRNA	--	--	--	--	Q7TSH9	955	1.4e-101	Zinc finger protein 184 OS=Mus musculus GN=Zfp184 PE=2 SV=1
Cluster-33515.11966	55	0.78	58	0.95	64	0.8	133	2.14	156	2	171	2.61	135	2.17	159	2.63	174	2.21	139	1.92	199	1.99	168	2.24	77	1.3	85	1.47	92	1.59	3197	9898026	XP_019633879.1	574	6.4e-56	PREDICTED: galactosylceramide sulfotransferase-like [Branchiostoma belcheri]	XM_016500003.1	XM_016500003	1363	0	PREDICTED: Sinocyclocheilus anshuiensis galactose-3-O-sulfotransferase 2-like (LOC107698869), mRNA	K09675	GAL3ST2	galactose-3-O-sulfotransferase 2	http://www.genome.jp/dbget-bin/www_bget?ko:K09675	Q6XQG9	919	2.3e-97	Galactose-3-O-sulfotransferase 2 OS=Sus scrofa GN=GAL3ST2 PE=2 SV=1
Cluster-33515.11967	37	0.71	36	0.8	24	0.41	66	1.43	55	0.95	68.98	1.42	134	2.91	136	3.04	132.99	2.28	202.14	3.77	295.99	4	258	4.64	156.32	3.55	265	6.17	163	3.82	2447	9896274	XP_019615093.1	227	8.4e-16	PREDICTED: E3 ubiquitin-protein ligase TRIM39-like [Branchiostoma belcheri]	XM_016488451.1	XM_016488451	1162	0	PREDICTED: Sinocyclocheilus anshuiensis tripartite motif-containing protein 16-like (LOC107690198), mRNA	--	--	--	--	Q5R760	581	2.8e-58	Tripartite motif-containing protein 16 OS=Pongo abelii GN=TRIM16 PE=2 SV=1
Cluster-33515.11978	172	1.79	180	2.17	196	1.8	226	2.67	299	2.81	213	2.39	159	1.88	157	1.91	241	2.25	288	2.92	366	2.69	275	2.69	349	4.33	348	4.42	337	4.28	4246	11637258	XP_023242236.1	380	2.7e-33	leucine zipper putative tumor suppressor 2-like [Centruroides sculpturatus]	XM_016565728.1	XM_016565728	1142	0	PREDICTED: Sinocyclocheilus rhinocerous NEDD4-binding protein 3 homolog (LOC107750366), transcript variant X2, mRNA	--	--	--	--	O15049	469	4.7e-45	NEDD4-binding protein 3 OS=Homo sapiens GN=N4BP3 PE=1 SV=3
Cluster-33515.11991	141.31	2.33	114	2.18	217	3.16	103	1.93	128	1.91	103	1.83	94	1.76	123	2.37	103	1.52	73	1.17	103	1.2	96	1.49	44	0.86	18	0.36	44	0.89	2791	9926793	XP_019644691.1	1213	4.5e-130	PREDICTED: low affinity vacuolar monovalent cation..H..+.. antiporter-like [Branchiostoma belcheri]	XM_016534934.1	XM_016534934	1295	0	PREDICTED: Sinocyclocheilus rhinocerous low affinity vacuolar monovalent cation/H(+) antiporter-like (LOC107725610), mRNA	--	--	--	--	Q9P7B3	438	1.2e-41	Putative cation exchanger C521.04c OS=Schizosaccharomyces pombe (strain 972 / ATCC 24843) GN=SPAC521.04c PE=1 SV=1
Cluster-33515.12003	42	1.59	40	1.74	63	2.11	111	4.75	132	4.53	135	5.47	76	3.29	96	4.25	95	3.21	88	3.25	116	3.11	142	5.06	49	2.19	49	2.25	44	2.07	1385	4585034	CDW54608.1	343	1.7e-29	dual specificity phosphatase [Trichuris trichiura]	XM_016448779.1	XM_016448779	396	0	PREDICTED: Sinocyclocheilus anshuiensis dual specificity protein phosphatase 14-like (LOC107659744), transcript variant X1, mRNA	K14165	K14165	atypical dual specificity phosphatase	http://www.genome.jp/dbget-bin/www_bget?ko:K14165	Q17QM8	341	1.1e-30	Dual specificity protein phosphatase 14 OS=Bos taurus GN=DUSP14 PE=2 SV=1
Cluster-33515.12010	236	2.37	248	2.89	261	2.31	228	2.6	216	1.96	212	2.3	204	2.32	245	2.87	259	2.33	257	2.52	403	2.86	290	2.74	228.97	2.74	286	3.5	270	3.31	4389	9912610	XP_019628946.1	606	1.7e-59	PREDICTED: LOW QUALITY PROTEIN: F-box only protein 30-like [Branchiostoma belcheri]	XM_016475826.1	XM_016475826	1573	0	PREDICTED: Sinocyclocheilus anshuiensis F-box only protein 30-like (LOC107680062), transcript variant X2, mRNA	K10307	FBXO30	F-box protein 30	http://www.genome.jp/dbget-bin/www_bget?ko:K10307	Q8BJL1	1238	3.3e-134	F-box only protein 30 OS=Mus musculus GN=Fbxo30 PE=1 SV=2
Cluster-33515.12016	121.98	1.89	92.62	1.66	113	1.55	81	1.43	85	1.19	85	1.42	66	1.16	61	1.1	82	1.14	48	0.73	66	0.72	70	1.02	52	0.96	51	0.96	31	0.59	2947	12037161	PSN34762.1	173	1.9e-09	Ubiquitin-like protein 5 [Blattella germanica]	LN590672.1	LN590672	111	3.45227e-48	Cyprinus carpio genome assembly common carp genome, scaffold: LG37, chromosome: 37	K13113	UBL5, HUB1	ubiquitin-like protein 5	http://www.genome.jp/dbget-bin/www_bget?ko:K13113	Q7SXF2	174	5.2e-11	Ubiquitin-like protein 5 OS=Danio rerio GN=ubl5 PE=3 SV=1
Cluster-33515.12032	108	0.88	118	1.12	104	0.75	232	2.16	225	1.67	348	3.08	241	2.24	301	2.88	332	2.44	324	2.59	216	1.25	275	2.12	217	2.12	162	1.62	161	1.61	5311	--	--	--	--	--	XM_016553589.1	XM_016553589	2518	0	PREDICTED: Sinocyclocheilus rhinocerous xin actin-binding repeat-containing protein 1-like (LOC107741012), mRNA	--	--	--	--	Q5PZ43	732	1.9e-75	Xin actin-binding repeat-containing protein 1 OS=Danio rerio GN=xirp1 PE=1 SV=1
Cluster-33515.12071	330	3.37	366	4.34	398	3.58	358.8	4.16	348.87	3.22	385	4.24	369	4.27	394.97	4.71	462	4.23	415	4.13	541	3.9	385	3.7	642	7.82	585	7.29	567	7.06	4319	11640823	XP_023210469.1	206	4.1e-13	BMP and activin membrane-bound inhibitor homolog [Centruroides sculpturatus]	LN590717.1	LN590717	561	0	Cyprinus carpio genome assembly common carp genome, scaffold: LG12, chromosome: 12	K10162	BAMBI	BMP and activin membrane-bound inhibitor	http://www.genome.jp/dbget-bin/www_bget?ko:K10162	Q8HYZ0	316	2.6e-27	BMP and activin membrane-bound inhibitor homolog OS=Ovis aries GN=BAMBI PE=2 SV=1
Cluster-33515.12077	14	1.4	10	1.14	18	1.62	10	1.13	15	1.37	20	2.11	30	3.51	20	2.36	27	2.4	146	14.3	324	23.16	207	19.46	96	11.19	122	14.65	75	9.73	709	--	--	--	--	--	XM_016559992.1	XM_016559992	266	5.49044e-135	PREDICTED: Sinocyclocheilus rhinocerous interleukin-8-like (LOC107745961), mRNA	K10030	IL8, CXCL8	interleukin 8	http://www.genome.jp/dbget-bin/www_bget?ko:K10030	P46653	162	3.1e-10	Interleukin-8 OS=Cercocebus atys GN=CXCL8 PE=3 SV=1
Cluster-33515.12078	84	2.84	60	2.35	61	1.83	122	4.68	127	3.9	120	4.36	92	3.56	76	3.01	100	3.03	74	2.45	126	3.02	83	2.65	50	2.01	21	0.86	53	2.23	1511	--	--	--	--	--	LN590688.1	LN590688	294	3.26695e-150	Cyprinus carpio genome assembly common carp genome, scaffold: LG48, chromosome: 48	--	--	--	--	--	--	--	--
Cluster-33515.12083	438.15	23.95	309	19.44	513	24.99	327	20.25	434	21.58	358	20.92	374	23.59	294	18.9	442	21.62	257	13.75	387	15.06	286	14.74	203	13.11	145	9.61	155	10.68	1049	6500373	XP_013789352.1	274	1.3e-21	bolA-like protein 3 [Limulus polyphemus]	XM_016441399.1	XM_016441399	316	1.3224e-162	PREDICTED: Sinocyclocheilus anshuiensis bolA-like protein 3 (LOC107654356), mRNA	K22075	BOLA3	BolA-like protein 3	http://www.genome.jp/dbget-bin/www_bget?ko:K22075	Q53S33	333	6.8e-30	BolA-like protein 3 OS=Homo sapiens GN=BOLA3 PE=1 SV=1
Cluster-33515.12089	358.97	8.1	277	7.24	387	7.73	180	4.61	263	5.38	224	5.44	179	4.6	161	4.25	235	4.75	198	4.36	254	4.06	209	4.45	156	4.19	151	4.15	152	4.22	2117	1410931	XP_002119544.1	774	2.7e-79	PREDICTED: probable palmitoyltransferase ZDHHC16 [Ciona intestinalis]	XM_016513388.1	XM_016513388	896	0	PREDICTED: Sinocyclocheilus rhinocerous zinc finger DHHC-type containing 16 (zdhhc16), mRNA	K18932	ZDHHC	palmitoyltransferase	http://www.genome.jp/dbget-bin/www_bget?ko:K18932	Q9ESG8	1130	5.3e-122	Probable palmitoyltransferase ZDHHC16 OS=Mus musculus GN=Zdhhc16 PE=1 SV=2
Cluster-33515.12102	3	0.66	2	0.49	4	0.81	8.74	2.15	8.09	1.64	5.16	1.17	4	1.08	8	2.11	10.87	2.11	4.98	1.08	14.39	2.3	5	1.03	3.98	1	2.42	0.63	3	0.93	482	--	--	--	--	--	LN595005.1	LN595005	138	5.20463e-64	Cyprinus carpio genome assembly common carp genome ,scaffold 000010680	--	--	--	--	--	--	--	--
Cluster-33515.12107	164	1.76	133	1.66	196	1.86	341	4.17	340	3.31	300	3.48	259	3.16	277	3.48	406	3.92	859	9.02	1543	11.73	1006	10.2	1933	24.81	2525	33.15	1725	22.66	4113	9645578	XP_018670141.1	591	8.8e-58	PREDICTED: myocilin-like [Ciona intestinalis]	LN590711.1	LN590711	1256	0	Cyprinus carpio genome assembly common carp genome, scaffold: LG40, chromosome: 40	K23027	MYOC	myocilin	http://www.genome.jp/dbget-bin/www_bget?ko:K23027	Q9XTA3	906	9.7e-96	Myocilin OS=Bos taurus GN=MYOC PE=2 SV=1
Cluster-33515.12109	184	3.31	161	3.36	213	3.39	186	3.8	182	2.97	153	2.97	112	2.29	98	2.06	148	2.39	97	1.7	191	2.43	149	2.53	59	1.26	24	0.53	23	0.51	2579	1778556	NP_001161509.1	715	2.3e-72	BRN3 transcription factor [Saccoglossus kowalevskii]	CU468941.10	CU468941	1177	0	Zebrafish DNA sequence from clone DKEY-149G3 in linkage group 9, complete sequence	K09366	POU4F, BRN3	POU domain transcription factor, class 4	http://www.genome.jp/dbget-bin/www_bget?ko:K09366	Q90435	1180	1e-127	POU domain, class 4, transcription factor 3 OS=Danio rerio GN=pou4f3 PE=2 SV=2
Cluster-33515.12110	17	0.59	19	0.76	27	0.83	55	2.17	70	2.21	63	2.36	63	2.51	48	1.96	51	1.59	38	1.29	76	1.88	58	1.91	41	1.7	38	1.61	39	1.69	1476	9906248	XP_019621834.1	141	4.8e-06	PREDICTED: vascular endothelial growth factor C-like [Branchiostoma belcheri]	XM_016448850.1	XM_016448850	286	8.93091e-146	PREDICTED: Sinocyclocheilus anshuiensis placenta growth factor-like (LOC107659813), mRNA	K16859	PGF	placenta growth factor	http://www.genome.jp/dbget-bin/www_bget?ko:K16859	P49763	293	4.2e-25	Placenta growth factor OS=Homo sapiens GN=PGF PE=1 SV=2
Cluster-33515.12113	118	2.76	35	0.95	203	4.2	87	2.31	79	1.67	97	2.44	78	2.08	104	2.84	128	2.68	208	4.75	391	6.47	207	4.56	278	7.73	432	12.29	236	6.79	2055	9915012	XP_019631590.1	396	1.8e-35	PREDICTED: neutrophil cytosolic factor 1-like [Branchiostoma belcheri]	FJ502020.1	FJ502020	816	0	Aristichthys nobilis clone A107 unknown mRNA	K17934	NOXO1, SNX28	NADPH oxidase organizer 1	http://www.genome.jp/dbget-bin/www_bget?ko:K17934	Q8NFA2	411	1.2e-38	NADPH oxidase organizer 1 OS=Homo sapiens GN=NOXO1 PE=1 SV=1
Cluster-33515.12142	25	1.27	39	2.29	43	1.95	43	2.49	54	2.5	75	4.09	51	3	33	1.98	63	2.88	24	1.2	28	1.02	29	1.39	24	1.45	9	0.56	15	0.96	1103	9905360	XP_019620848.1	292	1.1e-23	PREDICTED: achaete-scute homolog 5-like [Branchiostoma belcheri]	LN590683.1	LN590683	418	0	Cyprinus carpio genome assembly common carp genome, scaffold: LG38, chromosome: 38	K09067	ASCL	achaete-scute complex protein	http://www.genome.jp/dbget-bin/www_bget?ko:K09067	Q7RTU5	351	5.9e-32	Achaete-scute homolog 5 OS=Homo sapiens GN=ASCL5 PE=3 SV=2
Cluster-33515.12144	73	1.08	55	0.94	100.28	1.31	414	6.96	631	8.46	638	10.18	351	5.9	367	6.35	466	6.18	89	1.29	284	2.97	122	1.7	33	0.58	29	0.52	30	0.54	3071	--	--	--	--	--	XM_016543497.1	XM_016543497	840	0	PREDICTED: Sinocyclocheilus rhinocerous CLOCK-interacting pacemaker-like (LOC107732214), mRNA	--	--	--	--	Q8R0W1	326	1.3e-28	CLOCK-interacting pacemaker OS=Mus musculus GN=Cipc PE=1 SV=4
Cluster-33515.12156	129	2.51	111	2.51	111	1.91	158	3.5	265	4.68	131	2.75	135	3	106	2.42	99	1.73	194	3.69	279	3.85	88	1.62	347.03	8.05	189	4.49	177	4.24	2404	--	--	--	--	--	LN590892.1	LN590892	93	2.84832e-38	Cyprinus carpio genome assembly common carp genome ,scaffold 000000684	--	--	--	--	--	--	--	--
Cluster-33515.12164	111	0.96	53	0.53	158	1.21	330	3.26	337	2.65	307	2.88	261	2.57	261	2.65	344	2.68	609	5.17	844	5.18	459	3.76	880.99	9.14	1040	11.04	909	9.64	5019	9925632	XP_019643391.1	452	1.4e-41	PREDICTED: neutrophil cytosol factor 2-like isoform X1 [Branchiostoma belcheri]	LN590699.1	LN590699	932	0	Cyprinus carpio genome assembly common carp genome, scaffold: LG22, chromosome: 22	K21432	NOXA1	NADPH oxidase activator 1	http://www.genome.jp/dbget-bin/www_bget?ko:K21432	O70145	438	2.2e-41	Neutrophil cytosol factor 2 OS=Mus musculus GN=Ncf2 PE=1 SV=1
Cluster-33515.12175	48	0.59	28	0.4	30	0.33	40	0.56	45	0.5	73	0.97	249	3.48	172	2.47	250	2.76	788	9.46	1214	10.55	705	8.17	923	13.53	1197.22	17.96	2042.09	30.69	3636	1697616	XP_002590145.1	399	1.4e-35	hypothetical protein BRAFLDRAFT_90879 [Branchiostoma floridae]	LN590693.1	LN590693	908	0	Cyprinus carpio genome assembly common carp genome, scaffold: LG3, chromosome: 3	K04184	CCR9, CDw199	C-C chemokine receptor type 9	http://www.genome.jp/dbget-bin/www_bget?ko:K04184	P51686	788	4.1e-82	C-C chemokine receptor type 9 OS=Homo sapiens GN=CCR9 PE=1 SV=2
Cluster-33515.12176	245	9.41	292	12.94	254	8.66	126	5.49	153	5.34	138	5.68	191	8.41	180	8.11	152	5.23	185	6.95	168	4.58	179	6.48	111	5.05	85	3.97	113	5.4	1367	5352948	XP_011445221.1	239	1.9e-17	PREDICTED: uncharacterized protein C7orf50 homolog [Crassostrea gigas]	XM_016562461.1	XM_016562461	307	1.74944e-157	PREDICTED: Sinocyclocheilus rhinocerous uncharacterized protein C7orf50 homolog (LOC107747851), mRNA	--	--	--	--	Q9CXL3	248	6.4e-20	Uncharacterized protein C7orf50 homolog OS=Mus musculus PE=1 SV=3
Cluster-33515.12180	68	1.23	62	1.3	105	1.68	129	2.66	174	2.86	161	3.15	107	2.21	115	2.44	150	2.44	131	2.32	239	3.07	147	2.51	87	1.88	92	2.04	95	2.12	2560	3598574	XP_005110236.1	167	8e-09	PREDICTED: uncharacterized protein LOC101846996 [Aplysia californica]	XM_016458116.1	XM_016458116	858	0	PREDICTED: Sinocyclocheilus anshuiensis E3 ubiquitin-protein ligase TRIM39-like (LOC107666695), mRNA	--	--	--	--	A6NK02	269	4.4e-22	Putative tripartite motif-containing protein 75 OS=Homo sapiens GN=TRIM75P PE=5 SV=2
Cluster-33515.12189	253	3.33	203	3.1	294	3.42	183	2.74	212	2.53	281	4	229	3.43	226	3.48	324	3.83	212	2.73	276	2.57	297	3.69	80	1.26	120	1.93	121	1.95	3411	--	--	--	--	--	XM_016281497.1	XM_016281497	998	0	PREDICTED: Sinocyclocheilus grahami raftlin-like (LOC107592114), transcript variant X1, mRNA	--	--	--	--	Q7SZI5	498	1.6e-48	Raftlin OS=Gallus gallus GN=RFTN1 PE=2 SV=3
Cluster-33515.12190	149	2.24	176	3.07	179	2.38	88	1.5	82	1.12	106	1.72	178	3.05	157	2.76	179	2.42	118	1.73	164	1.75	112	1.59	156	2.8	147	2.7	129	2.38	3024	10757620	XP_022097957.1	2634	8.1e-295	DNA helicase MCM8-like [Acanthaster planci]	XM_016549535.1	XM_016549535	1959	0	PREDICTED: Sinocyclocheilus rhinocerous minichromosome maintenance 8 homologous recombination repair factor (mcm8), transcript variant X3, mRNA	K10737	MCM8	DNA helicase MCM8	http://www.genome.jp/dbget-bin/www_bget?ko:K10737	I0IUP3	3040	0	DNA helicase MCM8 OS=Gallus gallus GN=MCM8 PE=1 SV=1
Cluster-33515.12193	266	5.4	253	5.95	280	5.03	468	10.79	600	11.05	558.97	12.23	590	13.65	571	13.56	733	13.34	823.99	16.34	1356	19.49	864	16.54	1189.04	28.74	1351.82	33.46	1440	35.95	2319	9647459	XP_018667409.1	1173	1.6e-125	PREDICTED: sphingolipid delta..4..-desaturase DES1-like [Ciona intestinalis]	XM_016498569.1	XM_016498569	1083	0	PREDICTED: Sinocyclocheilus anshuiensis sphingolipid delta(4)-desaturase/C4-monooxygenase DES2-like (LOC107697737), mRNA	K04712	DEGS	sphingolipid 4-desaturase/C4-monooxygenase	http://www.genome.jp/dbget-bin/www_bget?ko:K04712	Q8R2F2	1385	1.6e-151	Sphingolipid delta(4)-desaturase/C4-hydroxylase DES2 OS=Mus musculus GN=Degs2 PE=1 SV=1
Cluster-33515.12208	173	2.83	252	4.78	192	2.78	289	5.38	325	4.82	335	5.91	403	7.51	431	8.25	483	7.09	579	9.26	974	11.28	920	14.2	1142	22.28	1226	24.48	1287	25.84	2804	--	--	--	--	--	XM_016446408.1	XM_016446408	530	0	PREDICTED: Sinocyclocheilus anshuiensis transcription cofactor vestigial-like protein 1 (LOC107658030), mRNA	--	--	--	--	Q99NC0	138	7.5e-07	Transcription cofactor vestigial-like protein 1 OS=Mus musculus GN=Vgll1 PE=1 SV=1
Cluster-33515.12239	72	1.89	67.68	2.05	52	1.21	110.85	3.3	148.96	3.54	130.04	3.67	173.32	5.19	159	4.88	233	5.48	249.86	6.4	338.02	6.28	220.69	5.46	295.87	9.22	386.67	12.35	304	9.84	1863	--	--	--	--	--	LN594588.1	LN594588	67	6.2465e-24	Cyprinus carpio genome assembly common carp genome ,scaffold 000001001	--	--	--	--	--	--	--	--
Cluster-33515.12255	43	0.43	38	0.44	50	0.44	88	0.99	56.03	0.5	109	1.17	126	1.42	131	1.52	205	1.83	405	3.93	461	3.24	350	3.28	287	3.4	229	2.78	350	4.25	4426	9927578	XP_019645555.1	768	2.8e-78	PREDICTED: KN motif and ankyrin repeat domain-containing protein 1-like isoform X1 [Branchiostoma belcheri]	XM_016541967.1	XM_016541967	2490	0	PREDICTED: Sinocyclocheilus rhinocerous KN motif and ankyrin repeat domain-containing protein 1-like (LOC107730999), mRNA	K22808	KANK	KN motif and ankyrin repeat domain-containing protein	http://www.genome.jp/dbget-bin/www_bget?ko:K22808	Q14678	1001	1e-106	KN motif and ankyrin repeat domain-containing protein 1 OS=Homo sapiens GN=KANK1 PE=1 SV=3
Cluster-33515.12257	284	3.51	249	3.57	272	2.97	137	1.93	225	2.52	156	2.08	238.75	3.35	182	2.63	190	2.11	248.03	2.99	272	2.38	203	2.37	137	2.02	179	2.7	167	2.53	3616	9917853	XP_019634745.1	425	1.4e-38	PREDICTED: nuclear fragile X mental retardation-interacting protein 1-like [Branchiostoma belcheri]	XM_016564542.1	XM_016564542	316	4.66738e-162	PREDICTED: Sinocyclocheilus rhinocerous nuclear fragile X mental retardation protein interacting protein 1 (nufip1), mRNA	--	--	--	--	Q9UHK0	581	4.1e-58	Nuclear fragile X mental retardation-interacting protein 1 OS=Homo sapiens GN=NUFIP1 PE=1 SV=2
Cluster-33515.12258	260	6.05	274	7.38	236	4.86	164	4.33	144	3.04	148	3.71	130	3.45	143	3.9	216.99	4.53	177	4.03	202	3.33	173	3.8	140	3.88	174	4.93	141	4.04	2061	9917583	XP_019634441.1	1180	2.2e-126	PREDICTED: probable dolichyl pyrophosphate Glc1Man9GlcNAc2 alpha-1,3-glucosyltransferase isoform X2 [Branchiostoma belcheri]	XM_016526288.1	XM_016526288	848	0	PREDICTED: Sinocyclocheilus rhinocerous probable dolichyl pyrophosphate Glc1Man9GlcNAc2 alpha-1,3-glucosyltransferase (LOC107719005), mRNA	K03849	ALG8	alpha-1,3-glucosyltransferase	http://www.genome.jp/dbget-bin/www_bget?ko:K03849	Q9BVK2	1306	2e-142	Probable dolichyl pyrophosphate Glc1Man9GlcNAc2 alpha-1,3-glucosyltransferase OS=Homo sapiens GN=ALG8 PE=1 SV=2
Cluster-33515.12270	31	4.32	19	3	30	3.8	31	4.87	45	5.75	31	4.54	35	5.81	30	4.98	39	4.84	24	3.29	40	4.02	44	5.78	4	0.65	6	1	4	0.75	591	--	--	--	--	--	XM_019090054.1	XM_019090054	74	2.44552e-28	PREDICTED: Cyprinus carpio eukaryotic initiation factor 4A-II (LOC109073986), mRNA	--	--	--	--	--	--	--	--
Cluster-33515.12289	57.77	1.08	35.08	0.76	41.58	0.69	72.29	1.53	45.98	0.78	44.02	0.89	89	1.89	64	1.4	113	1.89	126	2.3	227.77	3.01	144.92	2.55	325.88	7.26	439	10.01	386	8.86	2493	9922117	XP_019639482.1	483	1.8e-45	PREDICTED: elongation of very long chain fatty acids protein 6-like [Branchiostoma belcheri]	XM_016448721.1	XM_016448721	359	0	PREDICTED: Sinocyclocheilus anshuiensis elongation of very long chain fatty acids protein 6-like (LOC107659697), transcript variant X2, mRNA	K10203	ELOVL6	elongation of very long chain fatty acids protein 6	http://www.genome.jp/dbget-bin/www_bget?ko:K10203	Q6PC64	588	4.4e-59	Elongation of very long chain fatty acids protein 6 OS=Danio rerio GN=elovl6 PE=2 SV=1
Cluster-33515.12300	74	1	69	1.08	127	1.52	186	2.86	268	3.28	232	3.39	212	3.26	183	2.89	215	2.61	170	2.25	230	2.2	199	2.54	51	0.82	48	0.79	71	1.18	3332	9917081	XP_019633884.1	348	1.1e-29	PREDICTED: LOW QUALITY PROTEIN: uncharacterized protein LOC109477245 [Branchiostoma belcheri]	XM_016520864.1	XM_016520864	1618	0	PREDICTED: Sinocyclocheilus rhinocerous SLIT and NTRK-like protein 5 (LOC107714871), mRNA	--	--	--	--	Q810B7	2094	1.4e-233	SLIT and NTRK-like protein 5 OS=Mus musculus GN=Slitrk5 PE=2 SV=1
Cluster-33515.12302	8	2.28	3	0.95	4.43	1.18	9	2.86	9	2.38	11	3.19	5	1.78	5	1.73	10.71	2.69	7	1.97	6	1.26	3.34	0.89	6	1.92	2	0.67	2	0.84	438	--	--	--	--	--	LN590683.1	LN590683	149	3.60269e-70	Cyprinus carpio genome assembly common carp genome, scaffold: LG38, chromosome: 38	--	--	--	--	--	--	--	--
Cluster-33515.12311	79	0.9	69	0.91	106.73	1.07	90.29	1.17	119.34	1.23	116.56	1.43	57.67	0.75	62.7	0.83	86.78	0.89	73.86	0.82	118.78	0.96	92.06	0.99	28.63	0.39	25	0.35	27	0.38	3902	11257240	PFX24298.1	637	3.9e-63	RING finger protein 32 [Stylophora pistillata]	XM_016481147.1	XM_016481147	506	0	PREDICTED: Sinocyclocheilus anshuiensis ring finger protein 32 (rnf32), transcript variant X1, mRNA	--	--	--	--	Q4R5T4	625	3.5e-63	RING finger protein 32 OS=Macaca fascicularis GN=RNF32 PE=2 SV=1
Cluster-33515.12338	156	1.92	141	2.01	172	1.87	68	0.95	79	0.88	93	1.24	52	0.73	50	0.72	80	0.88	102	1.23	83	0.72	57	0.66	143	2.1	86	1.29	52	0.78	3630	1894159	XP_002733698.1	234	1.9e-16	PREDICTED: protein canopy homolog 1-like [Saccoglossus kowalevskii]	BX510360.8	BX510360	1224	0	Zebrafish DNA sequence from clone DKEY-265A7 in linkage group 2, complete sequence	K22936	CNPY1_2	protein canopy 1/2	http://www.genome.jp/dbget-bin/www_bget?ko:K22936	Q5M7D4	328	9e-29	Protein canopy homolog 1 OS=Xenopus laevis GN=cnpy1 PE=2 SV=1
Cluster-33515.12349	92	2.75	55	1.9	87	2.3	251	8.5	420	11.38	301	9.66	297	10.13	228	7.97	278	7.44	207	6.04	442	9.35	348	9.79	32	1.13	23	0.84	92	3.4	1673	--	--	--	--	--	XM_016520947.1	XM_016520947	1062	0	PREDICTED: Sinocyclocheilus rhinocerous calcium/calmodulin-dependent protein kinase II inhibitor 2-like (LOC107714949), mRNA	--	--	--	--	Q0IHT1	205	7.6e-15	Calcium/calmodulin-dependent protein kinase II inhibitor 2 OS=Xenopus tropicalis GN=camk2n2 PE=3 SV=1
Cluster-33515.12358	354	8.79	340	9.77	332	7.3	258	7.27	258	5.81	272	7.27	199	5.64	242	7.03	294	6.54	251.94	6.11	314	5.52	261	6.11	172	5.08	180	5.44	193	5.91	1951	11095864	XP_022337531.1	368	3e-32	sin3 histone deacetylase corepressor complex component SDS3-like isoform X4 [Crassostrea virginica]	XM_019102787.1	XM_019102787	560	0	PREDICTED: Cyprinus carpio sin3 histone deacetylase corepressor complex component SDS3-like (LOC109088630), mRNA	K19201	SUDS3, SAP45	Sin3 histone deacetylase corepressor complex component SDS3	http://www.genome.jp/dbget-bin/www_bget?ko:K19201	Q9H7L9	538	2.1e-53	Sin3 histone deacetylase corepressor complex component SDS3 OS=Homo sapiens GN=SUDS3 PE=1 SV=2
Cluster-33515.12359	140	10.15	101	8.4	155	10.06	90	7.39	128	8.46	106	8.19	94	7.92	72	6.16	101	6.55	70	4.98	126	6.52	100	6.84	74	6.31	52	4.56	83	7.68	864	--	--	--	--	--	LN598472.1	LN598472	251	1.47176e-126	Cyprinus carpio genome assembly common carp genome ,scaffold 000001158	--	--	--	--	--	--	--	--
Cluster-33515.12364	101	0.97	56	0.62	85	0.72	117	1.27	143	1.24	97	1	128	1.39	119	1.33	177	1.52	544	5.09	675.01	4.57	496	4.48	818.01	9.36	1025	11.99	806	9.43	4580	9924169	XP_019641757.1	1747	8.8e-192	PREDICTED: LOW QUALITY PROTEIN: thrombospondin-3-like, partial [Branchiostoma belcheri]	XM_016573350.1	XM_016573350	1405	0	PREDICTED: Sinocyclocheilus rhinocerous thrombospondin-4-B-like (LOC107756306), transcript variant X3, mRNA	K04659	THBS2S	thrombospondin 2/3/4/5	http://www.genome.jp/dbget-bin/www_bget?ko:K04659	Q8JGW0	2087	1.2e-232	Thrombospondin-4-B OS=Danio rerio GN=thbs4b PE=2 SV=1
Cluster-33515.12372	60	2.47	40.15	1.91	66	2.42	101	4.72	87	3.26	128	5.66	190	8.99	175	8.46	231	8.52	264.57	10.67	316.5	9.26	310	12.05	382	18.65	396	19.83	343	17.64	1294	--	--	--	--	--	XM_016514317.1	XM_016514317	352	0	PREDICTED: Sinocyclocheilus rhinocerous uncharacterized LOC107709725 (LOC107709725), transcript variant X1, mRNA	--	--	--	--	--	--	--	--
Cluster-33515.12373	138.92	2.36	132	2.6	152	2.28	189	3.65	238	3.67	218	4	250	4.84	261	5.19	344	5.25	518	8.6	791	9.52	687	11.01	787	15.95	610	12.65	875	18.25	2711	9919262	XP_019636322.1	1792	3.2e-197	PREDICTED: LOW QUALITY PROTEIN: advillin-like [Branchiostoma belcheri]	XM_016533241.1	XM_016533241	1734	0	PREDICTED: Sinocyclocheilus rhinocerous adseverin-like (LOC107724348), mRNA	K05768	GSN	gelsolin	http://www.genome.jp/dbget-bin/www_bget?ko:K05768	Q9Y6U3	2888	0	Adseverin OS=Homo sapiens GN=SCIN PE=1 SV=4
Cluster-33515.12392	280	2.94	287	3.5	327	3.03	411.2	4.91	344	3.27	440	4.99	421	5.02	435	5.34	571	5.38	759	7.78	1112	8.25	933	9.24	1225	15.36	1172	15.03	1253	16.07	4204	1894762	XP_002734950.1	1163	4.2e-124	PREDICTED: galactocerebrosidase-like [Saccoglossus kowalevskii]	XM_016562558.1	XM_016562558	988	0	PREDICTED: Sinocyclocheilus rhinocerous galactocerebrosidase (LOC107747942), mRNA	K01202	GALC	galactosylceramidase	http://www.genome.jp/dbget-bin/www_bget?ko:K01202	Q5SNX7	2040	3.2e-227	Galactocerebrosidase OS=Danio rerio GN=galc PE=2 SV=1
Cluster-33515.12411	12	0.47	21	0.96	21	0.74	24	1.07	19.96	0.72	45	1.9	42	1.9	41	1.9	35	1.24	108	4.17	130	3.64	111	4.13	310	14.5	285	13.67	255	12.54	1338	--	--	--	--	--	XM_016540511.1	XM_016540511	259	8.24885e-131	PREDICTED: Sinocyclocheilus rhinocerous membrane-spanning 4-domains subfamily A member 4D-like (LOC107729808), transcript variant X2, mRNA	--	--	--	--	--	--	--	--
Cluster-33515.12412	17	1.05	13	0.92	22	1.21	19.8	1.39	41	2.31	19	1.25	24	1.72	26	1.89	38	2.1	36	2.18	66	2.91	45	2.62	58	4.23	35	2.62	37	2.9	962	--	--	--	--	--	LN591033.1	LN591033	160	6.34345e-76	Cyprinus carpio genome assembly common carp genome ,scaffold 000001200	--	--	--	--	--	--	--	--
Cluster-33515.12418	390	4.66	359.19	4.98	429	4.52	396	5.37	448	4.85	434	5.59	359	4.87	331	4.62	465	4.98	231	2.69	333	2.81	381	4.29	116	1.65	76	1.11	117	1.71	3734	8068399	XP_015913551.1	305	1.2e-24	keratin, type I cytoskeletal 13-like, partial [Parasteatoda tepidariorum]	LN594892.1	LN594892	389	0	Cyprinus carpio genome assembly common carp genome ,scaffold 000000297	K07604	KRT1	type I keratin, acidic	http://www.genome.jp/dbget-bin/www_bget?ko:K07604	O57611	365	4.7e-33	Keratin, type I cytoskeletal 18 OS=Scyliorhinus stellaris GN=krt18 PE=1 SV=1
Cluster-33515.12422	195	1.46	168	1.46	272	1.8	265	2.26	285	1.93	268	2.17	277	2.35	283	2.47	345	2.32	370	2.7	484	2.56	489	3.45	239	2.14	281	2.57	289	2.64	5777	9897074	XP_019623674.1	732	5.5e-74	PREDICTED: fibroleukin-like [Branchiostoma belcheri]	XM_016451050.1	XM_016451050	1042	0	PREDICTED: Sinocyclocheilus anshuiensis uncharacterized LOC107661460 (LOC107661460), mRNA	--	--	--	--	Q29RY7	867	4.5e-91	Fibroleukin OS=Bos taurus GN=FGL2 PE=2 SV=1
Cluster-33515.12428	223	1.82	160	1.51	162	1.16	302	2.8	409	3.02	429	3.78	368	3.4	342	3.26	462	3.38	277	2.2	452	2.6	393	3.02	105	1.02	85	0.85	112	1.11	5331	10774841	XP_022129487.1	1284	5e-138	potassium voltage-gated channel protein Shaker isoform X2 [Pieris rapae]	XM_016554483.1	XM_016554483	1975	0	PREDICTED: Sinocyclocheilus rhinocerous potassium voltage-gated channel subfamily A member 5-like (LOC107741715), mRNA	K04878	KCNA5, KV1.5	potassium voltage-gated channel Shaker-related subfamily A member 5	http://www.genome.jp/dbget-bin/www_bget?ko:K04878	P79197	1495	6.3e-164	Potassium voltage-gated channel subfamily A member 5 OS=Mustela putorius furo GN=KCNA5 PE=2 SV=1
Cluster-33515.12434	179	2.7	133	2.32	171.01	2.27	148	2.53	197	2.69	108	1.75	216	3.7	172	3.03	188	2.54	180	2.65	203	2.16	186	2.64	132	2.37	128	2.35	113	2.08	3023	9921184	XP_019638451.1	766	3.3e-78	PREDICTED: uncharacterized protein LOC109480663 [Branchiostoma belcheri]	XR_001636064.1	XR_001636064	1002	0	PREDICTED: Sinocyclocheilus rhinocerous sodium-dependent lysophosphatidylcholine symporter 1-A (LOC107705421), transcript variant X2, misc_RNA	--	--	--	--	Q5U3U7	1353	1e-147	Sodium-dependent lysophosphatidylcholine symporter 1-A OS=Danio rerio GN=mfsd2aa PE=2 SV=1
Cluster-33515.12443	247	3.96	226.99	4.23	335	4.75	311	5.67	475	6.91	463	8.01	641.2	11.71	507.55	9.53	723	10.41	693	10.87	1094.98	12.43	599.97	9.08	888	16.99	1022.94	20.03	872	17.16	2854	3595359	XP_005103794.1	302	2e-24	PREDICTED: lysophosphatidylcholine acyltransferase 2-like isoform X2 [Aplysia californica]	XM_016499070.1	XM_016499070	546	0	PREDICTED: Sinocyclocheilus anshuiensis lysophospholipid acyltransferase LPCAT4-like (LOC107698138), mRNA	K13512	LPCAT4, AGPAT7	lysophospholipid acyltransferase	http://www.genome.jp/dbget-bin/www_bget?ko:K13512	Q6NVG1	369	1.2e-33	Lysophospholipid acyltransferase LPCAT4 OS=Mus musculus GN=Lpcat4 PE=1 SV=1
Cluster-33515.12447	12	5.05	8	3.66	13	5.25	25	11.64	36	14.2	24	10.05	22	12.04	26	13.42	20	7.34	28	11.68	32	10.03	36	14.18	29	13.38	20	9.7	13	8.67	389	--	--	--	--	--	EU571220.1	EU571220	66	4.37798e-24	Ctenopharyngodon idella adenylosuccinate lyase (adsl) gene, complete cds	--	--	--	--	--	--	--	--
Cluster-33515.12448	42	3.08	38	3.19	50	3.28	48	3.98	75	5.01	57	4.45	51	4.34	43	3.72	92	6.03	53	3.81	73	3.82	56	3.87	38	3.28	50	4.43	45	4.21	858	--	--	--	--	--	LN594427.1	LN594427	89	1.65954e-36	Cyprinus carpio genome assembly common carp genome ,scaffold 000009736	--	--	--	--	--	--	--	--
Cluster-33515.12452	308	5.13	340	6.57	318	4.69	152	2.88	218	3.29	140	2.52	210	3.98	168	3.28	216	3.23	255	4.15	280	3.3	214	3.36	154	3.06	165	3.36	199	4.07	2759	9921098	XP_019638355.1	1654	3.2e-181	PREDICTED: deoxynucleoside triphosphate triphosphohydrolase SAMHD1-like [Branchiostoma belcheri]	XM_016519114.1	XM_016519114	1158	0	PREDICTED: Sinocyclocheilus rhinocerous SAM domain and HD domain 1 (samhd1), transcript variant X1, mRNA	K22544	SAMHD1	deoxynucleoside triphosphate triphosphohydrolase SAMHD1	http://www.genome.jp/dbget-bin/www_bget?ko:K22544	Q502K2	2788	0	Deoxynucleoside triphosphate triphosphohydrolase SAMHD1 OS=Danio rerio GN=samhd1 PE=2 SV=2
Cluster-33515.12456	18	0.52	36	1.2	28	0.71	57.99	1.89	49	1.28	67	2.07	65	2.13	56	1.88	61	1.57	73	2.05	147	2.99	93	2.52	106.01	3.62	133	4.65	157	5.57	1728	11630663	XP_023234877.1	549	2.7e-53	growth hormone-regulated TBC protein 1-A-like isoform X2 [Centruroides sculpturatus]	XM_016562896.1	XM_016562896	486	0	PREDICTED: Sinocyclocheilus rhinocerous growth hormone-regulated TBC protein 1-A-like (LOC107748194), mRNA	K19953	GRTP1, TBC1D6, MSB3_4	TBC1 domain family member 6	http://www.genome.jp/dbget-bin/www_bget?ko:K19953	Q6PBU5	749	6.5e-78	Growth hormone-regulated TBC protein 1-A OS=Danio rerio GN=grtp1a PE=2 SV=1
Cluster-33515.12459	50	0.85	40	0.79	47.07	0.71	176.2	3.41	196	3.03	164	3.02	167.99	3.26	182	3.63	255	3.9	182	3.03	323.25	3.9	192	3.09	132	2.68	94	1.96	92	1.92	2704	9924413	XP_019642030.1	1004	7.4e-106	PREDICTED: fascin-2-like [Branchiostoma belcheri]	XM_016539649.1	XM_016539649	990	0	PREDICTED: Sinocyclocheilus rhinocerous fascin-2-like (LOC107729215), mRNA	K17455	FSCN1_2	fascin 1/2	http://www.genome.jp/dbget-bin/www_bget?ko:K17455	O18728	1294	6.5e-141	Fascin-2 OS=Bos taurus GN=FSCN2 PE=2 SV=1
Cluster-33515.1246	22	0.37	23	0.45	26	0.39	35	0.68	43	0.66	41	0.75	22	0.43	27	0.54	32	0.49	30	0.5	27.19	0.33	29	0.46	17	0.34	25	0.52	18	0.38	2712	--	--	--	--	--	LN591808.1	LN591808	66	3.28784e-23	Cyprinus carpio genome assembly common carp genome ,scaffold 000004089	--	--	--	--	--	--	--	--
Cluster-33515.12469	78	1.81	97	2.6	86	1.76	149	3.92	124	2.61	115	2.87	99	2.62	114	3.09	129	2.68	101	2.29	195	3.2	124	2.71	78	2.15	59	1.67	56	1.6	2069	11430979	PIK38399.1	238	3.8e-17	prepro-neurotrophin [Apostichopus japonicus]	XM_019091168.1	XM_019091168	656	0	PREDICTED: Cyprinus carpio neurotrophin-3-like (LOC109075242), mRNA	K04356	NTF3	neurotrophin 3	http://www.genome.jp/dbget-bin/www_bget?ko:K04356	Q06AV0	751	4.6e-78	Neurotrophin-3 OS=Sus scrofa GN=NTF3 PE=2 SV=1
Cluster-33515.12473	203	7.33	147	6.13	236	7.56	117	4.79	180	5.9	143	5.54	114	4.72	110	4.66	111	3.59	101	3.57	141	3.61	118	4.02	80	3.43	81	3.56	54	2.42	1435	9304951	XP_018024607.1	597	6.2e-59	PREDICTED: ufm1-specific protease 1-like [Hyalella azteca]	XM_016570294.1	XM_016570294	601	0	PREDICTED: Sinocyclocheilus rhinocerous ufm1-specific protease 1-like (LOC107753996), mRNA	--	--	--	--	Q9CZP0	502	2.4e-49	Ufm1-specific protease 1 OS=Mus musculus GN=Ufsp1 PE=1 SV=1
Cluster-33515.12474	253	5.71	218	5.7	265	5.29	194	4.97	238	4.87	198	4.81	206	5.3	180	4.75	257	5.2	269	5.93	304	4.86	267	5.68	190	5.1	180	4.95	207	5.75	2117	9900545	XP_019615468.1	608	4.8e-60	PREDICTED: LOW QUALITY PROTEIN: cardiolipin synthase ..CMP-forming..-like [Branchiostoma belcheri]	XM_016549542.1	XM_016549542	683	0	PREDICTED: Sinocyclocheilus rhinocerous cardiolipin synthase (CMP-forming)-like (LOC107737905), transcript variant X1, mRNA	--	--	--	--	Q9UJA2	809	8.8e-85	Cardiolipin synthase (CMP-forming) OS=Homo sapiens GN=CRLS1 PE=1 SV=1
Cluster-33515.12478	29	0.69	36	0.99	32	0.67	35	0.94	30	0.64	41	1.04	62	1.67	44	1.22	72	1.53	37	0.86	35	0.59	48	1.07	15	0.42	43	1.24	21	0.61	2033	--	--	--	--	--	LN591118.1	LN591118	352	0	Cyprinus carpio genome assembly common carp genome ,scaffold 000028815	--	--	--	--	--	--	--	--
Cluster-33515.12482	94	1.84	69	1.57	96	1.67	48	1.07	56	1	35	0.74	44	0.98	55	1.26	87	1.53	71	1.36	84	1.17	71	1.31	85	1.99	100	2.39	85	2.05	2390	--	--	--	--	--	XM_016497544.1	XM_016497544	582	0	PREDICTED: Sinocyclocheilus anshuiensis uncharacterized LOC107696966 (LOC107696966), mRNA	--	--	--	--	Q9BZR8	135	1.4e-06	Apoptosis facilitator Bcl-2-like protein 14 OS=Homo sapiens GN=BCL2L14 PE=1 SV=1
Cluster-33515.12484	298	18.53	206	14.73	347	19.27	226	15.92	329	18.63	279	18.52	269	19.37	165	12.08	273	15.19	129	7.86	249	11.04	169	9.91	111	8.14	98	7.38	104	8.2	958	7335152	XP_014663443.1	320	5.4e-27	PREDICTED: ATP synthase subunit s-like protein [Priapulus caudatus]	XM_016535622.1	XM_016535622	523	0	PREDICTED: Sinocyclocheilus rhinocerous ATP synthase subunit s-like protein (LOC107726118), transcript variant X1, mRNA	--	--	--	--	A6QNS9	435	9.2e-42	ATP synthase subunit s-like protein OS=Bos taurus GN=ATP5SL PE=2 SV=2
Cluster-33515.12495	15	0.41	27	0.86	15	0.36	15	0.47	34	0.85	18	0.53	36	1.13	27	0.87	42	1.03	45	1.21	37	0.72	37	0.96	35	1.14	36	1.2	57	1.93	1793	9912887	XP_019629256.1	575	2.7e-56	PREDICTED: cysteine-rich secretory protein LCCL domain-containing 2-like isoform X2 [Branchiostoma belcheri]	XM_016549279.1	XM_016549279	842	0	PREDICTED: Sinocyclocheilus rhinocerous peptidase inhibitor 15-like (LOC107737693), transcript variant X1, mRNA	--	--	--	--	Q98ST6	748	8.8e-78	Peptidase inhibitor 15 OS=Gallus gallus GN=PI15 PE=2 SV=1
Cluster-33515.12497	120	3.06	98	2.9	110	2.49	67	1.94	72	1.67	76	2.09	71	2.07	74	2.21	92	2.11	64	1.6	80	1.45	112	2.7	55	1.67	63	1.96	58	1.83	1905	2604551	XP_003389956.1	594	1.8e-58	PREDICTED: protein ANTAGONIST OF LIKE HETEROCHROMATIN PROTEIN 1-like [Amphimedon queenslandica]	XM_016559796.1	XM_016559796	1160	0	PREDICTED: Sinocyclocheilus rhinocerous putative nuclease HARBI1 (LOC107745801), transcript variant X1, mRNA	--	--	--	--	Q8BR93	213	1e-15	Putative nuclease HARBI1 OS=Mus musculus GN=Harbi1 PE=2 SV=1
Cluster-33515.12505	82	17.54	66	15.81	67	13.23	54	12.95	43	8.49	62	13.71	31	8.11	32	8.23	33	6.26	22	4.65	41	6.39	31	6.24	5	1.22	8	2.03	2	0.6	487	--	--	--	--	--	JN741510.1	JN741510	56	2.01724e-18	Cyprinus carpio clone 436214 microsatellite sequence	--	--	--	--	--	--	--	--
Cluster-33515.12522	165	8.68	168	10.18	229	10.74	216.03	12.88	239	11.44	188	10.58	197	11.96	193	11.94	232	10.93	214	11.03	306	11.46	225	11.17	161	10.01	139	8.87	182	12.05	1078	--	--	--	--	--	XR_001634832.1	XR_001634832	171	5.47852e-82	PREDICTED: Sinocyclocheilus anshuiensis uncharacterized LOC107694215 (LOC107694215), ncRNA	--	--	--	--	--	--	--	--
Cluster-33515.12529	2	0.34	4	0.77	5	0.79	7	1.35	5	0.79	4	0.72	6	1.24	13	2.67	3	0.46	9.99	1.69	10.52	1.31	11	1.78	15.09	2.98	20.66	4.22	10	2.35	535	10767817	XP_022109329.1	279	1.7e-22	stonustoxin subunit beta-like [Acanthaster planci]	XM_016262693.1	XM_016262693	387	0	PREDICTED: Sinocyclocheilus grahami uncharacterized LOC107576527 (LOC107576527), mRNA	--	--	--	--	A0ZSK3	213	2.9e-16	Neoverrucotoxin subunit alpha OS=Synanceia verrucosa PE=1 SV=1
Cluster-33515.12534	5	0.51	9	1.04	12	1.09	7	0.8	10	0.92	6	0.64	12	1.43	14	1.68	4	0.36	14	1.39	18	1.31	14	1.34	15	1.77	11	1.34	4	0.53	703	--	--	--	--	--	--	--	--	--	--	--	--	--	--	--	--	--	--
Cluster-33515.12542	128	1.53	86	1.2	113	1.2	200	2.72	367	3.98	298	3.85	525	7.14	320	4.48	388	4.17	361	4.22	628	5.32	368	4.16	28	0.4	45	0.66	235	3.44	3722	9918160	XP_019635083.1	307	6.8e-25	PREDICTED: leucine-rich repeat-containing protein 15-like [Branchiostoma belcheri]	XM_016541388.1	XM_016541388	2373	0	PREDICTED: Sinocyclocheilus rhinocerous reticulon-4 receptor-like 2 (LOC107730536), mRNA	K16661	RTN4RL2, NGR2	reticulon-4 receptor-like 2	http://www.genome.jp/dbget-bin/www_bget?ko:K16661	Q86UN3	882	5.3e-93	Reticulon-4 receptor-like 2 OS=Homo sapiens GN=RTN4RL2 PE=1 SV=1
Cluster-33515.12551	35	0.95	20	0.63	33	0.79	119	3.67	78	1.92	87	2.54	67	2.08	75	2.39	84	2.04	98	2.6	112	2.16	105	2.69	49	1.58	40	1.32	45	1.51	1809	1896808	XP_002739258.1	554	7.5e-54	PREDICTED: homeobox protein Mohawk-like [Saccoglossus kowalevskii]	XM_019086687.1	XM_019086687	1083	0	PREDICTED: Cyprinus carpio homeobox protein Mohawk-like (LOC109070092), transcript variant X1, mRNA	--	--	--	--	Q8IYA7	987	1.7e-105	Homeobox protein Mohawk OS=Homo sapiens GN=MKX PE=2 SV=2
Cluster-33515.12589	281.97	3.2	242	3.19	310	3.11	176.06	2.27	222.99	2.3	248	3.04	190	2.45	166	2.2	243	2.48	174.99	1.94	263	2.11	220	2.36	132	1.79	137	1.9	152	2.11	3909	3315266	ELU10206.1	470	9e-44	hypothetical protein CAPTEDRAFT_21886 [Capitella teleta]	XM_016544374.1	XM_016544374	483	0	PREDICTED: Sinocyclocheilus rhinocerous probable flap endonuclease 1 homolog (LOC107732936), mRNA	K04799	FEN1, RAD2	flap endonuclease-1	http://www.genome.jp/dbget-bin/www_bget?ko:K04799	B0UXL7	868	2.3e-91	Probable flap endonuclease 1 homolog OS=Danio rerio GN=si:dkeyp-13a3.3 PE=2 SV=1
Cluster-33515.12607	51	1.43	26	0.84	56.04	1.39	242.73	7.72	366	9.3	322	9.7	183.08	5.86	213.14	6.99	311	7.81	246	6.74	523	10.38	384.38	10.15	69	2.3	101	3.44	61	2.11	1763	10738259	XP_022091065.1	462	3.4e-43	uncharacterized protein LOC110979514 isoform X2 [Acanthaster planci]	XM_016273967.1	XM_016273967	428	0	PREDICTED: Sinocyclocheilus grahami protein-L-isoaspartate O-methyltransferase domain-containing protein 2-like (LOC107586543), mRNA	--	--	--	--	Q8BHD8	506	1e-49	Protein-L-isoaspartate O-methyltransferase domain-containing protein 2 OS=Mus musculus GN=Pcmtd2 PE=2 SV=1
Cluster-33515.12608	44.28	1.12	20	0.58	62	1.38	192.96	5.52	272	6.22	191.98	5.2	150	4.31	145	4.28	209	4.72	205	5.05	487	8.69	323	7.67	72	2.16	112	3.44	44	1.37	1927	--	--	--	--	--	LN590704.1	LN590704	427	0	Cyprinus carpio genome assembly common carp genome, scaffold: LG14, chromosome: 14	--	--	--	--	Q5R7K4	177	1.5e-11	Protein-L-isoaspartate O-methyltransferase domain-containing protein 2 OS=Pongo abelii GN=PCMTD2 PE=2 SV=1
Cluster-33515.12611	89	2.08	44	1.19	97	2.01	220	5.85	212	4.5	171	4.31	166	4.43	154	4.22	210	4.41	264	6.04	457	7.58	288	6.36	154	4.29	168	4.79	175	5.05	2051	--	--	--	--	--	XM_019093384.1	XM_019093384	395	0	PREDICTED: Cyprinus carpio protein kinase C alpha type-like (LOC109078077), transcript variant X3, mRNA	--	--	--	--	--	--	--	--
Cluster-33515.1262	45	1.03	38	1.01	50	1.01	64	1.67	71	1.48	87	2.15	54	1.41	43	1.15	62	1.27	37	0.83	62	1.01	69	1.49	50	1.36	41	1.15	48	1.36	2087	1704762	XP_002597288.1	1201	8.2e-129	wnt-7b protein [Branchiostoma floridae]	XM_016481264.1	XM_016481264	1003	0	PREDICTED: Sinocyclocheilus anshuiensis protein Wnt-7a-like (LOC107684886), mRNA	K00572	WNT7	wingless-type MMTV integration site family, member 7	http://www.genome.jp/dbget-bin/www_bget?ko:K00572	Q1KYK9	1583	1.5e-174	Protein Wnt-7a OS=Macaca fascicularis GN=WNT7A PE=3 SV=1
Cluster-33515.12668	241	11.2	204	10.93	303	12.53	194	10.22	244.99	10.35	166	8.26	225	12.03	194	10.59	197	8.2	143	6.51	234	7.73	204	8.94	100	5.5	104	5.87	104	6.06	1181	1561177	EEN58291.1	336	9.3e-29	hypothetical protein BRAFLDRAFT_216580, partial [Branchiostoma floridae]	XR_001638925.1	XR_001638925	303	2.51865e-155	PREDICTED: Sinocyclocheilus rhinocerous cysteine-rich DPF motif domain-containing protein 1-like (LOC107732981), transcript variant X2, misc_RNA	--	--	--	--	A1L2W7	397	2.9e-37	Cysteine-rich DPF motif domain-containing protein 1 OS=Xenopus laevis GN=cdpf1 PE=3 SV=1
Cluster-33515.12669	54	1.29	47	1.3	49	1.04	42.99	1.17	44	0.95	28	0.72	28	0.76	25	0.7	44	0.94	51	1.19	63	1.07	45	1.02	84	2.39	55	1.6	61	1.8	2013	--	--	--	--	--	--	--	--	--	--	--	--	--	--	--	--	--	--
Cluster-33515.12670	227	6.89	223	7.83	272	7.32	164	5.65	206.9	5.7	165	5.38	142	4.93	118	4.2	151	4.11	113.14	3.36	158	3.4	107	3.06	66	2.38	61	2.25	72	2.71	1650	7413394	XP_014787153.1	253	5.5e-19	PREDICTED: zinc finger protein 91-like [Octopus bimaculoides]	XM_019117740.1	XM_019117740	620	0	PREDICTED: Cyprinus carpio protein odd-skipped-related 2-like (LOC109104312), transcript variant X2, mRNA	K09215	OSR, ODD	odd-skipped	http://www.genome.jp/dbget-bin/www_bget?ko:K09215	Q8TAU3	254	1.6e-20	Zinc finger protein 417 OS=Homo sapiens GN=ZNF417 PE=1 SV=2
Cluster-33515.12680	67	1.64	57	1.61	76	1.65	142	3.95	210	4.66	135	3.56	175	4.89	147	4.21	195	4.28	145	3.47	227	3.93	173	3.99	55	1.6	44	1.31	43	1.3	1975	3050173	AFQ55896.1	676	5.9e-68	c-like opsin 3 [Branchiostoma floridae]	XM_016561759.1	XM_016561759	1176	0	PREDICTED: Sinocyclocheilus rhinocerous opsin-3-like (LOC107747290), mRNA	K04256	OPN3	c-opsin	http://www.genome.jp/dbget-bin/www_bget?ko:K04256	Q9H1Y3	1240	8.6e-135	Opsin-3 OS=Homo sapiens GN=OPN3 PE=1 SV=1
Cluster-33515.12685	360	8.32	379	10.14	429	8.77	176	4.62	283	5.93	249	6.19	255	6.72	236.01	6.38	280	5.8	294	6.64	358	5.86	346	7.54	235	6.46	237.06	6.67	226	6.43	2074	6382765	XP_013384486.1	1071	9.7e-114	GPN-loop GTPase 1 isoform X1 [Lingula anatina]	XM_016492432.1	XM_016492432	739	0	PREDICTED: Sinocyclocheilus anshuiensis GPN-loop GTPase 1-like (LOC107693155), mRNA	K06883	K06883	uncharacterized protein	http://www.genome.jp/dbget-bin/www_bget?ko:K06883	Q9HCN4	1132	3e-122	GPN-loop GTPase 1 OS=Homo sapiens GN=GPN1 PE=1 SV=1
Cluster-33515.12691	173	2.46	165	2.72	173	2.17	287	4.64	295	3.8	268	4.11	304	4.92	350	5.82	366	4.67	327	4.54	623	6.27	377	5.06	525	8.91	579	10.05	628	10.94	3181	--	--	--	--	--	XM_016256451.1	XM_016256451	973	0	PREDICTED: Sinocyclocheilus grahami uncharacterized LOC107570241 (LOC107570241), mRNA	--	--	--	--	--	--	--	--
Cluster-33515.12692	256	2.99	242	3.28	267	2.76	234.03	3.11	230	2.44	226	2.85	328.97	4.37	346	4.73	477	5	346	3.95	442.01	3.65	321	3.54	181	2.52	162	2.31	217.01	3.1	3807	1547900	EEN45014.1	1672	3.6e-183	hypothetical protein BRAFLDRAFT_115039 [Branchiostoma floridae]	XM_016472993.1	XM_016472993	1739	0	PREDICTED: Sinocyclocheilus anshuiensis serine/threonine kinase 39 (stk39), mRNA	K08835	OXSR1, STK39	serine/threonine-protein kinase OSR1/STK39	http://www.genome.jp/dbget-bin/www_bget?ko:K08835	Q9Z1W9	2181	1.3e-243	STE20/SPS1-related proline-alanine-rich protein kinase OS=Mus musculus GN=Stk39 PE=1 SV=1
Cluster-33515.12699	420	4.9	314	4.25	470	4.84	376	4.99	488	5.16	341	4.3	331	4.39	319	4.35	405	4.24	437	4.98	723	5.97	553	6.09	460	6.41	429	6.11	545	7.78	3813	9909645	XP_019625626.1	1232	3.8e-132	PREDICTED: mitogen-activated protein kinase kinase kinase kinase 5-like isoform X4 [Branchiostoma belcheri]	XM_016537074.1	XM_016537074	1333	0	PREDICTED: Sinocyclocheilus rhinocerous mitogen-activated protein kinase kinase kinase kinase 2-like (LOC107727265), transcript variant X1, mRNA	--	--	--	--	Q8IVH8	1353	1.3e-147	Mitogen-activated protein kinase kinase kinase kinase 3 OS=Homo sapiens GN=MAP4K3 PE=1 SV=1
Cluster-33515.12701	195	3.63	141	3.05	184	3.03	121	2.56	156	2.64	106	2.13	114	2.42	93	2.03	126	2.11	73	1.33	121	1.6	102	1.79	43	0.95	52	1.18	86	1.97	2500	346153	BAE06658.1	616	6.7e-61	transcription factor protein, partial [Ciona intestinalis]	XM_016564739.1	XM_016564739	909	0	PREDICTED: Sinocyclocheilus rhinocerous prospero homeobox protein 1-like (LOC107749557), mRNA	K20212	PROX2	prospero homeobox 2	http://www.genome.jp/dbget-bin/www_bget?ko:K20212	P48437	807	1.8e-84	Prospero homeobox protein 1 OS=Mus musculus GN=Prox1 PE=1 SV=2
Cluster-33515.12719	29	1.27	20	1.01	37	1.44	54	2.67	46	1.83	18	0.84	33	1.66	29	1.49	47	1.84	60	2.56	81	2.51	49	2.02	81	4.19	83	4.4	100	5.46	1238	--	--	--	--	--	LN591241.1	LN591241	394	0	Cyprinus carpio genome assembly common carp genome ,scaffold 000029029	--	--	--	--	--	--	--	--
Cluster-33515.12721	51	0.59	32	0.43	49	0.5	75	0.98	96	1	68	0.84	89	1.16	82	1.1	106	1.09	69	0.77	125	1.01	83	0.9	36	0.49	29	0.41	41	0.57	3874	1894752	XP_002734932.1	686	8e-69	PREDICTED: alpha-2C adrenergic receptor-like [Saccoglossus kowalevskii]	XM_016554456.1	XM_016554456	812	0	PREDICTED: Sinocyclocheilus rhinocerous alpha-2B adrenergic receptor-like (LOC107741683), mRNA	K04139	ADRA2B	adrenergic receptor alpha-2B	http://www.genome.jp/dbget-bin/www_bget?ko:K04139	Q90WY5	1214	1.8e-131	Alpha-2B adrenergic receptor OS=Danio rerio GN=adra2b PE=3 SV=1
Cluster-33515.12734	2	2.03	3	3.17	2	2.08	1	1.1	3	2.93	2	1.88	3	4.29	1	1.28	3	2.52	1	1	10	7.7	9	8.3	7	7.3	11	12.4	8	14.85	320	--	--	--	--	--	LN590678.1	LN590678	128	1.20808e-58	Cyprinus carpio genome assembly common carp genome, scaffold: LG28, chromosome: 28	--	--	--	--	--	--	--	--
Cluster-33515.12735	123	1.24	140	1.64	141	1.25	178	2.04	156	1.42	170	1.85	190	2.17	211	2.48	296	2.67	304	2.99	544	3.87	411	3.9	428	5.14	684	8.4	500	6.14	4375	--	--	--	--	--	XM_016478142.1	XM_016478142	662	0	PREDICTED: Sinocyclocheilus anshuiensis uncharacterized LOC107681798 (LOC107681798), mRNA	--	--	--	--	--	--	--	--
Cluster-33515.12736	29	1.32	19	0.99	39	1.58	60	3.09	65	2.68	46	2.24	47.84	2.5	63	3.36	71	2.89	84	3.73	182	5.87	90	3.85	134	7.2	164	9.04	114	6.48	1202	--	--	--	--	--	LN590681.1	LN590681	97	8.39119e-41	Cyprinus carpio genome assembly common carp genome, scaffold: LG47, chromosome: 47	--	--	--	--	--	--	--	--
Cluster-33515.12739	74	8.39	48	6.2	81	8.3	35	4.48	32	3.32	42	5.03	16	2.14	7	0.94	12	1.21	60	6.69	73	5.95	49	5.24	12	1.59	34	4.63	10	1.49	659	--	--	--	--	--	--	--	--	--	--	--	--	--	--	--	--	--	--
Cluster-33515.12756	407	2.94	398.37	3.35	486	3.1	413	3.4	537	3.52	399	3.12	354	2.9	344	2.91	555	3.6	398	2.81	551	2.82	415	2.83	371	3.21	365	3.23	329	2.9	5969	4172531	XP_006815985.1	331	1.8e-27	PREDICTED: ataxin-7-like protein 1-like [Saccoglossus kowalevskii]	XM_016551365.1	XM_016551365	2666	0	PREDICTED: Sinocyclocheilus rhinocerous ataxin-7-like (LOC107739287), transcript variant X1, mRNA	K11318	ATXN7, SCA7	ataxin-7	http://www.genome.jp/dbget-bin/www_bget?ko:K11318	O15265	1118	3.7e-120	Ataxin-7 OS=Homo sapiens GN=ATXN7 PE=1 SV=1
Cluster-33515.12773	11	0.35	21	0.78	11	0.31	22	0.8	19.99	0.58	10	0.34	22	0.81	20	0.75	33	0.95	11	0.34	18	0.41	15	0.45	9	0.34	20	0.78	9	0.36	1581	11113587	XP_022297088.1	252	6.9e-19	uncharacterized protein LOC111106637 isoform X4 [Crassostrea virginica]	LN591218.1	LN591218	354	0	Cyprinus carpio genome assembly common carp genome ,scaffold 000028985	--	--	--	--	--	--	--	--
Cluster-33515.12780	41	1.15	72	2.33	70	1.73	80	2.54	95	2.41	98	2.94	62	1.98	58	1.9	112	2.8	69	1.88	79	1.56	71	1.87	31	1.03	33	1.12	62	2.14	1767	10749975	XP_022089454.1	606	6.9e-60	uncharacterized protein LOC110978630 isoform X2 [Acanthaster planci]	XM_019097314.1	XM_019097314	742	0	PREDICTED: Cyprinus carpio uncharacterized LOC109082432 (LOC109082432), transcript variant X3, mRNA	--	--	--	--	--	--	--	--
Cluster-33515.12783	372	3.68	261	3	382	3.33	522	5.87	655	5.87	496	5.3	412	4.63	425	4.91	578	5.13	375	3.62	566	3.96	499	4.65	127	1.5	107	1.29	133	1.61	4445	7341413	XP_014665058.1	318	4.3e-26	PREDICTED: coiled-coil domain-containing protein 85C-like [Priapulus caudatus]	XR_001637190.1	XR_001637190	1610	0	PREDICTED: Sinocyclocheilus rhinocerous coiled-coil domain-containing protein 85A-like (LOC107716311), transcript variant X3, misc_RNA	--	--	--	--	Q96PX6	408	5.8e-38	Coiled-coil domain-containing protein 85A OS=Homo sapiens GN=CCDC85A PE=2 SV=3
Cluster-33515.12785	88.07	1.08	117.66	1.68	120	1.3	63	0.88	91	1.01	113.68	1.51	92	1.28	97	1.39	126.98	1.4	109	1.31	173.32	1.5	135.04	1.56	132.01	1.93	139	2.08	92	1.38	3639	10122740	OON21131.1	238	6.7e-17	g-protein alpha subunit [Opisthorchis viverrini]	LN590846.1	LN590846	262	4.90105e-132	Cyprinus carpio genome assembly common carp genome ,scaffold 000000481	K04636	GNA14	guanine nucleotide-binding protein subunit alpha-14	http://www.genome.jp/dbget-bin/www_bget?ko:K04636	P30677	242	8.4e-19	Guanine nucleotide-binding protein subunit alpha-14 OS=Mus musculus GN=Gna14 PE=1 SV=2
Cluster-33515.12797	2	1.23	1.42	0.94	4.94	3.01	5	3.38	3	1.75	8.34	4.98	4	3.33	10	7.66	7	3.7	3	1.83	11	5.11	9	5.15	9	5.92	9	6.29	6	6.3	354	--	--	--	--	--	LN590828.1	LN590828	109	4.92902e-48	Cyprinus carpio genome assembly common carp genome ,scaffold 000000397	--	--	--	--	--	--	--	--
Cluster-33515.12804	199	6.15	173.9	6.21	206	5.64	122	4.28	200	5.61	147	4.88	130	4.59	149	5.4	211	5.84	131	3.96	216	4.73	210	6.12	115	4.22	102.99	3.87	102	3.91	1626	10756187	XP_022096363.1	355	8.1e-31	sodium channel modifier 1-like isoform X1 [Acanthaster planci]	XM_016543802.1	XM_016543802	281	5.93453e-143	PREDICTED: Sinocyclocheilus rhinocerous sodium channel modifier 1-like (LOC107732464), mRNA	--	--	--	--	Q2YDS5	527	3.4e-52	Sodium channel modifier 1 OS=Danio rerio GN=scnm1 PE=2 SV=1
Cluster-33515.12809	523	8.92	439	8.68	547.72	8.25	656	12.7	740.18	11.44	762.98	14.02	682	13.23	645	12.86	872	13.33	808	13.45	1294.85	15.62	891	14.32	692	14.06	647	13.45	589	12.32	2705	1555733	EEN52847.1	1037	1.1e-109	hypothetical protein BRAFLDRAFT_146719, partial [Branchiostoma floridae]	XM_016535637.1	XM_016535637	788	0	PREDICTED: Sinocyclocheilus rhinocerous NAD-dependent protein deacetylase sirtuin-2 (LOC107726128), transcript variant X2, mRNA	K11412	SIRT2, SIR2L2	NAD-dependent deacetylase sirtuin 2	http://www.genome.jp/dbget-bin/www_bget?ko:K11412	Q7ZVK3	1508	9.9e-166	NAD-dependent protein deacetylase sirtuin-2 OS=Danio rerio GN=sirt2 PE=2 SV=1
Cluster-33515.12811	437	9.31	417	10.29	553	10.42	405	9.8	630	12.17	433	9.94	470	11.41	489	12.19	553	10.56	586	12.2	818	12.34	564	11.33	364	9.23	344	8.93	367	9.62	2224	9898970	XP_019644203.1	431	1.7e-39	PREDICTED: somatostatin receptor type 2-like [Branchiostoma belcheri]	XM_016518824.1	XM_016518824	1363	0	PREDICTED: Sinocyclocheilus rhinocerous apelin receptor B (LOC107713340), transcript variant X3, mRNA	K04174	APLNR	apelin receptor	http://www.genome.jp/dbget-bin/www_bget?ko:K04174	A0T2N3	1653	1.3e-182	Apelin receptor B OS=Danio rerio GN=aplnrb PE=1 SV=1
Cluster-33515.1282	119	4.11	127	5.07	175	5.37	141	5.53	112	3.52	135	5.01	138	5.46	99	4.01	95	2.94	50	1.69	107	2.62	95	3.1	68	2.79	80	3.36	77	3.31	1485	--	--	--	--	--	XM_016453075.1	XM_016453075	505	0	PREDICTED: Sinocyclocheilus anshuiensis gastrin-releasing peptide-like (LOC107662931), mRNA	K05224	GRP	gastrin-releasing peptide	http://www.genome.jp/dbget-bin/www_bget?ko:K05224	P29007	149	2.1e-08	Gastrin-releasing peptide OS=Bombina orientalis GN=grp PE=1 SV=1
Cluster-33515.12820	230	2.9	199	2.91	312	3.47	182	2.61	301	3.44	277	3.77	325	4.65	311	4.58	407	4.6	436	5.36	602	5.36	458	5.44	262	3.94	249	3.83	194	2.99	3555	1896823	XP_002739306.1	457	2.6e-42	PREDICTED: translin-associated factor X-interacting protein 1-like [Saccoglossus kowalevskii]	XM_016545233.1	XM_016545233	556	0	PREDICTED: Sinocyclocheilus rhinocerous translin-associated factor X-interacting protein 1-like (LOC107733564), mRNA	--	--	--	--	Q99P25	404	1.4e-37	Translin-associated factor X-interacting protein 1 OS=Mus musculus GN=Tsnaxip1 PE=1 SV=2
Cluster-33515.12824	37	0.8	26	0.65	49	0.94	72	1.78	101	1.99	97	2.27	116	2.87	112	2.85	127	2.47	108	2.29	100	1.54	71	1.45	89	2.3	74	1.96	40	1.07	2188	--	--	--	--	--	LN590703.1	LN590703	103	7.14628e-44	Cyprinus carpio genome assembly common carp genome, scaffold: LG6, chromosome: 6	--	--	--	--	--	--	--	--
Cluster-33515.12825	232	3.4	238	4.05	259	3.35	289.07	4.82	331	4.4	293	4.63	420	7	407	6.98	534.28	7.03	459	6.57	640.24	6.64	487	6.73	874.96	15.3	854.22	15.28	803.76	14.44	3096	3595678	XP_005104447.1	200	1.4e-12	PREDICTED: apoptosis regulator BAX-like [Aplysia californica]	KT697993.1	KT697993	1041	0	Ctenopharyngodon idella Bax2 mRNA, complete cds	--	--	--	--	O02703	202	3.1e-14	Apoptosis regulator BAX OS=Bos taurus GN=BAX PE=2 SV=1
Cluster-33515.12826	53	1.8	54	2.12	58	1.75	110	4.24	154	4.75	93	3.4	98	3.82	117	4.66	104	3.17	147	4.89	125	3.02	142	4.55	88	3.55	71	2.94	45	1.9	1505	9918068	XP_019634984.1	524	1.9e-50	PREDICTED: putative protein MSS51 homolog, mitochondrial [Branchiostoma belcheri]	XM_016472036.1	XM_016472036	876	0	PREDICTED: Sinocyclocheilus anshuiensis putative protein MSS51 homolog, mitochondrial (LOC107677221), mRNA	K17656	MSS51	mitochondrial splicing suppressor protein 51	http://www.genome.jp/dbget-bin/www_bget?ko:K17656	Q4VC12	835	6e-88	Putative protein MSS51 homolog, mitochondrial OS=Homo sapiens GN=MSS51 PE=1 SV=2
Cluster-33515.12832	329	2.96	255	2.67	355.93	2.83	255	2.61	396	3.23	217	2.11	219	2.24	246	2.59	342	2.76	281	2.47	345	2.19	286	2.43	260	2.79	238	2.62	196.79	2.16	4855	9896433	XP_019616803.1	425	1.8e-38	PREDICTED: armadillo repeat-containing protein 5-like [Branchiostoma belcheri]	XM_016468064.1	XM_016468064	2813	0	PREDICTED: Sinocyclocheilus anshuiensis armadillo repeat-containing protein 5-like (LOC107674164), mRNA	K22499	ARMC5	armadillo repeat-containing protein 5	http://www.genome.jp/dbget-bin/www_bget?ko:K22499	Q5EBP3	505	3.6e-49	Armadillo repeat-containing protein 5 OS=Mus musculus GN=Armc5 PE=2 SV=1
Cluster-33515.12836	156	1.19	178	1.58	166	1.12	436	3.78	392	2.7	437	3.6	260	2.25	326	2.9	546	3.73	368	2.74	541	2.91	402	2.89	110	1	117	1.09	135	1.25	5683	--	--	--	--	--	AY283778.2	AY283778	1548	0	Ctenopharyngodon idella growth hormone receptor mRNA, complete cds	K05080	GHR	growth hormone receptor	http://www.genome.jp/dbget-bin/www_bget?ko:K05080	Q95JF2	493	1e-47	Growth hormone receptor OS=Ailuropoda melanoleuca GN=GHR PE=2 SV=1
Cluster-33515.12840	110	2.69	74	2.1	128	2.77	68	1.89	107	2.38	87	2.29	102	2.85	75	2.15	99	2.17	109	2.61	143	2.48	96	2.21	122	3.55	94	2.8	77	2.32	1975	--	--	--	--	--	LN590716.1	LN590716	291	1.99778e-148	Cyprinus carpio genome assembly common carp genome, scaffold: LG41, chromosome: 41	--	--	--	--	--	--	--	--
Cluster-33515.12845	140	12.09	111	10.97	169	13.1	72	7.03	101	7.96	78	7.15	92	9.28	89	9.08	93	7.17	112	9.49	84	5.19	94	7.65	89	9.01	71	7.4	59	6.57	773	--	--	--	--	--	XR_002015653.1	XR_002015653	106	5.27786e-46	PREDICTED: Cyprinus carpio uncharacterized LOC109077915 (LOC109077915), ncRNA	--	--	--	--	--	--	--	--
Cluster-33515.12855	550	20.35	538	22.99	728	23.92	349	14.65	461	15.49	375	14.89	445.89	18.92	394	17.1	452	14.98	371	13.43	504	13.24	357	12.46	285	12.51	303	13.63	303	13.95	1407	9913098	XP_019629491.1	713	2.1e-72	PREDICTED: OTU domain-containing protein 6B-like [Branchiostoma belcheri]	XM_016533192.1	XM_016533192	933	0	PREDICTED: Sinocyclocheilus rhinocerous OTU domain-containing protein 6B (LOC107724319), mRNA	K18342	OTUD6	OTU domain-containing protein 6	http://www.genome.jp/dbget-bin/www_bget?ko:K18342	Q7ZV00	1177	1.2e-127	OTU domain-containing protein 6B OS=Danio rerio GN=otud6b PE=2 SV=1
Cluster-33515.12864	11	0.58	14	0.85	9	0.42	22	1.31	24	1.14	20	1.12	42	2.54	28	1.73	28	1.31	9	0.46	20	0.75	22	1.09	5	0.31	14	0.89	12	0.79	1081	--	--	--	--	--	LN590717.1	LN590717	84	1.26749e-33	Cyprinus carpio genome assembly common carp genome, scaffold: LG12, chromosome: 12	--	--	--	--	--	--	--	--
Cluster-33515.12866	84	1.31	90	1.62	102	1.4	79	1.4	67	0.94	98	1.64	72.01	1.27	57	1.04	84	1.17	94	1.43	93	1.02	98	1.44	57	1.06	54	1.02	66	1.26	2936	1566336	EEN63450.1	547	7.9e-53	hypothetical protein BRAFLDRAFT_204963 [Branchiostoma floridae]	XM_016496039.1	XM_016496039	507	0	PREDICTED: Sinocyclocheilus anshuiensis adenosine deaminase, tRNA specific 1 (adat1), transcript variant X2, mRNA	--	--	--	--	Q9JHI2	562	5.3e-56	tRNA-specific adenosine deaminase 1 OS=Mus musculus GN=Adat1 PE=1 SV=1
Cluster-33515.12885	66	0.84	52	0.77	99	1.11	259	3.75	319	3.69	406	5.59	193	2.8	167	2.49	255	2.92	497	6.19	577	5.2	399	4.8	303	4.61	307	4.78	434	6.77	3515	1554397	EEN51511.1	316	5.8e-26	hypothetical protein BRAFLDRAFT_118965 [Branchiostoma floridae]	XM_016514198.1	XM_016514198	1121	0	PREDICTED: Sinocyclocheilus rhinocerous SLC9A3 regulator 2 (slc9a3r2), mRNA	K13358	SLC9A3R2, NHERF2	Na(+)/H(+) exchange regulatory cofactor NHE-RF2	http://www.genome.jp/dbget-bin/www_bget?ko:K13358	Q15599	371	9e-34	Na(+)/H(+) exchange regulatory cofactor NHE-RF2 OS=Homo sapiens GN=SLC9A3R2 PE=1 SV=2
Cluster-33515.12889	6	0.61	8	0.93	12	1.1	17	1.95	21	1.95	4	0.43	13	1.55	15	1.81	16	1.45	14	1.4	16	1.17	12	1.15	16	1.9	11	1.35	4	0.53	701	--	--	--	--	--	LN595031.1	LN595031	61	4.93516e-21	Cyprinus carpio genome assembly common carp genome ,scaffold 000002123	--	--	--	--	--	--	--	--
Cluster-33515.12890	30	0.7	18	0.49	19	0.39	32	0.85	41	0.87	20	0.5	23	0.62	28	0.77	29	0.61	29	0.66	51	0.85	62	1.37	28	0.78	20	0.57	21	0.61	2048	--	--	--	--	--	LN591763.1	LN591763	397	0	Cyprinus carpio genome assembly common carp genome ,scaffold 000002340	K01672	CA	carbonic anhydrase	http://www.genome.jp/dbget-bin/www_bget?ko:K01672	--	--	--	--
Cluster-33515.12891	9	0.36	17	0.78	21	0.74	23	1.03	23	0.83	26	1.1	36	1.63	30	1.39	37	1.31	89	3.45	91	2.56	103	3.84	48	2.25	48	2.31	40	1.97	1335	--	--	--	--	--	XM_016554314.1	XM_016554314	491	0	PREDICTED: Sinocyclocheilus rhinocerous fibroblast growth factor-binding protein 1-like (LOC107741555), mRNA	--	--	--	--	O70514	224	3.8e-17	Fibroblast growth factor-binding protein 1 OS=Mus musculus GN=Fgfbp1 PE=1 SV=1
Cluster-33515.12919	9	1.23	11	1.7	7	0.87	19	2.93	17	2.13	28	4.02	18	2.93	23	3.74	41	4.99	5	0.67	17	1.67	23	2.96	14	2.22	5	0.82	13	2.37	597	--	--	--	--	--	LN590715.1	LN590715	123	1.42585e-55	Cyprinus carpio genome assembly common carp genome, scaffold: LG46, chromosome: 46	--	--	--	--	--	--	--	--
Cluster-33515.12920	59	1.5	32	0.94	71	1.6	130	3.75	127	2.93	133	3.64	146	4.23	145	4.31	239	5.44	79	1.96	134	2.41	147	3.52	41	1.24	28	0.87	40	1.25	1913	--	--	--	--	--	LN595047.1	LN595047	488	0	Cyprinus carpio genome assembly common carp genome ,scaffold 000002296	--	--	--	--	--	--	--	--
Cluster-33515.12921	48	1.45	35	1.23	45	1.21	96	3.3	167	4.59	117	3.81	94	3.26	98	3.48	84	2.28	70	2.07	144	3.09	101	2.88	36	1.3	36	1.33	28	1.05	1653	9924215	XP_019641809.1	194	3.8e-12	PREDICTED: galanin receptor type 1-like [Branchiostoma belcheri]	LN594965.1	LN594965	913	0	Cyprinus carpio genome assembly common carp genome ,scaffold 000001460	--	--	--	--	Q7TSN6	422	5.1e-40	Probable G-protein coupled receptor 151 protein OS=Mus musculus GN=Gpr151 PE=2 SV=1
Cluster-33515.12935	155	1.39	179	1.87	198	1.57	409	4.18	498	4.06	450	4.37	441	4.5	479	5.03	772	6.23	699	6.13	1014	6.44	775	6.57	1021	10.96	1149	12.61	980.98	10.76	4862	4170279	XP_006811729.1	1635	9.1e-179	PREDICTED: phospholipase D1 [Saccoglossus kowalevskii]	XM_016278927.1	XM_016278927	2122	0	PREDICTED: Sinocyclocheilus grahami phospholipase D1-like (LOC107590246), transcript variant X1, mRNA	K01115	PLD1_2	phospholipase D1/2	http://www.genome.jp/dbget-bin/www_bget?ko:K01115	O08684	2893	0	Phospholipase D1 OS=Cricetulus griseus GN=PLD1 PE=2 SV=1
Cluster-33515.12945	40	0.49	59	0.83	67	0.72	251	3.48	246	2.72	225	2.96	156	2.16	188	2.68	278	3.04	483	5.75	546	4.7	653	7.5	828	12.04	928	13.81	911	13.58	3664	1414274	XP_002122936.1	187	5.5e-11	PREDICTED: uncharacterized protein LOC100183938 [Ciona intestinalis]	XM_016449775.1	XM_016449775	2024	0	PREDICTED: Sinocyclocheilus anshuiensis phosphoinositide 3-kinase regulatory subunit 6-like (LOC107660471), mRNA	K21290	PIK3R5_6	phosphoinositide-3-kinase regulatory subunit 5/6	http://www.genome.jp/dbget-bin/www_bget?ko:K21290	Q5UE93	1119	1.7e-120	Phosphoinositide 3-kinase regulatory subunit 6 OS=Homo sapiens GN=PIK3R6 PE=1 SV=1
Cluster-33515.12991	12	0.65	14	0.87	19	0.92	26	1.59	46	2.26	31	1.79	50	3.12	62	3.94	88	4.26	96	5.08	198	7.62	123	6.27	488	31.18	463	30.37	431	29.36	1057	--	--	--	--	--	JQ032775.1	JQ032775	85	3.44324e-34	Ctenopharyngodon idella clone Marker187f microsatellite sequence	--	--	--	--	--	--	--	--
Cluster-33515.12992	14	3.3	5	1.31	12	2.62	16	4.22	21	4.57	14	3.39	17	4.93	22	6.24	30	6.25	67	15.59	90	15.49	59	13.08	147	39.32	142	39.48	127	42.76	469	--	--	--	--	--	KT695790.1	KT695790	79	3.17336e-31	Megalobrama amblycephala clone BAC BSB28A7 genomic sequence	--	--	--	--	--	--	--	--
Cluster-33515.12993	41	1.79	50	2.52	57	2.22	82	4.07	89	3.54	98	4.6	119	5.98	152	7.81	178	6.97	256	10.96	400	12.44	315	13	632.99	32.8	696	36.99	721	39.45	1236	10519943	XP_021352088.1	186	2.4e-11	tumor necrosis factor receptor superfamily member 16-like isoform X1 [Mizuhopecten yessoensis]	KT695790.1	KT695790	50	1.15732e-14	Megalobrama amblycephala clone BAC BSB28A7 genomic sequence	K04390	TNFRSF6, FAS, CD95	tumor necrosis factor receptor superfamily member 6	http://www.genome.jp/dbget-bin/www_bget?ko:K04390	O77736	318	4.4e-28	Tumor necrosis factor receptor superfamily member 6 OS=Sus scrofa GN=FAS PE=2 SV=1
Cluster-33515.12999	49	1.3	102	3.13	49	1.15	130	3.91	150	3.61	142	4.05	103	3.12	107	3.32	115	2.73	386	9.99	377	7.08	327.43	8.18	226	7.12	381	12.29	131	4.29	1847	597418	EAX95127.1	304	7.5e-25	ankyrin repeat protein, putative [Trichomonas vaginalis G3]	XM_019089812.1	XM_019089812	967	0	PREDICTED: Cyprinus carpio ankyrin repeat domain-containing protein 1-like (LOC109073735), mRNA	K21433	ANKRD1	ankyrin repeat domain-containing protein 1	http://www.genome.jp/dbget-bin/www_bget?ko:K21433	Q5BKI6	808	1e-84	Ankyrin repeat domain-containing protein 1 OS=Xenopus tropicalis GN=ankrd1 PE=2 SV=1
Cluster-33515.13009	125.93	1.09	108	1.09	183	1.4	248	2.45	308	2.42	293	2.75	215	2.12	220	2.23	284	2.21	215	1.82	323	1.98	260	2.13	143	1.48	127	1.35	121	1.28	5027	5585907	AKC34088.1	502	2.2e-47	parathyroid hormone receptor-like protein bf98A [Branchiostoma floridae]	XM_016561564.1	XM_016561564	862	0	PREDICTED: Sinocyclocheilus rhinocerous glucagon receptor-like (LOC107747136), mRNA	K04583	GCGR	glucagon receptor	http://www.genome.jp/dbget-bin/www_bget?ko:K04583	P30082	888	1.4e-93	Glucagon receptor OS=Rattus norvegicus GN=Gcgr PE=2 SV=2
Cluster-33515.13010	21.49	15.55	27	20.68	43.97	31.76	43	33.91	65.86	45.4	22.14	15.28	23.96	23.77	37	33.38	35	21.49	40	28.62	45.72	25.01	38.96	26	54.84	41.81	43.54	35.43	22	27.79	342	--	--	--	--	--	LN590718.1	LN590718	118	4.71131e-53	Cyprinus carpio genome assembly common carp genome, scaffold: LG9, chromosome: 9	--	--	--	--	--	--	--	--
[truncated: 32,080 more rows]
[truncated: 10 more columns]

## Sheet: DEGs from Dph3vsDph1
gene_id	Dph_3_readcount	Dph_1_readcount	log2FoldChange	pval	padj
[truncated: 7,324 more rows]

## Sheet: DEGs from Dph5vsDph1
gene_id	Dph_5_readcount	Dph_1_readcount	log2FoldChange	pval	padj
[truncated: 9,631 more rows]

[truncated: 8 more sheets: DEGs from Dph5vsDph3, DEGs from Dph15vsDph1, DEGs from Dph15vsDph3, DEGs from Dph15vsDph5, DEGs from Dph30vsDph1, DEGs from Dph30vsDph3, DEGs from Dph30vsDph5, DEGs from Dph30vsDph15]
