# Supplementary material for: Dynamic mRNA and miRNA expression of the head during early development in bighead carp (Hypophthalmichthys nobilis)
Source: BMC Genomics. 2022 Mar 1;23:168. doi: 10.1186/s12864-022-08387-x (PMC8887032; doi:10.1186/s12864-022-08387-x)
Supplement: Supplementary file 5 — Additional file 5: Table S5. Hairpin and mature sequences of novel miRNAs from sRNA-Seq. [file 12864_2022_8387_MOESM5_ESM.xlsx]

## Sheet: Hairpin sequences
>novel_1
ucuuugguuaucuagcuguaugagugugcuggucgucauaaagcuagauaaccgaaaguaa
>novel_10
ggaguuccgcuaguucugaacuauucgugauuggcaaaaguucacuacuagcagaacucgga
>novel_102
ugacugggacacuuuuugccauugagaugacuuggaaaaagugucccaauuaaccug
>novel_103
ucagaguacuaagagagcgagucgaaagcauacagagucaucugcucucacgguacuuugaug
>novel_104
uagcagcacaucaugguuuguaaguucuuagggcaaauuccaaauuaugaugugcugucacu
>novel_105
agagcuuagcugauuggugaacaugcacgguuuguuuuguuguucacaguggcuaaguucuuca
>novel_106
gucauuuuuguggucgugcagcuaguucacuggcuccaguugcauagucacaaaagugauc
>novel_107
uaguacuaaaagugguucuuuggcuuguaaucauaggggaaccacuuuaagugcugua
>novel_108
uaguagcugguugacuggauccauaguagaacugggaacgcucaaaaagcugcugga
>novel_109
cauaaaguagacagcacuacuaaaggucucuacacaguguaguguuuccuacuuuaugg
>novel_111
cgaguagccgugcgauaucgcucuauaucagcauggcuauaaucgcauggcuacaagug
>novel_112
cggguuuguauuguaaccaagcuauguaucugaguugcauggguaugauacgaccugggu
>novel_113
auucaacuuacggaacgaacgcggcgccaguuacauuuuuuccguauguugaauagg
>novel_114
augggcuccacugacuuccauaguauggaaaaaauuacuauggaagucaguggggcccau
>novel_115
agggugauugggacacuuuuugccuuugagaugacugggaaaaugugucccaaucaaccuga
>novel_116
uuguuguugugugaagcacaugugacgcuguuguugugcucacugaacaaugaaga
>novel_117
auugauugggacacauuuugccauugagaagacuuggaaaaagugucccaaucaaccu
>novel_12
agugguucucaacaguucaacaguucuuuugaaaauugugaaauguucaggaccacuuga
>novel_121
ugguuuaagcugguccugagcuggaccuaguugcuuaggaccagcuuagaaccagc
>novel_122
uaucgcagcccucccacugagcugaugaauuaguaacgugcagcagugggacgcuccguaau
>novel_123
ugcugaugagcucugugugccgcuacauuaagcauuaguccggugauggagcuccucacagc
>novel_124
uccugcgugguagaugcgcacauuugaauuguaacgugcugaucuuccuggcaggaca
>novel_126
ugaacuaucccuuuaagaaagaguggacauucuauccuuucuuaaaggaauaguucacc
>novel_128
agggcugaagaccucugcucuaauguuggugauauuuuagcgcagugguucucggcucuggu
>novel_129
gugauugggacacuuuuugccauuaagaagacuuggaaaaagugucccaauca
>novel_130
ugucccuuuagugguucuguaguauguagucuguauuuacagagcuucuaaagggacaug
>novel_131
gcuuugacgauguugcacuacugaaccaucuacucaagcagugcaauaguauugucauugca
>novel_132
agcagcacaaaguacuauggagagcgucaugauaaaggcucgguacacuuguguuugacc
>novel_133
ugaguggaguggagcgagagagagagagauucauaaucacucugcuccaucuccacuuua
>novel_134
uacauucauugaugucguuggguuuaacuugcgaacgacucacugaccaaugagugcaaa
>novel_135
aguuuauaucuugcaauucugacuuuuuucucauaauugugagauaugaacaugc
>novel_136
uguccgaauucgcucacucuauauaguggaugaggauauagggggcgauuucggacaca
>novel_137
cgaagaaugucguuaaccaaacaguuaauggaccccauugacuuccauauguuugguuacugacauucuucaa
>novel_139
uugcugccucugagcguuccucacgugaugauaaagccguugaggaauuacuggagguaguaac
>novel_14
uccuucauuccaccggagucuguguaguuguccaaucagauuucaguggugugaaguguag
>novel_140
uuacaauuaaaggauauuucuugagacgauacuaacagaaauaucucuuaauuguuuggu
>novel_141
aacaguaagaguuuaugugcugagguuccaauaucagcacauggucucuuacuugua
>novel_142
ugguccaaauugaugcugggaaugacauuuuagaagucuguauuuucagacguuuggaccgca
>novel_143
uuaauugggacacuuuuugccauugagaugacugggaaaaagugucccaaucaaccu
>novel_145
ucacuauucacuuucauuguauggauaaaggcugcaauggaaaugaauggugacug
>novel_146
uagcucacaguaagucugucuuuaaagguuuauaaauuaucauagcuuuccuguagcucagu
>novel_147
ucaguuaccauuuacuuucauuguguagaaaaugagagugaaugaugacugaug
>novel_148
agacaaacuauucacaaacucucacaagagccucaguguuuggaguuuaguuugcugau
>novel_149
cuggugaagugcugguccuaagcaucuagcuccaguucaggaccagcacuugaccaucu
>novel_15
aguucuucucuggcaaacuuuaugacccuguccugacgcuaaagcugccagcugaagaacugu
>novel_150
acccggaagcacugcacugugucaacuucggugugcuuuauaccauuccauccgacacuuggcauuguacuuggug
>novel_151
auggaaguugagccucacgcucacgcguaaguuaagcgugacgcugaacuuccauagga
>novel_152
uguaacagccacuccauguggaaaacuauugaagugccaguggagaggcuguuaccug
>novel_153
ccccccauugacuaccauaguaggaaaaaaaaacuauggcagaaaaugggggccgag
>novel_154
agcgugguucaagaacaaaauguucccuuuuguuacacaggguuagaagggaacauuuuguucuugaaccacacuga
>novel_155
caggaacuaccaaugaucuggaaaauuaguuuuucacuuuaaaauaauaauccagaucacuaauaguuucugca
>novel_156
aagauccgggauccgcggcgugucucaucagcaccggccgcugccaugccggaucucug
>novel_157
uugauugggacacuuuuuccaagucaucucaaugguaaaaagugucccagucacccuga
>novel_158
ugagaugccauagcauaccguacgauugguggaucguacgguaggcuauggcaucucggc
>novel_16
acauacuucuuuaugugcccauaugaacauauaacagcuauggaauguaaagaaguauguau
>novel_160
ugagagaaauaaugucagaauugcgagauauaaacaauucugacuuuuuucucacaa
>novel_161
ugaccuucucugugacggauggaaucucaaugaccuccaucacagugcaggucuug
>novel_162
augguccccaaugacuuccauaguauuuuuucuauacuguggaagucaauggggaccagc
>novel_163
gagaaaauguagucggccgacgaacaaaaacugccugacggccgaccguuggcuuggug
>novel_164
ccgcagcacaguacggccuguacccccguuauaacucacaaaccauucugugcugcuaca
>novel_165
cagacgcugcugacgugagccaaccccgcagucugcuuucgucgccacuaguucgucggc
>novel_166
gcuuaugugagugacagguugcuggaggauagacaaccugucacucacaugagca
>novel_168
gcuucuguagauuccaacacaguugcacaaugcauagcagugugaaaucugcagaagugu
>novel_169
ugugaauccuacacuggaagacugguauuuugcaauucucuuccauguguuaugagucaaagu
>novel_17
ugccugucuacacuugcugugcagaggauccugaggcuguacagcaggcacagacaggcaga
>novel_170
uggacacuuuugacuuccauaguauuuuuuucauaccauggaagucaauagggaccagc
>novel_171
cugguccccaucgacuuccauaucaauuuuuuuucaaacuauggaaguuaauggggaccagc
>novel_172
ugucuggaacaucaguacguguguuguacgacuauuuguaugcgucugaugcuccagaauc
>novel_173
ucagucaccauucacuuucauugaaucuuuuacagaaagugaauggagacugaagc
>novel_174
uuuagagccuagcauguauaacuggaaacuauguuacugugcaaagacucuaaugag
>novel_175
uguugguguggacacggaugucuguuuaaugagagagagagagacguguguuugcaccuucacu
>novel_176
caguugucgucuacgucaaauaaugccucucgcauuauuugacauggacgacaacauuc
>novel_177
aaccccauugacuuccauaguauuuuuuuuuuucuuuuuucucuuucuuucuuccccauacuauggaagucaauggggccc
>novel_178
aggaaggcugcuccuguaauuugagguuuaaacaaauaauaggagcagaguuuuucc
>novel_179
cauucagcuugugaggaggcgaugcugauuccuauucacuccucugaucuagacugaugug
>novel_180
agaagacauugagguggacgugucacuuuucucaaucacgucacaucaguguguuucugu
>novel_181
ucguuaccaucucugcaucuguacagugauugaaagcggcagu
>novel_182
gcguuccauugacuuccauaguaggaaaaaaaaauacuauggaaguuaauuggauuugu
>novel_183
ggcuggucugguuuuggguuccuuuuaggugaucaggcugggaggccagcugacgaccagacugg
>novel_184
uucucugguaggguuccuugcuuguuuccuuuuccuuggcaggacucucaccccugaaggcc
>novel_185
cccucgcaucuauucuuuccaucuuagcugagguguggaaagaaugagaugcaaggaugga
>novel_186
acauucacggcugaagggcguuguuaggaccaacgcaaagccugcaaccccuucagucgugacugcau
>novel_187
gauuccacaacaggucuucgugauuuuaguaauguaucacaaggucugucagggaaacau
>novel_188
uccacuguccgguagaguuuagcuucaagcuuagucaaacucgccuguaguggacc
>novel_189
cugugaaagucaaugggauccaguguuguuuugaaccccacugacuuucuuuuua
>novel_19
aaguucugugauacacuccgacucuuaauuguuugcagucagugcauuacagaacuuugu
>novel_190
ccacgcgucucgcagacguucaguguaaacugcugcagcugcugccgcgugacg
>novel_191
ucagacuaggaauuucagacuaggaaacuccuagucggaacuuccuagacggagu
>novel_192
ugaaugcagugcagcgcuuucguguucuacguccgaacgccaacucuguauuugcu
>novel_193
ucagucacuauuuacuuucauguauggacaaagaagcauugggggugaguggugacuggga
>novel_194
agcacccauugacuuccauaguuuuuuuuucucuccauacuauggaagucaaugggguccau
>novel_195
uaguaagaguccugaucucaaauuuuauucagcagaacacgaucauugcucuugccug
>novel_196
agcuccacugaccuccauaguauggaaagaaaaaaaaaauacuauggaagucaaugggguuu
>novel_197
cgccccccauuugcuaccauaguaggaaaaauaaaugcuguggugguugguggggggcggg
>novel_198
guggucaguggagaugcauuuguguuucauuauaaaucugucuuggcugaccacuu
>novel_199
guuggguguugggaccgggacugaaaaauccgucccagucccaacacacaaaau
>novel_20
uucaaguaauccaggauaggcuuuuuggaucaggguuggccuguucuugguuacuugcucu
>novel_200
ucagucaccauucacuuuaauuguaugggaaaaaagugcacuuaaagugaauggugacuga
>novel_201
uacagcauagugucagugauuuauuaccauauauauaucacuaacacuaugcuguauga
>novel_202
auggaccccauugacuucaguaguauuuuuuuguauucugcuguggaagucaguggugccc
>novel_203
gaaugugagggucugacagcuucggucucuauucacuuuuacu
>novel_204
aggcugcuggagauguugcugcacccaaagcggaggcaggaacgcuggcagcugcuuca
>novel_205
acauucacagcugaagggcguuguuaggaccgacgcaaccccuucagucaugacugcau
>novel_206
aacaggcuuauaguuugugacugaaggcagaucagugggcaucuguaagcuuguugg
>novel_207
ucagaguucugucacuucggucuguuuauucuugguuuggugacagaacucugaca
>novel_208
cugaugcucacgcgcccacuguuggcacuuucagcaguggucagcaugggcacccuga
>novel_209
agugaggaugcugucaaggcucgucuuaaugcucuggaugagcaguggcaguuccucgucaac
>novel_21
aaguucugugguccacucuggcugugugaguguguggucagugcauuacagaacuuugc
>novel_210
uguguguacuguguauauuuauuauguguauauauaaauacacacauacauacaug
>novel_211
cuguuuaaaccugguauuaagauuuguuuugaucgauuggaucacaaguggaugacgcuaaauacagguguaaacaggg
>novel_212
ucuggacugcagggaggcccagugugaacaaaccaucacgcuggacucgcacagucugcuca
>novel_213
cucugacgcaccuauuucaggucucuacuaaugaacugauaaccugaaucguguguuugauuaa
>novel_214
aauguugcaugguguacauugaccauauuguuguguauucaaaauccaucucugaacaucuacaacaucuu
>novel_215
uuuaaggaggaccgucgccagcacgggccgggucccaaugcugacuacagacagccuccuuaugcc
>novel_216
caacagacacuucuuuggguuuuguuggaucaguguguuaccccuguccgugucuguugg
>novel_217
uuggauagcauuuuugcguauuaugggcacguugagaugugauacccaaaaaugcugucuagg
>novel_218
aggggacguguucaguucacugaagugauaugucguggccauaaccaaacuaagugaacgaacauguccccucg
>novel_219
uaaggugcauuuagugcagauagugaaguagacuagcaccuacugcccuaagugccccuucugg
>novel_22
agguugggauugguagcaauucuguguguuuggaagguauugcacuugucccggccugua
>novel_220
guggccauugacuuccauaguagggaaaaaaaaaaaaaauacuguggaggucaauggcugccg
>novel_221
uuaggaccaguuuguguuuucagagucuuauuuaucugauucaaacugguccuaagu
>novel_222
uaauugauuuggcagcacuacugcuaauacauuaaguagugcugucaaaucgauuaau
>novel_223
uagggggguauuauuuuggcaggcccauuuugacccaccugccaggauuuuacccccauuau
>novel_224
uguagcauuaugauucuugaacuguugagguuuggcgcguucgaaucauucuugcuacauu
>novel_225
uucucccucuuguaucugagaaaggguugagcagcuuucuccgguccagcgggugagc
>novel_226
auucaauucaauauuugugugcguggcacagaaaacagcacacaugugccgaauugaguucu
>novel_227
auuagcaugagaaucggagguguuagaucugcuuccuguucuccuguuacugcg
>novel_228
ucacccacugcugaacugucagucuuguguccauauagcugauucugaucaguggguucaga
>novel_229
cucugacacacccuuuucaggucuuuugagucucugcuaaugagcugaugaccuggaucagguguguuugauu
>novel_23
acaugcuuccuuauaugcccauaugaauacucaaguuauggaauguaaggaagugugugg
>novel_230
accccccauugacuagcauaguauuuauuuuuccuacugugguaguaaauggggggug
>novel_231
ucugcugcgccgucauugguuuguuuacuuuaacuucacgaaccaauggccgugcaguuuc
>novel_232
acaucccugaugcugagaguguguaucugcacagagagcagcaccaucagccgcaggccugcac
>novel_233
uugacuuuauuucuuacaauuagugagauauaaacacucuugugaggaaaaaguuaga
>novel_234
ccagaccauaaugugcacucuuucauaucucugucuucuccgcaggcagggcaguauggagacacugacuaucugaag
>novel_235
ugcggagguaagaggccggagagaugaaugagcgcucuguuggugucuagacucuguggu
>novel_236
ugcucuugcuaucucugccauaucugcauaugguagaaauauuaagaacagu
>novel_237
aguggagucagaaaaauaauauugucuuccuuuugaauuaaguuuauuauucugacuccauugg
>novel_239
acauuuaaugagcucaccaaaguauaacaaacaucagcuuuugagcucauuaaaucuuu
>novel_240
caguucuagaauauuugugauaguuucuacaguacaacccucacaacuguucuagaaugguuc
>novel_241
ugugacuaguagcaacguaauaaauaguaguaucuaaucaucaguauacuuguauuuauuacuuugcuacuagucacuuu
>novel_243
acgcuuuuggauguagaugacggucuuucuuuaacgucaucggauccuggagcgagu
>novel_244
ucaggguucugucacuucugucuaguuuauuucuugguuuugugacagagcucugaca
>novel_246
acuuuccagucagcauuucugaacugaauuauggucagacguuguacuggaacaagc
>novel_247
acuggcagagcuuuguagagcuugaagaucgcuuccucucucucacugacucugccaaua
>novel_248
cauucuauccauccuaaauaguaugugacauuaguaauauucaacacuauuuagggcggauaguaugca
>novel_249
auagccauugacuuccauaguauagaaaaaaaaaaugccaaggaaucaaugacuacc
>novel_25
ugauauguuugauauucgguugcuuuccuuauaucacgucaacuaaauaucagacauauuccu
>novel_250
gugcuggugccugugaugggacacgaacagagcgguuccagauugggcaccggcaccc
>novel_251
aaggaaguucagugucacguuuaacuuaugcgcgaacgugaggcucaacuuucaua
>novel_252
ucagagaugcucggucgcaggaaaacaggacauuccacacgacugauacucucuguuu
>novel_253
ugaguguguuuuggaaaucucacgccccuuaccauaaccgugaguuucaacacacuacuaacg
>novel_254
agagugcuguugugcugaguauuauaucagaugauauucaguacuauagcauuauug
>novel_255
auguggaugugucagcuggcauucuguccuucuacagugucgcugacacaaacacacuc
>novel_256
caaugagggagguguucagucagguuguuuaugacugauguuucccucaugguc
>novel_257
uaguguuuuggucuucugagauuggcuugauucucgguaaauuaaccgagcuguucugagaugcugaugcacugua
>novel_258
gacccauugauuuccauaguaugggaaaaaaaaauacuguggaaguuaauggguccu
>novel_259
cagagcagugggggagauuauucaggacuaugacagugauaagcuguucccugcacugggg
>novel_26
uggaagacuagugauuuuguuguugugaagucaccaguacugacaacaagucacagucugccuca
>novel_260
accgccaucggacaaguuccggucaccauugggugccaggagagucuugguggcguuuc
>novel_261
ugagguuuaccugcccagcucucacuagcuggccacguuaaacucacc
>novel_262
cgggaugaaauccuuggacccauuaucagacccuacgcuggugcaguggguccuggguuccuccuggu
>novel_263
uccugagcgucggaucgugucaucaucaccugcagacacuaugcggcgcucgcgacu
>novel_264
uaaccaaugugcagacuacuguacaaucucuacgcccugaacagguagucugaacacugggaaagc
>novel_265
ucaacuucugggucuaggucuggauccagaacugguucaagaucaggcucuagaagggga
>novel_267
cucuauaucagcacgguugugaguaccuauggccgaaucacagucgugcuuauauagaacg
>novel_268
uuugauuuuauaacuugcaauuccguguuuauaacucucaauucugaggaaaaaagucagauuugcaagauauaaacucaca
>novel_270
aacaugguguggcccagauguggauuacacgcggaccagaucugggccgacacuacguugc
>novel_271
ucugagaaggaagcaaauacugcgcgcgcugugcagaauaagcaguauuugcuccauucucaaacu
>novel_272
aaaguauuacagagaaauuauuauacauaauacaugauaauacacuguaauauuuucc
>novel_273
ucgacucucagagaaaaucaucauguuuuuuuaccaugcauuuucugugguaaucgac
>novel_274
ugaggacugucuucauaauguagugucuuuaccauuacauuaugagcugucuucaua
>novel_275
aaaagcaucguaagccuaaguugaucauagaaccauugccaccaauacagcuaggaucaacuuaggcuugcgaugcuuuuggga
>novel_276
uacagcauaguguuagugauauauauaugguaauaaaucacugacacuaugcuguauga
>novel_277
uuaaacagcauuuuggacauauguuuguuuuaaggcaugugcucaaaaaaugcuguauagg
>novel_278
uaacuggaccgcucacucugucuuuuucuacaccagccugagugagcaguacgcuggu
>novel_279
ucccauacaaugaaagucauuggacuccauggacuuucacuguauggaca
>novel_28
uccuuaucacuuuuccagcccagcuauccauuuaguauccguuggacggagaacugauaagggca
>novel_280
uauucaacuugcggaacgaacgcggcaccaguuccguuuuuucuguaaguagaau
>novel_281
cagcgaguuguugaucaucuguugugucguguccagaugggucaacagcuggccgaac
>novel_282
aaccccauugacuuccauaguauuuuuuuuuucuuuccauacuauggaggucaguggagcucau
>novel_283
ugaccugugagcgcuucuguguucaugaugaucagacgaagagccgcucaggccugugg
>novel_284
uguggucaggcagcuauugaugucccuuucuauuaucucaucuuaaccuguaugaccagca
>novel_285
uggauggaccccauugacuuccauaauaggaaaaauauacuauggaauucacuggugaccaucaacu
>novel_286
auggugcaguuaagacucaguguuguugcugcugauguaauccugagacuugagacaucaugu
>novel_287
guuaauugggacacuuuuuccaagucaucucaauggcaaaaagugucccagucacccuga
>novel_288
uuucccugacagaccuugugauacauuacuaaaaucacgaagaccuguuguggaaucu
>novel_289
aauuuacaucaugcaauucugugaaaaaaggucagaacugcaagauguaaacucgc
>novel_290
aucccaguagaaauauuauuccauguuuauuauuauuaggaauuauugguacugggaacacc
>novel_291
uuuuccucuuuaggccuguugguguauucuacagagaagcccacauggcuuauggggagaagu
>novel_292
uucauuccuauggaaguugagcgucacucucgcacguaaguugacuuccguaggaaugaucc
>novel_293
ucgcuguccgugcuccucgcgcugcucgcucaucaguccgcggacugggacgcggagc
>novel_294
agcacagacugguuuguaaugcuccuuuaaagucauuaaaacaucaaguucugugucuc
>novel_295
guggguggaguucuauaacaaccgaccaaucacagagcuguuauaguauuccaccuacc
>novel_296
uucucaauccugguccugaagugcugggcuacuccagaaccagaacugagaucc
>novel_297
acagacaaauguuuggacguacagacuuuuagacuaaaaagaucaugagucaaacauaugccuggua
>novel_298
uggacaauaagcaaccauucuugaggcuuguggcgucucaagaaguuuacuauugucucagau
>novel_299
uuugguucccauugacuuccauugguuuuuguucauagaaugaaagucaaagggaacugaaa
>novel_300
accgacuguguuuacgugcauucucgucaggacggucauuuuguacauac
>novel_301
agugcugugcugaaauucaggaguauuucaugccuccagaucuuucauucacagagugc
>novel_302
ugucugagagaacugggaucgcgcgcaagaaagagagaaagagugcuucuggucugucauucagc
>novel_303
auaguaacuuauaauaacaacaguauuauuuacuguugguauuacaaguuauuauu
>novel_304
uugaugaaggacggagagagagaaaguggacugcagagcucuucuauugaucacugucucucgucccucaucagg
>novel_305
guugugaucuauaacuguuaugcagcuguguguaauaaaugguucucucucuucuauuguuguauaggauuccugacaguguaggcaaggaca
>novel_306
uuauuacaggauuuuuugagcuucaucuugaacccugcuugaaauucccuguaaugaugu
>novel_307
ugguuaccacuuguaguacacuugaacccuuucauacaaaguguucuacaagugguaacuaaau
>novel_308
uccugggcagguagcagcaagcgcguuuguguguaugugugugacgcgcucgacug
>novel_309
aacaaacaguucugaggcaccauuaacuuccauucuauggagaaaaaauaaucaaugguuuuccacaacuguuuguuuac
>novel_31
uaacggaacccauaaugcagcuguucgguugauugacagcuggcuauggauucugugucc
>novel_310
ugaucauuuucagcacagacaguucuuaggcucccucugcuacaagacuuaagguugguauugugugugugugugugcaua
>novel_311
agcagugacugauaucugcagcgcuguguguuacugccgcuuucaaucacuguaca
>novel_313
ugcgcgacgcgucaaaacugcacacuccugucaauguaaaaggaagcguucugucuggacgcgucgcguugc
>novel_315
ucuucauuccacugaaaucugauccgucccaacagacuccgguggaaugaagggc
>novel_316
ccacuugcaugcaugcaugcagaagaauuuaaaaccugaugcuaaaugcaggucgca
>novel_317
aagcuggcgcucggcaucccucgcgugguccgcuucaggcuggaugccggcgccgagcccu
>novel_318
cugugaccuuuggaaguaaccuaauaauuagaauuuguuuuaggauuuccaaugguuauaacu
>novel_319
gcuguccaugaugugcuagaucuuuaccuuuggcucagcuaucgcuucauggacaugu
>novel_320
cguucccaggccaauguggagauauaaucucuccaccuaguccugggucuucc
>novel_322
uuuaugaacugagaaguuguaaugacuauggcaguguguuuaaaacuucaugaucguaaaua
>novel_323
uguuuggaucccgacacgugucuaguuugguuacagaucagugucgggguucggacauu
>novel_324
uugggccaccauugacuuccauagaaggaaaaaaaaaaauacuauggagagucaaugguggcccaa
>novel_325
ucagucaccauuaacuuuaauugcauugaauaaagaugcaaugcaagugaauggugaccaaug
>novel_326
aacaaggcguagacacggugugaaucagagauuuaucaugcaguguagacagcuuuauugg
>novel_327
cuauggaagucaaugucuaccgucaacaaccaagaauguugguaaccagacaguuuacgguagacacugacuuccacagc
>novel_328
agucgugucgcgucugguguggacagacaaauuguuugucgcuggaaucuuaucguauugcaucugguuaggacacggugu
>novel_329
uaucuaaacauccuugaaacaagaucaaucucguuucaaagaucuuuagauacc
>novel_33
aacauucauugcugucgguggguuuaguuuuguaacagcucucugaacaaugaauguaac
>novel_330
cggggcugacugcagaucagcagcaucaccuacagcugaucagugcgcagcugca
>novel_332
aacuuaauucuguacucgcacgcuuugaaagcauuaucagacagugcgugaauacuuaauugaguucu
>novel_333
augcugacugaugaagagagcgcaugucacaccucuguucaucaguuugcauuggcu
>novel_334
gacgggccauugaauucuuagaaaauaagaauugugugcauucaauggcccggagu
>novel_335
uugcucaguguccggccgaacaugucgguucggucggguggugagccaccc
>novel_336
ugcagacgcaugagaacagacugucuguuuccgcauaauccuuuguucugugguagugacagucucucugcucuguaga
>novel_337
acguagugucggcccagaucugguccgcguguaauccacaucugggccacaccauguug
>novel_338
ucuuccuguuuuucugcucuaguuacauuugagcuagagcuuuagaccaggcuga
>novel_339
gaagcuuuguguucacucgcaaauaacucaaguuuugcgagcgaaugcaaaauuucuc
>novel_340
uagaugaugacgauaaagcaagguaaauauuaaccuugcuuugucaucaucaucuaca
>novel_341
gacaggcugucuccuccacugucuaaagaauucacagugagggcacaguuggucagu
>novel_342
uuuugcauucccccgagaaacuugugagcaaauucaaaguuucucggggaacccaaaugu
>novel_343
cuaugaaaguugagccucacguucgcgcauaaguuaaacgugacacugaacuuccuuagg
>novel_344
acagcugcacgaccuguuucagucuauggucgcugcagcuacag
>novel_345
ucacaagaccgcaagugcaccugaagugugccauuugggacagguccgaugugcucuuguggacu
>novel_346
ggagugacuuguuggggggauggacaaacucacugccguucgccuggcaggucacuucau
>novel_347
ucagucaccguucacuuucauugugugggaagaggcaaugaaaguaaacggcaacagaga
>novel_348
uaagaugcuacuauauauauauauauauauauauauaaaguaguaacccu
>novel_350
agacugauggcugggcccauggugauuauuuuucugacggcccgcuuuuccgguuuga
>novel_351
ccuucaaguguugauauugagugucuagauucucauauuggcucauucucacacuugacuuga
>novel_352
uaguagcugguugaccggauccauaguugcacugggaacgcucaacaagcugcuggau
>novel_353
cacugcgcgugccgaacuggaggacgagcgcuccgguucuggugcaguccagugau
>novel_354
aaggguuuuuacugugcugacaauuauuguuagcucacugucagcccaauaaauccucucu
>novel_355
ugaggagcgucagaggcugaugguacagcaacagcaacaagaguucuugucaaauuuauucacccagucuuugccagcucccagc
>novel_356
uuugucaaauaucuuccugagauuuuauugaagcucaucugaagaggauauuugccauugu
>novel_357
ucagucacuauuuacuuucauugcauuuguguccuuuuccauacaguggaagugaauggugacau
>novel_358
aguguccaaacagugcaugaagucuucaauguccuuuaggcacuguuaagacaacu
>novel_359
uguucacuuucacugaacggacgaaagucaugcagugaaaguggaugaug
>novel_36
uagcagcacauaaauacuggaggugaaugugguguuauccaguauuacuguucugcugu
>novel_360
gcaugucgacaggcugcuaggaugucuaucucagucacguagucauccagcugcucuucacugcgc
>novel_361
gccaagcuagggcuccagacuccugguguggggggcccacuaggagacccccaaaagcacugaguauggagccccaacucggcugu
>novel_362
aaacagaaagaggaaacgugacuucaguaagguuuagaguggucaucucucucuuucugucucag
>novel_363
uuguacuaauucauucccucguagugauuuaacuaaaacaagggaaugaaguauuacaaug
>novel_364
aggaggauucaguauucaugcacuauaucagagugcuggauugaguucucuuuc
>novel_365
aaugaggagccagaaugaaaguuucugauauagacgucaaaaaaagaugucauaaaaaaacucucauuccggcuccucagugg
>novel_366
cccgcuuaaugccugacaggcuugcaacaguagaguugggaccucuucagccugucaggcacuaagcagggc
>novel_367
aaaagucuuuaguuuuaucauauuuauaaaagauagauaugcuaaacugagucuuuccg
>novel_368
aauuuacuaaauugugugcacgacuuacgaaauaauaaaucgugcacguuucaguaaaucgag
>novel_369
aaucuuguuucuguuugggacuguaacaagaaacaagauuucaaacagaaacaagauuau
>novel_37
uaaucucugcaggcaacugugaugugauuacagucucacauugaccuguagagguugag
>novel_370
aauguugguaaccaguuucaguucccaaugacuuccauugcauggacaaaaaaaaugggaaccgaaacuggcuaccaacauuc
>novel_371
aagaaagcaaaucacauuguaucugacucagauguaaugugauuugcuuucuuaac
>novel_372
uacagaccguucagugcaguucuaguuuggaaguuaccgcacuguauguucugaga
>novel_373
uugagaauggagcaaauacugcuuauucugcacagcgcgcgcaguauuugcuuccuucucaga
>novel_374
uguuucaucugacuauggaacccauccuguuacuuuucaaauguucuauggucagaugaaacaaa
>novel_375
ugaaugagcuccuugaucugugauaugaaguucagcaggauggacagcucuuucc
>novel_376
cccuggcugucaguaugagagcaugauuagguccucacgcugagagccugguu
>novel_377
cagggauugugggaaggggggagggcggaacacugauggauccuccacggccucgacucgucggucccggc
>novel_378
auguccacuguuguaccuuaugugucuaugugaccuaugugggacuguguggacagg
>novel_379
agguaacagccucuccacuggcacuucaauaguuuuccacauggaguggcuguuacaccc
>novel_380
uacuuaguauugcauuacacucaacacuguaugaagguguauugcaguacuaaguaau
>novel_381
uaaguccagcccuacaguacagcugaagaaggcugcugucugucuggacucagc
>novel_382
uucccaaacagucguccgauggaggacuugaugccuuucuuuuucggcuguuugugaagg
>novel_383
ccugcuuagugccugacaggcugaagaggucccaacucuacuguugcaagccugucaggcauuaagcgggac
>novel_384
ccguuugggacugugggucggcguuuguguugaggucacccacuuccccaaccacc
>novel_385
accucaggcugaacaauucugugaaaaauauaucccagaguggccagaccugaa
>novel_386
ucggucaccauuuacuuuuaauauauggaaaaauaugcaauuaaaagugaacggugacgaga
>novel_388
uaguuugcuuugggaucauuucugaaaacauggcaaugucccuaaaccaagccugc
>novel_389
acacaccugucucaguccugucagaaacagucuauggcucagauugaagagcugaaucaggugugcug
>novel_39
aggucgggaucggccgcaaugcucugcgcuggaaguauugcacuugucccggccugug
>novel_390
cacaagagugauuagagagcagacggcuccaaaugcuuuugaaucgcucucacagua
>novel_391
uaucgcauuugcaaacgugcugauauucaggaaaacagcacuuuugcucaugugauauug
>novel_392
uauuuucaaugcguagaguggcugaacacagauacacaaaacgcacugcaaauauga
>novel_393
aucugagaagcggcuuucugugcuuuuccaguguuuguucucagagagucacuucacagaca
>novel_394
ucuugucacugauugauugugcugacauuucugacacacccaucaaacgacaaaacg
>novel_395
cggcauccccgggggaccuuggaugccuggauuuccaucuuucccuggggguccuggu
>novel_396
ugagcacaucuggaucuguuuuugacuguucaagcaugaaagagaucugaaugcgcucug
>novel_397
uggauuacuucuucgacuguugguugauuuucacacaucagucuguugguguaauuucaaa
>novel_398
ugacagcacaucauaauuuggaauuugcccuaagaacuuacaaaccaugaugugcugcuaca
>novel_399
uacuugcuugacaugugagaaugaacccuauuaguucucacgugucaagcaaac
>novel_40
cccuucauuccaccggagucuguugggacggaucagauuucaguggaaugaagaaca
>novel_400
guuuugagucgcucuuuggagguuguuucaguuucuuccuccgagcugcucucaauaucg
>novel_401
ucuggccauccucaucacaguggugguguuugucauuguggugauaauguggucucuu
>novel_402
gauucuguuguaaaguguggauguugacaaaaaacauggauuuucuugcuuuacaacaggauucacc
>novel_403
uggauagaugaggcccaugaugaauagcugaucaugaccaucauggacauucacuacucucc
>novel_404
aaacagcacaaaagaauuauuaccuguuuuguugguaguguucuugcgugcuggucu
>novel_405
ugugcugauucgagaccugagucugcguaguagugaacucgcgacccgauucugcacagu
>novel_406
uaagucaucuguguggaaaaugugacaguuuuauucugcuuuuccaccgcggaaaggcuggc
>novel_407
ccuggaacugaaaaccacugcuuuauaauggucguuauagcacauggucucucaguuccuga
>novel_408
cgagcgcaugcacacgggcgagcggcccuaccucugcucgcagugcggcaagcgcuuccu
>novel_409
uggcccgagucccauccugcaaacucauagcacuucaggcugugacucucugagccag
>novel_41
uaaagugcuuauagugcagguaguucucuaacucucaucuacugcagugugagcacuuca
>novel_410
accgaggcgucgggggcgauggcauuuccucuugccuuucccccagaacgccuaggucu
>novel_412
uauagucuucaugcagucacgugauuucacaucauaacuguuucgaaggcuguuuc
>novel_413
uuccgucugaaguccguaaacgcaggaaaaccagugagguuuacaggcugcagacggaaccg
>novel_414
uuaucucuguauaaaacaguagccuauauauauaugcagcgcugcuuuguguauagagguaacc
>novel_415
gggugcacucguacggucucucuccggugugaacagucuggugagccgugagguguccagacu
>novel_416
aaaucucugaugcaaguuaaaauauguauuuuagcauccaucagaaauguau
>novel_417
ucauccuuuagucuuuggucugcacaugugugugaagaucugagcagaugggugugu
>novel_418
ugguggcagagucacgccagggcaggauguguuuuauggccugagucugcuucugga
>novel_419
uaguuaugccaagcuuuaaaauauauacaauauuuuaaagcuugggauaacuaga
>novel_420
ugcacaucaauucauuccuggcuuguuuucgaucugggcagggaugagugggugauaugg
>novel_421
ucggaguguuguucuguggcugggggugcagucacuagcauucacucuugucu
>novel_422
accauaaaaguaguccagaugacuugugugcugcauauggaccacuuuuaagcagc
>novel_423
cgcgggaaaccgcucgcguucuguaacuugaggucaacaagaacgcccagcgcggguaguuucccacaa
>novel_424
agggaaaugcacuugcacugaauagcauugucacaauuuugguccuugaguacauuuccccac
>novel_425
agugacggcaucuguaauggaacugucucuugaacacaaaaguaguuccuguagaugucugaucaga
>novel_426
cuucaaaacagugaaucauuuugcaaugcaauugguucaaaugauucagaguuucgaaacg
>novel_427
cugguagcacaaucugauagauagaugcauuuuucacuaucgaauugugcuaccuacugu
>novel_428
cagaugaaucugcaacgaggcuguuucucugaaugccuugcguuguaugaauugucuag
>novel_429
uccuuuggaccauaguauuuggugggccaaaaacaccuugccauuggcccagaggaag
>novel_43
ugcuaggaaucguggcugagaugaacagcaggauuucagucauuguuucuaguagug
>novel_430
cgaccacuggaucugucucaagacugaccaaugugauggauccaccucugaggucagugcgagcggu
>novel_431
ugaugccuuguucuguuucugacauauuuuauggauguguccgauguagacacgguguuugu
>novel_432
uggaagaaaagaucugucacuacuacaguuucauugugacuuuucaaaacuucugugu
>novel_433
ugccucagaggaguuacgccacaguucaggucaaguugacgaaauaguacuggucuacuccucugaguau
>novel_434
aggaaggccuucuuuggacauugggucauucaugacauccgcaauauccacaaggccugacgg
>novel_435
uccgcaacacauucacagagugaaacacacacaguuuacagugaaauguauugcggccu
>novel_436
uggaguuggguuuguggucugugggggauucugaaggucuugcagacggacaccagguccaga
>novel_437
ccaagauucaaguucuaccacuggucccucucuuuccuugguaugagccugagucuuucc
>novel_438
uggcuuuccccgcgaugcugccagggcuaaacucuggcugcgggcgguugguuggccacc
>novel_439
uacauuaugugucauucacuggugagaacuuuacaguacagugaauaacagaauaauguua
>novel_44
cagugccuucugagcugauaucaguuguaguaaauuacuggcucaguucagcaggaacagg
>novel_440
uggagucagaaaaaucaacuuaauucaaagugacaacaagauuauuucucugacucca
>novel_441
aagggcgcuauaaacuacacuuuguacccauaauucaagugcaaagaaugagugacagcccuuacaaac
>novel_442
uugcuggucccuauugacuuccacgguauggaaaaaaugcgguggaggucaauggggaccaggga
>novel_444
uauggacaaacccaacuguuggguuuaaaaguuuaauuuaaacauuuggaccaacuguuggguuuguccauauuugacc
>novel_446
uuugaugggccucauugacuucuauaguaugaaaaaaaaaaagucaauggagguuaaugaggcccaucaacug
>novel_447
uacuaccgccguuuuguggagggguuugcgaggcuggcugccccccuccacagauugguggcggagc
>novel_448
ucaagggcaggcccaucugaagagaagugggcacacuaaacuagacgggccugcccucgaagu
>novel_449
ucuguaucaguauggcuggaguuaaucacagcugugcugauauagagc
>novel_450
cgccccccacugacuaccauaguaggaaaaaaaaaaaauacuguggcggucgguggggggug
>novel_451
uuugacuauagacauggaggcuauauuuaauagaaccuccaugucuauagucaaacaaa
>novel_452
uuugacuauagacauggagguucuauuaaauauagccuccaugucuauagucaaacaaa
>novel_453
uuguuuuacagcuucugaaaauauuugccauuuucggaggcuguagaacaga
>novel_454
ucuauaucagcacgcugugauuaccuauggucgaaucacagccgugcugauauagagc
>novel_456
auucaaauuacggaaaaaacggaacuggcgucgcguucguuccguaauuugaauagg
>novel_457
uugauggaccucauugacuuccauaguauugaggucagggggguccagcaacuguu
>novel_458
uucaaccuauggaacaaacgcagcgccaguuacauuuuuucuguaaguagaauagg
>novel_459
gacaucaaaguaccgcgagagcgauucaaaagcauaaggagucauaagcucucgcgguacuuugaugucauacg
>novel_46
augaccuaugaauugacagccaguguuugcaguccagcugccugucaguucuguaggccacugu
>novel_460
ucuauaucagcacggcugugauuuggccguaggccgagugucguagguaaucgcagccgugaugauauagaac
>novel_461
aaggcagacgggcaccgauggaagaggugaacgccgucugacuucg
>novel_462
cugcaacacaggacaugggagcugccucucacucccgcucgugucuuguguugcagccagu
>novel_463
gccugguucgcugccgcggccaaugccugcuggcccacugcagaaaccaggcuc
>novel_465
cagcuccucgucguuccgcaccgccagcuggauguggcgcggcgcgaugcggagcuucu
>novel_466
ucccuagcuggucaugagcugguuuaagcuggucaagugcugguccuaaggaauuggcuccagcucaggaccagcuugggaccagc
>novel_467
guccaguuuucccaggaaucccuugggcaaucacaagggggauuccuggaaauacuguucuu
>novel_468
uacacaccugauucaacucaucagcuaaucaauagagacugcaggaguuggguugggugugucugauga
>novel_47
cggguggaugacuuugcaauuuuaauaguggcgaaaaucuucaauaaaaauugcacgguauccaucuguaa
>novel_470
caggccgaucgguguaugacaucaaaggacagcgagagcgaauugugaugucacacugaucagucugcgcagc
>novel_471
cgcuccuggaugacgaugaugucuugucuuugacaucguuggauccaggagccag
>novel_472
guaaccauugacuuucaaaguauuuuuuuuccuacuauggaagucaaugggugcug
>novel_473
gaggcuuacguaaauauuuaguuuauaccuauguauaugcuaaauauuuauggaagccucug
>novel_474
cguuuucaguuaauucuuauagaauuugagcuuccauaggaauuaacugaaaaugcu
>novel_475
ccccucuuugacuaccaucguaggaaaaaaaaauacuaugguagucaauggggggg
>novel_476
ugguccccauucacuuccauuguguggaauaaaguacuguggaggucaauggggucca
>novel_477
agacugaucagugugacaucacaauucgcucucgcuguccuuugaugucauacaccgaucggccuga
>novel_478
ucacacaugcacuguugucugcgcggacauaaaaaucuaguugcacguggaaggagcgcgcagacaccagcccaugugcgagu
>novel_479
uggacguccaguaggguggagggauagaacucuccaccccucuggacgucaa
>novel_480
uaagccuaaguugauuguagagaccacuggucgcaauuguucaacgaucaacuugggccuaug
>novel_481
agcguuuucaguuaauucccauggaagcucaacguaggaauuaauugaaaacgcucg
>novel_482
cugguccuaugcuggucccaagcugguccaggaccaacauggaccagcuuauaggaccagcacuugaccagca
>novel_483
ugggcgcgcgccucgcgugagugcgugugcgcgcgcucugugcggggccugucgguacug
>novel_484
gcugaaccguacuuguuugaugcgugagaauaaaccugguugguuauuaugcgucaagcaggcauguuucugcuu
>novel_485
uucauuccuauggaaguugagcgucauguuuaacugaagugcgagugugagacucaacuuccauaggaaugaaccg
>novel_486
aauguuucggucaaagaccuucaucaggcacacacaaggucuuugacuuaaacauugccacu
>novel_487
ucgccccccauugaccaccauauuaggggaaaaaaauacuaugguugucaauggggggcga
>novel_49
cccuaucaauauugccucugcuuuuuucacuguuuauggaguagugcaauauugcuuauagggu
>novel_490
acaccaguacaccagcauugcaugauguaauauguuuuguaugcuggugaacugguguuc
>novel_491
gcagcagcagcagcagcaugucgcgcgcugccgccgcuguugcuggagagca
>novel_492
cgaagccuucuucgagagaagaacguuccucagauccgucuucucuugcguuggcuuuggg
>novel_493
guagccauugacugucacagaaggaaaaaauacuauggaagucaauggcuaccg
>novel_494
cugguucaagcgcuuguccuaagcaauuaacuccagcucaggaccagcuuaggaccagcacuugaccagcu
>novel_495
uuugucauuacccacgagguaaggcauuaugcguuggacuuaccucauggguacugacaaacuaagu
>novel_496
cgugcauacuauccauccuaauuaguagucuaugugacauuaguaauuuucaguacuauuuaggguggauaguaugcaca
>novel_497
cauucaacuuacggaaugaacgcagcgccaguuccauuuuuuccguaaguagaaua
>novel_498
auggaaguugagccucacgcucgcgcguaaguuaagcaugaugcucaacuuccacag
>novel_5
cccaguguucagacuaccuguucauggucaagcuaguguacaguagucugcacauugguuag
>novel_50
ucauuuuugugguuugcagcugguagucugguuccaguugcauagucacaaaaaugagc
>novel_500
uuaaauuuuaccauccugucacaauaaaacguaauggggugguaugugacggggugguaaauuucauu
>novel_501
ucuacaacugaccgagugcgagaaugggcaucauuguaucugcgcucucggucaguuugugggu
>novel_502
uuuugguucccauugacuuccaaacuaauguauggucaaaaaaauauaauggaagucaaugggaaccaaaa
>novel_503
uacaaugaaagucaaugggguccaaaacauuggacccaacugacuuucauuguauggaca
>novel_504
agucuauuucagcccuagccaugcuagauugguauugugacgcugaaauagacugg
>novel_506
ugugaaauguacagaccuuaaaguaguguugucaaaaguacugacuucgguaccaagguaaggucuguacauuucacuuc
>novel_507
ugaacacuuauacauugcauacucugaauuugucagaagucugaguauggguguucacu
>novel_508
uguuccugcugaacugagccaguguuucuacaggacuguaaucagcucaguaggcacgggag
>novel_509
uguguccuaccgaagaaagucaguuuuacgaaaugacuuucuucggugggacaaca
>novel_510
ugaguugcuggaugacaaugacguccguguuugacgucaucgcauucggcagcgcgug
>novel_511
ugcguuacagugauuuuaaugcuguaugagugccuauaacacccuugacaagguaaaguuacuguaacgcaug
>novel_512
cuucggcauugcucagggcguguacuuccuggguaucggcgagcacgugcugggccugcugggaua
>novel_513
caaagugcuuacagugcagguaguucuguuaaaucuacugcaguggaggcacuucaagcu
>novel_514
augaaauccuuggacccauugucagacccuacgcugaugcaguggguccuggguucaucc
>novel_515
guagccauugacuuccguaguaggaaaaaaauacuauggaagucaauggggaccaga
>novel_516
guacaccaaaguacugcaagagcgauuagagagcagccggcucugugugcuuuugaauugcucuugcaguacuuugacgu
>novel_517
acuuggcacucugaaccgggcccgagcgcguuugacccucaaagcccgguucauuugacaagugu
>novel_518
uucccauggauuuccauuguacaauggaagucaaaaaauauaauggaagucaaugggaacc
>novel_519
ugacugggacacuuuuuaccauugagaugacuuggaaaaagugucccaauca
>novel_52
aaggacuaugucuacaccuaguacccuuuuaauaaugggugcucagugucauuuaguccuaca
>novel_520
uacccauugauuuccauaguaggaaaaaaaauacuauggaagucaauggcuucuguc
>novel_523
cucccauugacuaccauacuuggaaaaaaaaaaaacuauaguagucaauggggggu
>novel_524
gcggcguuccagacguguuagagccggagucugggggcuuuaauacggcuguaacguccgg
>novel_526
caucagucucaacgaguccacaugagacaauucgguucugauaugguuuguuguggacucaugaagucugauggg
>novel_527
uauuuuagguaguguuuugcagucucuuguuuggacccugcaaaacacuaccuaaaauauu
>novel_528
ugaucugagagcgguuugcuagugugucauuuaacaguaaggcgacuucugaucagugu
>novel_529
uugcaaccaagcagaucucuccccccauugggcgagaucuguuugguuacaaac
>novel_530
uuggagagccagauggacaccucguccauagcuggauguguccaccuguucuccagca
>novel_531
cgucuggagcagcugcuguauguuacugcacaugcucaacggacaccagccuug
>novel_532
aguugcagugcgaucuggcuguaugcacagcaugcugauauacagccauaucacauggcuacgag
>novel_533
cucuauaucagcaaggcugugauugcuuccacauggcuuaaucacagccgugcuuauagaccc
>novel_534
caacauacggaaaaaauguaacuggcgccgcguucguuccguaaguugaauagg
>novel_535
uguucagauccuggcacuucuguuuaguuugguuuucgguucagugccaggauuuggauauu
>novel_536
agaacgccggcucaguauuggccaacaccguucacgugagcagcacgacgcgugcgcgugaugcugaugcaggaaccggcguucugacg
>novel_537
gggacauccuguggucuuguggacuucacaggcacaugcacgcaucacaagaaguucacaagaccgcaagugcaccug
>novel_538
cagaacacuucaagcguaauacauuucaaucugaaaaccugagcugaggugguauuaggcuugaacugguuuugag
>novel_539
augugaaagagaacucaauucaguauucgcacgcugacacagauuuucucacgugaguaacgaauugaguucccuuucgcaucu
>novel_54
accguggcuuuagauuguuacuguagcgauggcacgugguaacagucuacagccauggucgc
>novel_540
uaccgacucacggucucucuccucgcucacaaccgccauuuuggagacagagagcugcgagucggcugc
>novel_542
aucaaaguacugcaagagcgauuugaauacauacggugcugucugcgcucuaaucgcucuugugauacuuugaugucaua
>novel_543
ugguucaagaacaaaauguucccuucuaacccuguguaacaaaagggaacauuuuguucuugaaccacgcua
>novel_544
cugaugcucacguguccacuguuggcucuuucggcgguggacaggggucagcaugggcacccug
>novel_545
cguucacauccuccggcgcggguuugcugcuguaguucccgucagaugcugugaacgcg
>novel_546
agcuuccuacccagacagcauuuuugggcaucauaaacgcccauuccagcaaaguugucuuuguaggaagcucc
>novel_547
aggucccugguucgagccccggcucagcugggaggccuuu
>novel_548
agagccagagguucuccguuccucucugaaucccacggauggaggaauucuggcucucc
>novel_549
ggaagcguugucugauaaaugacggaaaauucugucaauugcggggaagcgcugucucg
>novel_55
aucccggacgagcccccagauguuagacgucugcuuucaaacgcucccguguguaucugu
>novel_550
uguguacacacacacacacuauaauuauaugugaguguguguguguguguagacauu
>novel_551
ucugaaguggcauucugugugcgcauuucggguguuuguucacagagagcugcuucacagac
>novel_553
uuccucaaucuacaaacuucugcgucuugcaguggcuugagauugagucgaga
>novel_554
aggagcggcgagcgggugcauggcaguaagugugcauuaagcgucacaucgccagccguuuccugu
>novel_555
uggagucgggaaaauaaucuuguuuucccuuuaaauuagguuuguuuuuccgacuccgcugg
>novel_556
cugggcucuuccugaacuuuuguuuagaacucuguauaaaguucggguggggcuggggg
>novel_557
augaaauccuuggacccauugucagacccuaggcuggugcaguggguccucgguuccuccuggu
>novel_558
aagagagcgcggcugucagugugcgaggccccgccuugccacucucagcccccucucaucu
>novel_559
ucgugugcguaggugcgucguccugaggcuguguguacgggacggacgcucuacgcccguuc
>novel_56
aguuuugcugguuugcagucagcguuccugucguugcugugcaaauccaugcaaaacuga
>novel_560
aaacgugcugcguaaccuaugagguucauuuucauguguugcucagcccauuuga
>novel_561
ugguccccauugacuuacauuguauuuuuuuuuuccauacuauggaagucaauggggaccaac
>novel_562
uuuauugugucuugcugcaggcugagcgucugucugccugugggagugaaac
>novel_564
uuagcagaucgguccccugaguggcacgggcaccguauacugagguguacaccgcuccaccccacagggggcugcccuaagaagc
>novel_565
ccgacgcaguugaugugagcagcacgacgcaugagugugauguugacgcaagagccggcc
>novel_566
ucccggguuucggcaccaguguaacgagguucuuuguucagggaag
>novel_57
uguaaacauccuacacucucagcuggagcccagcccgaggccgggagugggauguuugcgcuc
>novel_572
aaacaauuaagagauauuucuguuaguaucgucucaagaaauauccuuuaauuguaagg
>novel_574
uauguuugagaucgcgaauaugagcccauucgcgaucucaaacauauucu
>novel_575
gcggggagaagccuccacagcaauggcgacuguugcggagcgcagaucccugccu
>novel_576
aggguaauugggacacuuuuugucauugagaugacugggaaaaagcgucccaaccaaccuga
>novel_577
uguguguuuguguguauauauauguauauaaauacacacacacacaca
>novel_578
uacugaaaacaggaccaaaauauugcaauguuuugguccuguuuucaauaug
>novel_579
cuuccauuguacggaaaaagaauauuuuuuuuuucauggaauggagguc
>novel_580
aagacgcauguggacagcaugacaucacagaaacucauccgcuuaccugguuugauugauguccaugugcaucugcg
>novel_581
gucacuauucacuuccguugaauggcaaaacgaugcaaugaaauuaaauggugacug
>novel_583
uucaguaguugugcuguguuugagaccgauucuguguggucaguaaacgcugcugcugcugaa
>novel_584
cuguccagacgagucugagcgcugacgcucugaggcucagcuggacguga
>novel_585
aguugcagcugcaguaggagcagaacacacucacugcagcugcaucacu
>novel_586
uggcgcggagcagagcgaguguuuucaauucauucuuauggaaguugagcuucacacucgcucuucaugcuccgcaccagu
>novel_587
caccgacucugaauuggcuggcuccugcaucacacgcaugcgucguggugcucacaugaacaugucagccaauucugagccggcauucggac
>novel_588
gcugucacugacagcuggcauaggcaucggcgccaccuugacagcagccagugaucgucc
>novel_589
uugucuuuguguguguucucagauugugguugaaugugagagggacagaaaggggaaa
>novel_59
ugagguaguagauugaauaguuguggaguauaaaaccucccuuugagauaacuauacaaucuacugucuuucu
>novel_590
agauuggcucggguacaaaaauggaagauuuuugguuucuggcccaugagcugaucugg
>novel_591
accccccaccgaccgccacaguauuuuuuuuuuuuccuacuaugguagucaguggggggcga
>novel_592
uugugugugauucucaacagacugagaccauugugaucacgucuuuugacuuucacucacaaug
>novel_594
ccgcugcgauggugggcucaucugcuucuuuuggcauuggcagcuccaucacggcagg
>novel_595
uugcaguucugucccguuugaggacggagaguuuuacagucccaaggacaggacugucuca
>novel_596
cugcuuaaaagugguccauaugcagcacacaagucaucuggacuacuuuuauggugcu
>novel_598
gucaccauucacuuuaagugcacuuuuuucccauacaauuaaagugaauggugacug
>novel_599
aacgcgagccgaacgaacaaaacugaauccacauguauugugcguguggcucaacguaga
>novel_60
ugagguaguagguuguauaguuuuagggucacacccacacugggagauaacuauacagccuacugucuuucu
>novel_600
ugcaacccugauaaaacucaccugcuuguaauccugaagaccuugaucagcugguucagguguguuugguuaggguuggagc
>novel_601
accuuggcucuagacugcuuacugcuuauggaguccaacaguacaguaacagucuacagucauggcuac
>novel_602
aggcggaauggauuuuggcaccugucaaaucaagaaugccgcuuucauucagcguca
>novel_604
aaucgaaucagugacucggauuuccuaucaaacggcuaaacugcugaaaucacgugacuuuggcgcuccgagucacugauucgauuug
>novel_605
uucaacuuacagaacaaacgcagcgcuaguuccauuuuuuuccauaaguagaauagg
>novel_606
agcguuuucaguucauuccuauggaagcucaacuucuguaggaauuaacugaaaaugcucg
>novel_607
aguuauuuucccacaguuuagaaauguaaacaggcacaacaagcaaaccccugaacugugguaaaaucacugu
>novel_608
uucagggugauugggacacuuuugccauugagaugacuugaaaaagugucccaaucaaaaugaauu
>novel_609
cauacuacccuuaauauuucugccauauaaagauaugguaaaaauaguaagaguaguaugcu
>novel_61
aggacuguccaaccugagaaugcuugaguucuggucaaucucagguucgucagcccaug
>novel_610
agagaacugcgcucaaugcaccgcucaaaacaccgaggggcuuugagcagaguuuucuca
>novel_611
aauacaagaucuugaccaaaauuuuugguuaagaucuuguauugacaaugc
>novel_614
uuugcaggauugcauccagccuuauugcaacaugcugugcaaauccaugcaaaacucgc
>novel_616
uggaagacuugugauuuuguuguuguuaguuagaugaagugacaacaaaucacagucugcccua
>novel_617
agccucuuuacaaugcugccuuguagacccagaaucaagcagcauuguacagggcuaugag
>novel_618
aagcaaaucacauuacaucugagucagauacaaugugauuugcuuucuua
>novel_619
ccgauuucuuuugguguucagagucuucugggguuucuagcaccauuugaaaucgguu
>novel_621
aagaagggucgaaguacagcugucauuguagcccuugugcuggcuuucuucaucugc
>novel_622
cuaaguuuaucguagagaccacugguggcaaugguucuacgaucuacuuaaguuua
>novel_624
gcuggggggcgaugaucucugugaacccaugagacgugauuucacugagaucggauccuagcug
>novel_625
uuuauucacagaauaauugcuguuaucaguugacaucugcauuuauucugugaaucaga
>novel_626
aaaauacaaguugugcgauggauagaucuguggcaaguuguccauuaccauuuguauuuaac
>novel_627
uugauugggacacauuuuuuuucaaaucaucucaauggcaaaaagugucccaaucaccc
>novel_628
accuggcauacaauguagauuucugugugguacaaucuacagcuacauugucugcuggguuuca
>novel_629
aguuguuuguaugaagucugugcugugaugugagacaugaagcgcuggcuuuaggccaaacggugu
>novel_63
uagcagcacguaaauauuggagucaaagcacuagcgaauccuccaguauugaccgugcugcuggag
>novel_630
aagcucaaacgugcuguguaacaugaaaugaaccucacugguucucgcaugucaagcaagcgcacuugagcuucc
>novel_631
uccugcagaguucagccggacgcuggagcgaaacucugcaggacg
>novel_632
cugucugugccugcuguacagccucaggauccucugcacagcaaguguagacaggcac
>novel_633
caaguuuggggugaguaagauaaaguugcuaagcccaaacuuaugaacagua
>novel_634
uaaaagcaggcgucuaucagcggaucgguccgcuaauauacgccugccuucaaa
>novel_635
gaacuggaggaucugauggaugccgaggaguauuuggugccacaagccuucaguauuc
>novel_636
acucaauucggcacuugugcaaaaagccgccucucauauagugcacuaauacugaauugaguucucuuu
>novel_637
ucaaacagucgacaguagccaccgacuuccauaguaggaaaaaaaaaauacuauugaagucaaaggcuaccgucaacugucugguu
>novel_638
ugcugccucugagcguuccucacgugaugauaaauccguugaggaauaacucaagguaguauu
>novel_639
uacuugugcacuguuugugaagcggcucuuugugaaaugcgcugacagugcaccaguaccgauu
>novel_64
uaguuuugcguaguugcacuacaagaaauauugaguugugcaaaucuaugcaaaacuga
>novel_640
gucucauccauggcacuauaccauuuccaggaugaugcuguggucucc
>novel_641
uagacaauauuuuugggcaucauauguguacucauguaaugcccaaagaugcugugug
>novel_642
ugauucacagaauaaaugcagaugucaacugauaacagcaauuauucugugaauaaaa
>novel_643
ucauugaucagagguuaugcacguuuuguuuaguguaaugcugaugugcauaaggucagaucaagg
>novel_644
acguugagccacacgcacaauaccugcagaugaaaugguuuuguucguucggcucgcguuac
>novel_645
auugucacuuccgaaacagucaugaccgaaacaugcggugaaguuucgguugugacagu
>novel_646
uugugcuugaucuaaccaugugguugcacacucggacuaauacaugguucugucaagcacc
>novel_647
uauuucacuuuaauggcaaugaaaaugacuuauuaauugcuagugaagugaaauuau
>novel_648
ugaaagccaaugggguccaaaacaacauuuuuuggaccccauugaccuucacu
>novel_652
acagcauuuuugggcuuugcgaucaaacuggucgacggugacaaaaauucuguuu
>novel_654
gucuccaccuugguccugagccagcagcuccaccuuaggcuuccgggccauggauguugaccu
>novel_656
ugaaacacaguuugacuccagaucacguguguguauguacugcugaaggucagacagugacgagucuguuguguuucagu
>novel_657
cgugcugcaggaucagacacugcuccagagucacugacauagcagugcgguccuucgcacuuu
>novel_658
ugcccggacguugcgugucuuccaggguuuagcauagagagacacauaaggucggggu
>novel_659
ccgucaccauugacuuucauugugugggagaaaaacaugcaaugaaagugaaugauggcug
>novel_660
uggagaguugcgugcgccucucuggagcgcgucugacagagcgcgcgcaacuacucugga
>novel_661
auaaaauaacccacuucagggugacacuagagacaacuauguugggguuuauuuuauga
>novel_662
cuguuacuuuuacucacuccuguuauuuuuccugaguaacaggacugaaaguaacagga
>novel_663
agagacaagcacugcucuggucguccauuuguaauagauaugagaggacugcuugugucg
>novel_664
gguuucuauugacuuccauuguauggucuauaaauauaauguaaauuaauaggaacuga
>novel_665
aaucccagcuguguguuugugcaucagaacguuucagacgucacagcuggagaga
>novel_667
uucucugcaggaaauggauguguuugauaaggcagacauccauauuaugcagugcu
>novel_668
uuggcucuguagucuucagcgaacaccaaagcgaaggccucagagucgaag
>novel_669
agagauacgagaccggugcagugcacaggugacgcuucuuagcaaucacgccacuggccucgcaccauucucucacugcucuca
>novel_67
uacugcaucaggaacugauuggaugauauuuaggagccaucaguucuugaugcacuccc
>novel_670
uauucaagauacgaagaaaguguaaacuggcgucgcgucaguuaaguuuuuuucuguaaguugaauagg
>novel_671
aggcgcaauaucaccucugcuuguuauugugaucagggcagggguggcgaugcuaccugg
>novel_672
aaaacucugcucaaagccccucgguguuuugagcggugcauugagcgcaguucucu
>novel_673
uucgauuugacagcugagguaaucgggaugucccguggcucguaucaagcuggaaggggaaucccgacuuggauuggcugucuuugaggu
>novel_674
uucaguucccauugacuugcauuguauuuuuguccauacaauggaugucaugggaaccgaaac
>novel_675
aaaaauuagucggccgacgaacaaaaacugccugacggcugaccguuggcuuggug
>novel_676
agacugauggcugggcccauagugauuauuuuucugacggcccgcuuuuccgguuuga
>novel_679
cccccauuuacuaccacaguaggaaaaauaaauacuaugcuagucaauggggggu
>novel_68
agagagacagagggcaggcugggugugagccaucggccucagacuguccuuccuguccucug
>novel_680
ugacagcagugugacagcucccgcgcagaugaggggcucugucacucugcugcaau
>novel_681
acugauuuccucuggugcugagagucccuucugucaucuagcaccauuugaaaucgguu
>novel_682
uacugcugggccacaaaauccacaaugaaauccagaggaauucugggaaauguggacaggagga
>novel_683
uuucgguuaucuagcuuuaugaaggaagauaaacacucauacagcuagauaaccaaagaca
>novel_684
cugccuguaucccacagcaaaguuuaacagaaugugucuuuguguggggcgcagguaggg
>novel_685
augggccccauuaauuuucauaauuuuuuuucauacuauggaagucaauggagcccau
>novel_686
agucugguaguuaacgucaugcagagagacuccauccccucugagguggacuacgagacc
>novel_687
uauuuucaaugcguagaguggcugaacacagauacacaaaacgcacugcaaauaugaau
>novel_688
ggucuucaacgugagcuuugacuugugugcuuguucagagagucagaaggugaagcugcucacugaugaagccgccgg
>novel_689
cuuaugguuauguuuuccagcucagguccugcguaggaccagcuaaggaccagcuuaaaccagcu
>novel_690
agacaguccauuuagggagaaggcugugaccucagugauuuguucuucucccugauuggcuguaaac
>novel_691
uuacucagcacaacacacacuguugccauggcaauaaucccugugugcugcaugcugaaucaug
>novel_692
uugcguucucucgcaaauguuuugcacugcuccaagaaacauuugugagaggacguga
>novel_693
agacugaucggcguaugacaucaaagcaccgcgagagcgccucaaaagcauaacgagucauaugcuguccaaucg
>novel_694
cacucguggcugucugagugugcacacagaaagccgccucacagacagcgcucgaguacu
>novel_697
ucacuauucacuuucauuguauggaaaacaacugcaguuagagugaaugguuaggcu
>novel_698
ucgcuucccauuuacuaccauaguauuuauuuuuccuaguauaguagucaaugggcggcuaga
>novel_699
auuccuauggaagucgagcuucaggcucacgugcgagcaugaagcucuuuuucguggccuauugc
>novel_700
aggaacaugaaugaaucuuuuacauugccauaggguuguguaaaaaugcauucauuccagu
>novel_701
cucuauaucaacauuguuuugauucagucauagaaggcaaucacagccgugcugauauagagcc
>novel_702
uugugccugugaacacagcugcuguccuugaaacuaucuuuuaaccagcuguguucauagagacacua
>novel_703
agauguugucaugaagaagguucuugagaguaaaaacccucuucaugagcgucaca
>novel_704
uugcgaucagauugcggauccagguuacaaucugguucuggaucucagagcaaca
>novel_705
ucaaguaagaauccugaucgugguucauuguugacuuucauuuuacagugaaagcugacccaggaucaguaaucuuacuac
>novel_706
caggagaagccgaggaagaaggcaggcaggaagaagcagcucucuuccucugauccuccucau
>novel_707
uguguaacuucuuauuauccaauauaacugagagaguguuggacaauaugagguuauaca
>novel_708
uacagacugaacauccagaagagugcucguguuucuacucucugugucagucuguccc
>novel_709
ugaaacacaagcaguucacuuuuuuccaccaacgaauggaacugucuguguuuuagu
>novel_71
aacguucuuaaaacauuaaucugugccuuaugauaaguuccagaaauguuuaaaggacguuau
>novel_711
ugccaaggaauaaaaaaaaguauuuuuuuaucaauuaccuuuuuauucuaugacaga
>novel_712
uaaagcuaagaaaacucuuaauuacaauuugaaacaaaugaucagaggguuuucuuugcuuaaca
>novel_713
gccuuagcagaucuuggaaacuguuguugcuaauaguuucuaugaucuacuuaggcuu
>novel_714
gaaggcugugcagccgugauggaugagcauaauuauccaaaccuacacagccucacc
>novel_715
augugcgugaugugcuagaacagaccucauugguucuugcgcaucacgcaugcacau
>novel_716
uaaugaaggucaaugggguccaaaacaacacuggacaccacugauuuucauuguauggaca
>novel_718
gaggcccuuacaagcagcuugcaacagaauaauguacuauugcaacgucuguugggucuacu
>novel_719
agcggaagauagucuagcugugagcuuuucaaaaagcaacagcgaguuuucuuccugcagu
>novel_72
gaugagacugcagcguaccugcaggaugaacaaguguuuccugcugcgcgcgagucuccugc
>novel_720
ugugcaacuaauuccgaucugugucagaugugagcaaaagaucggauuuuuuuugugccag
>novel_721
cgagugcacugacaaugacgcuaaacacugcauucucuagcugucaucagugcgcaguggu
>novel_722
ucucugcuucagcagcgcauucaguugagaaugugcgcucugucagagaac
>novel_723
gcuggucuguuucuuaagcuacugugaugucgaaauauuucagaugcucaaaaacagaccaaagg
>novel_724
uuugauaugaucuuaggggugugauucacucaugacaucccaagauuauugcagagcug
>novel_725
ugucauguaaacggccccuuauuuucuuugucacguucuguuuaagggcuguuuacaagacacc
>novel_726
cgugugugcauguguguuuucaugguuuuuauauuuaaaaacugggacagacaugcaugcaua
>novel_727
caaacgcaaagcaucauuauuguuauugcucauacuuauuauuauuaauggugcuugccucuggc
>novel_728
ugaugcacgucuugacggaaauaaauguugaugucauuuccaucaagaguugcauca
>novel_729
aaagcacugcggcuauaaguggagauuugcuucuggacguguguuuuuu
>novel_73
gucaccauucacuuucauugcauauuuuucccauucaauaaaagugaauggugacug
>novel_730
ugugcaacaaauucugaucugugucagaugugagcaaaagaucggauuuuuugugcc
>novel_731
acagauuacaaacgagguugaagcuuugaccacggaagcuucagcgccgguuguaucuga
>novel_732
caacggaagugaucucucgcacucauugaccauacgcgcaagagaucaccuccggcauc
>novel_733
uuuggguagcggcugcacuggucacucgucacggucgccaaugcagucccuccccggacg
>novel_734
ugggcuccauugacuuccauaguaugaaaaaaaauuaugaaaauuaauggggcccauc
>novel_735
aaagcagguuuggcgcagagaccacagaggauucuugagcgcugcaccugcaacuc
>novel_736
gcauuuucaguuaauucgaauggaagcuuaggaauuaacugaaaacgcuc
>novel_737
aucaucaaucacuuucacuguauggaaaaaagaugcagugaaaaugaauggugacuaagacu
>novel_738
cccuguagaguuuuuaguugauucaggugcguuuaaucagaguuggagcuauacucugcaggacc
>novel_739
augaagacggcgagggccuuagagaugaagcucuaggcgccgcugucuuacaagc
>novel_740
aaaacugaugucaucgugaacucuagcaauaaagaguucacacugaaaucaggugucu
>novel_742
auucaacccacggaacgaacgcaguuccauuuuuuccguaaguagaauag
>novel_743
guuucacugacuuaauugacaacagcaauugugccaauuauguuaaugagacug
>novel_744
augauguucuaaauacuuuauauguuucuuguuuaaaaaaaagucauauagguuuggaacagcauga
>novel_745
gagcgaguguuuucaauuaauuccuacguugagcuuccauagaaaugaacugaaaacgcucgcucuc
>novel_746
auccggcucgaagggccaaaauuauuauggagaauuggguaagggcuguauuugugcuggaggagguggauuu
>novel_747
ccagagucagcgagagcaucuagacaaagaccaaaggacauugaggaugugauuuugguccaguuuguucugcugguuucuguuc
>novel_748
acacccauuucaugucuuggauucgcuauaaugagcugaugaccugaaucaggugugu
>novel_749
guuuaaccagcccugccaaauuggucagcaaauacacuauagaugaccugguugcugguugauacuc
>novel_750
ugauggaccccauugacuuccauaguaggaaaaaaaauacuauggaagucaguuacuaccauucuu
>novel_751
aauugaguuggaccaacuuaauuggcccaaaacucaauaaaauuaaguugguccaacuuaauuaa
>novel_752
uguucauuguauucaagaagcugugacuuuguaguguagcaugcuugaauacguugaaccgu
>novel_753
aucuuuuugguccuggacuacauuacuaagaauuacgguauguuauaccagggccaaaaaagacaca
>novel_754
cuuguaguacacuugaacccauauuuaauacacuuucuuuucauacacagguuguguacuacaagua
>novel_755
cagagcagcagguggcacuaucucuuuacgagugugacucuucugcucuugu
>novel_756
acgugaguggaggauucugggaauaaauguuucaccauuucauccacuucaaacag
>novel_757
cacaagaucucguuguuuaacgagaaaccacuggcguuuaugguucguuaagcaaagggaucuggucaa
>novel_758
caagccaauagauuguaaaacaauugccaccaauguucucuacgaucaacuuggcucaca
>novel_759
ugaagcgugucauuuccugcaggaucacauguucguaaagaugcugaaaugacac
>novel_760
aaaacuggacugguauaguuucagaaauggagacuguggccagcgcuaguucag
>novel_761
ccucuuugauagaaauacuauggucuuugaaaaauaaauacuaugguagucaaugggggc
>novel_762
caguguucacauagaaagcaugagcagugucacgcuuuugaugugaacacucau
>novel_763
cucuauggguacuuguguuucauacgguccgaugacaaaacacaggagcucauagacgu
>novel_764
augccauauucaaaucuuggagucauuucugagcuaaagaguugaaucaggugugu
>novel_765
cagcagaucugcauauuuguagugcauuguucaaauauucacgucugcgcuugugc
>novel_766
cgucugacauuacaguacaucuagugcacaguauugugacguuaaacaug
>novel_767
uucauggcugcucgcucuaauguuaaccuagauacauuagagcgagcagccaugaa
>novel_768
uuucugaaugagcugaaauuggguuagguucagucugaaauuacuuu
>novel_769
uuucgguuaucuagcuuuaugacgaccagcacacucauacagcuagauaaccaaaga
>novel_77
uauggcuuuuuauuccuaucugagaaugcucaggacucauauagggauggaagccaugcag
>novel_771
aaguuuguggucuuuguaacaguguuuacagaaacacauaauuuguuacaaaggagaccauaaacuaga
>novel_772
uauucuacccuaacggaacuugcgccacauucguucuguaaguugaauagg
>novel_773
uuuucauacuugagucauuuuaaaagaaccaaacucagaccccugaaaaggaccaagugugaaaaca
>novel_774
gugaguuuaacguggccagcuagugagagcugggcagguaaaccucacuc
>novel_775
aauucagaccuaguggagugauacuauuauuacuauuacuccacuuggucugaaauac
>novel_776
uguagaaucaaggaauguaaauaagcacuagucuuauuugcuccuagauucuucuggc
>novel_777
gucaucauauacaucuuuuuuucccaugcuaugaaagugaacggugacug
>novel_778
uaacguccuuuaaacauuucuggaacuuaucauaaggcacagauuaauguuuuaagaacguugug
>novel_779
ucacuaccgaaacauucacagccgaaacguguggugaaguuucgguugugaca
>novel_78
agcugguguugugaaucaggccgaugucacacguccgcgauaacccggcuauuucacaacaccagggug
>novel_780
uuuggucuguuuuugagcaucugaaauauuucgacaucacaguagcuuaagaaacagaccagc
>novel_781
agggugauugugacacuuuuugccauugagaugaauuggaaaaagugucccaaucaaccuga
>novel_782
acagauuacaaacgagguugaagcuuugacaauggaagcuucagcaccgguuguaucuga
>novel_783
uugaucaggaaacuuuuucccagucaucucaauggcaaaaagugucccagucaacc
>novel_784
uggagcucagggacugaugacuguaugugcucagauaggcuucuggaccugagcucuuuuc
>novel_785
ucgcccagugguuugagacuguccacuccaaugacauccucagccaucuggaugaga
>novel_786
uauggacaaacccaaucaguggguuaaaaauguaauuuaaaaauugaacccaaugguugggucuguccacccc
>novel_787
uuaagcaaaaacgcauucuguaugaaggccgguuuacacagaacacauuuuugcugcuaaaa
>novel_788
gaauugcgaggaaaagucagaauuguuuaaaauuuaaaaagguauuuugaccuuuuaucucacaauugacuuuuuucucacaauugcg
>novel_789
aguaaaacacagacguugguggaagaaugugaaugugcacugcagaacugcuuguguuucagugc
>novel_79
uaagccuaaguagauuguagaacgauugcaaccaguggucucuacgaucaacuuagcucacaau
>novel_790
auggaguauacuuugcuuucgguggcaugcaaaugcaaaacugaaguauacuuuaugc
>novel_791
uugaaauaugcagaucauacauaaucauauuaaauaugcacagauuugcauauaacaagu
>novel_792
agcuuugccucaaugccugugaucuguuucuugcuauuuugaucugcauuaggacugggcugc
>novel_793
cucggcauuuuucuauuuuaauuccuauuaauauagacugugccagagcu
>novel_794
gugugaggagauuuuguucauaugcuaacaaacagugugugauucuguuuccuccagc
>novel_795
aaucuuaaguaguucguagaaccauuggcaccaguggucucuaugaucaacuuagcuca
>novel_796
uguguguacuguguauauuuauguguguaauauaauacacaaacaugcaua
>novel_797
ucagauaucaggacaccugugugugaccugaaucuccacagguagaccagauaccuguuc
>novel_798
aacugugcugucacugugccugcacagggcauauuagacugcgcagcuga
>novel_799
ucuguggaacauaaaagaagguauuuugaaaaaugucucaauuuuauauccuuuucaaaauaucuuuuguguucugcaga
>novel_8
aacauucaacgcugucggugaguuuuugacacugaaaaaccaucgaccguugauugugcc
>novel_800
ugagaggauuauggguucaaauauucacuuuaauauuuuaauaaacgugauaaacgugacaccguaacucuugcucaca
>novel_802
ucuggaggaaggugguacaggauaaacacugaaguguuuugucuuggauuucauuucucuugca
>novel_803
guauacuccuggauacaccgcagaauuucagauguauccgggaguauuacug
>novel_804
ugcauuuuaguaccuuagaguaguaauaggcuauguucucuuaagguacuacuaugaacg
>novel_806
aaucccagcuguguguuuguacaucagaacauuucagacaucacagcuggagaga
>novel_807
uuucgguuccccuugacucccauuauauggucaauggucaaacauauaauagaaaccaaugggaaccaaaacu
>novel_808
ccacugcaagcaccauucacauuuucuucaggaaauguacauucuaguuaauggugcuugccaaaggca
>novel_809
uaaauaaacacaucugaggcauuaaagaguugccuagggugucuuuaucuaca
>novel_81
ggguuccuggcaccgugauuugguggauaaacagaauugaaaaucacauugccagggauuuccac
>novel_810
uggaugaugagguagcucaugcuggguccaaaggauucaucggcugcuucucaucuguccagu
>novel_812
agcugaagacaucaacggcaaaggauacguauuuugccgugauguuauucagcucu
>novel_813
caugcccuuuacugaagauguucaaaaaaugcauacacaucucagucaagugcaag
>novel_814
acacuccacuucaguugguggcgguaaggcacuacgaacuggauugggguaaac
>novel_816
auugugugggcauauuuagauugaaacaucaaaaaaucugaaaaagcccauacauuu
>novel_817
ugaagauaggaacucguauaacaauuaucucucucucugugugugugugucucugucuucacagc
>novel_819
uuagaccaguuugccugucagaaaguguuuucugaagguaaaagugguccgagu
>novel_821
uucauuuugucaugcacagcugugucacuuaauccaugugugcaugagacaauggaca
>novel_822
ucaugauuguaaggagaacgugaacuuuguuaggcacguuuucucagccaguca
>novel_823
uggcaacacuacuguaaacgugaugacaacguugcagugaugucaccaaggguu
>novel_824
auuaaagcuucugacagcccuacccagcaugcacugggcuuccagaaagccuuucagu
>novel_825
uggaucauccuuccucagcucagcaucuaaccugaucucuuuggcuggucaggaugaguccucc
>novel_826
uguggaugugucggccggcacucuguccuucuacagcgucucugacacacacacacuc
>novel_827
agagauacgagaccggugcagcgcgcagcugacgcucguuaucacuca
>novel_828
gaaagcuguuccugggcgaaaaucacgcaugcauucaaacagaggauuaucgcggaggaacugccuug
>novel_83
ugcucaugugcccauuguaggcacuuucgugguggacaguggucaucaugggcacu
>novel_830
uuaaaagcaauagaucugauccaggcaauuuaaacuugcuuugauuuguugcuguugcuuuuggac
>novel_831
ucagucaaaguucaccuuuauuguuuuuuguuuguuuguuuuuuaaagaugcaaugaaagugaguggugacugagg
>novel_832
gauuuggauugaaccucucacagcugcagccaugacuaugucugcuauauuuuuugcugugaagguuuguuucacguuca
>novel_833
uuuagugcucaugcauguauguguauguacuguacauguauuuggacuucugcug
>novel_834
cuucgcucgggaagagggauuguacgugcgagaguagguuuauccuacgauccacugagauuuagccucgcucccacgaucuguc
>novel_835
augggcuucagagauguggagguuguuagaugcccaccacacccucugaaggcucauuuga
>novel_836
uguaaguccuucauaauacauauuuuguugcauugacacuuguuagguuuugugaaugauuuaug
>novel_837
aggugugugagguucagcuaagcauacagccaaacugucuuaguggcacuucucauacaaca
>novel_838
acauucuaaaacauucuaucaguacuguugauaagaauguuuuaggcugugu
>novel_839
acuacggucgcaaguuuugucgauaccaacacaauucaauggaacuuccgaccacaguug
>novel_840
guugcugaaauuaauuugaugccucuuuacauguuaaucugagagggauugauuucugcugaac
>novel_841
agugacaugaucagugauugguguauguuaaauaccucaaccauucaguggcccuguugcucucu
>novel_842
uggucuccauugacuuuuuuuuuuuuuuuuuucauacuauggaagucaguggggaccaga
>novel_843
uguggacgugucagccggcacucuguccuucuacagcgucucugacacacacacacuc
>novel_844
uggucacguuucucucuguaaaaccaguauaucagcacugcagcgaugagcauguccauc
>novel_845
uggcuuucuucuguggaacacaauaaaaaagauuuuguagaacaguuuuuguccauacaaugaaaguca
>novel_846
uucucgauuguucggcaacugugaugucagcaauagauuuacaugccaacaguugauuggacagcu
>novel_847
aauugcaagaaaaaggucagaauuccaaguucauaucaugcaauccugacuuuuuuuccccucaaaauugc
>novel_848
caucggugaagaugaagauaaaacaaccagcagccccugcucuucauccucaccaaucau
>novel_849
uccucaucugcuccggcucgcugucucuuugcaguuaacagaugcaggugcagaugaacgugc
>novel_850
uguuaaccaaguuguucauaaagaccauugguuucaaugguucuacgaucuacuuaggcuuacgau
>novel_851
uucccacuaacuuucacugaauggacaaaaaaauacaguggaagucaaugggaacu
>novel_853
ucuauuuacacagagaauguaauugcuagacauauuugcucugugucaauaugcuuu
>novel_854
acguuucagucaugcagccuuuaaaagucugaugaaugucacaugacuaaaacguug
>novel_855
uucuucaaagcgguucugaugucauaacaacagccacauaucaggccagcauugagggauu
>novel_857
uauaaacuugugaguauuuguggaaaaaauaaaaugacacaguacuuaauaguuuuaagc
>novel_858
ucuggacacagaagugcugcagauauguuaauagcuguucauuucuuugucucaucagu
>novel_859
cauaucaugcauuacugccagagauucucauuuucuggccagcaguguguggaucca
>novel_86
ucuccucucgucucugugcucuuccuguagucauaauaagagcaaggggacaagaaguggau
>novel_860
ugcguuccgugagaaacuuugcuuucguucgcucgcaaaguuucucgggcgaacgc
>novel_861
aacaccuggaugcuacacucauuaccucacuauuggucugagucagccaucaggugcuuc
>novel_862
guuguaggcuaucugcugugaauuagcuuuguuugucguguacaaaaauaccacagcacuuuagccuaccacuu
>novel_863
ugaugaaguguuuuuauucauauacuuuaugugaauaaaaacacuccaucaau
>novel_864
augauggcaagauggagagcuggagaaagcugcucucucuuauuccaucuuga
>novel_865
accgagacgcgauaacagcaucuuuugcuguuauucagcucucgcauc
>novel_866
ucaggaggucuugcacuucagggcauuuucaaaacugggaaaguggaagaucuuaugaag
>novel_867
cuucgagccaccaagcgaucgagagacgagguggccgagugg
>novel_868
uccauagcauguaaugaggcaucauaguguaauuuagaacuuagauguugcauucuauguaga
>novel_869
uuugcauuucauuuacaaauacgcuaggauauaguauuuguaaaugugaugcgaagu
>novel_87
ccccccauugacuaccauaguaggaaaagaaauacuaugguagucaaugggggga
>novel_870
uuuccauucagcgcuuuuuaaugcaauaucacaaaaugugcauaaaaauaguuggauggaaaca
>novel_871
ccagaugaucccacaguagcugcacaaaucucaagcugucuggcggacaucucggca
>novel_872
uccauucaaugaaaguucaagacacuugauggcauugacuuuaauuguauggaca
>novel_874
ugguuggacaacccguuuccuuguuugaguuggcugccggccugucugcuacu
>novel_875
ucacucaaaauguuagugcaaacuggguuacaugucauuucuaguuugucauuuugaaugagu
>novel_89
ucagucaccauucacuuucauugcugcuuuuuccauacaacaaaagugaauggugacugaga
>novel_91
caccccauugacuaacauaguagggaaaaauacugugguagucaauggggggu
>novel_92
uccccuauugacuaccauaguaggaaacauaauuacuaugguagucaguggggggu
>novel_93
agggacuuaggauaauaccagaccaagagccuucaaagcucuaaguagaagugaaaaucuucuagucccuga
>novel_94
ucuuaccaggcaaguuuagauguugauacucugucuaauacugccugguaaugcca
>novel_95
ugauuguccaaacgcaauucuugugaaaugucaagcgaucagucgagaauugugccuggacaucuguug
>novel_97
ccccccauugacuaccauaguauuucuuuuccuacuaugguagucaauggggggc
>novel_99
uggagugugacaaugguguuuguauccugugucgucaaacgccauuaucacacuaaauag

## Sheet: Mature sequences
>novel_102
ugacugggacacuuuuugcca
>novel_103
ucugcucucacgguacuuugaug
>novel_104
caaauuaugaugugcugucacu
>novel_106
gucauuuuuguggucgugcagc
>novel_107
uaguacuaaaagugguucuuug
>novel_108
uaguagcugguugacuggaucc
>novel_111
uauaaucgcauggcuacaagug
>novel_113
auucaacuuacggaacgaacgc
>novel_114
uauggaagucaguggggcccau
>novel_115
agggugauugggacacuuuuug
>novel_116
ugugcucacugaacaaugaaga
>novel_117
auugauugggacacauuuugcca
>novel_121
uuaggaccagcuuagaaccagc
>novel_122
uaucgcagcccucccacugagcu
>novel_123
ugcugaugagcucugugugccgcu
>novel_124
ugcugaucuuccuggcaggaca
>novel_126
uuucuuaaaggaauaguucacc
>novel_128
agggcugaagaccucugcucu
>novel_129
gugauugggacacuuuuugcca
>novel_130
acagagcuucuaaagggacaug
>novel_132
ucgguacacuuguguuugacc
>novel_133
ugaguggaguggagcgagagaga
>novel_134
uacauucauugaugucguugggu
>novel_135
uaauugugagauaugaacaugc
>novel_136
uagggggcgauuucggacaca
>novel_137
uuugguuacugacauucuucaa
>novel_139
uugcugccucugagcguuccuca
>novel_140
uuacaauuaaaggauauuucuu
>novel_141
agcacauggucucuuacuugua
>novel_142
uauuuucagacguuuggaccgca
>novel_143
gaaaaagugucccaaucaaccu
>novel_145
aauggaaaugaauggugacug
>novel_146
agcuuuccuguagcucagu
>novel_147
ugagagugaaugaugacugaug
>novel_148
agacaaacuauucacaaacucu
>novel_149
ucaggaccagcacuugaccaucu
>novel_150
cuuggcauuguacuuggug
>novel_152
uguaacagccacuccauguggaaa
>novel_153
ccccccauugacuaccauagu
>novel_154
agcgugguucaagaacaaaaug
>novel_155
caggaacuaccaaugaucugga
>novel_156
aagauccgggauccgcggcgugu
>novel_157
uugauugggacacuuuuucc
>novel_158
cgguaggcuauggcaucucggc
>novel_160
auucugacuuuuuucucacaa
>novel_161
ugaccuucucugugacggaug
>novel_162
guggaagucaauggggaccagc
>novel_163
acggccgaccguuggcuuggug
>novel_164
ccgcagcacaguacggccugua
>novel_165
cagacgcugcugacgugagcca
>novel_166
aaccugucacucacaugagca
>novel_168
gcuucuguagauuccaacacagu
>novel_169
ugugaauccuacacuggaaga
>novel_170
auggaagucaauagggaccagc
>novel_171
auggaaguuaauggggaccagc
>novel_172
ugucuggaacaucaguacgugug
>novel_173
aaagugaauggagacugaagc
>novel_174
uacugugcaaagacucuaaugag
>novel_175
uguugguguggacacggaugucu
>novel_176
uuugacauggacgacaacauuc
>novel_177
acuauggaagucaauggggccc
>novel_178
auaauaggagcagaguuuuucc
>novel_179
cuccucugaucuagacugaugug
>novel_180
agaagacauugagguggacgug
>novel_181
uacagugauugaaagcggcagu
>novel_182
uauggaaguuaauuggauuugu
>novel_183
aggccagcugacgaccagacugg
>novel_184
caggacucucaccccugaaggcc
>novel_185
aaagaaugagaugcaaggaugga
>novel_186
acauucacggcugaagggcguug
>novel_187
acaaggucugucagggaaacau
>novel_188
ucaaacucgccuguaguggacc
>novel_189
cugugaaagucaaugggaucca
>novel_190
ugcagcugcugccgcgugacg
>novel_191
ucagacuaggaauuucagacu
>novel_192
aacgccaacucuguauuugcu
>novel_193
ugggggugaguggugacuggga
>novel_194
uauggaagucaaugggguccau
>novel_195
acacgaucauugcucuugccug
>novel_196
agcuccacugaccuccauagua
>novel_197
uguggugguugguggggggcggg
>novel_198
aucugucuuggcugaccacuu
>novel_199
guuggguguugggaccgggacu
>novel_20
uucaaguaauccaggauaggcu
>novel_200
ucagucaccauucacuuuaauu
>novel_201
ucacuaacacuaugcuguauga
>novel_202
auggaccccauugacuucagu
>novel_203
ucggucucuauucacuuuuacu
>novel_204
aggcugcuggagauguugcugca
>novel_205
acauucacagcugaagggcguug
>novel_206
ugggcaucuguaagcuuguugg
>novel_207
uuuggugacagaacucugaca
>novel_208
cugaugcucacgcgcccacugu
>novel_209
agugaggaugcugucaaggcucg
>novel_21
ucagugcauuacagaacuuugc
>novel_210
uguguguacuguguauauuuauu
>novel_212
ucuggacugcagggaggcccagug
>novel_213
cucugacgcaccuauuucagguc
>novel_214
ucugaacaucuacaacaucuu
>novel_215
uuuaaggaggaccgucgccagc
>novel_216
uaccccuguccgugucuguugg
>novel_217
gauacccaaaaaugcugucuagg
>novel_218
aggggacguguucaguucacuga
>novel_220
guggccauugacuuccauagu
>novel_221
uuaggaccaguuuguguuuucaga
>novel_222
uagugcugucaaaucgauuaau
>novel_223
uagggggguauuauuuuggcag
>novel_224
uucgaaucauucuugcuacauu
>novel_225
uucuccgguccagcgggugagc
>novel_226
cacaugugccgaauugaguucu
>novel_227
uuccuguucuccuguuacugcg
>novel_228
ucacccacugcugaacugucagu
>novel_229
cucugacacacccuuuucaggu
>novel_230
cugugguaguaaauggggggug
>novel_231
ucugcugcgccgucauugguuugu
>novel_232
acaucccugaugcugagagugu
>novel_233
ucuugugaggaaaaaguuaga
>novel_234
gacacugacuaucugaag
>novel_235
ugcggagguaagaggccggaga
>novel_236
ugcucuugcuaucucugccaua
>novel_237
uuuauuauucugacuccauugg
>novel_239
cuuuugagcucauuaaaucuuu
>novel_240
ucacaacuguucuagaaugguuc
>novel_241
ugugacuaguagcaacguaaua
>novel_243
acgcuuuuggauguagaugacg
>novel_244
uuuugugacagagcucugaca
>novel_246
ucagacguuguacuggaacaagc
>novel_247
acuggcagagcuuuguagagcu
>novel_248
uauuuagggcggauaguaugca
>novel_249
auagccauugacuuccauagu
>novel_250
uccagauugggcaccggcaccc
>novel_251
aaggaaguucagugucacguuu
>novel_252
cacacgacugauacucucuguuu
>novel_253
ugaguguguuuuggaaaucucac
>novel_254
agagugcuguugugcugaguauu
>novel_255
auguggaugugucagcuggcauu
>novel_256
acugauguuucccucaugguc
>novel_257
uaguguuuuggucuucugaga
>novel_258
acuguggaaguuaauggguccu
>novel_259
uaagcuguucccugcacugggg
>novel_260
accgccaucggacaaguuccgg
>novel_261
ugagguuuaccugcccagcucu
>novel_262
uggguccuggguuccuccuggu
>novel_263
uccugagcgucggaucguguca
>novel_264
uaaccaaugugcagacuacugua
>novel_265
ucaacuucugggucuaggucugga
>novel_267
cucuauaucagcacgguuguga
>novel_268
uuugcaagauauaaacucaca
>novel_270
aucugggccgacacuacguugc
>novel_271
ucugagaaggaagcaaauacug
>novel_272
uaauacacuguaauauuuucc
>novel_273
ugcauuuucugugguaaucgac
>novel_274
ugaggacugucuucauaauguagu
>novel_275
aaaagcaucguaagccuaaguu
>novel_276
ucacugacacuaugcuguauga
>novel_277
uuaaacagcauuuuggacauaug
>novel_278
uaacuggaccgcucacucugucu
>novel_279
uggacuuucacuguauggaca
>novel_280
uauucaacuugcggaacgaacg
>novel_281
cagcgaguuguugaucaucug
>novel_282
uauggaggucaguggagcucau
>novel_283
ugaccugugagcgcuucuguguu
>novel_284
ucuuaaccuguaugaccagca
>novel_285
uggauggaccccauugacuucc
>novel_286
uccugagacuugagacaucaugu
>novel_287
guuaauugggacacuuuuucc
>novel_288
uuucccugacagaccuugugau
>novel_289
gaacugcaagauguaaacucgc
>novel_290
aucccaguagaaauauuauucc
>novel_291
uuuuccucuuuaggccuguuggu
>novel_292
uucauuccuauggaaguugagc
>novel_293
uccgcggacugggacgcggagc
>novel_294
uuaaaacaucaaguucugugucuc
>novel_295
cuguuauaguauuccaccuacc
>novel_296
uccagaaccagaacugagaucc
>novel_297
acagacaaauguuuggacguac
>novel_298
uggacaauaagcaaccauucuug
>novel_299
ugaaagucaaagggaacugaaa
>novel_300
aggacggucauuuuguacauac
>novel_301
agugcugugcugaaauucagga
>novel_302
gcuucuggucugucauucagc
>novel_303
auaguaacuuauaauaacaaca
>novel_304
uugaugaaggacggagagagaga
>novel_305
auuccugacaguguaggcaaggaca
>novel_306
uuauuacaggauuuuuugagcu
>novel_307
guucuacaagugguaacuaaau
>novel_308
uccugggcagguagcagcaagcg
>novel_309
uuuuccacaacuguuuguuuac
>novel_31
gcuggcuauggauucugugucc
>novel_310
auugugugugugugugugcaua
>novel_311
agcagugacugauaucugcagc
>novel_313
cugucuggacgcgucgcguugc
>novel_315
ucuucauuccacugaaaucuga
>novel_316
ugaugcuaaaugcaggucgca
>novel_317
cuggaugccggcgccgagcccu
>novel_318
cugugaccuuuggaaguaaccua
>novel_319
agcuaucgcuucauggacaugu
>novel_322
aaaacuucaugaucguaaaua
>novel_323
uguuuggaucccgacacgugucu
>novel_324
uugggccaccauugacuuccaua
>novel_325
augcaagugaauggugaccaaug
>novel_326
ugcaguguagacagcuuuauugg
>novel_327
cuauggaagucaaugucuaccg
>novel_328
agucgugucgcgucuggugug
>novel_329
uuucaaagaucuuuagauacc
>novel_33
aacauucauugcugucgguggguu
>novel_330
cggggcugacugcagaucagca
>novel_332
ugcgugaauacuuaauugaguucu
>novel_333
augcugacugaugaagagagc
>novel_334
ugugcauucaauggcccggagu
>novel_335
ucggucggguggugagccaccc
>novel_336
ugcagacgcaugagaacagacuguc
>novel_337
acguagugucggcccagaucugg
>novel_338
ucuuccuguuuuucugcucuag
>novel_339
gaagcuuuguguucacucgca
>novel_340
uagaugaugacgauaaagcaag
>novel_341
gacaggcugucuccuccacugu
>novel_342
uuucucggggaacccaaaugu
>novel_343
cuaugaaaguugagccucacgu
>novel_344
ucuauggucgcugcagcuacag
>novel_345
uccgaugugcucuuguggacu
>novel_346
uucgccuggcaggucacuucau
>novel_347
ucagucaccguucacuuucauu
>novel_348
uaagaugcuacuauauauauau
>novel_350
agacugauggcugggcccau
>novel_351
ccuucaaguguugauauugagu
>novel_352
uaguagcugguugaccggaucc
>novel_353
cacugcgcgugccgaacuggagg
>novel_354
aaggguuuuuacugugcugaca
>novel_355
cccagucuuugccagcucccagc
>novel_356
uuugucaaauaucuuccugaga
>novel_357
ucagucacuauuuacuuucau
>novel_358
uuaggcacuguuaagacaacu
>novel_359
caugcagugaaaguggaugaug
>novel_36
uagcagcacauaaauacuggag
>novel_360
gcaugucgacaggcugcuaggaug
>novel_361
uauggagccccaacucggcugu
>novel_362
aaacagaaagaggaaacgugacu
>novel_363
aagggaaugaaguauuacaaug
>novel_364
ugcuggauugaguucucuuuc
>novel_365
aaugaggagccagaaugaaagu
>novel_366
ccugucaggcacuaagcagggc
>novel_367
uaugcuaaacugagucuuuccg
>novel_368
aauuuacuaaauugugugcacga
>novel_369
aaucuuguuucuguuugggacu
>novel_370
ccgaaacuggcuaccaacauuc
>novel_371
uaaugugauuugcuuucuuaac
>novel_372
uaccgcacuguauguucugaga
>novel_373
caguauuugcuuccuucucaga
>novel_374
uguuucaucugacuauggaacc
>novel_375
ugaaugagcuccuugaucugu
>novel_376
cccuggcugucaguaugagagc
>novel_377
cagggauugugggaagggggga
>novel_378
uaugugggacuguguggacagg
>novel_379
acauggaguggcuguuacaccc
>novel_380
guguauugcaguacuaaguaau
>novel_381
cugcugucugucuggacucagc
>novel_382
uuuuucggcuguuugugaagg
>novel_383
ccugucaggcauuaagcgggac
>novel_384
ucacccacuuccccaaccacc
>novel_385
accucaggcugaacaauucugug
>novel_386
ucggucaccauuuacuuuuaau
>novel_388
uaguuugcuuugggaucauuuc
>novel_389
aagagcugaaucaggugugcug
>novel_391
uaucgcauuugcaaacgugcug
>novel_392
caaaacgcacugcaaauauga
>novel_393
aucugagaagcggcuuucugug
>novel_394
ucuugucacugauugauugug
>novel_395
cggcauccccgggggaccuugga
>novel_396
ugagcacaucuggaucuguuuu
>novel_397
uggauuacuucuucgacuguug
>novel_398
ugacagcacaucauaauuugga
>novel_399
uacuugcuugacaugugagaau
>novel_40
cccuucauuccaccggagucug
>novel_400
uccgagcugcucucaauaucg
>novel_401
ucuggccauccucaucacagug
>novel_402
gauucuguuguaaagugugga
>novel_403
ucauggacauucacuacucucc
>novel_404
uaguguucuugcgugcuggucu
>novel_405
ugugcugauucgagaccugagu
>novel_406
uaagucaucuguguggaaaaug
>novel_407
ccuggaacugaaaaccacugcu
>novel_408
cgagcgcaugcacacgggcgagc
>novel_409
uggcccgagucccauccugca
>novel_41
uaaagugcuuauagugcagguagu
>novel_410
accgaggcgucgggggcgaug
>novel_412
uaacuguuucgaaggcuguuuc
>novel_413
uuacaggcugcagacggaaccg
>novel_414
ugcuuuguguauagagguaacc
>novel_415
gggugcacucguacggucucucuc
>novel_416
aaaucucugaugcaaguuaaaa
>novel_417
ucauccuuuagucuuuggucugc
>novel_418
auggccugagucugcuucugga
>novel_419
uaaagcuugggauaacuaga
>novel_420
ugcacaucaauucauuccuggc
>novel_421
ucggaguguuguucuguggcug
>novel_422
accauaaaaguaguccagauga
>novel_423
cgcgggaaaccgcucgcguucugu
>novel_424
ugguccuugaguacauuuccccac
>novel_425
agugacggcaucuguaauggaacu
>novel_426
aaugauucagaguuucgaaacg
>novel_427
cugguagcacaaucugauaga
>novel_428
cuugcguuguaugaauugucuag
>novel_429
uccuuuggaccauaguauuuggug
>novel_43
ugcuaggaaucguggcugagau
>novel_430
cgaccacuggaucugucucaagac
>novel_431
ccgauguagacacgguguuugu
>novel_432
ugacuuuucaaaacuucugugu
>novel_433
uacuggucuacuccucugaguau
>novel_434
caauauccacaaggccugacgg
>novel_435
acagugaaauguauugcggccu
>novel_436
ugcagacggacaccagguccaga
>novel_437
uugguaugagccugagucuuucc
>novel_438
cugcgggcgguugguuggccacc
>novel_439
uacauuaugugucauucacug
>novel_440
uggagucagaaaaaucaacuua
>novel_441
aagggcgcuauaaacuacacuuugu
>novel_442
uggaggucaauggggaccaggga
>novel_444
uauggacaaacccaacuguugg
>novel_446
uuugaugggccucauugacuuc
>novel_447
uacuaccgccguuuuguggaggg
>novel_448
ucaagggcaggcccaucugaagaga
>novel_449
ucacagcugugcugauauagagc
>novel_450
cgccccccacugacuaccauag
>novel_451
uuugacuauagacauggaggcua
>novel_452
uuugacuauagacauggagguu
>novel_453
uuguuuuacagcuucugaaa
>novel_454
cacagccgugcugauauagagc
>novel_456
uucguuccguaauuugaauagg
>novel_457
uugauggaccucauugacuucc
>novel_458
uuuuuucuguaaguagaauagg
>novel_459
gacaucaaaguaccgcgagagc
>novel_460
ucuauaucagcacggcugugau
>novel_461
agaggugaacgccgucugacuucg
>novel_463
cccacugcagaaaccaggcuc
>novel_465
cgcggcgcgaugcggagcuucu
>novel_466
ucaggaccagcuugggaccagc
>novel_468
uuggguugggugugucugauga
>novel_471
cgcuccuggaugacgaugauguc
>novel_472
cuauggaagucaaugggugcug
>novel_473
uaaauauuuauggaagccucug
>novel_474
auaggaauuaacugaaaaugcu
>novel_475
cuaugguagucaauggggggg
>novel_476
uguggaggucaauggggucca
>novel_477
ugucauacaccgaucggccuga
>novel_478
ucacacaugcacuguugucugc
>novel_479
cuccaccccucuggacgucaa
>novel_480
uaagccuaaguugauuguagag
>novel_481
aggaauuaauugaaaacgcucg
>novel_482
auaggaccagcacuugaccagca
>novel_483
gcggggccugucgguacug
>novel_484
gcugaaccguacuuguuugau
>novel_485
aacuuccauaggaaugaaccg
>novel_486
ucuuugacuuaaacauugccacu
>novel_487
uaugguugucaauggggggcga
>novel_490
uaugcuggugaacugguguuc
>novel_491
ugccgccgcuguugcuggagagca
>novel_492
cuucucuugcguuggcuuuggg
>novel_493
cuauggaagucaauggcuaccg
>novel_494
uaggaccagcacuugaccagcu
>novel_495
ucauggguacugacaaacuaagu
>novel_496
uuuaggguggauaguaugcaca
>novel_497
uuuuuuccguaaguagaaua
>novel_498
auggaaguugagccucacgcu
>novel_5
cccaguguucagacuaccuguuca
>novel_500
ugacggggugguaaauuucauu
>novel_501
ucuacaacugaccgagugcgag
>novel_502
uuuugguucccauugacuucca
>novel_503
acugacuuucauuguauggaca
>novel_504
uugugacgcugaaauagacugg
>novel_506
uaaggucuguacauuucacuuc
>novel_507
ucugaguauggguguucacu
>novel_509
uguguccuaccgaagaaaguca
>novel_510
ugaguugcuggaugacaaugacg
>novel_511
gguaaaguuacuguaacgcaug
>novel_512
cuucggcauugcucagggcgug
>novel_513
caaagugcuuacagugcagguagu
>novel_514
augaaauccuuggacccauuguc
>novel_515
auggaagucaauggggaccaga
>novel_516
ugcucuugcaguacuuugacgu
>novel_517
acuuggcacucugaaccgggccc
>novel_518
uaauggaagucaaugggaacc
>novel_519
uuggaaaaagugucccaauca
>novel_52
aaggacuaugucuacaccuagu
>novel_520
uacccauugauuuccauaguag
>novel_523
cuauaguagucaauggggggu
>novel_524
uuaauacggcuguaacguccgg
>novel_526
uggacucaugaagucugauggg
>novel_527
uauuuuagguaguguuuugca
>novel_528
uaaggcgacuucugaucagugu
>novel_529
cgagaucuguuugguuacaaac
>novel_530
uuggagagccagauggacacc
>novel_531
caugcucaacggacaccagccuug
>novel_532
aguugcagugcgaucuggcugua
>novel_533
cucuauaucagcaaggcugugau
>novel_534
uucguuccguaaguugaauagg
>novel_535
uguucagauccuggcacuucug
>novel_536
agaacgccggcucaguauugg
>novel_537
ucacaagaccgcaagugcaccug
>novel_538
uuaggcuugaacugguuuugag
>novel_539
augugaaagagaacucaauuca
>novel_540
uaccgacucacggucucucucc
>novel_542
aucaaaguacugcaagagcgau
>novel_543
ugguucaagaacaaaauguucc
>novel_544
cugaugcucacguguccacuguu
>novel_545
cccgucagaugcugugaacgcg
>novel_546
aaguugucuuuguaggaagcucc
>novel_547
aggucccugguucgagccc
>novel_548
gauggaggaauucuggcucucc
>novel_549
aauugcggggaagcgcugucucg
>novel_55
aucccggacgagccccca
>novel_550
uguguguguguguguagacauu
>novel_551
ucugaaguggcauucugugugc
>novel_553
uuccucaaucuacaaacuucugc
>novel_554
cacaucgccagccguuuccugu
>novel_556
cugggcucuuccugaacuuu
>novel_558
aagagagcgcggcugucagugugc
>novel_559
ucgugugcguaggugcgucgucc
>novel_560
aaacgugcugcguaaccuauga
>novel_561
auggaagucaauggggaccaac
>novel_562
uuuauugugucuugcugcaggcu
>novel_564
uuagcagaucgguccccugagugg
>novel_565
gauguugacgcaagagccggcc
>novel_566
ucccggguuucggcacca
>novel_572
aaacaauuaagagauauuucug
>novel_574
uucgcgaucucaaacauauucu
>novel_575
ugcggagcgcagaucccugccu
>novel_576
aggguaauugggacacuuuuugu
>novel_577
uauaaauacacacacacacaca
>novel_578
uuuugguccuguuuucaauaug
>novel_579
uuuuuucauggaauggagguc
>novel_580
aagacgcauguggacagcauga
>novel_581
aaugaaauuaaauggugacug
>novel_583
aguaaacgcugcugcugcugaa
>novel_584
ucugaggcucagcuggacguga
>novel_585
cacucacugcagcugcaucacu
>novel_586
uggcgcggagcagagcgagugu
>novel_587
caccgacucugaauuggcuggc
>novel_588
uugacagcagccagugaucgucc
>novel_589
uugucuuuguguguguucucaga
>novel_590
ucuggcccaugagcugaucugg
>novel_591
uaugguagucaguggggggcga
>novel_592
uugugugugauucucaacaga
>novel_594
ccgcugcgauggugggcucaucu
>novel_595
cccaaggacaggacugucuca
>novel_596
ucuggacuacuuuuauggugcu
>novel_598
aauuaaagugaauggugacug
>novel_599
uugugcguguggcucaacguaga
>novel_600
ugcaacccugauaaaacucacc
>novel_602
aggcggaauggauuuuggcacc
>novel_604
aaucgaaucagugacucgga
>novel_606
aggaauuaacugaaaaugcucg
>novel_607
ugaacugugguaaaaucacugu
>novel_608
uucagggugauugggacacuuu
>novel_609
aaaauaguaagaguaguaugcu
>novel_610
agagaacugcgcucaaugcaccg
>novel_611
uaagaucuuguauugacaaugc
>novel_618
uacaaugugauuugcuuucuua
>novel_619
ccgauuucuuuugguguucagagu
>novel_621
ugugcuggcuuucuucaucugc
>novel_622
cuaaguuuaucguagagaccacu
>novel_624
gcuggggggcgaugaucucugug
>novel_625
uuuauucacagaauaauugcugu
>novel_626
aaaauacaaguugugcgauggau
>novel_627
gcaaaaagugucccaaucaccc
>novel_629
aguuguuuguaugaagucugug
>novel_630
aagcucaaacgugcuguguaac
>novel_631
uggagcgaaacucugcaggacg
>novel_632
cacagcaaguguagacaggcac
>novel_633
aagcccaaacuuaugaacagua
>novel_634
uaaaagcaggcgucuaucagcg
>novel_635
gaacuggaggaucugauggaugccg
>novel_636
aauacugaauugaguucucuuu
>novel_637
cuaccgucaacugucugguu
>novel_638
ugcugccucugagcguuccuca
>novel_639
uacuugugcacuguuugugaag
>novel_640
caggaugaugcuguggucucc
>novel_641
uaaugcccaaagaugcugugug
>novel_642
ugauucacagaauaaaugcaga
>novel_643
ucauugaucagagguuaugcacg
>novel_645
gugaaguuucgguugugacagu
>novel_647
uauuucacuuuaauggcaauga
>novel_648
uuggaccccauugaccuucacu
>novel_652
gacggugacaaaaauucuguuu
>novel_654
cuuccgggccauggauguugaccu
>novel_656
gacgagucuguuguguuucagu
>novel_657
cgugcugcaggaucagacacugcu
>novel_658
ugcccggacguugcgugucuuc
>novel_659
caaugaaagugaaugauggcug
>novel_660
cagagcgcgcgcaacuacucugga
>novel_661
uauguugggguuuauuuuauga
>novel_662
aacaggacugaaaguaacagga
>novel_663
uaugagaggacugcuugugucg
>novel_664
aauguaaauuaauaggaacuga
>novel_665
ucagacgucacagcuggagaga
>novel_667
uucucugcaggaaauggaugug
>novel_668
uuggcucuguagucuucagc
>novel_669
agagauacgagaccggugcagu
>novel_670
uuuuuucuguaaguugaauagg
>novel_671
aggcgcaauaucaccucugcu
>novel_672
cggugcauugagcgcaguucucu
>novel_673
uucgauuugacagcugagguaauc
>novel_674
uucaguucccauugacuugca
>novel_675
gacggcugaccguuggcuuggug
>novel_676
agacugauggcugggcccaua
>novel_679
cuaugcuagucaauggggggu
>novel_68
cagacuguccuuccuguccucug
>novel_680
gcucugucacucugcugcaau
>novel_681
acugauuuccucuggugcugaga
>novel_682
ucugggaaauguggacaggagga
>novel_683
uacagcuagauaaccaaagaca
>novel_684
uuuguguggggcgcagguaggg
>novel_685
cuauggaagucaauggagcccau
>novel_686
cugagguggacuacgagacc
>novel_687
uauuuucaaugcguagagugg
>novel_688
ugcucacugaugaagccgccgg
>novel_689
aggaccagcuuaaaccagcu
>novel_690
uucucccugauuggcuguaaac
>novel_691
uuacucagcacaacacacacug
>novel_692
aacauuugugagaggacguga
>novel_693
agacugaucggcguaugacauc
>novel_694
cacucguggcugucugagugugc
>novel_697
ucacuauucacuuucauugua
>novel_698
uaguagucaaugggcggcuaga
>novel_699
auuccuauggaagucgagcuuc
>novel_700
aggaacaugaaugaaucuuuu
>novel_701
acagccgugcugauauagagcc
>novel_702
uugugccugugaacacagcugc
>novel_703
agauguugucaugaagaagguuc
>novel_704
uugcgaucagauugcggaucca
>novel_705
ucaaguaagaauccugaucgugg
>novel_706
ucucuuccucugauccuccucau
>novel_707
uggacaauaugagguuauaca
>novel_708
uacagacugaacauccagaagagu
>novel_709
auggaacugucuguguuuuagu
>novel_71
aacguucuuaaaacauuaaucug
>novel_711
ccuuuuuauucuaugacaga
>novel_712
uaaagcuaagaaaacucuuaau
>novel_713
uuucuaugaucuacuuaggcuu
>novel_714
gaaggcugugcagccgugaugga
>novel_715
augugcgugaugugcuagaaca
>novel_716
acugauuuucauuguauggaca
>novel_718
ugcaacgucuguugggucuacu
>novel_719
agcggaagauagucuagcugug
>novel_72
gaugagacugcagcguaccugc
>novel_720
ugugcaacuaauuccgaucugu
>novel_721
cgagugcacugacaaugacgcu
>novel_722
augugcgcucugucagagaac
>novel_723
gcuggucuguuucuuaagcuacu
>novel_724
ucccaagauuauugcagagcug
>novel_725
uaagggcuguuuacaagacacc
>novel_726
cugggacagacaugcaugcaua
>novel_727
uuaauggugcuugccucuggc
>novel_728
uuuccaucaagaguugcauca
>novel_729
ucuggacguguguuuuuu
>novel_73
caauaaaagugaauggugacug
>novel_730
aaaagaucggauuuuuugugcc
>novel_731
uucagcgccgguuguaucuga
>novel_732
caacggaagugaucucucgcacu
>novel_733
uuuggguagcggcugcacug
>novel_734
ugggcuccauugacuuccauag
>novel_735
uugagcgcugcaccugcaacuc
>novel_736
uaggaauuaacugaaaacgcuc
>novel_737
aucaucaaucacuuucacugu
>novel_738
uggagcuauacucugcaggacc
>novel_739
augaagacggcgagggccuuag
>novel_740
aaaacugaugucaucgugaacuc
>novel_742
auuuuuuccguaaguagaauag
>novel_743
ccaauuauguuaaugagacug
>novel_744
uauagguuuggaacagcauga
>novel_745
augaacugaaaacgcucgcucuc
>novel_746
auccggcucgaagggcca
>novel_747
uuuguucugcugguuucuguuc
>novel_748
ugaugaccugaaucaggugugu
>novel_749
accugguugcugguugauacuc
>novel_750
ugauggaccccauugacuucca
>novel_751
aauugaguuggaccaacuuaau
>novel_752
caugcuugaauacguugaaccgu
>novel_753
aucuuuuugguccuggacuaca
>novel_754
cuuguaguacacuugaaccca
>novel_755
gugugacucuucugcucuugu
>novel_756
acgugaguggaggauucuggga
>novel_757
cacaagaucucguuguuuaacg
>novel_758
ucuacgaucaacuuggcucaca
>novel_759
ugaagcgugucauuuccugcaggau
>novel_760
aaaacuggacugguauaguuu
>novel_761
uaugguagucaaugggggc
>novel_762
acgcuuuugaugugaacacucau
>novel_763
aaacacaggagcucauagacgu
>novel_764
uaaagaguugaaucaggugugu
>novel_765
cagcagaucugcauauuugua
>novel_766
caguauugugacguuaaacaug
>novel_767
uucauggcugcucgcucuaaug
>novel_768
agguucagucugaaauuacuuu
>novel_769
uuucgguuaucuagcuuuaugac
>novel_771
aaguuuguggucuuuguaaca
>novel_772
uucguucuguaaguugaauagg
>novel_773
aaaggaccaagugugaaaaca
>novel_774
cugggcagguaaaccucacuc
>novel_775
aauucagaccuaguggaguga
>novel_776
uuugcuccuagauucuucuggc
>novel_777
ugaaagugaacggugacug
>novel_778
uaacguccuuuaaacauuucug
>novel_779
uggugaaguuucgguugugaca
>novel_780
aguagcuuaagaaacagaccagc
>novel_781
aaaagugucccaaucaaccuga
>novel_782
uucagcaccgguuguaucuga
>novel_783
gcaaaaagugucccagucaacc
>novel_784
uggagcucagggacugaugacug
>novel_785
ucgcccagugguuugagacugu
>novel_786
uauggacaaacccaaucagugg
>novel_787
uuaagcaaaaacgcauucugua
>novel_788
uugacuuuuuucucacaauugcg
>novel_789
agaacugcuuguguuucagugc
>novel_79
uaagccuaaguagauuguagaa
>novel_790
caaaacugaaguauacuuuaugc
>novel_791
cacagauuugcauauaacaagu
>novel_792
ucugcauuaggacugggcugc
>novel_793
uaauauagacugugccagagcu
>novel_794
ugugugauucuguuuccuccagc
>novel_795
ucucuaugaucaacuuagcuca
>novel_796
uguguguacuguguauauuuau
>novel_797
ucagauaucaggacaccugug
>novel_798
aacugugcugucacugugccug
>novel_799
aauaucuuuuguguucugcaga
>novel_8
aacauucaacgcugucggugagu
>novel_800
ugacaccguaacucuugcucaca
>novel_802
cuuggauuucauuucucuugca
>novel_803
auguauccgggaguauuacug
>novel_804
ucuuaagguacuacuaugaacg
>novel_806
ucagacaucacagcuggagaga
>novel_807
uuucgguuccccuugacuccca
>novel_808
uuaauggugcuugccaaaggca
>novel_809
uaaauaaacacaucugaggca
>novel_810
ucggcugcuucucaucuguccagu
>novel_812
ugccgugauguuauucagcucu
>novel_813
caugcccuuuacugaagauguu
>novel_814
uacgaacuggauugggguaaac
>novel_816
auugugugggcauauuuagauu
>novel_817
ugugugucucugucuucacagc
>novel_819
uuagaccaguuugccugucaga
>novel_821
ugugugcaugagacaauggaca
>novel_822
ucaugauuguaaggagaacgug
>novel_823
uugcagugaugucaccaaggguu
>novel_824
auuaaagcuucugacagcccu
>novel_825
uggcuggucaggaugaguccucc
>novel_826
uguggaugugucggccggcacu
>novel_827
agagauacgagaccggugcag
>novel_828
gaaagcuguuccugggcgaaaauc
>novel_83
uggacaguggucaucaugggcacu
>novel_830
uuaaaagcaauagaucugaucca
>novel_831
ugaaagugaguggugacugagg
>novel_832
gauuuggauugaaccucucaca
>novel_833
cauguauuuggacuucugcug
>novel_834
uagccucgcucccacgaucuguc
>novel_835
augggcuucagagauguggagg
>novel_836
uuagguuuugugaaugauuuaug
>novel_837
uaguggcacuucucauacaaca
>novel_838
auaagaauguuuuaggcugugu
>novel_839
aauggaacuuccgaccacaguug
>novel_840
agagggauugauuucugcugaac
>novel_841
uucaguggcccuguugcucucu
>novel_842
auggaagucaguggggaccaga
>novel_843
uguggacgugucagccggcacu
>novel_844
uggucacguuucucucuguaaaacc
>novel_845
uggcuuucuucuguggaacaca
>novel_846
uucucgauuguucggcaacugug
>novel_847
aauugcaagaaaaaggucaga
>novel_848
caucggugaagaugaagaua
>novel_849
gaugcaggugcagaugaacgugc
>novel_850
uacgaucuacuuaggcuuacgau
>novel_851
acaguggaagucaaugggaacu
>novel_853
uugcucugugucaauaugcuuu
>novel_854
augucacaugacuaaaacguug
>novel_855
uucuucaaagcgguucugaugu
>novel_857
uauaaacuugugaguauuugug
>novel_858
ucuggacacagaagugcugcaga
>novel_859
cauaucaugcauuacugccaga
>novel_86
ucuccucucgucucugugcucuu
>novel_860
ugcguuccgugagaaacuuugc
>novel_861
aacaccuggaugcuacacucauu
>novel_862
guuguaggcuaucugcugug
>novel_863
ugaauaaaaacacuccaucaau
>novel_864
augauggcaagauggagagcugg
>novel_865
accgagacgcgauaacagca
>novel_866
aaaguggaagaucuuaugaag
>novel_867
gacgagguggccgagugg
>novel_868
uagauguugcauucuauguaga
>novel_869
uuuguaaaugugaugcgaagu
>novel_87
cuaugguagucaaugggggga
>novel_870
uaaaaauaguuggauggaaaca
>novel_871
cugucuggcggacaucucggca
>novel_872
auugacuuuaauuguauggaca
>novel_874
uggcugccggccugucugcuacu
>novel_875
uaguuugucauuuugaaugagu
>novel_89
caaaagugaauggugacugaga
>novel_91
cugugguagucaauggggggu
>novel_92
cuaugguagucaguggggggu
>novel_93
agggacuuaggauaauacc
>novel_97
cuaugguagucaauggggggc
