# Supplementary material for: Dynamic mRNA and miRNA expression of the head during early development in bighead carp (Hypophthalmichthys nobilis)
Source: BMC Genomics. 2022 Mar 1;23:168. doi: 10.1186/s12864-022-08387-x (PMC8887032; doi:10.1186/s12864-022-08387-x)
Supplement: Supplementary file 7 — Additional file 7: Table S7. TPM of differential expressed miRNAs from sRNA-Seq. [file 12864_2022_8387_MOESM7_ESM.xlsx]

## Sheet: TPM of miRNAs
sRNA.readcount	Dph15_1.readcount	Dph15_2.readcount	Dph15_3.readcount	Dph1_1.readcount	Dph1_2.readcount	Dph1_3.readcount	Dph30_1.readcount	Dph30_2.readcount	Dph30_3.readcount	Dph3_1.readcount	Dph3_2.readcount	Dph3_3.readcount	Dph5_1.readcount	Dph5_2.readcount	Dph5_3.readcount	Dph15_1.tpm	Dph15_2.tpm	Dph15_3.tpm	Dph1_1.tpm	Dph1_2.tpm	Dph1_3.tpm	Dph30_1.tpm	Dph30_2.tpm	Dph30_3.tpm	Dph3_1.tpm	Dph3_2.tpm	Dph3_3.tpm	Dph5_1.tpm	Dph5_2.tpm	Dph5_3.tpm
dre-let-7a	42438	60702	34740	3691	5975	12473	70851	28495	83928	6050	23208	25714	36935	35934	22752	5150.2	4887.06	4953.85	1483.35	1592.14	1758.29	7452.25	4027.27	7718.24	393.701	2382.88	2504.81	2955.9	3048.86	2668.31
dre-let-7b	1340	1684	1033	144	127	200	2675	2690	3945	105	368	450	706	697	394	162.62	135.577	147.303	57.8712	33.8413	28.1936	281.362	380.184	362.793	6.83282	37.7843	43.8347	56.501	59.1377	46.2076
dre-let-7c-3p	0	1	0	0	0	0	0	0	1	0	0	0	0	2	0	0	0.0805091	0	0	0	0	0	0	0.0919626	0	0	0	0	0.169692	0
dre-let-7c-5p	7620	11775	6543	1478	2251	5246	9006	4392	9812	1870	7425	7978	10585	9543	6274	924.749	947.995	933.017	593.983	599.816	739.518	947.269	620.732	902.337	121.689	762.36	777.14	847.115	809.686	735.804
dre-let-7d-5p	139	315	52	2	7	24	173	72	229	14	53	78	116	126	41	16.8688	25.3604	7.41508	0.803766	1.86527	3.38323	18.1965	10.1759	21.0594	0.911043	5.44176	7.59801	9.28346	10.6906	4.80841
dre-let-7e	28302	49580	23877	490	983	2003	69821	11666	72589	1815	8889	8967	15654	14525	9341	3434.68	3991.64	3404.81	196.923	261.937	282.359	7343.91	1648.78	6675.47	118.11	912.676	873.479	1252.79	1232.39	1095.5
dre-let-7f	7026	10306	5136	369	432	539	22245	2879	20407	422	1552	1635	3020	2877	1978	852.662	829.727	732.382	148.295	115.114	75.9818	2339.77	406.896	1876.68	27.4614	159.351	159.266	241.69	244.102	231.976
dre-let-7g	31145	36954	25800	2263	3302	6006	29243	7842	31363	4413	17760	19804	29373	31407	21412	3779.7	2975.13	3679.02	909.462	879.873	846.654	3075.84	1108.33	2884.22	287.174	1823.5	1929.11	2350.72	2664.76	2511.16
dre-let-7h	1	1	0	0	0	0	4	1	1	0	1	0	0	3	0	0.121358	0.0805091	0	0	0	0	0.420728	0.141332	0.0919626	0	0.102675	0	0	0.254538	0
dre-let-7i	79195	105456	61764	1799	2142	3200	74905	25963	78711	6460	24901	27882	52208	51903	36615	9610.96	8490.17	8807.41	722.988	570.771	451.098	7878.66	3669.42	7238.47	420.381	2556.7	2716	4178.2	4403.76	4294.14
dre-let-7j	13816	11085	7896	341	494	921	17306	3190	18549	902	3475	4194	6254	7076	4634	1676.68	892.443	1125.95	137.042	131.634	129.832	1820.28	450.851	1705.81	58.6972	356.795	408.539	500.506	600.37	543.467
dre-miR-1	188044	267395	137601	10954	15576	22868	286492	9951	212133	33942	129172	118358	170176	168766	118762	22820.7	21527.7	19621.6	4402.23	4150.48	3223.66	30133.8	1406.4	19508.3	2208.76	13262.7	11529.3	13619.2	14319.1	13928.2
dre-miR-100-5p	26	40	3	4	20	68	19	119	21	9	36	54	48	47	17	3.15531	3.22036	0.427793	1.60753	5.32933	9.58582	1.99846	16.8186	1.93121	0.585671	3.69629	5.26016	3.84143	3.98776	1.99373
dre-miR-101a	71601	222286	80186	2155	3830	11607	186740	7383	189914	9217	42915	46725	72788	69751	49246	8689.36	17896	11434.3	866.058	1020.57	1636.22	19641.7	1043.46	17465	599.792	4406.29	4551.5	5825.21	5918.09	5775.48
dre-miR-101b	5828	14049	5746	1224	1808	5632	8672	95	8945	1258	5323	6873	6987	10633	7216	707.275	1131.07	819.367	491.905	481.772	793.932	912.138	13.4266	822.606	81.8637	546.538	669.501	559.168	902.168	846.28
dre-miR-103	18380	39838	22537	3355	4901	11477	13283	6022	12579	6633	28361	28080	40400	34793	26010	2230.56	3207.32	3213.73	1348.32	1305.95	1617.89	1397.13	851.104	1156.8	431.639	2911.96	2735.28	3233.2	2952.05	3050.41
dre-miR-107a-3p	2989	5366	2978	418	628	1429	4217	2214	4038	691	3433	3273	4463	4028	2824	362.739	432.012	424.656	167.987	167.341	201.443	443.552	312.91	371.345	44.9665	352.483	318.824	357.173	341.76	331.194
dre-miR-107a-5p	0	0	0	0	0	0	0	0	1	0	0	0	0	0	0	0	0	0	0	0	0	0	0	0.0919626	0	0	0	0	0	0
dre-miR-107b	112	171	67	8	12	25	133	97	181	14	93	113	133	119	75	13.5921	13.7671	9.55405	3.21507	3.1976	3.5242	13.9892	13.7093	16.6452	0.911043	9.54876	11.0074	10.644	10.0967	8.79587
dre-miR-10a-5p	18353	30059	18264	7455	7104	13296	6163	1152	4239	15269	49088	41775	43284	37575	33213	2227.29	2420.02	2604.41	2996.04	1892.98	1874.31	648.237	162.815	389.83	993.623	5040.1	4069.32	3464.01	3188.09	3895.16
dre-miR-10b-2-3p	0	0	0	1	0	1	0	0	0	0	1	4	2	2	0	0	0	0	0.401883	0	0.140968	0	0	0	0	0.102675	0.389641	0.16006	0.169692	0
dre-miR-10c-3p	62	88	38	49	54	98	39	17	60	22	159	147	127	155	98	7.5242	7.0848	5.41871	19.6923	14.3892	13.8149	4.1021	2.40265	5.51776	1.43164	16.3253	14.3193	10.1638	13.1511	11.4933
dre-miR-10c-5p	74440	107350	62580	37656	44670	72768	36529	22099	57876	54639	184735	141491	162434	143348	126115	9033.9	8642.65	8923.77	15133.3	11903.1	10258	3842.19	3123.31	5322.43	3555.61	18967.6	13782.7	12999.6	12162.5	14790.5
dre-miR-122	16852	2104	396	120	732	565	499	1645	883	3509	14477	11868	15455	14020	24710	2045.13	169.391	56.4687	48.226	195.054	79.6469	52.4858	232.492	81.203	228.346	1486.42	1156.07	1236.86	1189.54	2897.95
dre-miR-124-3p	7027	19665	5820	751	1478	5178	6178	1655	8291	1983	7291	10768	12834	13357	6368	852.783	1583.21	829.919	301.814	393.838	729.932	649.814	233.905	762.462	129.043	748.602	1048.91	1027.1	1133.29	746.828
dre-miR-124-4-5p	2823	6343	3146	1377	2745	5969	1976	603	1534	894	5158	4927	6205	5147	3530	342.594	510.669	448.613	553.393	731.451	841.438	207.84	85.2235	141.071	58.1766	529.597	479.941	496.585	436.702	413.992
dre-miR-124-5p	1988	3701	1746	2470	4765	10225	623	510	598	1040	5351	5759	6480	5289	3308	241.26	297.964	248.976	992.652	1269.71	1441.4	65.5284	72.0796	54.9936	67.6775	549.413	560.986	518.593	448.751	387.956
dre-miR-124-6-5p	451	683	365	361	643	1399	137	280	152	183	894	1165	1197	1185	741	54.7325	54.9877	52.0482	145.08	171.338	197.214	14.4099	39.5731	13.9783	11.9086	91.7913	113.483	95.7957	100.543	86.9032
dre-miR-125a	4	3	2	2	2	6	1	32	0	0	10	16	9	16	1	0.485432	0.241527	0.285196	0.803766	0.532933	0.845808	0.105182	4.52264	0	0	1.02675	1.55857	0.720268	1.35754	0.117278
dre-miR-125b-3-3p	78	89	51	109	152	402	27	31	38	34	218	282	237	251	140	9.46593	7.16531	7.27249	43.8053	40.5029	56.6691	2.83991	4.38131	3.49458	2.21253	22.3831	27.4697	18.9671	21.2964	16.419
dre-miR-125b-5p	62736	77868	55898	8110	11824	21677	46662	174651	62461	22166	54923	69682	80906	94498	55491	7613.52	6269.08	7970.93	3259.27	3150.7	3055.76	4908	24683.9	5744.08	1442.44	5639.21	6787.75	6474.89	8017.78	6507.89
dre-miR-125c-5p	18531	27166	16030	3368	4576	9997	21905	66091	29778	6616	17273	22210	23054	27955	16437	2248.89	2187.11	2285.84	1353.54	1219.35	1409.26	2304.01	9340.81	2738.46	430.533	1773.5	2163.48	1845.01	2371.87	1927.7
dre-miR-126a-3p	60192	80398	43659	3160	6189	12166	87248	36001	96767	7016	28053	32164	48920	47866	33135	7304.79	6472.77	6225.68	1269.95	1649.16	1715.02	9176.92	5088.11	8898.95	456.563	2880.34	3133.11	3915.06	4061.24	3886.01
dre-miR-126a-5p	2497	4348	1783	181	372	1000	4476	813	4713	284	1536	1848	2406	2454	1434	303.031	350.054	254.252	72.7409	99.1256	140.968	470.795	114.903	433.42	18.4812	157.708	180.014	192.552	208.212	168.177
dre-miR-126b-3p	5145	8644	3690	379	679	1521	11883	6010	14484	581	2552	2711	4086	3936	2627	624.387	695.921	526.186	152.314	180.931	214.412	1249.88	849.408	1331.99	37.8083	262.026	264.079	327.002	333.954	308.09
dre-miR-129-5p	280	591	215	17	33	101	88	175	145	134	228	394	495	565	266	33.9803	47.5809	30.6585	6.83201	8.7934	14.2378	9.25601	24.7332	13.3346	8.71999	23.4099	38.3797	39.6147	47.938	31.196
dre-miR-1306	4	9	6	6	4	5	11	48	16	3	6	8	9	10	1	0.485432	0.724582	0.855587	2.4113	1.06587	0.70484	1.157	6.78396	1.4714	0.195224	0.616049	0.779283	0.720268	0.84846	0.117278
dre-miR-130a	104	199	102	17	18	48	192	120	224	15	89	95	142	120	69	12.6212	16.0213	14.545	6.83201	4.7964	6.76646	20.1949	16.9599	20.5996	0.976118	9.13806	9.25398	11.3642	10.1815	8.0922
dre-miR-130b	372	804	332	101	218	536	597	554	561	116	583	714	829	837	454	45.1452	64.7293	47.3425	40.5902	58.0897	75.5589	62.7936	78.2982	51.591	7.54864	59.8594	69.551	66.3447	71.0161	53.2443
dre-miR-130c-3p	750	1468	701	183	369	857	1025	863	1376	189	1093	1216	1469	1442	870	91.0186	118.187	99.961	73.5446	98.3262	120.81	107.812	121.97	126.541	12.2991	112.224	118.451	117.564	122.348	102.032
dre-miR-130c-5p	136	137	115	104	116	202	101	63	108	32	267	279	262	362	206	16.5047	11.0297	16.3987	41.7959	30.9101	28.4755	10.6234	8.90395	9.93196	2.08238	27.4142	27.1775	20.9678	30.7143	24.1593
dre-miR-132-3p	2830	7186	3290	164	341	927	1345	1109	2333	730	4178	4626	6835	6136	4047	343.443	578.538	469.147	65.9088	90.8651	130.677	141.47	156.738	214.549	47.5044	428.975	450.62	547.004	520.615	474.625
dre-miR-132-5p	62	208	80	3	2	10	37	2	66	12	69	74	128	132	86	7.5242	16.7459	11.4078	1.20565	0.532933	1.40968	3.89173	0.282665	6.06953	0.780894	7.08456	7.20837	10.2438	11.1997	10.0859
dre-miR-133a-2-5p	2865	3011	1892	300	439	782	1982	420	1773	411	2409	2654	3069	3633	2531	347.691	242.413	269.795	120.565	116.979	110.237	208.471	59.3596	163.05	26.7456	247.344	258.527	245.611	308.246	296.831
dre-miR-133a-3p	11548	15667	8378	486	721	1495	20592	25652	17420	1379	7389	7392	9999	9075	6374	1401.44	1261.34	1194.68	195.315	192.122	210.747	2165.91	3625.46	1601.99	89.7378	758.664	720.057	800.218	769.978	747.531
dre-miR-133b-3p	972	2327	831	53	71	187	1652	1351	2106	157	903	923	1195	973	643	117.96	187.345	118.499	21.2998	18.9191	26.361	173.761	190.94	193.673	10.2167	92.7153	89.9097	95.6356	82.5552	75.4099
dre-miR-133b-5p	37	32	19	22	38	59	12	4	27	12	67	82	70	87	46	4.49025	2.57629	2.70936	8.84143	10.1257	8.31711	1.26218	0.56533	2.48299	0.780894	6.87921	7.98765	5.60209	7.3816	5.3948
dre-miR-133c-3p	629	2485	637	65	122	240	1322	319	1117	159	783	865	1255	836	604	76.3342	200.065	90.8348	26.1224	32.5089	33.8323	139.051	45.0851	102.722	10.3468	80.3944	84.2599	100.437	70.9313	70.8361
dre-miR-133c-5p	84	136	60	4	26	43	57	21	60	18	120	143	131	147	70	10.1941	10.9492	8.55587	1.60753	6.92813	6.06162	5.99537	2.96798	5.51776	1.17134	12.321	13.9297	10.4839	12.4724	8.20948
dre-miR-135a	777	1087	958	39	61	120	150	1	198	118	900	894	1220	1390	1087	94.2952	87.5134	136.609	15.6734	16.2545	16.9162	15.7773	0.141332	18.2086	7.67879	92.4073	87.0848	97.6364	117.936	127.481
dre-miR-135b-3p	3271	7621	2974	1433	3428	7612	1309	630	1659	844	5122	6079	7431	7744	4019	396.962	613.56	424.086	575.899	913.447	1073.05	137.683	89.0395	152.566	54.9229	525.9	592.157	594.701	657.048	471.341
dre-miR-135b-5p	22660	21213	28088	11750	11390	18100	11231	385	9108	4561	32192	29830	35721	37172	32684	2749.97	1707.84	4005.29	4722.13	3035.05	2551.52	1181.3	54.413	837.595	296.805	3305.31	2905.75	2858.74	3153.9	3833.12
dre-miR-135c	0	1	0	0	0	0	0	0	0	0	0	1	0	1	0	0	0.0805091	0	0	0	0	0	0	0	0	0	0.0974103	0	0.084846	0
dre-miR-137-3p	2473	5181	3652	1293	1625	4074	888	16	962	784	7363	7125	7874	7222	5523	300.119	417.118	520.767	519.635	433.008	574.304	93.4016	2.26132	88.468	51.0184	755.994	694.049	630.155	612.758	647.728
dre-miR-137-5p	57	79	93	242	234	339	16	3	19	25	226	219	240	254	203	6.91741	6.36022	13.2616	97.2557	62.3532	47.7882	1.68291	0.423997	1.74729	1.62686	23.2045	21.3329	19.2072	21.5509	23.8075
dre-miR-138-2-3p	1	0	0	0	0	0	0	0	0	0	0	0	0	0	0	0.121358	0	0	0	0	0	0	0	0	0	0	0	0	0	0
dre-miR-138-3p	11	21	7	3	7	29	6	16	6	5	22	36	33	47	35	1.33494	1.69069	0.998184	1.20565	1.86527	4.08807	0.631092	2.26132	0.551776	0.325373	2.25885	3.50677	2.64098	3.98776	4.10474
dre-miR-138-5p	1677	4110	2153	372	556	1704	1155	450	880	650	3343	3608	4479	4037	2921	203.518	330.892	307.013	149.501	148.155	240.209	121.485	63.5996	80.9271	42.2984	343.242	351.457	358.453	342.523	342.57
dre-miR-1388-3p	7431	16077	5497	14	19	29	28492	8961	46032	202	833	986	2312	2495	1564	901.812	1294.34	783.86	5.62637	5.06286	4.08807	2996.84	1266.48	4233.22	13.1451	85.5281	96.0466	185.029	211.691	183.423
dre-miR-1388-5p	15070	26987	11429	21	34	79	38662	16457	52686	384	1698	2278	5068	4966	3404	1828.87	2172.7	1629.75	8.43955	9.05986	11.1365	4066.55	2325.91	4845.14	24.9886	174.342	221.901	405.591	421.345	399.215
dre-miR-139-3p	0	1	0	0	0	0	0	0	0	0	0	0	0	0	0	0	0.0805091	0	0	0	0	0	0	0	0	0	0	0	0	0
dre-miR-139-5p	2	1	0	0	0	0	1	1	5	0	1	4	0	0	1	0.242716	0.0805091	0	0	0	0	0.105182	0.141332	0.459813	0	0.102675	0.389641	0	0	0.117278
dre-miR-140-3p	122206	248960	100541	4456	7200	24198	182475	198072	164298	43049	107652	129459	186987	157388	104291	14830.7	20043.5	14336.9	1790.79	1918.56	3411.14	19193.1	27994	15109.3	2801.39	11053.1	12610.6	14964.5	13353.7	12231.1
dre-miR-140-5p	88876	99664	91001	7025	7896	16466	73519	12189	57584	26788	103171	106565	135377	139259	106697	10785.8	8023.86	12976.5	2823.23	2104.02	2321.18	7732.87	1722.7	5295.58	1743.22	10593.1	10380.5	10834.2	11815.6	12513.2
dre-miR-142a-3p	3111	4437	2620	61	68	220	11816	294	11026	126	706	849	1334	1517	1178	377.545	357.219	373.606	24.5149	18.1197	31.013	1242.83	41.5518	1013.98	8.19939	72.4884	82.7014	106.76	128.711	138.154
dre-miR-142a-5p	1629	3644	1400	13	26	77	11292	371	12982	49	249	345	620	609	382	197.692	293.375	199.637	5.22448	6.92813	10.8545	1187.71	52.4344	1193.86	3.18865	25.566	33.6066	49.6185	51.6712	44.8003
dre-miR-142b-5p	167	450	106	3	3	9	870	24	1049	10	25	55	66	85	50	20.2668	36.2291	15.1154	1.20565	0.7994	1.26871	91.5083	3.39198	96.4688	0.650745	2.56687	5.35757	5.28197	7.21191	5.86391
dre-miR-143	714319	1247677	349204	51960	102038	340669	971058	450511	1532698	843620	461786	623679	810883	573519	441001	86688.4	100449	49795.7	20881.9	27189.7	48023.4	102138	63671.8	140951	54898.2	47413.8	60752.8	64894.8	48660.8	51719.8
dre-miR-144-3p	1087	4419	881	32	30	157	5531	34	7000	82	247	431	724	1441	775	131.916	355.77	125.629	12.8603	7.994	22.132	581.762	4.8053	643.738	5.33611	25.3607	41.9839	57.9416	122.263	90.8906
dre-miR-144-5p	19505	25027	12262	1201	1934	3368	26548	1431	17320	1808	11008	10617	29131	22053	19882	2367.09	2014.9	1748.53	482.662	515.346	474.78	2792.37	202.247	1592.79	117.655	1130.24	1034.21	2331.35	1871.11	2331.73
dre-miR-145-3p	1736	1565	1037	426	619	878	2097	846	2324	274	2326	2077	2794	2824	1965	210.678	125.997	147.874	171.202	164.943	123.77	220.567	119.567	213.721	17.8304	238.822	202.321	223.603	239.605	230.452
dre-miR-145-5p	3226	4375	3513	329	436	778	11129	26683	10782	318	2590	2056	3336	2404	2388	391.501	352.227	500.946	132.22	116.179	109.673	1170.57	3771.17	991.541	20.6937	265.928	200.276	266.979	203.97	280.06
dre-miR-146b	42573	80270	49800	132	172	695	293053	117173	402138	487	4353	6123	7060	6176	4829	5166.58	6462.46	7101.37	53.0486	45.8322	97.9728	30823.9	16560.4	36981.7	31.6913	446.943	596.444	565.01	524.009	566.337
dre-miR-148	116408	212843	68361	10361	25395	63530	153757	10184	161180	46305	98383	121741	147876	130876	84615	14127.1	17135.8	9748.13	4163.91	6766.92	8955.7	16172.5	1439.33	14822.5	3013.28	10101.5	11858.8	11834.5	11104.3	9923.5
dre-miR-150	0	0	0	0	0	0	0	6	3	0	0	0	0	0	0	0	0	0	0	0	0	0	0.847995	0.275888	0	0	0	0	0	0
dre-miR-152	6216	15999	3392	483	1662	4971	10563	783	12169	2228	5925	6476	10450	6478	4230	754.362	1288.06	483.692	194.11	442.867	700.752	1111.04	110.663	1119.09	144.986	608.348	630.829	836.311	549.633	496.087
dre-miR-153a-3p	1806	5298	2895	354	336	1288	292	1	949	529	2059	2540	2824	3537	2907	219.173	426.537	412.821	142.267	89.5328	181.567	30.7131	0.141332	87.2725	34.4244	211.407	247.422	226.004	300.1	340.928
dre-miR-153a-5p	2	2	3	1	0	5	0	0	1	2	6	6	5	2	3	0.242716	0.161018	0.427793	0.401883	0	0.70484	0	0	0.0919626	0.130149	0.616049	0.584462	0.400149	0.169692	0.351835
dre-miR-153b-3p	22672	42152	38660	5558	6209	16121	6103	156	11793	5565	32688	32789	47760	43338	37819	2751.43	3393.62	5512.83	2233.67	1654.49	2272.55	641.926	22.0479	1084.52	362.14	3356.23	3193.99	3822.22	3677.06	4435.35
dre-miR-153b-5p	223	276	311	128	116	190	55	5	77	45	499	414	597	430	443	27.0629	22.2205	44.3479	51.4411	30.9101	26.7839	5.78501	0.706662	7.08112	2.92835	51.2347	40.3279	47.7778	36.4838	51.9543
dre-miR-153c-3p	5340	9273	8010	1143	907	3391	1116	19	1588	1707	6791	8173	9209	11507	8938	648.052	746.561	1142.21	459.353	241.685	478.023	117.383	2.68532	146.037	111.082	697.265	796.135	736.994	976.323	1048.23
dre-miR-153c-5p	23	14	16	23	20	52	6	0	9	8	64	52	62	39	47	2.79124	1.12713	2.28156	9.24331	5.32933	7.33034	0.631092	0	0.827664	0.520596	6.57119	5.06534	4.96185	3.30899	5.51208
dre-miR-155	0	0	0	0	0	0	0	1	0	0	0	0	0	0	0	0	0	0	0	0	0	0	0.141332	0	0	0	0	0	0	0
dre-miR-15a-3p	56	144	13	7	8	47	80	78	132	5	33	57	48	65	25	6.79605	11.5933	1.85377	2.81318	2.13173	6.6255	8.41456	11.0239	12.1391	0.325373	3.38827	5.55239	3.84143	5.51499	2.93196
dre-miR-15a-5p	1123	2824	1059	152	319	741	2929	344	3083	172	907	904	1399	1274	813	136.285	227.358	151.011	61.0863	85.0028	104.457	308.078	48.6184	283.521	11.1928	93.126	88.059	111.962	108.094	95.3472
dre-miR-15b-5p	2319	6205	2650	1003	1964	4197	4509	561	4154	532	3468	3502	4598	3163	2447	281.429	499.559	377.884	403.089	523.34	591.643	474.266	79.2875	382.013	34.6196	356.076	341.131	367.977	268.368	286.98
dre-miR-16a	1259	2339	1119	312	572	1286	2095	421	2002	238	1633	1456	2117	1755	1161	152.79	188.311	159.567	125.388	152.419	181.285	220.356	59.501	184.109	15.4877	167.668	141.829	169.423	148.905	136.16
dre-miR-16b	10451	19144	10381	1374	2045	4641	20126	7955	19250	1372	8439	8749	11935	13559	7856	1268.31	1541.27	1480.31	552.188	544.924	654.233	2116.89	1124.3	1770.28	89.2822	866.473	852.243	955.156	1150.43	921.338
dre-miR-16c-3p	1	3	0	0	0	1	0	2	2	0	1	1	0	1	0	0.121358	0.241527	0	0	0	0.140968	0	0.282665	0.183925	0	0.102675	0.0974103	0	0.084846	0
dre-miR-16c-5p	8341	10216	6876	1388	1857	3672	12375	2588	12261	1074	6263	6991	9344	10979	6370	1012.25	822.481	980.502	557.814	494.828	517.635	1301.63	365.768	1127.55	69.89	643.052	680.996	747.798	931.524	747.062
dre-miR-17a-2-3p	56	64	56	22	62	102	51	59	63	13	103	75	100	110	69	6.79605	5.15258	7.98547	8.84143	16.5209	14.3787	5.36428	8.33862	5.79364	0.845969	10.5755	7.30578	8.00298	9.33306	8.0922
dre-miR-17a-3p	894	846	749	615	999	1812	664	1193	637	263	1274	1623	1719	1632	1144	108.494	68.1107	106.806	247.158	266.2	255.434	69.8408	168.61	58.5802	17.1146	130.808	158.097	137.571	138.469	134.166
dre-miR-17a-5p	16974	31580	16537	10684	17203	36366	18578	5891	14769	7449	29511	27476	34507	29234	22885	2059.93	2542.48	2358.14	4293.72	4584.02	5126.44	1954.07	832.59	1358.2	484.74	3030.04	2676.45	2761.59	2480.39	2683.91
dre-miR-181a-2-3p	6295	9447	4266	4338	10421	18145	3415	12669	4360	4373	11029	12729	15810	15811	8376	763.949	760.569	608.322	1743.37	2776.85	2557.86	359.196	1790.54	400.957	284.571	1132.4	1239.94	1265.27	1341.5	982.323
dre-miR-181a-3-3p	132	195	76	106	206	520	47	76	71	81	277	369	334	307	186	16.0193	15.6993	10.8374	42.5996	54.8921	73.3034	4.94355	10.7413	6.52935	5.27104	28.4409	35.9444	26.73	26.0477	21.8138
dre-miR-181a-3p	22230	29829	14678	15892	35493	77119	5118	8804	5782	20840	50934	55884	63479	50202	34192	2697.79	2401.51	2093.05	6386.73	9457.7	10871.3	538.321	1244.29	531.728	1356.15	5229.64	5443.68	5080.21	4259.44	4009.98
dre-miR-181a-5-3p	27	31	7	2	8	27	21	68	38	8	13	40	26	35	11	3.27667	2.49578	0.998184	0.803766	2.13173	3.80614	2.20882	9.61061	3.49458	0.520596	1.33477	3.89641	2.08077	2.96961	1.29006
dre-miR-181a-5p	257124	337558	242504	64318	75524	162836	260033	591422	317036	216998	307756	341971	390460	407399	258038	31204.1	27176.5	34580.5	25848.3	20124.6	22954.7	27350.8	83587.1	29155.5	14121	31598.8	33311.5	31248.4	34566.2	30262.2
dre-miR-181b-3-3p	348	896	220	201	469	1440	261	9	248	130	621	780	765	806	433	42.2326	72.1361	31.3715	80.7785	124.973	202.994	27.4525	1.27199	22.8067	8.45969	63.761	75.9801	61.2228	68.3859	50.7815
dre-miR-181b-3p	604	799	330	374	663	1100	459	40	472	169	657	976	1279	1387	665	73.3003	64.3268	47.0573	150.304	176.667	155.065	48.2785	5.6533	43.4064	10.9976	67.4573	95.0725	102.358	117.681	77.99
dre-miR-181b-5p	64484	62544	59371	25761	28449	53647	45597	42537	56888	33399	82471	90463	99537	111602	69444	7825.66	5035.36	8466.17	10352.9	7580.71	7562.51	4795.98	6011.86	5231.57	2173.42	8467.69	8812.03	7965.93	9468.99	8144.27
dre-miR-181c-3p	147	258	104	212	526	1308	93	210	115	76	356	480	429	455	191	17.8396	20.7713	14.8302	85.1992	140.161	184.386	9.78192	29.6798	10.5757	4.94566	36.5522	46.757	34.3328	38.6049	22.4001
dre-miR-181c-5p	7636	6818	6618	8708	9734	19935	3689	4084	4301	5712	16687	17981	15770	17211	11207	926.69	548.911	943.712	3499.6	2593.79	2810.2	388.016	577.202	395.531	371.706	1713.33	1751.54	1262.07	1460.28	1314.34
dre-miR-181d-3p	0	0	1	0	0	1	1	0	0	0	1	0	0	0	1	0	0	0.142598	0	0	0.140968	0.105182	0	0	0	0.102675	0	0	0	0.117278
dre-miR-181d-5p	3452	3938	3822	698	821	1281	724	91	1048	711	5316	4535	6601	5217	4527	418.928	317.045	545.009	280.514	218.769	180.58	76.1518	12.8613	96.3768	46.268	545.819	441.756	528.277	442.642	530.919
dre-miR-182-3p	1378	2280	907	342	561	1556	622	350	943	432	1775	2881	2541	3600	1414	167.231	183.561	129.336	137.444	149.488	219.346	65.4232	49.4664	86.7207	28.1122	182.248	280.639	203.356	305.446	165.831
dre-miR-182-5p	93006	161732	98457	36081	57059	93950	77738	17533	61531	41609	154349	134714	187958	149012	113758	11287	13020.9	14039.7	14500.3	15204.3	13243.9	8176.64	2477.98	5658.55	2707.69	15847.8	13122.5	15042.2	12643.1	13341.3
dre-miR-183-5p	4	0	0	0	0	5	0	5	1	0	10	8	14	9	1	0.485432	0	0	0	0	0.70484	0	0.706662	0.0919626	0	1.02675	0.779283	1.12042	0.763614	0.117278
dre-miR-184	52966	74503	32754	14240	29418	70705	47422	102371	67201	20627	53178	71349	84163	83102	44044	6427.85	5998.17	4670.65	5722.82	7838.91	9967.14	4987.94	14468.3	6179.98	1342.29	5460.04	6950.13	6735.55	7050.87	5165.4
dre-miR-187	18297	26384	15824	967	1680	4125	12319	9950	19716	4380	13576	20242	21135	27898	16177	2220.49	2124.15	2256.47	388.621	447.664	581.493	1295.74	1406.26	1813.13	285.026	1393.91	1971.78	1691.43	2367.03	1897.21
dre-miR-18a	1703	3886	2012	1799	2677	5855	2077	87	1780	600	4365	4075	4573	3952	2972	206.673	312.858	286.907	722.988	713.331	825.368	218.463	12.2959	163.693	39.0447	448.175	396.947	365.976	335.311	348.551
dre-miR-18b-3p	13	10	10	14	13	42	5	23	6	1	20	25	25	17	19	1.57766	0.805091	1.42598	5.62637	3.46407	5.92066	0.52591	3.25065	0.551776	0.0650745	2.0535	2.43526	2.00074	1.44238	2.22829
dre-miR-18b-5p	231	671	244	162	238	652	295	5	309	88	424	456	473	460	386	28.0337	54.0216	34.7939	65.1051	63.419	91.9111	31.0287	0.706662	28.4164	5.72656	43.5341	44.4191	37.8541	39.0292	45.2694
dre-miR-18c	0	2	2	0	1	4	0	0	5	0	2	7	4	6	1	0	0.161018	0.285196	0	0.266467	0.563872	0	0	0.459813	0	0.20535	0.681872	0.320119	0.509076	0.117278
dre-miR-190a	0	0	0	0	0	0	1	0	0	0	0	0	0	0	0	0	0	0	0	0	0	0.105182	0	0	0	0	0	0	0	0
dre-miR-190b	41535	78947	42717	10786	18038	32502	35319	1720	41026	13722	58679	57216	69185	74591	43959	5040.61	6355.95	6091.35	4334.71	4806.52	4581.74	3714.92	243.092	3772.86	892.953	6024.85	5573.43	5536.86	6328.75	5155.43
dre-miR-192	18496	16688	1889	325	1373	1455	1183	743	65669	17941	65845	36556	39420	18642	68048	2244.64	1343.54	269.367	130.612	365.859	205.108	124.43	105.01	6039.09	1167.5	6760.62	3560.93	3154.77	1581.7	7980.55
dre-miR-193a-3p	0	0	0	0	0	2	0	0	5	0	0	0	0	0	0	0	0	0	0	0	0.281936	0	0	0.459813	0	0	0	0	0	0
dre-miR-193b-3p	5	16	5	0	1	2	3	42	10	0	1	5	2	1	4	0.606791	1.28815	0.712989	0	0.266467	0.281936	0.315546	5.93596	0.919626	0	0.102675	0.487052	0.16006	0.084846	0.469113
dre-miR-194a	1846	1763	217	45	99	132	106	190	6519	1100	8115	3649	4826	1800	6997	224.027	141.938	30.9437	18.0847	26.3802	18.6078	11.1493	26.8532	599.504	71.582	833.206	355.45	386.224	152.723	820.596
dre-miR-196a-5p	22	16	5	0	1	3	9	1	26	6	14	17	10	26	10	2.66988	1.28815	0.712989	0	0.266467	0.422904	0.946638	0.141332	2.39103	0.390447	1.43745	1.65598	0.800298	2.206	1.17278
dre-miR-196c	0	5	0	0	0	0	0	0	6	0	0	0	0	0	0	0	0.402545	0	0	0	0	0	0	0.551776	0	0	0	0	0	0
dre-miR-199-3-3p	3859	9162	3210	407	906	2170	10603	6508	12781	978	3565	4269	5904	4663	3012	468.321	737.624	457.739	163.566	241.419	305.901	1115.24	919.792	1175.37	63.6429	366.036	415.845	472.496	395.637	353.242
dre-miR-199-3p	90523	180508	70549	9908	18882	37950	171991	40614	203634	21805	81614	90256	118765	111793	70302	10985.7	14532.5	10060.1	3981.86	5031.42	5349.74	18090.4	5740.08	18726.7	1418.95	8379.7	8791.87	9504.74	9485.19	8244.89
dre-miR-199-5p	519756	565593	440813	79780	94733	180461	547844	747036	493554	437210	525492	516916	669002	648616	479456	63076.6	45535.4	62858.9	32062.2	25243.2	25439.2	57623.3	105580	45388.5	28451.2	53954.8	50353	53540.1	55032.5	56229.8
dre-miR-19a-3p	4016	5804	6017	1943	1709	3202	6046	42	4130	811	5998	5228	5965	6390	6053	487.374	467.275	858.011	780.859	455.391	451.38	635.93	5.93596	379.806	52.7754	615.843	509.261	477.378	542.166	709.885
dre-miR-19a-5p	15	59	34	8	23	44	24	0	26	7	33	56	44	38	39	1.82037	4.75004	4.84832	3.21507	6.12873	6.20259	2.52437	0	2.39103	0.455522	3.38827	5.45498	3.52131	3.22415	4.57385
dre-miR-19b-3p	18960	31827	28583	6851	8104	14243	32370	1548	24530	4292	26771	22300	32155	27322	27028	2300.95	2562.36	4075.87	2753.3	2159.45	2007.81	3404.74	218.783	2255.84	279.3	2748.71	2172.25	2573.36	2318.16	3169.8
dre-miR-19b-5p	47	92	37	41	73	192	34	1	31	24	97	119	99	123	75	5.70383	7.40684	5.27612	16.4772	19.4521	27.0659	3.57619	0.141332	2.85084	1.56179	9.95945	11.5918	7.92295	10.4361	8.79587
dre-miR-19c-3p	2357	2507	2774	2111	2061	3116	2860	294	1742	456	4480	3370	4382	3378	3745	286.041	201.836	395.566	848.375	549.188	439.256	300.82	41.5518	160.199	29.674	459.983	328.273	350.691	286.61	439.207
dre-miR-19c-5p	1	0	0	0	0	1	1	0	0	0	0	0	3	1	0	0.121358	0	0	0	0	0.140968	0.105182	0	0	0	0	0	0.240089	0.084846	0
dre-miR-19d-3p	6308	9606	8063	1822	2328	4073	9875	3980	7652	1172	7852	6181	10296	7758	8006	765.527	773.37	1149.77	732.231	620.334	574.163	1038.67	562.503	703.698	76.2673	806.202	602.093	823.987	658.235	938.93
dre-miR-200a-3p	46	83	17	7	31	147	35	34	58	28	68	142	150	136	22	5.58247	6.68225	2.42416	2.81318	8.26046	20.7223	3.68137	4.8053	5.33383	1.82209	6.98189	13.8323	12.0045	11.5391	2.58012
dre-miR-200a-5p	1	3	0	0	1	0	0	0	0	0	1	1	5	2	0	0.121358	0.241527	0	0	0.266467	0	0	0	0	0	0.102675	0.0974103	0.400149	0.169692	0
dre-miR-200b-3p	23	36	2	1	11	16	26	27	44	1	4	14	11	32	8	2.79124	2.89833	0.285196	0.401883	2.93113	2.25549	2.73473	3.81598	4.04636	0.0650745	0.410699	1.36374	0.880328	2.71507	0.938226
dre-miR-200c-3p	17	28	2	1	2	4	24	19	39	0	3	6	7	14	4	2.06309	2.25425	0.285196	0.401883	0.532933	0.563872	2.52437	2.68532	3.58654	0	0.308024	0.584462	0.560209	1.18784	0.469113
dre-miR-203a-3p	231148	550304	172040	18667	44275	84340	588498	206206	570421	131690	180555	194360	303061	284999	165680	28051.7	44304.5	24532.5	7501.95	11797.8	11889.2	61899.4	29143.6	52457.4	8569.66	18538.4	18932.7	24253.9	24181	19430.7
dre-miR-203a-5p	229	862	321	16	51	83	874	59	1161	23	197	189	301	249	168	27.791	69.3988	45.7739	6.43013	13.5898	11.7003	91.9291	8.33862	106.769	1.49671	20.2269	18.4106	24.089	21.1267	19.7027
dre-miR-203b-3p	322364	551657	220615	24582	53041	95960	677885	826791	838534	183262	221052	253611	394553	421088	232119	39121.5	44413.4	31459.2	9879.09	14133.7	13527.3	71301.3	116852	77113.8	11925.7	22696.5	24704.3	31576	35727.6	27222.5
dre-miR-203b-5p	2619	7180	2946	222	492	963	8214	1496	11427	364	1880	2243	3574	3238	2151	317.837	578.055	420.093	89.2181	131.102	135.752	863.965	211.433	1050.86	23.6871	193.029	218.491	286.026	274.731	252.265
dre-miR-205-3p	111	240	121	39	77	95	357	69	374	19	158	146	183	132	120	13.4707	19.3222	17.2543	15.6734	20.5179	13.392	37.55	9.75194	34.394	1.23642	16.2226	14.2219	14.6455	11.1997	14.0734
dre-miR-205-5p	42355	64525	30307	4871	8449	17658	101674	457445	104558	10594	34336	39964	48245	54400	30020	5140.12	5194.85	4321.71	1957.57	2251.38	2489.21	10694.3	64651.8	9615.43	689.399	3525.44	3892.91	3861.04	4615.62	3520.69
dre-miR-206-3p	116762	173130	72139	6656	12021	18390	124609	63761	181980	31739	90309	98369	123527	139404	75815	14170	13938.5	10286.9	2674.93	3203.19	2592.4	13106.6	9011.5	16735.4	2065.4	9272.46	9582.16	9885.84	11827.9	8891.45
dre-miR-206-5p	372	345	233	82	124	142	360	344	320	67	340	393	415	371	306	45.1452	27.7756	33.2253	32.9544	33.0419	20.0175	37.8655	48.6184	29.428	4.35999	34.9094	38.2823	33.2124	31.4779	35.8871
dre-miR-20a-3p	500	1032	364	199	557	1259	530	288	659	193	1003	1152	1260	1119	683	60.6791	83.0854	51.9056	79.9748	148.422	177.479	55.7464	40.7038	60.6034	12.5594	102.983	112.217	100.838	94.9427	80.101
dre-miR-20a-5p	58528	84726	64294	44436	52078	98280	72123	7164	54505	27530	110961	96596	111347	108296	86810	7102.85	6821.21	9168.18	17858.1	13877	13854.3	7586.04	1012.51	5012.42	1791.5	11392.9	9409.45	8911.08	9188.48	10180.9
dre-miR-20b-5p	6831	12630	6056	4514	7974	15801	6930	9268	6155	2934	11265	10940	13487	11617	8910	828.997	1016.83	863.572	1814.1	2124.8	2227.44	728.911	1309.87	566.03	190.929	1156.63	1065.67	1079.36	985.656	1044.95
dre-miR-21	635671	607591	438809	141644	210398	391045	1169155	574860	989007	324713	444359	461120	518018	479088	381982	77143.8	48916.6	62573.2	56924.3	56064	55124.8	122974	81246.4	90951.7	21130.5	45624.5	44917.9	41456.9	40648.7	44798.2
dre-miR-210-3p	2849	5358	1821	85	204	546	3753	2910	4793	302	1484	2402	3272	2901	1421	345.749	431.368	259.671	34.1601	54.3592	76.9685	394.748	411.278	440.777	19.6525	152.369	233.98	261.857	246.138	166.652
dre-miR-210-5p	2862	4192	1942	97	198	440	5514	4286	7724	281	1193	2261	2616	2588	1439	347.327	337.494	276.925	38.9827	52.7604	62.0259	579.973	605.751	710.319	18.2859	122.491	220.245	209.358	219.581	168.763
dre-miR-212	247	678	314	26	33	123	88	11	164	70	496	484	773	580	511	29.9755	54.5852	44.7757	10.449	8.7934	17.3391	9.25601	1.55466	15.0819	4.55522	50.9267	47.1466	61.863	49.2107	59.9292
dre-miR-212-5p	4459	4845	4348	218	217	461	1092	1001	2395	712	3831	4354	6451	8755	5432	541.136	390.067	620.015	87.6105	57.8232	64.9863	114.859	141.474	220.25	46.3331	393.347	424.125	516.272	742.827	637.055
dre-miR-214	8936	16357	5636	708	1678	3720	14530	39885	17519	1853	7116	8786	11956	13211	6276	1084.46	1316.89	803.681	284.533	447.131	524.401	1528.29	5637.05	1611.09	120.583	730.634	855.847	956.836	1120.9	736.038
dre-miR-216a	4359	6948	3780	960	1171	3585	1843	501	2231	2103	4152	5912	4486	8507	4321	529	559.377	539.02	385.808	312.032	505.37	193.85	70.8076	205.169	136.852	426.306	575.89	359.014	721.785	506.759
dre-miR-216b	114282	349499	140397	41619	87991	199683	55928	15082	103178	90327	153113	165020	211186	186351	122829	13869	28137.8	20020.3	16726	23446.7	28148.9	5882.62	2131.58	9488.52	5877.99	15720.8	16074.7	16901.2	15811.1	14405.2
dre-miR-217	53439	80861	45229	26268	41496	71927	18094	5037	17998	19916	78012	76218	91303	88681	62268	6485.26	6510.05	6449.55	10556.7	11057.3	10139.4	1903.16	711.892	1655.14	1296.02	8009.87	7424.42	7306.96	7524.23	7302.68
dre-miR-2184	108	295	141	2	6	21	602	21	528	7	44	48	90	83	46	13.1067	23.7502	20.1063	0.803766	1.5988	2.96033	63.3196	2.96798	48.5563	0.455522	4.51769	4.6757	7.20268	7.04222	5.3948
dre-miR-2187-3p	0	0	0	0	0	0	0	0	0	1	0	0	0	0	0	0	0	0	0	0	0	0	0	0	0.0650745	0	0	0	0	0
dre-miR-2187-5p	2	7	1	0	0	1	4	0	5	0	0	0	6	3	0	0.242716	0.563564	0.142598	0	0	0.140968	0.420728	0	0.459813	0	0	0	0.480179	0.254538	0
dre-miR-218a	54450	179566	59854	15522	30345	71084	60363	4059	109739	40297	104336	107693	131420	128040	85140	6607.95	14456.7	8535.05	6238.03	8085.93	10020.6	6349.1	573.669	10091.9	2622.31	10712.7	10490.4	10517.5	10863.7	9985.07
dre-miR-218b	2119	9034	2589	669	883	2988	2215	45	1989	1658	5641	5876	6920	6686	4387	257.158	727.319	369.186	268.86	235.29	421.212	232.978	6.35996	182.914	107.894	579.188	572.383	553.806	567.28	514.5
dre-miR-2192	0	0	0	0	0	1	0	0	0	0	0	0	0	0	0	0	0	0	0	0	0.140968	0	0	0	0	0	0	0	0	0
dre-miR-219-3p	3	2	2	0	1	7	0	0	0	5	3	8	17	13	6	0.364074	0.161018	0.285196	0	0.266467	0.986776	0	0	0	0.325373	0.308024	0.779283	1.36051	1.103	0.703669
dre-miR-219-5p	412	1358	655	1607	1023	4721	288	1	189	447	1522	1991	1054	2144	1477	49.9995	109.331	93.4015	645.826	272.595	665.51	30.2924	0.141332	17.3809	29.0883	156.271	193.944	84.3514	181.91	173.22
dre-miR-221-3p	17217	21229	15394	4053	6709	12111	18650	20751	22704	4083	23191	22117	29307	24395	18622	2089.42	1709.13	2195.15	1628.83	1787.72	1707.26	1961.64	2932.79	2087.92	265.699	2381.13	2154.42	2345.43	2069.82	2183.96
dre-miR-221-5p	3580	3602	3994	1455	1500	1733	2857	882	2294	443	4349	3313	6434	4415	5617	434.462	289.994	569.535	584.74	399.7	244.298	300.505	124.655	210.962	28.828	446.533	322.72	514.912	374.595	658.752
dre-miR-222a-5p	0	4	1	0	0	5	0	0	0	0	1	2	1	2	0	0	0.322036	0.142598	0	0	0.70484	0	0	0	0	0.102675	0.194821	0.0800298	0.169692	0
dre-miR-223	1674	2233	1196	47	77	179	5684	4054	5451	66	382	464	823	717	528	203.153	179.777	170.547	18.8885	20.5179	25.2333	597.854	572.962	501.288	4.29492	39.2218	45.1984	65.8645	60.8346	61.9229
dre-miR-22a-3p	404718	533113	245305	27795	55422	115757	541838	586191	662937	292171	251602	327143	393403	409641	238900	49115.8	42920.4	34979.9	11170.3	14768.1	16318	56991.6	82847.8	60965.4	19012.9	25833.2	31867.1	31484	34756.4	28017.8
dre-miR-22a-5p	44	57	21	3	8	24	44	19	51	5	53	46	53	56	22	5.33976	4.58902	2.99455	1.20565	2.13173	3.38323	4.62801	2.68532	4.69009	0.325373	5.44176	4.48088	4.24158	4.75138	2.58012
dre-miR-22b-3p	1003	1734	895	128	234	591	1089	468	1396	564	948	1112	1487	1442	842	121.722	139.603	127.625	51.4411	62.3532	83.3121	114.543	66.1436	128.38	36.702	97.3357	108.32	119.004	122.348	98.7483
dre-miR-22b-5p	311	415	201	23	48	107	277	225	446	46	185	248	348	413	217	37.7424	33.4113	28.6621	9.24331	12.7904	15.0836	29.1354	31.7998	41.0153	2.99343	18.9948	24.1578	27.8504	35.0414	25.4494
dre-miR-23a-3-5p	9	12	8	1	3	5	20	50	13	1	5	1	8	9	2	1.09222	0.966109	1.14078	0.401883	0.7994	0.70484	2.10364	7.06662	1.19551	0.0650745	0.513374	0.0974103	0.640238	0.763614	0.234556
dre-miR-23a-3p	11341	19509	9195	202	347	754	31004	33773	27230	779	4030	3583	7739	6600	4807	1376.32	1570.65	1311.19	81.1804	92.4639	106.29	3261.06	4773.22	2504.14	50.6931	413.779	349.021	619.351	559.984	563.756
dre-miR-23a-5p	7	5	2	0	0	2	6	12	9	0	2	3	7	11	2	0.849507	0.402545	0.285196	0	0	0.281936	0.631092	1.69599	0.827664	0	0.20535	0.292231	0.560209	0.933306	0.234556
dre-miR-23b	6238	11267	5020	207	387	753	13287	17350	11923	606	3629	3259	6248	5278	3727	757.032	907.096	715.841	83.1898	103.123	106.149	1397.55	2452.12	1096.47	39.4352	372.607	317.46	500.026	447.817	437.096
dre-miR-23b-5p	146	220	145	5	15	30	157	1158	225	9	61	89	173	205	109	17.7183	17.712	20.6767	2.00942	3.997	4.22904	16.5136	163.663	20.6916	0.585671	6.26316	8.66952	13.8452	17.3934	12.7833
dre-miR-24	23364	62449	19671	987	2409	4899	38872	23206	80879	3418	13532	16825	26238	23987	14862	2835.41	5027.71	2805.04	396.659	641.918	690.602	4088.63	3279.76	7437.84	222.425	1389.4	1638.93	2099.82	2035.2	1742.99
dre-miR-24b-3p	8496	20047	6301	270	728	1612	15089	9420	30513	989	3583	5041	7540	7780	4151	1031.06	1613.97	898.508	108.508	193.988	227.24	1587.09	1331.35	2806.06	64.3587	367.884	491.046	603.425	660.102	486.822
dre-miR-24b-5p	216	699	199	9	21	42	726	169	1179	29	110	118	210	177	163	26.2134	56.2759	28.377	3.61695	5.5958	5.92066	76.3621	23.8852	108.424	1.88716	11.2942	11.4944	16.8063	15.0177	19.1164
dre-miR-25-3p	1	3	0	0	0	5	0	2	0	1	0	2	4	1	2	0.121358	0.241527	0	0	0	0.70484	0	0.282665	0	0.0650745	0	0.194821	0.320119	0.084846	0.234556
dre-miR-26a-5p	277615	301323	192731	27554	41512	73770	392286	283527	440900	103794	169393	200914	222850	315531	196487	33690.8	24259.2	27483	11073.5	11061.6	10399.2	41261.4	40071.6	40546.3	6754.34	17392.4	19571.1	17834.6	26771.5	23043.6
dre-miR-26b	24860	46375	23801	1152	1853	4158	46425	10786	45024	6610	15012	17055	25691	26351	18540	3016.96	3733.61	3393.97	462.969	493.763	586.145	4883.07	1524.41	4140.52	430.143	1541.35	1661.33	2056.05	2235.78	2174.34
dre-miR-27a-3p	2165	3628	1070	88	109	373	4317	3580	8053	389	811	1225	1712	2030	809	262.74	292.087	152.58	35.3657	29.0449	52.5811	454.071	505.97	740.575	25.314	83.2693	119.328	137.011	172.237	94.8781
dre-miR-27b-3p	125581	280478	89414	4289	7530	19654	166261	133018	208689	29209	75264	89431	145361	130914	73583	15240.3	22581	12750.2	1723.68	2006.49	2770.59	17487.7	18799.8	19191.6	1900.76	7727.72	8711.5	11633.2	11107.5	8629.68
dre-miR-27b-5p	1401	1939	944	111	171	301	1692	1571	1994	177	966	881	1753	1553	1108	170.023	156.107	134.612	44.609	45.5658	42.4314	177.968	222.033	183.373	11.5182	99.1838	85.8185	140.292	131.766	129.944
dre-miR-27c-3p	8281	10601	5201	239	303	898	12144	4150	15605	890	3650	3877	6355	6692	3862	1004.97	853.477	741.651	96.0501	80.7394	126.589	1277.33	586.53	1435.08	57.9163	374.763	377.66	508.589	567.79	452.929
dre-miR-27d	2208	3810	1445	99	153	336	5108	3991	8424	275	1071	1196	1979	2193	1031	267.959	306.74	206.054	39.7864	40.7694	47.3653	537.27	564.058	774.693	17.8955	109.965	116.503	158.379	186.067	120.914
dre-miR-27e	111	174	36	5	2	17	186	137	292	10	42	45	79	75	47	13.4707	14.0086	5.13352	2.00942	0.532933	2.39646	19.5638	19.3626	26.8531	0.650745	4.31234	4.38347	6.32235	6.36345	5.51208
dre-miR-29a	566	1670	1053	14	24	59	1917	178	1973	83	336	359	641	645	449	68.6887	134.45	150.155	5.62637	6.3952	8.31711	201.634	25.1572	181.442	5.40119	34.4987	34.9703	51.2991	54.7257	52.6579
dre-miR-29b	6	25	11	0	0	1	42	6	62	0	3	3	9	14	4	0.728149	2.01273	1.56858	0	0	0.140968	4.41764	0.847995	5.70168	0	0.308024	0.292231	0.720268	1.18784	0.469113
dre-miR-301a	1885	2872	2876	880	944	1513	2260	64	1414	384	3637	2731	4060	2867	3177	228.76	231.222	410.111	353.657	251.544	213.285	237.711	9.04528	130.035	24.9886	373.428	266.028	324.921	243.254	372.593
dre-miR-301b-3p	385	1226	677	384	353	1106	497	2	374	290	953	1229	794	1452	1020	46.7229	98.7041	96.5387	154.323	94.0627	155.911	52.2754	0.282665	34.394	18.8716	97.8491	119.717	63.5437	123.196	119.624
dre-miR-301b-5p	2602	3129	2034	2159	3651	6929	852	214	1371	1193	5966	7366	6925	9133	4998	315.774	251.913	290.044	867.666	972.869	976.767	89.615	30.2452	126.081	77.6339	612.558	717.525	554.206	774.899	586.157
dre-miR-301c-3p	425	957	559	284	324	875	421	15	286	192	1083	995	1121	1052	878	51.5772	77.0472	79.7121	114.135	86.3352	123.347	44.2816	2.11999	26.3013	12.4943	111.197	96.9233	89.7134	89.258	102.97
dre-miR-301c-5p	834	2001	707	472	1206	2830	476	158	1091	338	1649	2111	2471	2358	1247	101.213	161.099	100.817	189.689	321.359	398.939	50.0666	22.3305	100.331	21.9952	169.311	205.633	197.754	200.067	146.246
dre-miR-30b	0	2	0	0	1	3	2	3	4	0	1	0	0	0	0	0	0.161018	0	0	0.266467	0.422904	0.210364	0.423997	0.36785	0	0.102675	0	0	0	0
dre-miR-30c-3p	1046	1160	715	115	236	365	1362	7163	2002	193	928	1105	1492	1446	904	126.941	93.3905	101.957	46.2166	62.8861	51.4533	143.258	1012.36	184.109	12.5594	95.2822	107.638	119.404	122.687	106.02
dre-miR-30c-5p	41022	59148	40871	6366	7787	13361	75316	117810	64513	7237	42158	36115	56535	48099	39983	4978.35	4761.95	5828.11	2558.39	2074.98	1883.47	7921.89	16650.4	5932.78	470.944	4328.56	3517.97	4524.48	4081.01	4689.14
dre-miR-30e-3p	36	80	13	5	7	8	46	68	127	3	6	33	42	42	15	4.36889	6.44073	1.85377	2.00942	1.86527	1.12774	4.83837	9.61061	11.6793	0.195224	0.616049	3.21454	3.36125	3.56353	1.75917
dre-miR-30e-5p	120	394	59	4	18	49	345	107	672	10	29	80	96	95	30	14.563	31.7206	8.41327	1.60753	4.7964	6.90743	36.2878	15.1226	61.7989	0.650745	2.97757	7.79283	7.68286	8.06037	3.51835
dre-miR-31	0	0	0	0	0	1	0	0	0	0	0	1	1	2	0	0	0	0	0	0	0.140968	0	0	0	0	0	0.0974103	0.0800298	0.169692	0
dre-miR-34a	1234	3131	1562	250	386	1251	1817	174	1905	418	2128	2303	3119	2341	2021	149.756	252.074	222.738	100.471	102.856	176.351	191.116	24.5919	175.189	27.2011	218.492	224.336	249.613	198.625	237.019
dre-miR-34b	0	0	0	0	0	0	0	0	0	0	0	1	0	0	0	0	0	0	0	0	0	0	0	0	0	0	0.0974103	0	0	0
dre-miR-363-3p	33661	41339	30417	21373	32162	67110	28628	8099	36209	17641	51336	61777	61344	71054	43716	4085.04	3328.17	4337.4	8589.45	8570.1	9460.36	3011.15	1144.65	3329.87	1147.98	5270.91	6017.72	4909.35	6028.65	5126.94
dre-miR-365	525	809	627	78	68	110	1090	1720	746	33	414	343	597	429	426	63.713	65.1319	89.4088	31.3469	18.1197	15.5065	114.648	243.092	68.6041	2.14746	42.5074	33.4117	47.7778	36.3989	49.9605
dre-miR-375	14753	26415	9521	692	1568	2765	45568	71323	54576	1690	6738	8225	11971	10954	6310	1790.4	2126.65	1357.67	278.103	417.82	389.777	4792.93	10080.3	5018.95	109.976	691.823	801.2	958.037	929.403	740.026
dre-miR-429a	529	1437	388	41	88	220	1050	228	2041	83	312	503	727	658	343	64.1984	115.692	55.3279	16.4772	23.4491	31.013	110.441	32.2238	187.696	5.40119	32.0345	48.9974	58.1817	55.8287	40.2264
dre-miR-429b	1216	2236	1130	107	189	412	1970	1323	1776	267	1036	1147	1775	1617	961	147.571	180.018	161.135	43.0015	50.3622	58.0788	207.208	186.983	163.326	17.3749	106.371	111.73	142.053	137.196	112.704
dre-miR-430a-3p	0	0	0	0	0	0	0	0	0	0	0	1	0	0	0	0	0	0	0	0	0	0	0	0	0	0	0.0974103	0	0	0
dre-miR-430b-5p	2	5	1	3	19	41	0	0	0	2	5	29	7	18	7	0.242716	0.402545	0.142598	1.20565	5.06286	5.77969	0	0	0	0.130149	0.513374	2.8249	0.560209	1.52723	0.820948
dre-miR-430c-3p	0	0	0	0	0	1	0	0	0	0	0	0	0	0	0	0	0	0	0	0	0.140968	0	0	0	0	0	0	0	0	0
dre-miR-451	11276	24337	9866	1177	1141	694	76160	11449	83341	433	2833	2574	9013	6324	6094	1368.43	1959.35	1406.87	473.017	304.038	97.8318	8010.66	1618.12	7664.26	28.1773	290.878	250.734	721.309	536.566	714.694
dre-miR-454a	4542	6056	5401	1431	1822	2272	4423	477	3362	709	7823	5905	8924	6252	6744	551.209	487.563	770.17	575.095	485.502	320.279	465.22	67.4156	309.178	46.1378	803.225	575.208	714.186	530.457	790.924
dre-miR-454b	25619	38839	28613	9979	14164	22222	26280	3657	19735	5973	45132	36019	53514	37911	37989	3109.07	3126.89	4080.15	4010.39	3774.23	3132.59	2764.18	516.853	1814.88	388.69	4633.92	3508.62	4282.71	3216.6	4455.28
dre-miR-455-2-5p	18801	30617	16933	579	845	1962	26492	11521	29399	2311	13184	13822	21909	22297	14191	2281.65	2464.95	2414.61	232.69	225.164	276.579	2786.48	1628.29	2703.61	150.387	1353.66	1346.41	1753.37	1891.81	1664.3
dre-miR-455-3p	975	886	782	48	53	122	989	4487	966	120	709	822	1250	1197	750	118.324	71.3311	111.511	19.2904	14.1227	17.1981	104.025	634.159	88.8359	7.80894	72.7964	80.0713	100.037	101.561	87.9587
dre-miR-455-5p	7385	10426	5971	609	957	2140	7345	6468	10266	1159	6864	7964	9711	11029	6598	896.23	839.388	851.451	244.747	255.009	301.672	772.562	914.139	944.088	75.4214	704.76	775.776	777.169	935.767	773.802
dre-miR-457a	1	2	0	0	0	0	0	0	0	0	0	0	0	0	0	0.121358	0.161018	0	0	0	0	0	0	0	0	0	0	0	0	0
dre-miR-457b-5p	29	17	15	18	19	50	33	10	32	2	35	28	41	45	27	3.51939	1.36865	2.13897	7.2339	5.06286	7.0484	3.47101	1.41332	2.9428	0.130149	3.59362	2.72749	3.28122	3.81807	3.16651
dre-miR-458-3p	0	0	0	0	0	0	0	3	1	0	0	0	0	0	0	0	0	0	0	0	0	0	0.423997	0.0919626	0	0	0	0	0	0
dre-miR-462	43037	45720	30883	102	119	212	187512	229136	153392	1258	7665	7031	21176	25032	15533	5222.89	3680.88	4403.85	40.9921	31.7095	29.8852	19722.9	32384.4	14106.3	81.8637	787.002	684.892	1694.71	2123.87	1821.68
dre-miR-489	0	0	0	0	0	0	0	2	0	0	0	0	0	0	0	0	0	0	0	0	0	0	0.282665	0	0	0	0	0	0	0
dre-miR-499-3p	1	1	0	0	0	0	0	0	2	0	0	1	0	0	0	0.121358	0.0805091	0	0	0	0	0	0	0.183925	0	0	0.0974103	0	0	0
dre-miR-499-5p	72	115	26	0	1	1	128	25	153	12	16	24	37	27	19	8.73778	9.25855	3.70754	0	0.266467	0.140968	13.4633	3.53331	14.0703	0.780894	1.6428	2.33785	2.9611	2.29084	2.22829
dre-miR-7146-5p	0	0	0	0	0	0	0	0	0	1	0	0	0	0	0	0	0	0	0	0	0	0	0	0	0.0650745	0	0	0	0	0
dre-miR-7149-5p	1	7	1	0	1	4	0	0	2	0	1	4	3	7	5	0.121358	0.563564	0.142598	0	0.266467	0.563872	0	0	0.183925	0	0.102675	0.389641	0.240089	0.593922	0.586391
dre-miR-722	1	4	0	0	0	0	6	0	13	0	1	0	0	4	0	0.121358	0.322036	0	0	0	0	0.631092	0	1.19551	0	0.102675	0	0	0.339384	0
dre-miR-724	1	1	0	0	0	0	0	0	1	0	0	5	4	5	0	0.121358	0.0805091	0	0	0	0	0	0	0.0919626	0	0	0.487052	0.320119	0.42423	0
dre-miR-725-3p	24933	46276	20557	1667	3211	5650	48377	2648	46175	2634	16122	15629	28589	22021	16518	3025.82	3725.64	2931.38	669.939	855.624	796.469	5088.39	374.248	4246.37	171.406	1655.32	1522.43	2287.97	1868.39	1937.2
dre-miR-726	6810	13395	5835	214	501	1149	5142	1690	5774	1463	6111	7246	11241	10344	5711	826.449	1078.42	832.058	86.003	133.5	161.972	540.846	238.852	530.992	95.204	627.446	705.835	899.615	877.647	669.776
dre-miR-729	1377	2317	1448	5	10	33	789	222	892	272	1563	1608	2347	2841	1613	167.11	186.54	206.482	2.00942	2.66467	4.65194	82.9886	31.3758	82.0307	17.7003	160.481	156.636	187.83	241.048	189.17
dre-miR-731	9880	11999	9851	53	38	55	49444	68573	40694	287	1943	1828	4930	5487	4043	1199.02	966.029	1404.73	21.2998	10.1257	7.75324	5200.62	9691.59	3742.33	18.6764	199.497	178.066	394.547	465.55	474.156
dre-miR-733	20	26	20	5	13	39	20	13	35	5	38	32	43	44	23	2.42716	2.09324	2.85196	2.00942	3.46407	5.49775	2.10364	1.83732	3.21869	0.325373	3.90164	3.11713	3.44128	3.73322	2.6974
dre-miR-735-5p	0	0	0	0	0	0	0	1	0	0	0	0	0	0	0	0	0	0	0	0	0	0	0.141332	0	0	0	0	0	0	0
dre-miR-736	0	1	0	0	1	1	0	0	1	0	1	0	0	0	0	0	0.0805091	0	0	0.266467	0.140968	0	0	0.0919626	0	0.102675	0	0	0	0
dre-miR-737-5p	1	0	0	0	0	0	0	0	1	0	0	1	1	0	0	0.121358	0	0	0	0	0	0	0	0.0919626	0	0	0.0974103	0.0800298	0	0
dre-miR-7a	196063	248354	340479	110846	121047	151742	14369	731	78303	144740	423732	359133	480383	394378	410242	23793.8	19994.8	48551.5	44547.1	32255	21390.8	1511.36	103.314	7200.95	9418.89	43506.6	34983.3	38445	33461.4	48112.5
dre-miR-7b	22968	27198	29096	9652	11178	15490	6668	588	9972	10728	36243	31492	43917	38267	36018	2787.35	2189.69	4149.02	3878.98	2978.56	2183.59	701.353	83.1035	917.051	698.119	3721.24	3067.65	3514.67	3246.8	4224.13
dre-miR-92a-2-5p	0	0	0	0	0	1	0	2	0	0	0	0	0	0	0	0	0	0	0	0	0.140968	0	0.282665	0	0	0	0	0	0	0
dre-miR-92a-3p	21498	28334	15227	9494	13339	32433	28295	122683	32460	8140	24373	29939	34915	38685	21313	2608.96	2281.14	2171.34	3815.48	3554.4	4572.02	2976.12	17339.1	2985.11	529.707	2502.49	2916.37	2794.24	3282.27	2499.55
dre-miR-92a-5p	0	1	0	0	0	1	0	0	0	0	1	0	0	0	0	0	0.0805091	0	0	0	0.140968	0	0	0	0	0.102675	0	0	0	0
dre-miR-92b-3p	116	333	66	37	135	338	22	88	73	42	175	301	327	338	118	14.0775	26.8095	9.41145	14.8697	35.973	47.6472	2.314	12.4373	6.71327	2.73313	17.9681	29.3205	26.1697	28.678	13.8388
dre-miR-93	24	38	14	2	1	16	33	2	45	4	9	16	23	18	19	2.91259	3.05935	1.99637	0.803766	0.266467	2.25549	3.47101	0.282665	4.13832	0.260298	0.924073	1.55857	1.84069	1.52723	2.22829
dre-miR-9-3p	17606	33410	23194	11066	15811	35641	5091	559	5407	7498	35965	39509	41676	42129	28667	2136.63	2689.81	3307.41	4447.24	4213.1	5024.24	535.481	79.0049	497.242	487.929	3692.7	3848.59	3335.32	3574.48	3362.02
dre-miR-9-4-3p	7	14	4	2	9	31	0	0	5	1	7	20	15	14	7	0.849507	1.12713	0.570391	0.803766	2.3982	4.37001	0	0	0.459813	0.0650745	0.718724	1.94821	1.20045	1.18784	0.820948
dre-miR-9-5p	1835840	2588915	1890979	1390870	2102158	3771854	365751	70530	489434	11794808	3808004	3976328	4382803	4122941	3080393	222794	208431	269649	558967	560155	531711	38470.4	9968.18	45009.6	767541	390986	387335	350755	349815	361263
dre-miR-96-3p	1	6	2	0	0	5	0	0	2	2	0	6	6	9	2	0.121358	0.483055	0.285196	0	0	0.70484	0	0	0.183925	0.130149	0	0.584462	0.480179	0.763614	0.234556
dre-miR-9-7-3p	29	66	29	12	22	92	5	0	8	25	42	70	66	60	45	3.51939	5.3136	4.13533	4.8226	5.86226	12.9691	0.52591	0	0.735701	1.62686	4.31234	6.81872	5.28197	5.09076	5.27752
novel_102	150	466	192	47	159	315	73	8	113	49	230	327	347	352	231	18.2037	37.5172	27.3788	18.8885	42.3682	44.4049	7.67828	1.13066	10.3918	3.18865	23.6152	31.8532	27.7703	29.8658	27.0913
novel_103	140	164	139	11	12	39	299	1709	727	8	80	70	161	153	77	16.9901	13.2035	19.8211	4.42072	3.1976	5.49775	31.4494	241.537	66.8568	0.520596	8.21398	6.81872	12.8848	12.9814	9.03042
novel_104	198	185	111	87	173	303	177	27	157	45	227	287	341	285	211	24.0289	14.8942	15.8284	34.9638	46.0987	42.7133	18.6172	3.81598	14.4381	2.92835	23.3072	27.9568	27.2902	24.1811	24.7457
novel_106	267	282	289	81	116	190	46	33	57	61	363	377	559	533	440	32.4026	22.7036	41.2108	32.5525	30.9101	26.7839	4.83837	4.66397	5.24187	3.96955	37.2709	36.7237	44.7367	45.2229	51.6024
novel_107	185	222	219	109	105	184	50	4	43	52	505	476	561	483	469	22.4512	17.873	31.2289	43.8053	27.979	25.9381	5.2591	0.56533	3.95439	3.38387	51.8508	46.3673	44.8967	40.9806	55.0035
novel_108	332	538	255	20	37	68	290	239	353	52	275	283	486	432	286	40.2909	43.3139	36.3624	8.03766	9.85926	9.58582	30.5028	33.7785	32.4628	3.38387	28.2356	27.5671	38.8945	36.6535	33.5416
novel_111	153	227	90	59	87	208	160	118	142	33	310	266	327	302	186	18.5678	18.2756	12.8338	23.7111	23.1826	29.3213	16.8291	16.6772	13.0587	2.14746	31.8292	25.9112	26.1697	25.6235	21.8138
novel_113	95	301	82	30	89	173	243	26	106	41	191	272	290	284	186	11.529	24.2332	11.693	12.0565	23.7155	24.3875	25.5592	3.67464	9.74804	2.66806	19.6109	26.4956	23.2086	24.0963	21.8138
novel_114	2	8	4	5	8	26	6	14	23	4	7	11	6	11	7	0.242716	0.644073	0.570391	2.00942	2.13173	3.66517	0.631092	1.97865	2.11514	0.260298	0.718724	1.07151	0.480179	0.933306	0.820948
novel_115	142	200	122	51	60	131	236	118	169	26	161	179	227	194	204	17.2329	16.1018	17.3969	20.496	15.988	18.4668	24.8229	16.6772	15.5417	1.69194	16.5306	17.4365	18.1668	16.4601	23.9248
novel_116	87	548	159	50	120	278	113	17	134	42	246	239	379	291	257	10.5582	44.119	22.673	20.0942	31.976	39.1891	11.8856	2.40265	12.323	2.73313	25.258	23.2811	30.3313	24.6902	30.1405
novel_117	15	37	38	0	0	5	179	35	66	0	8	4	5	8	3	1.82037	2.97884	5.41871	0	0	0.70484	18.8276	4.94664	6.06953	0	0.821398	0.389641	0.400149	0.678768	0.351835
novel_121	25	53	26	10	13	31	25	43	11	11	45	46	68	58	27	3.03395	4.26698	3.70754	4.01883	3.46407	4.37001	2.62955	6.0773	1.01159	0.71582	4.62037	4.48088	5.44203	4.92107	3.16651
novel_122	127	170	130	76	118	178	74	198	110	35	201	233	259	279	201	15.4125	13.6865	18.5377	30.5431	31.4431	25.0923	7.78347	27.9838	10.1159	2.27761	20.6376	22.6966	20.7277	23.672	23.5729
novel_123	161	165	110	28	51	63	85	169	136	26	189	196	243	198	169	19.5387	13.284	15.6858	11.2527	13.5898	8.88098	8.94047	23.8852	12.5069	1.69194	19.4055	19.0924	19.4472	16.7995	19.82
novel_124	132	208	74	73	173	349	80	150	121	36	156	205	197	208	95	16.0193	16.7459	10.5522	29.3375	46.0987	49.1978	8.41456	21.1999	11.1275	2.34268	16.0173	19.9691	15.7659	17.648	11.1414
novel_126	102	140	20	13	29	62	63	33	85	14	118	90	181	84	75	12.3785	11.2713	2.85196	5.22448	7.72753	8.74002	6.62646	4.66397	7.81682	0.911043	12.1156	8.76693	14.4854	7.12707	8.79587
novel_128	20	52	10	11	24	57	61	29	88	6	21	37	31	45	21	2.42716	4.18647	1.42598	4.42072	6.3952	8.03518	6.4161	4.09864	8.09271	0.390447	2.15617	3.60418	2.48092	3.81807	2.46284
novel_129	118	126	107	23	32	72	130	33	142	23	144	125	194	199	144	14.3203	10.1441	15.258	9.24331	8.52693	10.1497	13.6737	4.66397	13.0587	1.49671	14.7852	12.1763	15.5258	16.8844	16.8881
novel_130	50	59	22	4	19	15	77	73	97	7	34	24	49	53	39	6.06791	4.75004	3.13715	1.60753	5.06286	2.11452	8.09901	10.3173	8.92037	0.455522	3.49094	2.33785	3.92146	4.49684	4.57385
novel_132	59	149	45	7	11	66	40	3	50	12	35	76	83	63	42	7.16013	11.9959	6.4169	2.81318	2.93113	9.30389	4.20728	0.423997	4.59813	0.780894	3.59362	7.40319	6.64247	5.3453	4.92569
novel_133	62	102	37	31	52	92	39	125	88	14	64	92	137	117	60	7.5242	8.21193	5.27612	12.4584	13.8563	12.9691	4.1021	17.6666	8.09271	0.911043	6.57119	8.96175	10.9641	9.92698	7.03669
novel_134	1	0	2	0	0	0	0	0	0	0	3	2	1	1	8	0.121358	0	0.285196	0	0	0	0	0	0	0	0.308024	0.194821	0.0800298	0.084846	0.938226
novel_135	36	136	36	15	49	97	133	2	99	14	67	65	73	61	51	4.36889	10.9492	5.13352	6.02825	13.0569	13.6739	13.9892	0.282665	9.1043	0.911043	6.87921	6.33167	5.84218	5.17561	5.98119
novel_136	29	54	15	29	32	105	24	48	20	10	48	64	60	68	32	3.51939	4.34749	2.13897	11.6546	8.52693	14.8016	2.52437	6.78396	1.83925	0.650745	4.92839	6.23426	4.80179	5.76953	3.7529
novel_137	20	36	9	3	5	12	8	0	6	5	39	39	38	36	18	2.42716	2.89833	1.28338	1.20565	1.33233	1.69162	0.841456	0	0.551776	0.325373	4.00432	3.799	3.04113	3.05446	2.11101
novel_139	113	124	44	20	37	88	38	54	7	18	165	154	198	163	68	13.7135	9.98313	6.2743	8.03766	9.85926	12.4052	3.99692	7.63195	0.643738	1.17134	16.9413	15.0012	15.8459	13.8299	7.97492
novel_140	75	155	111	3	21	22	24	0	32	11	107	131	152	160	148	9.10186	12.4789	15.8284	1.20565	5.5958	3.1013	2.52437	0	2.9428	0.71582	10.9862	12.7608	12.1645	13.5754	17.3572
novel_141	96	182	76	8	12	42	80	37	78	9	87	111	102	139	67	11.6504	14.6527	10.8374	3.21507	3.1976	5.92066	8.41456	5.2293	7.17308	0.585671	8.93271	10.8125	8.16304	11.7936	7.85764
novel_142	72	79	92	19	51	38	30	18	32	17	104	105	131	107	106	8.73778	6.36022	13.119	7.63578	13.5898	5.35678	3.15546	2.54398	2.9428	1.10627	10.6782	10.2281	10.4839	9.07852	12.4315
novel_143	93	129	82	21	26	50	99	51	131	15	116	106	134	151	71	11.2863	10.3857	11.693	8.43955	6.92813	7.0484	10.413	7.20796	12.0471	0.976118	11.9103	10.3255	10.724	12.8117	8.32676
novel_145	100	178	63	8	11	25	22	11	39	22	84	118	142	175	84	12.1358	14.3306	8.98366	3.21507	2.93113	3.5242	2.314	1.55466	3.58654	1.43164	8.62468	11.4944	11.3642	14.8481	9.85137
novel_146	100	228	30	1	9	38	59	29	97	17	74	112	70	114	25	12.1358	18.3561	4.27793	0.401883	2.3982	5.35678	6.20574	4.09864	8.92037	1.10627	7.59793	10.91	5.60209	9.67245	2.93196
novel_147	70	91	41	36	61	104	58	18	87	12	74	99	111	129	61	8.49507	7.32633	5.84651	14.4678	16.2545	14.6607	6.10055	2.54398	8.00075	0.780894	7.59793	9.64362	8.88331	10.9451	7.15397
novel_148	26	35	12	6	16	21	14	1	25	4	19	44	49	43	25	3.15531	2.81782	1.71117	2.4113	4.26347	2.96033	1.47255	0.141332	2.29907	0.260298	1.95082	4.28606	3.92146	3.64838	2.93196
novel_149	92	65	35	4	2	4	80	321	89	6	34	26	57	44	35	11.1649	5.23309	4.99092	1.60753	0.532933	0.563872	8.41456	45.3677	8.18467	0.390447	3.49094	2.53267	4.5617	3.73322	4.10474
novel_150	23	49	11	47	59	305	60	18	25	28	37	142	121	104	34	2.79124	3.94495	1.56858	18.8885	15.7215	42.9952	6.31092	2.54398	2.29907	1.82209	3.79897	13.8323	9.68361	8.82399	3.98746
novel_152	14	9	2	0	1	2	8	0	11	2	8	8	5	2	10	1.69901	0.724582	0.285196	0	0.266467	0.281936	0.841456	0	1.01159	0.130149	0.821398	0.779283	0.400149	0.169692	1.17278
novel_153	32	97	22	16	22	51	38	83	58	11	84	76	87	112	47	3.88346	7.80938	3.13715	6.43013	5.86226	7.18937	3.99692	11.7306	5.33383	0.71582	8.62468	7.40319	6.96259	9.50275	5.51208
novel_154	47	85	42	1	8	15	47	11	50	6	42	37	56	65	53	5.70383	6.84327	5.98911	0.401883	2.13173	2.11452	4.94355	1.55466	4.59813	0.390447	4.31234	3.60418	4.48167	5.51499	6.21575
novel_155	7	22	12	1	5	7	1	0	1	1	19	21	31	23	19	0.849507	1.7712	1.71117	0.401883	1.33233	0.986776	0.105182	0	0.0919626	0.0650745	1.95082	2.04562	2.48092	1.95146	2.22829
novel_156	63	27	78	14	32	33	3	26	28	14	72	102	81	138	97	7.64556	2.17375	11.1226	5.62637	8.52693	4.65194	0.315546	3.67464	2.57495	0.911043	7.39258	9.93586	6.48241	11.7088	11.376
novel_157	45	88	41	4	14	20	46	30	75	5	34	53	60	69	24	5.46111	7.0848	5.84651	1.60753	3.73053	2.81936	4.83837	4.23997	6.8972	0.325373	3.49094	5.16275	4.80179	5.85438	2.81468
novel_158	4	7	4	0	5	10	9	11	6	2	7	19	14	7	9	0.485432	0.563564	0.570391	0	1.33233	1.40968	0.946638	1.55466	0.551776	0.130149	0.718724	1.8508	1.12042	0.593922	1.0555
novel_160	19	34	14	13	12	26	13	1	6	4	13	24	38	33	16	2.3058	2.73731	1.99637	5.22448	3.1976	3.66517	1.36737	0.141332	0.551776	0.260298	1.33477	2.33785	3.04113	2.79992	1.87645
novel_161	32	89	24	7	20	46	21	25	51	12	59	61	68	68	37	3.88346	7.16531	3.42235	2.81318	5.32933	6.48453	2.20882	3.53331	4.69009	0.780894	6.05781	5.94203	5.44203	5.76953	4.33929
novel_162	4	4	5	0	4	2	5	7	15	1	8	8	11	7	2	0.485432	0.322036	0.712989	0	1.06587	0.281936	0.52591	0.989327	1.37944	0.0650745	0.821398	0.779283	0.880328	0.593922	0.234556
novel_163	24	50	45	7	20	55	1	2	10	11	62	100	98	112	62	2.91259	4.02545	6.4169	2.81318	5.32933	7.75324	0.105182	0.282665	0.919626	0.71582	6.36584	9.74103	7.84292	9.50275	7.27125
novel_164	67	91	53	1	9	18	27	85	27	9	66	59	97	82	52	8.13099	7.32633	7.55768	0.401883	2.3982	2.53742	2.83991	12.0133	2.48299	0.585671	6.77654	5.74721	7.76289	6.95737	6.09847
novel_165	22	28	16	2	5	19	9	14	16	5	24	33	41	33	15	2.66988	2.25425	2.28156	0.803766	1.33233	2.67839	0.946638	1.97865	1.4714	0.325373	2.46419	3.21454	3.28122	2.79992	1.75917
novel_166	26	56	13	5	13	37	23	20	41	6	15	38	31	21	27	3.15531	4.50851	1.85377	2.00942	3.46407	5.21582	2.41919	2.82665	3.77047	0.390447	1.54012	3.70159	2.48092	1.78177	3.16651
novel_168	16	43	30	17	20	53	39	4	25	5	38	41	44	44	14	1.94173	3.46189	4.27793	6.83201	5.32933	7.4713	4.1021	0.56533	2.29907	0.325373	3.90164	3.99382	3.52131	3.73322	1.6419
novel_169	23	96	20	7	12	60	16	5	18	8	47	61	70	54	39	2.79124	7.72887	2.85196	2.81318	3.1976	8.45808	1.68291	0.706662	1.65533	0.520596	4.82572	5.94203	5.60209	4.58168	4.57385
novel_170	5	4	4	1	2	5	0	0	0	0	5	10	9	13	3	0.606791	0.322036	0.570391	0.401883	0.532933	0.70484	0	0	0	0	0.513374	0.974103	0.720268	1.103	0.351835
novel_171	3	1	1	2	1	8	3	5	1	1	3	9	3	9	1	0.364074	0.0805091	0.142598	0.803766	0.266467	1.12774	0.315546	0.706662	0.0919626	0.0650745	0.308024	0.876693	0.240089	0.763614	0.117278
novel_172	16	28	10	0	2	2	47	6	42	1	10	7	16	12	9	1.94173	2.25425	1.42598	0	0.532933	0.281936	4.94355	0.847995	3.86243	0.0650745	1.02675	0.681872	1.28048	1.01815	1.0555
novel_173	37	63	10	2	6	9	56	39	110	4	15	31	32	32	19	4.49025	5.07207	1.42598	0.803766	1.5988	1.26871	5.89019	5.51197	10.1159	0.260298	1.54012	3.01972	2.56095	2.71507	2.22829
novel_174	24	33	31	16	30	39	36	6	46	3	40	46	55	41	36	2.91259	2.6568	4.42053	6.43013	7.994	5.49775	3.78655	0.847995	4.23028	0.195224	4.10699	4.48088	4.40164	3.47869	4.22202
novel_175	22	29	12	49	53	82	4	7	6	6	58	73	64	56	47	2.66988	2.33476	1.71117	19.6923	14.1227	11.5594	0.420728	0.989327	0.551776	0.390447	5.95514	7.11096	5.12191	4.75138	5.51208
novel_176	41	58	19	9	19	33	65	8	78	6	41	47	47	54	27	4.97568	4.66953	2.70936	3.61695	5.06286	4.65194	6.83683	1.13066	7.17308	0.390447	4.20967	4.57829	3.7614	4.58168	3.16651
novel_177	3	3	5	0	2	9	4	10	1	0	2	3	4	5	7	0.364074	0.241527	0.712989	0	0.532933	1.26871	0.420728	1.41332	0.0919626	0	0.20535	0.292231	0.320119	0.42423	0.820948
novel_178	4	4	2	1	0	0	7	1	7	0	4	5	4	1	1	0.485432	0.322036	0.285196	0.401883	0	0	0.736274	0.141332	0.643738	0	0.410699	0.487052	0.320119	0.084846	0.117278
novel_179	41	74	33	12	30	53	10	7	14	4	48	47	61	52	34	4.97568	5.95767	4.70573	4.8226	7.994	7.4713	1.05182	0.989327	1.28748	0.260298	4.92839	4.57829	4.88182	4.41199	3.98746
novel_180	22	32	13	8	36	55	22	26	47	3	34	37	41	49	32	2.66988	2.57629	1.85377	3.21507	9.5928	7.75324	2.314	3.67464	4.32224	0.195224	3.49094	3.60418	3.28122	4.15745	3.7529
novel_181	50	95	33	1	2	7	14	12	21	10	32	39	84	87	49	6.06791	7.64836	4.70573	0.401883	0.532933	0.986776	1.47255	1.69599	1.93121	0.650745	3.28559	3.799	6.7225	7.3816	5.74663
novel_182	17	29	11	4	9	15	27	2	30	3	26	22	25	28	23	2.06309	2.33476	1.56858	1.60753	2.3982	2.11452	2.83991	0.282665	2.75888	0.195224	2.66954	2.14303	2.00074	2.37569	2.6974
novel_183	16	15	4	2	11	35	3	2	1	5	26	33	46	40	25	1.94173	1.20764	0.570391	0.803766	2.93113	4.93388	0.315546	0.282665	0.0919626	0.325373	2.66954	3.21454	3.68137	3.39384	2.93196
novel_184	5	7	4	2	4	10	1	0	0	3	8	17	17	9	4	0.606791	0.563564	0.570391	0.803766	1.06587	1.40968	0.105182	0	0	0.195224	0.821398	1.65598	1.36051	0.763614	0.469113
novel_185	31	36	21	0	1	5	17	21	62	0	26	28	34	34	21	3.7621	2.89833	2.99455	0	0.266467	0.70484	1.78809	2.96798	5.70168	0	2.66954	2.72749	2.72101	2.88476	2.46284
novel_186	5	19	10	1	8	2	24	25	18	6	45	37	38	40	21	0.606791	1.52967	1.42598	0.401883	2.13173	0.281936	2.52437	3.53331	1.65533	0.390447	4.62037	3.60418	3.04113	3.39384	2.46284
novel_187	9	15	15	5	9	29	9	20	21	2	16	19	17	29	12	1.09222	1.20764	2.13897	2.00942	2.3982	4.08807	0.946638	2.82665	1.93121	0.130149	1.6428	1.8508	1.36051	2.46053	1.40734
novel_188	31	41	14	4	23	42	14	16	14	6	17	23	38	54	15	3.7621	3.30087	1.99637	1.60753	6.12873	5.92066	1.47255	2.26132	1.28748	0.390447	1.74547	2.24044	3.04113	4.58168	1.75917
novel_189	19	17	9	9	11	19	6	16	14	6	29	38	53	47	18	2.3058	1.36865	1.28338	3.61695	2.93113	2.67839	0.631092	2.26132	1.28748	0.390447	2.97757	3.70159	4.24158	3.98776	2.11101
novel_190	20	25	5	15	14	91	2	21	6	11	39	50	38	40	19	2.42716	2.01273	0.712989	6.02825	3.73053	12.8281	0.210364	2.96798	0.551776	0.71582	4.00432	4.87052	3.04113	3.39384	2.22829
novel_191	19	65	18	2	13	23	39	2	38	4	23	28	38	35	30	2.3058	5.23309	2.56676	0.803766	3.46407	3.24226	4.1021	0.282665	3.49458	0.260298	2.36152	2.72749	3.04113	2.96961	3.51835
novel_192	26	44	19	3	6	9	6	8	18	6	64	61	66	76	29	3.15531	3.5424	2.70936	1.20565	1.5988	1.26871	0.631092	1.13066	1.65533	0.390447	6.57119	5.94203	5.28197	6.4483	3.40107
novel_193	1	16	5	0	0	0	9	3	13	0	1	0	1	1	0	0.121358	1.28815	0.712989	0	0	0	0.946638	0.423997	1.19551	0	0.102675	0	0.0800298	0.084846	0
novel_194	14	15	11	8	27	61	17	37	15	5	17	33	43	35	22	1.69901	1.20764	1.56858	3.21507	7.1946	8.59905	1.78809	5.2293	1.37944	0.325373	1.74547	3.21454	3.44128	2.96961	2.58012
novel_195	18	16	11	9	13	23	5	7	10	2	36	31	38	27	17	2.18445	1.28815	1.56858	3.61695	3.46407	3.24226	0.52591	0.989327	0.919626	0.130149	3.69629	3.01972	3.04113	2.29084	1.99373
novel_196	9	12	2	0	3	6	25	46	24	1	2	10	7	3	3	1.09222	0.966109	0.285196	0	0.7994	0.845808	2.62955	6.50129	2.2071	0.0650745	0.20535	0.974103	0.560209	0.254538	0.351835
novel_197	5	14	3	6	5	20	4	5	2	4	4	10	8	12	7	0.606791	1.12713	0.427793	2.4113	1.33233	2.81936	0.420728	0.706662	0.183925	0.260298	0.410699	0.974103	0.640238	1.01815	0.820948
novel_198	15	14	8	4	3	28	5	10	8	4	15	21	14	16	9	1.82037	1.12713	1.14078	1.60753	0.7994	3.9471	0.52591	1.41332	0.735701	0.260298	1.54012	2.04562	1.12042	1.35754	1.0555
novel_199	17	5	12	0	0	4	49	177	52	0	7	5	12	12	9	2.06309	0.402545	1.71117	0	0	0.563872	5.15392	25.0159	4.78206	0	0.718724	0.487052	0.960358	1.01815	1.0555
novel_20	41	28	45	0	2	3	78	31	44	4	31	17	20	39	37	4.97568	2.25425	6.4169	0	0.532933	0.422904	8.20419	4.38131	4.04636	0.260298	3.18292	1.65598	1.6006	3.30899	4.33929
novel_200	2	8	0	1	0	3	2	0	3	1	1	5	7	6	1	0.242716	0.644073	0	0.401883	0	0.422904	0.210364	0	0.275888	0.0650745	0.102675	0.487052	0.560209	0.509076	0.117278
novel_201	16	37	13	10	18	45	12	0	13	5	31	39	33	43	30	1.94173	2.97884	1.85377	4.01883	4.7964	6.34356	1.26218	0	1.19551	0.325373	3.18292	3.799	2.64098	3.64838	3.51835
novel_202	9	8	2	2	5	11	6	44	14	5	10	11	6	15	6	1.09222	0.644073	0.285196	0.803766	1.33233	1.55065	0.631092	6.21863	1.28748	0.325373	1.02675	1.07151	0.480179	1.27269	0.703669
novel_203	23	23	19	1	2	4	48	9	39	2	17	11	22	31	17	2.79124	1.85171	2.70936	0.401883	0.532933	0.563872	5.04874	1.27199	3.58654	0.130149	1.74547	1.07151	1.76066	2.63023	1.99373
novel_204	16	33	12	4	8	16	1	15	8	4	36	35	40	40	42	1.94173	2.6568	1.71117	1.60753	2.13173	2.25549	0.105182	2.11999	0.735701	0.260298	3.69629	3.40936	3.20119	3.39384	4.92569
novel_205	12	26	7	0	1	2	24	16	27	2	6	10	36	22	18	1.4563	2.09324	0.998184	0	0.266467	0.281936	2.52437	2.26132	2.48299	0.130149	0.616049	0.974103	2.88107	1.86661	2.11101
novel_206	41	40	18	6	3	13	6	15	28	2	34	35	32	29	10	4.97568	3.22036	2.56676	2.4113	0.7994	1.83258	0.631092	2.11999	2.57495	0.130149	3.49094	3.40936	2.56095	2.46053	1.17278
novel_207	20	65	6	3	18	42	8	0	3	4	29	33	35	34	28	2.42716	5.23309	0.855587	1.20565	4.7964	5.92066	0.841456	0	0.275888	0.260298	2.97757	3.21454	2.80104	2.88476	3.28379
novel_208	11	11	4	1	4	12	0	3	3	3	16	26	22	38	18	1.33494	0.8856	0.570391	0.401883	1.06587	1.69162	0	0.423997	0.275888	0.195224	1.6428	2.53267	1.76066	3.22415	2.11101
novel_209	30	33	22	0	0	0	83	64	52	1	0	4	13	10	9	3.64074	2.6568	3.13715	0	0	0	8.7301	9.04528	4.78206	0.0650745	0	0.389641	1.04039	0.84846	1.0555
novel_21	258	418	178	11	24	49	491	32	420	59	133	164	267	182	146	31.3104	33.6528	25.3824	4.42072	6.3952	6.90743	51.6444	4.52264	38.6243	3.8394	13.6557	15.9753	21.368	15.442	17.1226
novel_210	21	25	20	12	21	20	21	1	30	2	26	29	28	32	26	2.54852	2.01273	2.85196	4.8226	5.5958	2.81936	2.20882	0.141332	2.75888	0.130149	2.66954	2.8249	2.24083	2.71507	3.04923
novel_212	13	14	9	16	18	52	2	0	1	1	38	38	35	50	38	1.57766	1.12713	1.28338	6.43013	4.7964	7.33034	0.210364	0	0.0919626	0.0650745	3.90164	3.70159	2.80104	4.2423	4.45657
novel_213	11	10	2	7	28	33	0	0	1	2	34	28	24	10	23	1.33494	0.805091	0.285196	2.81318	7.46106	4.65194	0	0	0.0919626	0.130149	3.49094	2.72749	1.92072	0.84846	2.6974
novel_214	15	37	8	14	7	39	20	1	23	5	27	38	39	53	13	1.82037	2.97884	1.14078	5.62637	1.86527	5.49775	2.10364	0.141332	2.11514	0.325373	2.77222	3.70159	3.12116	4.49684	1.52462
novel_215	11	23	16	5	6	34	8	26	14	1	20	47	40	32	20	1.33494	1.85171	2.28156	2.00942	1.5988	4.79291	0.841456	3.67464	1.28748	0.0650745	2.0535	4.57829	3.20119	2.71507	2.34556
novel_216	17	12	12	0	2	7	4	15	4	2	14	13	16	21	12	2.06309	0.966109	1.71117	0	0.532933	0.986776	0.420728	2.11999	0.36785	0.130149	1.43745	1.26633	1.28048	1.78177	1.40734
novel_217	8	5	9	8	6	5	7	8	9	2	13	8	12	9	11	0.970865	0.402545	1.28338	3.21507	1.5988	0.70484	0.736274	1.13066	0.827664	0.130149	1.33477	0.779283	0.960358	0.763614	1.29006
novel_218	10	16	8	1	11	10	33	5	54	3	17	20	13	18	8	1.21358	1.28815	1.14078	0.401883	2.93113	1.40968	3.47101	0.706662	4.96598	0.195224	1.74547	1.94821	1.04039	1.52723	0.938226
novel_220	10	27	9	3	4	2	21	1	14	1	11	8	11	12	10	1.21358	2.17375	1.28338	1.20565	1.06587	0.281936	2.20882	0.141332	1.28748	0.0650745	1.12942	0.779283	0.880328	1.01815	1.17278
novel_221	10	9	23	9	13	17	0	0	1	6	45	25	33	23	31	1.21358	0.724582	3.27975	3.61695	3.46407	2.39646	0	0	0.0919626	0.390447	4.62037	2.43526	2.64098	1.95146	3.63563
novel_222	2	12	1	2	3	11	5	0	7	0	4	4	6	5	1	0.242716	0.966109	0.142598	0.803766	0.7994	1.55065	0.52591	0	0.643738	0	0.410699	0.389641	0.480179	0.42423	0.117278
novel_223	3	8	7	13	12	35	0	5	8	4	27	5	19	9	12	0.364074	0.644073	0.998184	5.22448	3.1976	4.93388	0	0.706662	0.735701	0.260298	2.77222	0.487052	1.52057	0.763614	1.40734
novel_224	10	13	9	1	0	5	12	0	23	1	7	3	2	10	10	1.21358	1.04662	1.28338	0.401883	0	0.70484	1.26218	0	2.11514	0.0650745	0.718724	0.292231	0.16006	0.84846	1.17278
novel_225	17	35	21	4	8	20	11	22	16	4	19	11	26	20	13	2.06309	2.81782	2.99455	1.60753	2.13173	2.81936	1.157	3.10931	1.4714	0.260298	1.95082	1.07151	2.08077	1.69692	1.52462
novel_226	15	16	7	2	5	2	30	7	16	4	14	13	12	16	10	1.82037	1.28815	0.998184	0.803766	1.33233	0.281936	3.15546	0.989327	1.4714	0.260298	1.43745	1.26633	0.960358	1.35754	1.17278
novel_227	23	17	17	0	1	1	1	2	12	3	14	14	18	34	11	2.79124	1.36865	2.42416	0	0.266467	0.140968	0.105182	0.282665	1.10355	0.195224	1.43745	1.36374	1.44054	2.88476	1.29006
novel_228	3	0	1	0	1	1	1	2	0	0	1	4	0	6	4	0.364074	0	0.142598	0	0.266467	0.140968	0.105182	0.282665	0	0	0.102675	0.389641	0	0.509076	0.469113
novel_229	14	22	12	0	0	0	47	27	62	3	4	3	6	2	3	1.69901	1.7712	1.71117	0	0	0	4.94355	3.81598	5.70168	0.195224	0.410699	0.292231	0.480179	0.169692	0.351835
novel_230	0	1	0	0	0	0	1	1	4	0	1	1	0	0	0	0	0.0805091	0	0	0	0	0.105182	0.141332	0.36785	0	0.102675	0.0974103	0	0	0
novel_231	3	11	4	1	1	0	15	10	9	0	3	0	4	2	3	0.364074	0.8856	0.570391	0.401883	0.266467	0	1.57773	1.41332	0.827664	0	0.308024	0	0.320119	0.169692	0.351835
novel_232	14	31	7	2	9	24	9	3	18	2	11	22	18	18	13	1.69901	2.49578	0.998184	0.803766	2.3982	3.38323	0.946638	0.423997	1.65533	0.130149	1.12942	2.14303	1.44054	1.52723	1.52462
novel_233	3	10	9	6	5	13	4	1	9	0	14	19	13	5	6	0.364074	0.805091	1.28338	2.4113	1.33233	1.83258	0.420728	0.141332	0.827664	0	1.43745	1.8508	1.04039	0.42423	0.703669
novel_234	1	0	0	2	10	15	0	81	1	1	7	21	14	14	3	0.121358	0	0	0.803766	2.66467	2.11452	0	11.4479	0.0919626	0.0650745	0.718724	2.04562	1.12042	1.18784	0.351835
novel_235	7	5	2	6	7	18	0	9	1	4	21	13	21	15	7	0.849507	0.402545	0.285196	2.4113	1.86527	2.53742	0	1.27199	0.0919626	0.260298	2.15617	1.26633	1.68063	1.27269	0.820948
novel_236	6	15	7	0	0	0	0	86	35	0	0	4	1	2	2	0.728149	1.20764	0.998184	0	0	0	0	12.1546	3.21869	0	0	0.389641	0.0800298	0.169692	0.234556
novel_237	11	17	12	6	17	30	7	0	2	3	14	29	35	14	15	1.33494	1.36865	1.71117	2.4113	4.52993	4.22904	0.736274	0	0.183925	0.195224	1.43745	2.8249	2.80104	1.18784	1.75917
novel_239	3	6	4	2	11	11	5	0	5	2	22	14	8	8	9	0.364074	0.483055	0.570391	0.803766	2.93113	1.55065	0.52591	0	0.459813	0.130149	2.25885	1.36374	0.640238	0.678768	1.0555
novel_240	4	8	3	6	4	20	6	1	6	4	5	10	6	23	7	0.485432	0.644073	0.427793	2.4113	1.06587	2.81936	0.631092	0.141332	0.551776	0.260298	0.513374	0.974103	0.480179	1.95146	0.820948
novel_241	14	30	7	1	3	12	9	1	10	4	13	15	12	12	8	1.69901	2.41527	0.998184	0.401883	0.7994	1.69162	0.946638	0.141332	0.919626	0.260298	1.33477	1.46116	0.960358	1.01815	0.938226
novel_243	1	2	1	7	7	25	1	0	2	0	3	3	4	1	12	0.121358	0.161018	0.142598	2.81318	1.86527	3.5242	0.105182	0	0.183925	0	0.308024	0.292231	0.320119	0.084846	1.40734
novel_244	1	6	1	5	8	25	7	3	9	0	4	5	10	8	3	0.121358	0.483055	0.142598	2.00942	2.13173	3.5242	0.736274	0.423997	0.827664	0	0.410699	0.487052	0.800298	0.678768	0.351835
novel_246	3	1	3	0	0	0	10	0	7	0	6	6	10	5	5	0.364074	0.0805091	0.427793	0	0	0	1.05182	0	0.643738	0	0.616049	0.584462	0.800298	0.42423	0.586391
novel_247	8	17	8	1	2	17	12	8	6	3	19	9	17	19	8	0.970865	1.36865	1.14078	0.401883	0.532933	2.39646	1.26218	1.13066	0.551776	0.195224	1.95082	0.876693	1.36051	1.61207	0.938226
novel_248	5	8	13	3	3	13	17	12	10	2	19	12	16	16	11	0.606791	0.644073	1.85377	1.20565	0.7994	1.83258	1.78809	1.69599	0.919626	0.130149	1.95082	1.16892	1.28048	1.35754	1.29006
novel_249	7	9	2	1	5	9	11	2	9	2	8	10	14	11	7	0.849507	0.724582	0.285196	0.401883	1.33233	1.26871	1.157	0.282665	0.827664	0.130149	0.821398	0.974103	1.12042	0.933306	0.820948
novel_250	6	7	6	3	5	16	1	16	10	2	14	12	7	7	8	0.728149	0.563564	0.855587	1.20565	1.33233	2.25549	0.105182	2.26132	0.919626	0.130149	1.43745	1.16892	0.560209	0.593922	0.938226
novel_251	3	5	7	1	3	12	7	3	11	1	8	18	18	12	5	0.364074	0.402545	0.998184	0.401883	0.7994	1.69162	0.736274	0.423997	1.01159	0.0650745	0.821398	1.75339	1.44054	1.01815	0.586391
novel_252	6	13	6	10	1	15	3	0	6	6	17	18	19	12	14	0.728149	1.04662	0.855587	4.01883	0.266467	2.11452	0.315546	0	0.551776	0.390447	1.74547	1.75339	1.52057	1.01815	1.6419
novel_253	9	9	8	5	10	10	4	0	5	2	18	22	18	23	14	1.09222	0.724582	1.14078	2.00942	2.66467	1.40968	0.420728	0	0.459813	0.130149	1.84815	2.14303	1.44054	1.95146	1.6419
novel_254	6	4	3	1	11	12	3	2	7	1	5	13	8	4	9	0.728149	0.322036	0.427793	0.401883	2.93113	1.69162	0.315546	0.282665	0.643738	0.0650745	0.513374	1.26633	0.640238	0.339384	1.0555
novel_255	17	17	8	1	0	0	16	11	8	0	1	5	7	6	9	2.06309	1.36865	1.14078	0.401883	0	0	1.68291	1.55466	0.735701	0	0.102675	0.487052	0.560209	0.509076	1.0555
novel_256	9	7	1	2	6	6	0	8	0	2	6	12	8	12	4	1.09222	0.563564	0.142598	0.803766	1.5988	0.845808	0	1.13066	0	0.130149	0.616049	1.16892	0.640238	1.01815	0.469113
novel_257	6	11	6	6	10	26	4	2	2	2	16	26	20	9	12	0.728149	0.8856	0.855587	2.4113	2.66467	3.66517	0.420728	0.282665	0.183925	0.130149	1.6428	2.53267	1.6006	0.763614	1.40734
novel_258	8	3	3	1	5	19	7	8	4	1	8	17	12	12	8	0.970865	0.241527	0.427793	0.401883	1.33233	2.67839	0.736274	1.13066	0.36785	0.0650745	0.821398	1.65598	0.960358	1.01815	0.938226
novel_259	7	8	2	0	1	0	0	0	1	2	12	11	7	15	6	0.849507	0.644073	0.285196	0	0.266467	0	0	0	0.0919626	0.130149	1.2321	1.07151	0.560209	1.27269	0.703669
novel_260	9	6	2	3	7	21	4	3	6	6	15	12	22	8	8	1.09222	0.483055	0.285196	1.20565	1.86527	2.96033	0.420728	0.423997	0.551776	0.390447	1.54012	1.16892	1.76066	0.678768	0.938226
novel_261	4	2	4	4	7	15	1	1	0	0	16	12	17	7	8	0.485432	0.161018	0.570391	1.60753	1.86527	2.11452	0.105182	0.141332	0	0	1.6428	1.16892	1.36051	0.593922	0.938226
novel_262	3	2	2	2	4	6	1	12	0	0	6	4	11	5	4	0.364074	0.161018	0.285196	0.803766	1.06587	0.845808	0.105182	1.69599	0	0	0.616049	0.389641	0.880328	0.42423	0.469113
novel_263	15	21	11	0	1	8	7	10	8	2	13	8	21	19	7	1.82037	1.69069	1.56858	0	0.266467	1.12774	0.736274	1.41332	0.735701	0.130149	1.33477	0.779283	1.68063	1.61207	0.820948
novel_264	0	1	0	0	0	0	0	0	0	0	0	0	0	0	0	0	0.0805091	0	0	0	0	0	0	0	0	0	0	0	0	0
novel_265	6	8	6	0	1	0	19	9	22	0	3	2	19	21	9	0.728149	0.644073	0.855587	0	0.266467	0	1.99846	1.27199	2.02318	0	0.308024	0.194821	1.52057	1.78177	1.0555
novel_267	3	4	7	1	4	13	3	0	8	0	7	11	9	7	9	0.364074	0.322036	0.998184	0.401883	1.06587	1.83258	0.315546	0	0.735701	0	0.718724	1.07151	0.720268	0.593922	1.0555
novel_268	6	8	1	0	1	2	8	0	5	0	1	0	6	6	1	0.728149	0.644073	0.142598	0	0.266467	0.281936	0.841456	0	0.459813	0	0.102675	0	0.480179	0.509076	0.117278
novel_270	9	7	1	0	3	4	2	17	7	2	5	5	13	9	1	1.09222	0.563564	0.142598	0	0.7994	0.563872	0.210364	2.40265	0.643738	0.130149	0.513374	0.487052	1.04039	0.763614	0.117278
novel_271	14	17	8	2	2	3	5	3	10	1	14	9	22	17	12	1.69901	1.36865	1.14078	0.803766	0.532933	0.422904	0.52591	0.423997	0.919626	0.0650745	1.43745	0.876693	1.76066	1.44238	1.40734
novel_272	11	15	8	4	7	14	9	0	11	1	18	8	13	10	6	1.33494	1.20764	1.14078	1.60753	1.86527	1.97355	0.946638	0	1.01159	0.0650745	1.84815	0.779283	1.04039	0.84846	0.703669
novel_273	0	2	1	3	2	11	0	0	0	0	3	3	3	5	4	0	0.161018	0.142598	1.20565	0.532933	1.55065	0	0	0	0	0.308024	0.292231	0.240089	0.42423	0.469113
novel_274	10	8	7	3	8	8	16	4	9	1	14	14	15	8	9	1.21358	0.644073	0.998184	1.20565	2.13173	1.12774	1.68291	0.56533	0.827664	0.0650745	1.43745	1.36374	1.20045	0.678768	1.0555
novel_275	0	0	0	0	1	0	0	0	5	0	1	1	0	5	0	0	0	0	0	0.266467	0	0	0	0.459813	0	0.102675	0.0974103	0	0.42423	0
novel_276	2	9	4	2	2	12	27	3	16	1	7	7	7	6	3	0.242716	0.724582	0.570391	0.803766	0.532933	1.69162	2.83991	0.423997	1.4714	0.0650745	0.718724	0.681872	0.560209	0.509076	0.351835
novel_277	7	5	7	6	12	16	3	0	2	2	19	17	15	8	3	0.849507	0.402545	0.998184	2.4113	3.1976	2.25549	0.315546	0	0.183925	0.130149	1.95082	1.65598	1.20045	0.678768	0.351835
novel_278	4	17	11	1	6	13	2	6	2	2	12	14	19	10	11	0.485432	1.36865	1.56858	0.401883	1.5988	1.83258	0.210364	0.847995	0.183925	0.130149	1.2321	1.36374	1.52057	0.84846	1.29006
novel_279	4	19	5	0	0	5	7	0	4	1	3	5	12	15	10	0.485432	1.52967	0.712989	0	0	0.70484	0.736274	0	0.36785	0.0650745	0.308024	0.487052	0.960358	1.27269	1.17278
novel_280	2	8	4	1	5	7	1	0	1	2	5	6	9	10	6	0.242716	0.644073	0.570391	0.401883	1.33233	0.986776	0.105182	0	0.0919626	0.130149	0.513374	0.584462	0.720268	0.84846	0.703669
novel_281	8	8	0	1	6	12	3	0	2	2	10	9	13	7	5	0.970865	0.644073	0	0.401883	1.5988	1.69162	0.315546	0	0.183925	0.130149	1.02675	0.876693	1.04039	0.593922	0.586391
novel_282	1	4	1	0	1	4	9	23	14	1	2	4	4	3	1	0.121358	0.322036	0.142598	0	0.266467	0.563872	0.946638	3.25065	1.28748	0.0650745	0.20535	0.389641	0.320119	0.254538	0.117278
novel_283	3	4	2	5	4	7	0	1	0	3	6	12	9	7	6	0.364074	0.322036	0.285196	2.00942	1.06587	0.986776	0	0.141332	0	0.195224	0.616049	1.16892	0.720268	0.593922	0.703669
novel_284	5	14	2	1	11	7	0	0	2	0	4	9	10	8	11	0.606791	1.12713	0.285196	0.401883	2.93113	0.986776	0	0	0.183925	0	0.410699	0.876693	0.800298	0.678768	1.29006
novel_285	6	7	2	3	15	38	3	16	7	2	6	20	20	16	13	0.728149	0.563564	0.285196	1.20565	3.997	5.35678	0.315546	2.26132	0.643738	0.130149	0.616049	1.94821	1.6006	1.35754	1.52462
novel_286	4	2	4	3	4	22	3	4	1	1	14	12	13	5	11	0.485432	0.161018	0.570391	1.20565	1.06587	3.1013	0.315546	0.56533	0.0919626	0.0650745	1.43745	1.16892	1.04039	0.42423	1.29006
novel_287	0	2	0	0	0	0	0	0	1	0	0	0	0	0	1	0	0.161018	0	0	0	0	0	0	0.0919626	0	0	0	0	0	0.117278
novel_288	6	9	8	0	2	3	3	8	0	1	14	19	9	21	11	0.728149	0.724582	1.14078	0	0.532933	0.422904	0.315546	1.13066	0	0.0650745	1.43745	1.8508	0.720268	1.78177	1.29006
novel_289	1	3	0	0	9	9	2	0	1	0	3	5	3	8	1	0.121358	0.241527	0	0	2.3982	1.26871	0.210364	0	0.0919626	0	0.308024	0.487052	0.240089	0.678768	0.117278
novel_290	3	8	5	2	5	7	1	0	1	1	14	7	8	16	10	0.364074	0.644073	0.712989	0.803766	1.33233	0.986776	0.105182	0	0.0919626	0.0650745	1.43745	0.681872	0.640238	1.35754	1.17278
novel_291	2	8	5	0	1	1	5	4	3	0	5	8	7	13	5	0.242716	0.644073	0.712989	0	0.266467	0.140968	0.52591	0.56533	0.275888	0	0.513374	0.779283	0.560209	1.103	0.586391
novel_292	2	2	1	0	0	0	1	0	0	2	5	4	2	1	0	0.242716	0.161018	0.142598	0	0	0	0.105182	0	0	0.130149	0.513374	0.389641	0.16006	0.084846	0
novel_293	3	0	0	0	0	8	0	0	0	0	1	5	4	1	3	0.364074	0	0	0	0	1.12774	0	0	0	0	0.102675	0.487052	0.320119	0.084846	0.351835
novel_294	2	6	9	3	6	2	5	0	1	0	0	6	5	8	3	0.242716	0.483055	1.28338	1.20565	1.5988	0.281936	0.52591	0	0.0919626	0	0	0.584462	0.400149	0.678768	0.351835
novel_295	0	5	3	0	0	0	0	0	2	0	3	2	4	3	3	0	0.402545	0.427793	0	0	0	0	0	0.183925	0	0.308024	0.194821	0.320119	0.254538	0.351835
novel_296	6	5	0	0	2	0	4	10	7	0	2	6	8	3	8	0.728149	0.402545	0	0	0.532933	0	0.420728	1.41332	0.643738	0	0.20535	0.584462	0.640238	0.254538	0.938226
novel_297	6	3	2	1	5	7	5	0	1	2	9	15	13	5	7	0.728149	0.241527	0.285196	0.401883	1.33233	0.986776	0.52591	0	0.0919626	0.130149	0.924073	1.46116	1.04039	0.42423	0.820948
novel_298	4	15	5	2	0	8	5	0	2	0	2	6	7	7	13	0.485432	1.20764	0.712989	0.803766	0	1.12774	0.52591	0	0.183925	0	0.20535	0.584462	0.560209	0.593922	1.52462
novel_299	0	3	1	0	0	0	1	1	2	1	0	1	0	2	0	0	0.241527	0.142598	0	0	0	0.105182	0.141332	0.183925	0.0650745	0	0.0974103	0	0.169692	0
novel_300	1	4	1	1	4	7	0	0	1	1	8	9	3	6	3	0.121358	0.322036	0.142598	0.401883	1.06587	0.986776	0	0	0.0919626	0.0650745	0.821398	0.876693	0.240089	0.509076	0.351835
novel_301	0	4	1	1	4	5	0	0	0	0	0	4	5	3	1	0	0.322036	0.142598	0.401883	1.06587	0.70484	0	0	0	0	0	0.389641	0.400149	0.254538	0.117278
novel_302	4	2	2	2	2	7	1	2	2	1	2	6	8	5	4	0.485432	0.161018	0.285196	0.803766	0.532933	0.986776	0.105182	0.282665	0.183925	0.0650745	0.20535	0.584462	0.640238	0.42423	0.469113
novel_303	1	7	2	5	2	5	5	1	0	0	4	3	3	9	2	0.121358	0.563564	0.285196	2.00942	0.532933	0.70484	0.52591	0.141332	0	0	0.410699	0.292231	0.240089	0.763614	0.234556
novel_304	1	8	4	1	0	0	0	2	0	0	3	7	0	4	3	0.121358	0.644073	0.570391	0.401883	0	0	0	0.282665	0	0	0.308024	0.681872	0	0.339384	0.351835
novel_305	1	1	1	5	9	18	3	1	3	0	3	5	1	7	2	0.121358	0.0805091	0.142598	2.00942	2.3982	2.53742	0.315546	0.141332	0.275888	0	0.308024	0.487052	0.0800298	0.593922	0.234556
novel_306	1	4	4	1	0	2	0	0	4	0	11	5	20	10	6	0.121358	0.322036	0.570391	0.401883	0	0.281936	0	0	0.36785	0	1.12942	0.487052	1.6006	0.84846	0.703669
novel_307	0	0	0	0	0	0	0	0	0	0	0	1	0	0	0	0	0	0	0	0	0	0	0	0	0	0	0.0974103	0	0	0
novel_308	6	4	5	3	6	7	1	3	4	2	7	8	8	7	7	0.728149	0.322036	0.712989	1.20565	1.5988	0.986776	0.105182	0.423997	0.36785	0.130149	0.718724	0.779283	0.640238	0.593922	0.820948
novel_309	5	8	3	3	4	9	2	0	1	1	6	6	6	4	10	0.606791	0.644073	0.427793	1.20565	1.06587	1.26871	0.210364	0	0.0919626	0.0650745	0.616049	0.584462	0.480179	0.339384	1.17278
novel_31	3328	7166	2984	18	34	79	11147	14751	13052	254	912	1287	2703	2395	1644	403.88	576.928	425.512	7.2339	9.05986	11.1365	1172.46	2084.8	1200.3	16.5289	93.6394	125.367	216.321	203.206	192.805
novel_310	0	0	0	0	0	2	0	1	2	0	4	0	2	1	0	0	0	0	0	0	0.281936	0	0.141332	0.183925	0	0.410699	0	0.16006	0.084846	0
novel_311	0	3	2	2	4	13	0	0	0	1	2	0	2	9	0	0	0.241527	0.285196	0.803766	1.06587	1.83258	0	0	0	0.0650745	0.20535	0	0.16006	0.763614	0
novel_313	1	6	2	3	0	1	0	0	0	0	5	10	18	9	4	0.121358	0.483055	0.285196	1.20565	0	0.140968	0	0	0	0	0.513374	0.974103	1.44054	0.763614	0.469113
novel_315	24	75	21	0	3	10	84	7	122	7	25	26	26	30	25	2.91259	6.03818	2.99455	0	0.7994	1.40968	8.83529	0.989327	11.2194	0.455522	2.56687	2.53267	2.08077	2.54538	2.93196
novel_316	3	2	3	1	1	8	0	1	2	1	2	10	15	6	8	0.364074	0.161018	0.427793	0.401883	0.266467	1.12774	0	0.141332	0.183925	0.0650745	0.20535	0.974103	1.20045	0.509076	0.938226
novel_317	0	3	2	1	3	1	2	10	0	1	7	3	6	8	6	0	0.241527	0.285196	0.401883	0.7994	0.140968	0.210364	1.41332	0	0.0650745	0.718724	0.292231	0.480179	0.678768	0.703669
novel_318	1	3	6	5	7	7	0	0	4	0	4	11	12	2	3	0.121358	0.241527	0.855587	2.00942	1.86527	0.986776	0	0	0.36785	0	0.410699	1.07151	0.960358	0.169692	0.351835
novel_319	0	0	0	3	4	5	0	0	0	0	2	2	1	1	0	0	0	0	1.20565	1.06587	0.70484	0	0	0	0	0.20535	0.194821	0.0800298	0.084846	0
novel_322	3	4	4	3	4	8	2	0	1	0	1	8	9	8	4	0.364074	0.322036	0.570391	1.20565	1.06587	1.12774	0.210364	0	0.0919626	0	0.102675	0.779283	0.720268	0.678768	0.469113
novel_323	6	5	5	2	2	1	0	3	5	0	1	0	3	3	2	0.728149	0.402545	0.712989	0.803766	0.532933	0.140968	0	0.423997	0.459813	0	0.102675	0	0.240089	0.254538	0.234556
novel_324	2	4	2	0	1	3	0	4	3	0	1	5	3	2	4	0.242716	0.322036	0.285196	0	0.266467	0.422904	0	0.56533	0.275888	0	0.102675	0.487052	0.240089	0.169692	0.469113
novel_325	0	1	0	4	1	4	2	0	0	1	3	1	6	5	3	0	0.0805091	0	1.60753	0.266467	0.563872	0.210364	0	0	0.0650745	0.308024	0.0974103	0.480179	0.42423	0.351835
novel_326	1	0	0	1	4	6	0	0	0	0	6	3	2	5	5	0.121358	0	0	0.401883	1.06587	0.845808	0	0	0	0	0.616049	0.292231	0.16006	0.42423	0.586391
novel_327	0	1	0	0	1	1	1	0	1	0	3	1	2	4	1	0	0.0805091	0	0	0.266467	0.140968	0.105182	0	0.0919626	0	0.308024	0.0974103	0.16006	0.339384	0.117278
novel_328	0	0	0	0	1	1	0	0	0	0	1	1	0	7	1	0	0	0	0	0.266467	0.140968	0	0	0	0	0.102675	0.0974103	0	0.593922	0.117278
novel_329	1	7	0	0	0	1	4	0	9	1	5	2	3	10	5	0.121358	0.563564	0	0	0	0.140968	0.420728	0	0.827664	0.0650745	0.513374	0.194821	0.240089	0.84846	0.586391
novel_33	0	0	0	1	0	0	0	0	0	0	0	1	0	0	0	0	0	0	0.401883	0	0	0	0	0	0	0	0.0974103	0	0	0
novel_330	4	1	2	2	3	7	2	0	3	1	6	7	13	5	4	0.485432	0.0805091	0.285196	0.803766	0.7994	0.986776	0.210364	0	0.275888	0.0650745	0.616049	0.681872	1.04039	0.42423	0.469113
novel_332	0	4	1	0	2	1	0	0	0	0	4	3	7	1	0	0	0.322036	0.142598	0	0.532933	0.140968	0	0	0	0	0.410699	0.292231	0.560209	0.084846	0
novel_333	0	4	1	0	0	0	6	1	0	2	0	0	1	1	1	0	0.322036	0.142598	0	0	0	0.631092	0.141332	0	0.130149	0	0	0.0800298	0.084846	0.117278
novel_334	2	4	1	1	1	2	0	4	0	0	0	1	1	2	2	0.242716	0.322036	0.142598	0.401883	0.266467	0.281936	0	0.56533	0	0	0	0.0974103	0.0800298	0.169692	0.234556
novel_335	2	3	0	0	0	2	0	1	3	0	1	4	1	3	1	0.242716	0.241527	0	0	0	0.281936	0	0.141332	0.275888	0	0.102675	0.389641	0.0800298	0.254538	0.117278
novel_336	2	3	0	0	0	0	2	0	0	1	5	2	10	4	2	0.242716	0.241527	0	0	0	0	0.210364	0	0	0.0650745	0.513374	0.194821	0.800298	0.339384	0.234556
novel_337	0	3	1	0	0	1	0	3	3	0	4	4	3	6	4	0	0.241527	0.142598	0	0	0.140968	0	0.423997	0.275888	0	0.410699	0.389641	0.240089	0.509076	0.469113
novel_338	2	3	2	1	2	2	0	0	0	0	6	5	5	7	4	0.242716	0.241527	0.285196	0.401883	0.532933	0.281936	0	0	0	0	0.616049	0.487052	0.400149	0.593922	0.469113
novel_339	2	3	3	0	2	4	2	1	5	2	5	1	4	2	1	0.242716	0.241527	0.427793	0	0.532933	0.563872	0.210364	0.141332	0.459813	0.130149	0.513374	0.0974103	0.320119	0.169692	0.117278
novel_340	1	1	1	0	0	0	11	5	20	0	0	0	0	0	0	0.121358	0.0805091	0.142598	0	0	0	1.157	0.706662	1.83925	0	0	0	0	0	0
novel_341	1	5	0	0	0	1	1	0	2	0	3	3	5	2	2	0.121358	0.402545	0	0	0	0.140968	0.105182	0	0.183925	0	0.308024	0.292231	0.400149	0.169692	0.234556
novel_342	0	0	1	0	3	5	0	1	0	0	4	4	3	4	1	0	0	0.142598	0	0.7994	0.70484	0	0.141332	0	0	0.410699	0.389641	0.240089	0.339384	0.117278
novel_343	3	12	4	1	5	5	3	2	8	2	3	7	4	4	4	0.364074	0.966109	0.570391	0.401883	1.33233	0.70484	0.315546	0.282665	0.735701	0.130149	0.308024	0.681872	0.320119	0.339384	0.469113
novel_344	1	2	0	0	0	1	0	1	0	0	2	3	1	6	3	0.121358	0.161018	0	0	0	0.140968	0	0.141332	0	0	0.20535	0.292231	0.0800298	0.509076	0.351835
novel_345	0	3	0	0	0	1	3	1	4	0	0	4	1	0	1	0	0.241527	0	0	0	0.140968	0.315546	0.141332	0.36785	0	0	0.389641	0.0800298	0	0.117278
novel_346	2	1	0	0	0	0	6	10	3	0	0	0	1	0	0	0.242716	0.0805091	0	0	0	0	0.631092	1.41332	0.275888	0	0	0	0.0800298	0	0
novel_347	3	5	5	0	2	4	1	0	7	0	3	3	9	10	2	0.364074	0.402545	0.712989	0	0.532933	0.563872	0.105182	0	0.643738	0	0.308024	0.292231	0.720268	0.84846	0.234556
novel_348	3	7	5	0	0	3	0	0	1	0	5	3	5	3	7	0.364074	0.563564	0.712989	0	0	0.422904	0	0	0.0919626	0	0.513374	0.292231	0.400149	0.254538	0.820948
novel_350	2	0	0	2	4	6	0	1	0	0	2	3	2	2	0	0.242716	0	0	0.803766	1.06587	0.845808	0	0.141332	0	0	0.20535	0.292231	0.16006	0.169692	0
novel_351	1	6	8	0	1	0	1	0	3	1	5	3	5	3	6	0.121358	0.483055	1.14078	0	0.266467	0	0.105182	0	0.275888	0.0650745	0.513374	0.292231	0.400149	0.254538	0.703669
novel_352	0	6	2	3	0	3	1	1	1	1	1	0	5	4	3	0	0.483055	0.285196	1.20565	0	0.422904	0.105182	0.141332	0.0919626	0.0650745	0.102675	0	0.400149	0.339384	0.351835
novel_353	0	4	1	0	0	2	0	1	0	1	2	1	2	2	3	0	0.322036	0.142598	0	0	0.281936	0	0.141332	0	0.0650745	0.20535	0.0974103	0.16006	0.169692	0.351835
novel_354	0	2	3	2	4	6	2	0	4	0	1	3	5	4	4	0	0.161018	0.427793	0.803766	1.06587	0.845808	0.210364	0	0.36785	0	0.102675	0.292231	0.400149	0.339384	0.469113
novel_355	0	1	2	0	0	0	1	10	1	0	1	1	3	1	0	0	0.0805091	0.285196	0	0	0	0.105182	1.41332	0.0919626	0	0.102675	0.0974103	0.240089	0.084846	0
novel_356	7	4	3	0	0	2	7	1	3	0	12	1	3	1	2	0.849507	0.322036	0.427793	0	0	0.281936	0.736274	0.141332	0.275888	0	1.2321	0.0974103	0.240089	0.084846	0.234556
novel_357	2	1	0	0	0	0	2	0	4	0	0	0	0	0	0	0.242716	0.0805091	0	0	0	0	0.210364	0	0.36785	0	0	0	0	0	0
novel_358	0	4	0	0	0	0	1	0	0	0	0	0	0	1	0	0	0.322036	0	0	0	0	0.105182	0	0	0	0	0	0	0.084846	0
novel_359	4	0	0	3	2	6	0	0	0	1	8	2	1	3	0	0.485432	0	0	1.20565	0.532933	0.845808	0	0	0	0.0650745	0.821398	0.194821	0.0800298	0.254538	0
novel_36	2730	5002	2481	1240	1754	4718	5347	481	4539	751	4032	4512	4242	4936	3111	331.308	402.706	353.785	498.335	467.382	665.087	562.408	67.9809	417.418	48.871	413.985	439.515	339.486	418.8	364.853
novel_360	2	0	1	0	0	4	0	0	0	1	2	1	2	1	1	0.242716	0	0.142598	0	0	0.563872	0	0	0	0.0650745	0.20535	0.0974103	0.16006	0.084846	0.117278
novel_361	3	2	0	1	0	0	4	1	6	0	0	1	3	2	1	0.364074	0.161018	0	0.401883	0	0	0.420728	0.141332	0.551776	0	0	0.0974103	0.240089	0.169692	0.117278
novel_362	2	5	7	0	0	0	0	2	2	0	1	0	3	9	5	0.242716	0.402545	0.998184	0	0	0	0	0.282665	0.183925	0	0.102675	0	0.240089	0.763614	0.586391
novel_363	2	2	0	1	0	1	0	0	2	0	1	5	1	5	0	0.242716	0.161018	0	0.401883	0	0.140968	0	0	0.183925	0	0.102675	0.487052	0.0800298	0.42423	0
novel_364	0	1	1	0	0	0	0	0	0	2	0	0	9	5	1	0	0.0805091	0.142598	0	0	0	0	0	0	0.130149	0	0	0.720268	0.42423	0.117278
novel_365	2	1	1	0	0	0	4	5	5	0	1	0	8	0	0	0.242716	0.0805091	0.142598	0	0	0	0.420728	0.706662	0.459813	0	0.102675	0	0.640238	0	0
novel_366	0	3	0	0	0	0	0	0	0	0	0	1	0	0	0	0	0.241527	0	0	0	0	0	0	0	0	0	0.0974103	0	0	0
novel_367	6	4	2	1	0	4	0	0	3	0	2	1	12	5	2	0.728149	0.322036	0.285196	0.401883	0	0.563872	0	0	0.275888	0	0.20535	0.0974103	0.960358	0.42423	0.234556
novel_368	2	2	2	0	0	2	1	0	5	0	2	1	3	6	3	0.242716	0.161018	0.285196	0	0	0.281936	0.105182	0	0.459813	0	0.20535	0.0974103	0.240089	0.509076	0.351835
novel_369	0	0	0	1	0	2	1	0	0	0	0	0	0	0	1	0	0	0	0.401883	0	0.281936	0.105182	0	0	0	0	0	0	0	0.117278
novel_370	0	0	1	0	0	0	0	0	0	0	0	3	0	4	2	0	0	0.142598	0	0	0	0	0	0	0	0	0.292231	0	0.339384	0.234556
novel_371	0	2	0	0	5	5	0	0	0	0	7	3	5	1	0	0	0.161018	0	0	1.33233	0.70484	0	0	0	0	0.718724	0.292231	0.400149	0.084846	0
novel_372	0	0	1	0	2	1	0	3	4	0	7	1	3	2	0	0	0	0.142598	0	0.532933	0.140968	0	0.423997	0.36785	0	0.718724	0.0974103	0.240089	0.169692	0
novel_373	14	17	8	2	2	3	5	3	10	1	14	9	22	17	12	1.69901	1.36865	1.14078	0.803766	0.532933	0.422904	0.52591	0.423997	0.919626	0.0650745	1.43745	0.876693	1.76066	1.44238	1.40734
novel_374	1	1	0	0	0	0	3	0	8	0	0	0	0	0	0	0.121358	0.0805091	0	0	0	0	0.315546	0	0.735701	0	0	0	0	0	0
novel_375	0	2	0	0	1	4	0	0	0	0	3	2	2	7	3	0	0.161018	0	0	0.266467	0.563872	0	0	0	0	0.308024	0.194821	0.16006	0.593922	0.351835
novel_376	0	1	0	0	0	7	0	1	0	0	1	3	1	1	2	0	0.0805091	0	0	0	0.986776	0	0.141332	0	0	0.102675	0.292231	0.0800298	0.084846	0.234556
novel_377	1	4	0	0	0	1	2	10	1	0	1	0	1	4	3	0.121358	0.322036	0	0	0	0.140968	0.210364	1.41332	0.0919626	0	0.102675	0	0.0800298	0.339384	0.351835
novel_378	0	0	2	0	0	0	0	0	0	0	0	0	0	0	1	0	0	0.285196	0	0	0	0	0	0	0	0	0	0	0	0.117278
novel_379	3	2	1	0	1	0	4	2	2	1	2	0	1	3	0	0.364074	0.161018	0.142598	0	0.266467	0	0.420728	0.282665	0.183925	0.0650745	0.20535	0	0.0800298	0.254538	0
novel_380	0	0	3	0	0	0	1	0	2	0	0	0	0	0	1	0	0	0.427793	0	0	0	0.105182	0	0.183925	0	0	0	0	0	0.117278
novel_381	3	5	1	0	1	4	1	0	2	0	1	0	0	0	1	0.364074	0.402545	0.142598	0	0.266467	0.563872	0.105182	0	0.183925	0	0.102675	0	0	0	0.117278
novel_382	2	1	0	0	2	0	1	0	1	0	1	2	3	1	0	0.242716	0.0805091	0	0	0.532933	0	0.105182	0	0.0919626	0	0.102675	0.194821	0.240089	0.084846	0
novel_383	0	1	0	0	1	1	0	1	0	1	0	2	4	2	0	0	0.0805091	0	0	0.266467	0.140968	0	0.141332	0	0.0650745	0	0.194821	0.320119	0.169692	0
novel_384	1	2	0	0	0	0	1	8	1	0	0	0	0	3	1	0.121358	0.161018	0	0	0	0	0.105182	1.13066	0.0919626	0	0	0	0	0.254538	0.117278
novel_385	0	6	1	0	0	0	2	0	0	0	1	1	2	2	2	0	0.483055	0.142598	0	0	0	0.210364	0	0	0	0.102675	0.0974103	0.16006	0.169692	0.234556
novel_386	0	4	0	0	0	0	1	0	0	2	1	4	3	2	0	0	0.322036	0	0	0	0	0.105182	0	0	0.130149	0.102675	0.389641	0.240089	0.169692	0
novel_388	1	1	1	0	1	0	1	0	0	0	4	0	3	2	2	0.121358	0.0805091	0.142598	0	0.266467	0	0.105182	0	0	0	0.410699	0	0.240089	0.169692	0.234556
novel_389	0	2	2	0	0	1	0	0	1	0	2	1	2	3	1	0	0.161018	0.285196	0	0	0.140968	0	0	0.0919626	0	0.20535	0.0974103	0.16006	0.254538	0.117278
novel_391	0	1	0	0	0	3	0	0	0	0	2	1	1	2	0	0	0.0805091	0	0	0	0.422904	0	0	0	0	0.20535	0.0974103	0.0800298	0.169692	0
novel_392	0	0	0	0	0	0	0	0	0	1	2	1	0	2	0	0	0	0	0	0	0	0	0	0	0.0650745	0.20535	0.0974103	0	0.169692	0
novel_393	0	1	0	0	0	0	2	3	4	0	0	0	0	2	1	0	0.0805091	0	0	0	0	0.210364	0.423997	0.36785	0	0	0	0	0.169692	0.117278
novel_394	1	1	1	0	4	16	0	0	0	1	2	4	1	4	4	0.121358	0.0805091	0.142598	0	1.06587	2.25549	0	0	0	0.0650745	0.20535	0.389641	0.0800298	0.339384	0.469113
novel_395	0	0	0	1	1	0	0	1	0	0	3	1	3	4	0	0	0	0	0.401883	0.266467	0	0	0.141332	0	0	0.308024	0.0974103	0.240089	0.339384	0
novel_396	3	5	2	0	0	1	0	0	1	0	5	2	0	0	0	0.364074	0.402545	0.285196	0	0	0.140968	0	0	0.0919626	0	0.513374	0.194821	0	0	0
novel_397	1	3	0	2	0	1	0	0	0	0	3	3	1	2	1	0.121358	0.241527	0	0.803766	0	0.140968	0	0	0	0	0.308024	0.292231	0.0800298	0.169692	0.117278
novel_398	10	9	5	9	22	38	7	1	5	3	17	38	29	33	15	1.21358	0.724582	0.712989	3.61695	5.86226	5.35678	0.736274	0.141332	0.459813	0.195224	1.74547	3.70159	2.32086	2.79992	1.75917
novel_399	1	0	2	1	0	2	2	0	0	1	1	0	1	3	2	0.121358	0	0.285196	0.401883	0	0.281936	0.210364	0	0	0.0650745	0.102675	0	0.0800298	0.254538	0.234556
novel_40	1017	1183	792	170	188	374	2584	12849	2542	236	919	965	1142	1420	723	123.421	95.2423	112.937	68.3201	50.0957	52.722	271.79	1815.98	233.769	15.3576	94.3581	94.001	91.394	120.481	84.7922
novel_400	0	1	1	0	0	0	0	0	3	0	3	3	3	0	1	0	0.0805091	0.142598	0	0	0	0	0	0.275888	0	0.308024	0.292231	0.240089	0	0.117278
novel_401	3	0	1	0	1	2	0	0	0	0	1	2	2	1	0	0.364074	0	0.142598	0	0.266467	0.281936	0	0	0	0	0.102675	0.194821	0.16006	0.084846	0
novel_402	1	0	1	1	0	1	1	0	1	1	3	3	2	0	0	0.121358	0	0.142598	0.401883	0	0.140968	0.105182	0	0.0919626	0.0650745	0.308024	0.292231	0.16006	0	0
novel_403	0	0	1	0	0	0	1	0	0	0	1	3	2	1	1	0	0	0.142598	0	0	0	0.105182	0	0	0	0.102675	0.292231	0.16006	0.084846	0.117278
novel_404	1	0	0	0	0	0	3	5	1	0	2	0	2	1	0	0.121358	0	0	0	0	0	0.315546	0.706662	0.0919626	0	0.20535	0	0.16006	0.084846	0
novel_405	2	0	1	0	1	0	0	1	1	0	7	4	0	0	1	0.242716	0	0.142598	0	0.266467	0	0	0.141332	0.0919626	0	0.718724	0.389641	0	0	0.117278
novel_406	0	0	1	1	1	0	0	0	0	0	0	0	3	2	4	0	0	0.142598	0.401883	0.266467	0	0	0	0	0	0	0	0.240089	0.169692	0.469113
novel_407	0	0	0	0	0	0	0	0	0	0	0	0	0	0	2	0	0	0	0	0	0	0	0	0	0	0	0	0	0	0.234556
novel_408	0	0	0	0	0	1	0	0	0	1	0	0	1	0	0	0	0	0	0	0	0.140968	0	0	0	0.0650745	0	0	0.0800298	0	0
novel_409	4	1	0	0	1	1	0	3	0	0	0	1	1	0	0	0.485432	0.0805091	0	0	0.266467	0.140968	0	0.423997	0	0	0	0.0974103	0.0800298	0	0
novel_41	25	28	23	18	6	9	21	0	6	2	32	12	37	22	33	3.03395	2.25425	3.27975	7.2339	1.5988	1.26871	2.20882	0	0.551776	0.130149	3.28559	1.16892	2.9611	1.86661	3.87018
novel_410	0	0	0	0	0	0	0	0	0	0	0	1	0	2	2	0	0	0	0	0	0	0	0	0	0	0	0.0974103	0	0.169692	0.234556
novel_412	4	0	0	0	0	1	1	0	0	1	1	1	1	0	3	0.485432	0	0	0	0	0.140968	0.105182	0	0	0.0650745	0.102675	0.0974103	0.0800298	0	0.351835
novel_413	0	0	2	0	0	0	0	0	0	0	0	0	4	0	0	0	0	0.285196	0	0	0	0	0	0	0	0	0	0.320119	0	0
novel_414	0	0	0	0	0	0	0	0	2	0	0	0	1	2	0	0	0	0	0	0	0	0	0	0.183925	0	0	0	0.0800298	0.169692	0
novel_415	0	1	2	1	0	0	0	2	0	0	1	1	4	0	0	0	0.0805091	0.285196	0.401883	0	0	0	0.282665	0	0	0.102675	0.0974103	0.320119	0	0
novel_416	0	0	1	2	0	1	0	0	1	0	2	1	2	4	0	0	0	0.142598	0.803766	0	0.140968	0	0	0.0919626	0	0.20535	0.0974103	0.16006	0.339384	0
novel_417	0	0	0	0	0	1	0	0	0	0	3	2	3	0	0	0	0	0	0	0	0.140968	0	0	0	0	0.308024	0.194821	0.240089	0	0
novel_418	2	1	0	0	0	0	1	0	0	1	1	1	1	2	0	0.242716	0.0805091	0	0	0	0	0.105182	0	0	0.0650745	0.102675	0.0974103	0.0800298	0.169692	0
novel_419	1	0	0	0	0	0	1	0	2	2	0	0	1	0	0	0.121358	0	0	0	0	0	0.105182	0	0.183925	0.130149	0	0	0.0800298	0	0
novel_420	0	0	1	1	0	0	0	0	0	0	2	1	3	1	2	0	0	0.142598	0.401883	0	0	0	0	0	0	0.20535	0.0974103	0.240089	0.084846	0.234556
novel_421	0	1	0	0	0	1	0	0	0	0	0	0	2	2	2	0	0.0805091	0	0	0	0.140968	0	0	0	0	0	0	0.16006	0.169692	0.234556
novel_422	0	0	0	0	1	1	0	0	0	0	0	2	0	3	0	0	0	0	0	0.266467	0.140968	0	0	0	0	0	0.194821	0	0.254538	0
novel_423	0	0	0	0	0	0	0	0	0	0	2	4	0	1	1	0	0	0	0	0	0	0	0	0	0	0.20535	0.389641	0	0.084846	0.117278
novel_424	0	1	0	0	0	0	1	0	0	0	0	0	1	0	3	0	0.0805091	0	0	0	0	0.105182	0	0	0	0	0	0.0800298	0	0.351835
novel_425	0	3	1	0	0	0	0	0	3	0	0	1	0	0	0	0	0.241527	0.142598	0	0	0	0	0	0.275888	0	0	0.0974103	0	0	0
novel_426	0	2	0	0	0	0	2	0	1	0	0	0	1	0	0	0	0.161018	0	0	0	0	0.210364	0	0.0919626	0	0	0	0.0800298	0	0
novel_427	1	0	0	0	0	0	0	0	0	0	0	0	0	0	0	0.121358	0	0	0	0	0	0	0	0	0	0	0	0	0	0
novel_428	0	1	0	0	0	0	0	0	1	0	0	0	1	2	0	0	0.0805091	0	0	0	0	0	0	0.0919626	0	0	0	0.0800298	0.169692	0
novel_429	0	0	0	0	1	0	0	0	0	0	0	0	0	2	1	0	0	0	0	0.266467	0	0	0	0	0	0	0	0	0.169692	0.117278
novel_43	1299	2268	1042	97	154	356	1914	2501	1811	201	1035	1051	1771	1809	1047	157.644	182.595	148.587	38.9827	41.0359	50.1846	201.318	353.473	166.544	13.08	106.268	102.378	141.733	153.486	122.79
novel_430	0	0	0	0	0	0	0	2	0	0	0	0	0	0	0	0	0	0	0	0	0	0	0.282665	0	0	0	0	0	0	0
novel_431	1	0	0	0	1	4	0	1	0	0	0	0	0	0	0	0.121358	0	0	0	0.266467	0.563872	0	0.141332	0	0	0	0	0	0	0
novel_432	1	1	0	0	0	1	0	0	0	0	0	1	3	0	0	0.121358	0.0805091	0	0	0	0.140968	0	0	0	0	0	0.0974103	0.240089	0	0
novel_433	2	0	0	0	0	1	0	2	4	0	0	1	0	1	3	0.242716	0	0	0	0	0.140968	0	0.282665	0.36785	0	0	0.0974103	0	0.084846	0.351835
novel_434	0	0	1	0	0	1	0	1	0	0	0	2	4	1	0	0	0	0.142598	0	0	0.140968	0	0.141332	0	0	0	0.194821	0.320119	0.084846	0
novel_435	0	0	0	0	0	0	0	0	4	0	0	0	0	0	1	0	0	0	0	0	0	0	0	0.36785	0	0	0	0	0	0.117278
novel_436	0	0	0	0	0	0	0	0	0	0	0	0	0	4	0	0	0	0	0	0	0	0	0	0	0	0	0	0	0.339384	0
novel_437	0	1	0	1	3	0	0	2	0	0	0	0	0	0	0	0	0.0805091	0	0.401883	0.7994	0	0	0.282665	0	0	0	0	0	0	0
novel_438	0	0	0	0	0	0	0	0	0	0	1	0	2	0	0	0	0	0	0	0	0	0	0	0	0	0.102675	0	0.16006	0	0
novel_439	0	1	0	1	0	1	1	0	0	0	1	1	1	0	2	0	0.0805091	0	0.401883	0	0.140968	0.105182	0	0	0	0.102675	0.0974103	0.0800298	0	0.234556
novel_440	0	0	0	0	0	0	1	0	0	0	0	0	0	0	0	0	0	0	0	0	0	0.105182	0	0	0	0	0	0	0	0
novel_441	0	3	2	0	0	0	0	0	0	0	1	0	0	0	0	0	0.241527	0.285196	0	0	0	0	0	0	0	0.102675	0	0	0	0
novel_442	0	0	0	0	0	0	1	0	0	0	0	0	0	0	0	0	0	0	0	0	0	0.105182	0	0	0	0	0	0	0	0
novel_444	2	9	1	0	1	0	9	2	2	0	1	2	3	2	3	0.242716	0.724582	0.142598	0	0.266467	0	0.946638	0.282665	0.183925	0	0.102675	0.194821	0.240089	0.169692	0.351835
novel_446	1	2	0	0	0	0	1	5	5	0	1	0	0	0	1	0.121358	0.161018	0	0	0	0	0.105182	0.706662	0.459813	0	0.102675	0	0	0	0.117278
novel_447	0	3	1	0	0	3	0	0	0	0	0	0	2	0	1	0	0.241527	0.142598	0	0	0.422904	0	0	0	0	0	0	0.16006	0	0.117278
novel_448	1	1	3	0	0	4	1	0	1	0	4	3	4	7	0	0.121358	0.0805091	0.427793	0	0	0.563872	0.105182	0	0.0919626	0	0.410699	0.292231	0.320119	0.593922	0
novel_449	0	1	0	0	0	0	0	0	0	0	0	0	0	0	0	0	0.0805091	0	0	0	0	0	0	0	0	0	0	0	0	0
novel_450	4	11	2	3	1	7	0	8	8	3	12	7	4	13	7	0.485432	0.8856	0.285196	1.20565	0.266467	0.986776	0	1.13066	0.735701	0.195224	1.2321	0.681872	0.320119	1.103	0.820948
novel_451	2	4	0	1	1	1	5	2	7	0	3	2	4	2	1	0.242716	0.322036	0	0.401883	0.266467	0.140968	0.52591	0.282665	0.643738	0	0.308024	0.194821	0.320119	0.169692	0.117278
novel_452	52	128	34	23	68	108	113	24	123	16	79	62	84	76	57	6.31062	10.3052	4.84832	9.24331	18.1197	15.2245	11.8856	3.39198	11.3114	1.04119	8.11131	6.03944	6.7225	6.4483	6.68486
novel_453	0	3	1	0	0	0	2	0	3	0	0	1	4	0	1	0	0.241527	0.142598	0	0	0	0.210364	0	0.275888	0	0	0.0974103	0.320119	0	0.117278
novel_454	20	37	17	2	5	17	78	7	69	3	13	20	24	19	11	2.42716	2.97884	2.42416	0.803766	1.33233	2.39646	8.20419	0.989327	6.34542	0.195224	1.33477	1.94821	1.92072	1.61207	1.29006
novel_456	18	18	21	1	0	1	2	1	8	3	14	16	31	26	21	2.18445	1.44916	2.99455	0.401883	0	0.140968	0.210364	0.141332	0.735701	0.195224	1.43745	1.55857	2.48092	2.206	2.46284
novel_457	14	28	9	7	12	27	13	25	19	2	30	28	36	24	20	1.69901	2.25425	1.28338	2.81318	3.1976	3.80614	1.36737	3.53331	1.74729	0.130149	3.08024	2.72749	2.88107	2.0363	2.34556
novel_458	20	65	37	15	10	48	69	0	41	5	73	58	72	78	62	2.42716	5.23309	5.27612	6.02825	2.66467	6.76646	7.25756	0	3.77047	0.325373	7.49526	5.6498	5.76215	6.61799	7.27125
novel_459	6	16	8	7	9	27	6	40	8	2	10	19	24	6	6	0.728149	1.28815	1.14078	2.81318	2.3982	3.80614	0.631092	5.6533	0.735701	0.130149	1.02675	1.8508	1.92072	0.509076	0.703669
novel_460	17	41	16	1	1	12	112	7	84	1	11	13	16	5	10	2.06309	3.30087	2.28156	0.401883	0.266467	1.69162	11.7804	0.989327	7.72486	0.0650745	1.12942	1.26633	1.28048	0.42423	1.17278
novel_461	0	3	1	0	0	0	5	1	4	0	2	0	0	1	6	0	0.241527	0.142598	0	0	0	0.52591	0.141332	0.36785	0	0.20535	0	0	0.084846	0.703669
novel_463	0	4	0	0	0	0	0	0	0	0	0	0	0	0	0	0	0.322036	0	0	0	0	0	0	0	0	0	0	0	0	0
novel_465	0	2	0	0	2	0	0	4	2	0	2	0	1	1	0	0	0.161018	0	0	0.532933	0	0	0.56533	0.183925	0	0.20535	0	0.0800298	0.084846	0
novel_466	1	0	2	2	4	5	0	0	0	3	4	9	8	8	6	0.121358	0	0.285196	0.803766	1.06587	0.70484	0	0	0	0.195224	0.410699	0.876693	0.640238	0.678768	0.703669
novel_468	0	0	0	0	0	0	0	0	6	0	0	0	0	0	0	0	0	0	0	0	0	0	0	0.551776	0	0	0	0	0	0
novel_471	0	6	0	0	0	0	0	0	0	0	0	0	0	0	4	0	0.483055	0	0	0	0	0	0	0	0	0	0	0	0	0.469113
novel_472	0	5	1	4	3	15	0	4	9	0	4	6	6	3	3	0	0.402545	0.142598	1.60753	0.7994	2.11452	0	0.56533	0.827664	0	0.410699	0.584462	0.480179	0.254538	0.351835
novel_473	2	2	0	0	0	1	0	0	0	0	2	2	0	3	0	0.242716	0.161018	0	0	0	0.140968	0	0	0	0	0.20535	0.194821	0	0.254538	0
novel_474	0	0	0	0	0	0	1	0	1	0	2	1	2	0	1	0	0	0	0	0	0	0.105182	0	0.0919626	0	0.20535	0.0974103	0.16006	0	0.117278
novel_475	32	97	22	16	22	51	38	83	58	11	84	76	86	111	47	3.88346	7.80938	3.13715	6.43013	5.86226	7.18937	3.99692	11.7306	5.33383	0.71582	8.62468	7.40319	6.88256	9.41791	5.51208
novel_476	0	1	1	0	0	0	1	3	1	0	1	0	0	3	0	0	0.0805091	0.142598	0	0	0	0.105182	0.423997	0.0919626	0	0.102675	0	0	0.254538	0
novel_477	1	2	1	0	4	1	0	1	3	3	1	11	2	9	2	0.121358	0.161018	0.142598	0	1.06587	0.140968	0	0.141332	0.275888	0.195224	0.102675	1.07151	0.16006	0.763614	0.234556
novel_478	0	1	0	0	0	0	2	2	9	0	0	1	0	2	0	0	0.0805091	0	0	0	0	0.210364	0.282665	0.827664	0	0	0.0974103	0	0.169692	0
novel_479	0	0	0	0	0	1	0	0	0	0	0	0	0	0	0	0	0	0	0	0	0.140968	0	0	0	0	0	0	0	0	0
novel_480	1	0	0	0	1	1	0	0	0	0	4	0	1	1	0	0.121358	0	0	0	0.266467	0.140968	0	0	0	0	0.410699	0	0.0800298	0.084846	0
novel_481	1	4	3	0	0	2	1	0	3	0	0	1	4	3	2	0.121358	0.322036	0.427793	0	0	0.281936	0.105182	0	0.275888	0	0	0.0974103	0.320119	0.254538	0.234556
novel_482	1	1	1	0	0	0	0	4	1	0	0	1	0	1	0	0.121358	0.0805091	0.142598	0	0	0	0	0.56533	0.0919626	0	0	0.0974103	0	0.084846	0
novel_483	196	423	53	35	115	398	77	636	260	40	113	305	282	234	89	23.7862	34.0553	7.55768	14.0659	30.6437	56.1053	8.09901	89.8875	23.9103	2.60298	11.6023	29.7102	22.5684	19.854	10.4378
novel_484	1	2	1	0	0	5	0	0	3	0	6	4	5	9	0	0.121358	0.161018	0.142598	0	0	0.70484	0	0	0.275888	0	0.616049	0.389641	0.400149	0.763614	0
novel_485	0	0	0	0	0	0	0	0	0	0	0	1	0	0	0	0	0	0	0	0	0	0	0	0	0	0	0.0974103	0	0	0
novel_486	0	0	2	0	0	0	0	0	0	0	0	0	0	3	0	0	0	0.285196	0	0	0	0	0	0	0	0	0	0	0.254538	0
novel_487	0	0	0	0	0	0	0	0	0	0	1	0	0	0	0	0	0	0	0	0	0	0	0	0	0	0.102675	0	0	0	0
novel_490	56	98	25	14	51	121	27	15	31	30	74	106	75	83	61	6.79605	7.88989	3.56494	5.62637	13.5898	17.0571	2.83991	2.11999	2.85084	1.95224	7.59793	10.3255	6.00223	7.04222	7.15397
novel_491	0	1	0	0	0	0	1	0	0	0	0	0	2	1	0	0	0.0805091	0	0	0	0	0.105182	0	0	0	0	0	0.16006	0.084846	0
novel_492	0	3	0	0	1	1	0	0	0	2	1	8	9	6	1	0	0.241527	0	0	0.266467	0.140968	0	0	0	0.130149	0.102675	0.779283	0.720268	0.509076	0.117278
novel_493	8	12	11	1	4	10	8	2	11	2	11	8	18	12	3	0.970865	0.966109	1.56858	0.401883	1.06587	1.40968	0.841456	0.282665	1.01159	0.130149	1.12942	0.779283	1.44054	1.01815	0.351835
novel_494	12	17	8	4	3	7	11	14	7	2	17	17	21	24	19	1.4563	1.36865	1.14078	1.60753	0.7994	0.986776	1.157	1.97865	0.643738	0.130149	1.74547	1.65598	1.68063	2.0363	2.22829
novel_495	0	1	1	0	0	0	0	2	0	0	1	0	2	3	5	0	0.0805091	0.142598	0	0	0	0	0.282665	0	0	0.102675	0	0.16006	0.254538	0.586391
novel_496	6	12	4	6	5	3	11	9	9	3	2	7	7	10	3	0.728149	0.966109	0.570391	2.4113	1.33233	0.422904	1.157	1.27199	0.827664	0.195224	0.20535	0.681872	0.560209	0.84846	0.351835
novel_497	8	9	2	1	3	3	13	0	1	0	4	5	6	4	2	0.970865	0.724582	0.285196	0.401883	0.7994	0.422904	1.36737	0	0.0919626	0	0.410699	0.487052	0.480179	0.339384	0.234556
novel_498	0	0	0	0	0	1	0	0	0	0	0	0	0	0	0	0	0	0	0	0	0.140968	0	0	0	0	0	0	0	0	0
novel_5	0	0	0	0	1	0	0	0	0	0	0	0	0	0	0	0	0	0	0	0.266467	0	0	0	0	0	0	0	0	0	0
novel_500	0	0	0	0	0	0	0	0	0	0	1	0	0	0	0	0	0	0	0	0	0	0	0	0	0	0.102675	0	0	0	0
novel_501	4	11	1	0	0	1	25	13	16	0	0	0	1	0	1	0.485432	0.8856	0.142598	0	0	0.140968	2.62955	1.83732	1.4714	0	0	0	0.0800298	0	0.117278
novel_502	0	0	2	0	1	1	1	0	0	0	0	1	0	0	0	0	0	0.285196	0	0.266467	0.140968	0.105182	0	0	0	0	0.0974103	0	0	0
novel_503	1	0	1	0	0	1	1	2	2	0	2	2	2	4	0	0.121358	0	0.142598	0	0	0.140968	0.105182	0.282665	0.183925	0	0.20535	0.194821	0.16006	0.339384	0
novel_504	0	0	3	1	4	1	0	0	0	0	0	2	2	1	0	0	0	0.427793	0.401883	1.06587	0.140968	0	0	0	0	0	0.194821	0.16006	0.084846	0
novel_506	1	2	3	0	0	1	2	1	4	0	0	0	1	3	1	0.121358	0.161018	0.427793	0	0	0.140968	0.210364	0.141332	0.36785	0	0	0	0.0800298	0.254538	0.117278
novel_507	0	1	0	0	0	0	6	4	12	0	0	0	0	0	0	0	0.0805091	0	0	0	0	0.631092	0.56533	1.10355	0	0	0	0	0	0
novel_509	1	2	0	0	1	3	1	0	1	2	4	3	0	2	1	0.121358	0.161018	0	0	0.266467	0.422904	0.105182	0	0.0919626	0.130149	0.410699	0.292231	0	0.169692	0.117278
novel_510	1	0	1	0	0	0	2	0	1	0	0	2	0	0	2	0.121358	0	0.142598	0	0	0	0.210364	0	0.0919626	0	0	0.194821	0	0	0.234556
novel_511	3	4	2	1	2	3	0	1	0	0	3	5	5	6	6	0.364074	0.322036	0.285196	0.401883	0.532933	0.422904	0	0.141332	0	0	0.308024	0.487052	0.400149	0.509076	0.703669
novel_512	2	1	0	1	1	1	0	3	0	1	0	0	1	0	2	0.242716	0.0805091	0	0.401883	0.266467	0.140968	0	0.423997	0	0.0650745	0	0	0.0800298	0	0.234556
novel_513	0	0	0	0	2	0	0	0	0	0	2	0	0	0	3	0	0	0	0	0.532933	0	0	0	0	0	0.20535	0	0	0	0.351835
novel_514	1	6	8	0	0	0	4	1	2	1	1	4	9	6	5	0.121358	0.483055	1.14078	0	0	0	0.420728	0.141332	0.183925	0.0650745	0.102675	0.389641	0.720268	0.509076	0.586391
novel_515	11	15	5	1	7	10	6	27	18	0	6	6	13	26	9	1.33494	1.20764	0.712989	0.401883	1.86527	1.40968	0.631092	3.81598	1.65533	0	0.616049	0.584462	1.04039	2.206	1.0555
novel_516	0	2	1	1	1	0	0	0	0	0	2	1	1	1	2	0	0.161018	0.142598	0.401883	0.266467	0	0	0	0	0	0.20535	0.0974103	0.0800298	0.084846	0.234556
novel_517	0	0	0	0	3	2	0	1	0	0	7	3	7	1	1	0	0	0	0	0.7994	0.281936	0	0.141332	0	0	0.718724	0.292231	0.560209	0.084846	0.117278
novel_518	1	0	0	0	1	1	1	2	4	0	0	0	2	0	4	0.121358	0	0	0	0.266467	0.140968	0.105182	0.282665	0.36785	0	0	0	0.16006	0	0.469113
novel_519	4	10	2	0	0	1	2	0	2	0	2	11	8	5	3	0.485432	0.805091	0.285196	0	0	0.140968	0.210364	0	0.183925	0	0.20535	1.07151	0.640238	0.42423	0.351835
novel_52	1912	3559	2244	139	157	374	3202	799	3434	277	1981	1956	2760	2245	1838	232.037	286.532	319.989	55.8618	41.8353	52.722	336.793	112.925	315.8	18.0256	203.399	190.535	220.882	190.479	215.557
novel_520	22	25	21	6	12	29	33	7	29	3	18	28	50	44	30	2.66988	2.01273	2.99455	2.4113	3.1976	4.08807	3.47101	0.989327	2.66692	0.195224	1.84815	2.72749	4.00149	3.73322	3.51835
novel_523	0	2	0	0	0	0	1	0	0	0	0	1	0	1	0	0	0.161018	0	0	0	0	0.105182	0	0	0	0	0.0974103	0	0.084846	0
novel_524	13	21	1	2	5	10	3	0	3	3	10	13	14	10	17	1.57766	1.69069	0.142598	0.803766	1.33233	1.40968	0.315546	0	0.275888	0.195224	1.02675	1.26633	1.12042	0.84846	1.99373
novel_526	0	1	0	0	0	2	0	0	1	1	4	1	0	2	1	0	0.0805091	0	0	0	0.281936	0	0	0.0919626	0.0650745	0.410699	0.0974103	0	0.169692	0.117278
novel_527	4	1	3	6	6	13	8	0	1	0	4	11	4	7	8	0.485432	0.0805091	0.427793	2.4113	1.5988	1.83258	0.841456	0	0.0919626	0	0.410699	1.07151	0.320119	0.593922	0.938226
novel_528	650	1134	477	192	395	677	1018	591	1590	116	708	799	901	968	626	78.8828	91.2973	68.0191	77.1616	105.254	95.4353	107.075	83.5275	146.221	7.54864	72.6938	77.8309	72.1068	82.1309	73.4162
novel_529	0	1	0	0	0	0	0	0	0	0	0	0	0	0	0	0	0.0805091	0	0	0	0	0	0	0	0	0	0	0	0	0
novel_530	2	8	3	0	0	4	2	6	2	3	6	8	4	6	3	0.242716	0.644073	0.427793	0	0	0.563872	0.210364	0.847995	0.183925	0.195224	0.616049	0.779283	0.320119	0.509076	0.351835
novel_531	4	0	1	0	0	0	1	1	0	0	0	0	0	0	0	0.485432	0	0.142598	0	0	0	0.105182	0.141332	0	0	0	0	0	0	0
novel_532	2	10	2	2	9	18	3	1	4	1	9	13	14	6	0	0.242716	0.805091	0.285196	0.803766	2.3982	2.53742	0.315546	0.141332	0.36785	0.0650745	0.924073	1.26633	1.12042	0.509076	0
novel_533	2	2	0	0	0	0	1	0	0	0	1	0	0	0	1	0.242716	0.161018	0	0	0	0	0.105182	0	0	0	0.102675	0	0	0	0.117278
novel_534	40	132	23	12	38	77	112	13	44	10	51	80	125	75	57	4.85432	10.6272	3.27975	4.8226	10.1257	10.8545	11.7804	1.83732	4.04636	0.650745	5.23641	7.79283	10.0037	6.36345	6.68486
novel_535	3	5	4	1	0	2	5	5	3	0	1	1	8	1	3	0.364074	0.402545	0.570391	0.401883	0	0.281936	0.52591	0.706662	0.275888	0	0.102675	0.0974103	0.640238	0.084846	0.351835
novel_536	0	0	1	0	0	0	2	0	0	0	1	0	2	0	1	0	0	0.142598	0	0	0	0.210364	0	0	0	0.102675	0	0.16006	0	0.117278
novel_537	3	2	1	0	0	2	0	0	0	0	3	1	4	1	0	0.364074	0.161018	0.142598	0	0	0.281936	0	0	0	0	0.308024	0.0974103	0.320119	0.084846	0
novel_538	1	0	0	0	1	6	0	0	1	0	1	2	1	2	1	0.121358	0	0	0	0.266467	0.845808	0	0	0.0919626	0	0.102675	0.194821	0.0800298	0.169692	0.117278
novel_539	17	30	18	5	15	22	15	7	9	6	22	22	26	26	9	2.06309	2.41527	2.56676	2.00942	3.997	3.1013	1.57773	0.989327	0.827664	0.390447	2.25885	2.14303	2.08077	2.206	1.0555
novel_540	21	30	9	9	14	44	21	65	18	8	20	44	41	38	29	2.54852	2.41527	1.28338	3.61695	3.73053	6.20259	2.20882	9.18661	1.65533	0.520596	2.0535	4.28606	3.28122	3.22415	3.40107
novel_542	12	11	7	0	4	9	36	15	34	3	14	4	14	16	10	1.4563	0.8856	0.998184	0	1.06587	1.26871	3.78655	2.11999	3.12673	0.195224	1.43745	0.389641	1.12042	1.35754	1.17278
novel_543	0	0	0	0	0	0	0	1	5	0	0	0	0	1	1	0	0	0	0	0	0	0	0.141332	0.459813	0	0	0	0	0.084846	0.117278
novel_544	20	42	28	5	7	34	33	39	29	11	69	95	125	62	52	2.42716	3.38138	3.99274	2.00942	1.86527	4.79291	3.47101	5.51197	2.66692	0.71582	7.08456	9.25398	10.0037	5.26045	6.09847
novel_545	0	2	0	1	0	1	0	0	0	0	2	4	0	0	2	0	0.161018	0	0.401883	0	0.140968	0	0	0	0	0.20535	0.389641	0	0	0.234556
novel_546	2	2	3	1	1	6	3	0	2	1	8	6	6	2	3	0.242716	0.161018	0.427793	0.401883	0.266467	0.845808	0.315546	0	0.183925	0.0650745	0.821398	0.584462	0.480179	0.169692	0.351835
novel_547	0	3	0	0	0	0	0	2	1	0	0	0	0	0	0	0	0.241527	0	0	0	0	0	0.282665	0.0919626	0	0	0	0	0	0
novel_548	10	11	2	3	3	5	0	0	2	3	6	18	22	11	8	1.21358	0.8856	0.285196	1.20565	0.7994	0.70484	0	0	0.183925	0.195224	0.616049	1.75339	1.76066	0.933306	0.938226
novel_549	0	1	0	0	0	0	0	0	0	0	0	0	0	0	2	0	0.0805091	0	0	0	0	0	0	0	0	0	0	0	0	0.234556
novel_55	679	1174	106	662	2306	5475	453	5793	1045	509	683	2328	1271	1638	425	82.4022	94.5177	15.1154	266.047	614.472	771.8	47.6474	818.739	96.1009	33.1229	70.1269	226.771	101.718	138.978	49.8433
novel_550	27	37	12	2	22	19	31	24	13	4	10	17	32	9	10	3.27667	2.97884	1.71117	0.803766	5.86226	2.67839	3.26064	3.39198	1.19551	0.260298	1.02675	1.65598	2.56095	0.763614	1.17278
novel_551	12	9	13	1	4	11	16	2	7	3	11	11	13	8	10	1.4563	0.724582	1.85377	0.401883	1.06587	1.55065	1.68291	0.282665	0.643738	0.195224	1.12942	1.07151	1.04039	0.678768	1.17278
novel_553	10	8	15	5	5	4	2	1	12	7	26	19	10	27	21	1.21358	0.644073	2.13897	2.00942	1.33233	0.563872	0.210364	0.141332	1.10355	0.455522	2.66954	1.8508	0.800298	2.29084	2.46284
novel_554	1	1	0	0	0	0	0	0	0	0	4	2	1	3	3	0.121358	0.0805091	0	0	0	0	0	0	0	0	0.410699	0.194821	0.0800298	0.254538	0.351835
novel_556	5	13	1	1	0	1	6	4	7	0	8	7	6	10	2	0.606791	1.04662	0.142598	0.401883	0	0.140968	0.631092	0.56533	0.643738	0	0.821398	0.681872	0.480179	0.84846	0.234556
novel_558	1	0	0	0	0	0	4	4	2	0	0	2	1	0	1	0.121358	0	0	0	0	0	0.420728	0.56533	0.183925	0	0	0.194821	0.0800298	0	0.117278
novel_559	10	20	15	3	9	10	0	4	5	2	22	32	36	26	16	1.21358	1.61018	2.13897	1.20565	2.3982	1.40968	0	0.56533	0.459813	0.130149	2.25885	3.11713	2.88107	2.206	1.87645
novel_560	2	0	0	0	0	0	0	1	0	0	1	2	0	0	0	0.242716	0	0	0	0	0	0	0.141332	0	0	0.102675	0.194821	0	0	0
novel_561	7	14	2	0	5	5	8	12	5	1	2	0	3	13	5	0.849507	1.12713	0.285196	0	1.33233	0.70484	0.841456	1.69599	0.459813	0.0650745	0.20535	0	0.240089	1.103	0.586391
novel_562	5	6	2	0	3	0	0	0	2	1	5	4	4	1	0	0.606791	0.483055	0.285196	0	0.7994	0	0	0	0.183925	0.0650745	0.513374	0.389641	0.320119	0.084846	0
novel_564	0	0	0	6	8	11	0	0	0	1	2	6	2	4	2	0	0	0	2.4113	2.13173	1.55065	0	0	0	0.0650745	0.20535	0.584462	0.16006	0.339384	0.234556
novel_565	3	4	1	2	13	7	0	3	2	4	7	8	10	7	6	0.364074	0.322036	0.142598	0.803766	3.46407	0.986776	0	0.423997	0.183925	0.260298	0.718724	0.779283	0.800298	0.593922	0.703669
novel_566	37	67	7	37	132	429	38	189	48	12	43	87	46	71	13	4.49025	5.39411	0.998184	14.8697	35.1736	60.4753	3.99692	26.7118	4.41421	0.780894	4.41502	8.4747	3.68137	6.02407	1.52462
novel_572	2	5	7	4	2	16	14	0	19	1	18	17	20	29	22	0.242716	0.402545	0.998184	1.60753	0.532933	2.25549	1.47255	0	1.74729	0.0650745	1.84815	1.65598	1.6006	2.46053	2.58012
novel_574	29	59	20	7	8	26	28	4	79	2	34	23	42	41	22	3.51939	4.75004	2.85196	2.81318	2.13173	3.66517	2.9451	0.56533	7.26505	0.130149	3.49094	2.24044	3.36125	3.47869	2.58012
novel_575	21	16	2	0	1	3	6	4	5	1	7	13	13	11	12	2.54852	1.28815	0.285196	0	0.266467	0.422904	0.631092	0.56533	0.459813	0.0650745	0.718724	1.26633	1.04039	0.933306	1.40734
novel_576	0	0	0	0	1	0	0	2	1	0	0	1	1	1	0	0	0	0	0	0.266467	0	0	0.282665	0.0919626	0	0	0.0974103	0.0800298	0.084846	0
novel_577	0	0	0	0	0	1	0	0	0	0	0	0	0	0	0	0	0	0	0	0	0.140968	0	0	0	0	0	0	0	0	0
novel_578	2	2	1	0	2	3	0	0	1	0	5	0	2	5	1	0.242716	0.161018	0.142598	0	0.532933	0.422904	0	0	0.0919626	0	0.513374	0	0.16006	0.42423	0.117278
novel_579	0	0	1	0	1	6	0	0	0	0	2	2	0	2	4	0	0	0.142598	0	0.266467	0.845808	0	0	0	0	0.20535	0.194821	0	0.169692	0.469113
novel_580	1	0	0	0	0	0	4	0	3	0	0	0	0	0	0	0.121358	0	0	0	0	0	0.420728	0	0.275888	0	0	0	0	0	0
novel_581	1	7	2	4	6	17	2	0	4	0	7	5	8	13	1	0.121358	0.563564	0.285196	1.60753	1.5988	2.39646	0.210364	0	0.36785	0	0.718724	0.487052	0.640238	1.103	0.117278
novel_583	0	0	0	0	1	0	0	1	0	0	1	0	2	1	1	0	0	0	0	0.266467	0	0	0.141332	0	0	0.102675	0	0.16006	0.084846	0.117278
novel_584	4	0	0	0	0	0	0	2	2	0	0	0	1	0	0	0.485432	0	0	0	0	0	0	0.282665	0.183925	0	0	0	0.0800298	0	0
novel_585	1	1	4	1	0	2	1	0	0	0	0	2	3	3	3	0.121358	0.0805091	0.570391	0.401883	0	0.281936	0.105182	0	0	0	0	0.194821	0.240089	0.254538	0.351835
novel_586	1	7	3	0	0	0	1	0	0	1	7	0	3	1	1	0.121358	0.563564	0.427793	0	0	0	0.105182	0	0	0.0650745	0.718724	0	0.240089	0.084846	0.117278
novel_587	7	11	4	1	0	4	22	12	16	2	11	6	15	18	6	0.849507	0.8856	0.570391	0.401883	0	0.563872	2.314	1.69599	1.4714	0.130149	1.12942	0.584462	1.20045	1.52723	0.703669
novel_588	5	3	0	0	0	6	0	1	3	0	7	1	5	11	4	0.606791	0.241527	0	0	0	0.845808	0	0.141332	0.275888	0	0.718724	0.0974103	0.400149	0.933306	0.469113
novel_589	0	2	0	1	1	4	0	0	0	1	1	0	0	4	0	0	0.161018	0	0.401883	0.266467	0.563872	0	0	0	0.0650745	0.102675	0	0	0.339384	0
novel_590	7	8	5	3	14	27	4	9	4	2	15	25	17	12	7	0.849507	0.644073	0.712989	1.20565	3.73053	3.80614	0.420728	1.27199	0.36785	0.130149	1.54012	2.43526	1.36051	1.01815	0.820948
novel_591	4	10	3	3	3	9	0	12	8	3	14	11	3	13	10	0.485432	0.805091	0.427793	1.20565	0.7994	1.26871	0	1.69599	0.735701	0.195224	1.43745	1.07151	0.240089	1.103	1.17278
novel_592	20	43	7	4	34	46	16	0	24	7	26	35	16	30	24	2.42716	3.46189	0.998184	1.60753	9.05986	6.48453	1.68291	0	2.2071	0.455522	2.66954	3.40936	1.28048	2.54538	2.81468
novel_594	0	0	0	0	0	0	0	0	0	0	0	0	0	3	1	0	0	0	0	0	0	0	0	0	0	0	0	0	0.254538	0.117278
novel_595	0	0	0	0	0	2	0	0	0	0	2	1	0	0	1	0	0	0	0	0	0.281936	0	0	0	0	0.20535	0.0974103	0	0	0.117278
novel_596	11	17	7	2	8	2	12	0	14	0	6	8	8	11	9	1.33494	1.36865	0.998184	0.803766	2.13173	0.281936	1.26218	0	1.28748	0	0.616049	0.779283	0.640238	0.933306	1.0555
novel_598	0	4	0	0	0	1	1	0	2	0	0	4	2	3	0	0	0.322036	0	0	0	0.140968	0.105182	0	0.183925	0	0	0.389641	0.16006	0.254538	0
novel_599	3	8	3	1	3	1	4	3	8	3	4	4	16	4	3	0.364074	0.644073	0.427793	0.401883	0.7994	0.140968	0.420728	0.423997	0.735701	0.195224	0.410699	0.389641	1.28048	0.339384	0.351835
novel_600	2	0	5	1	0	0	0	1	0	0	6	1	7	3	2	0.242716	0	0.712989	0.401883	0	0	0	0.141332	0	0	0.616049	0.0974103	0.560209	0.254538	0.234556
novel_602	1	2	2	1	2	2	0	0	0	1	2	0	4	3	1	0.121358	0.161018	0.285196	0.401883	0.532933	0.281936	0	0	0	0.0650745	0.20535	0	0.320119	0.254538	0.117278
novel_604	2	4	0	0	1	8	0	0	4	2	1	8	3	2	0	0.242716	0.322036	0	0	0.266467	1.12774	0	0	0.36785	0.130149	0.102675	0.779283	0.240089	0.169692	0
novel_606	0	0	0	0	0	0	0	0	1	0	0	0	0	0	0	0	0	0	0	0	0	0	0	0.0919626	0	0	0	0	0	0
novel_607	0	1	2	1	1	1	0	0	0	0	1	0	3	0	2	0	0.0805091	0.285196	0.401883	0.266467	0.140968	0	0	0	0	0.102675	0	0.240089	0	0.234556
novel_608	14	40	7	6	1	3	44	42	36	1	16	19	8	17	9	1.69901	3.22036	0.998184	2.4113	0.266467	0.422904	4.62801	5.93596	3.31065	0.0650745	1.6428	1.8508	0.640238	1.44238	1.0555
novel_609	1	1	0	0	0	0	3	0	0	0	1	2	2	1	0	0.121358	0.0805091	0	0	0	0	0.315546	0	0	0	0.102675	0.194821	0.16006	0.084846	0
novel_610	3	9	8	4	3	8	14	6	15	3	18	16	19	20	10	0.364074	0.724582	1.14078	1.60753	0.7994	1.12774	1.47255	0.847995	1.37944	0.195224	1.84815	1.55857	1.52057	1.69692	1.17278
novel_611	0	2	1	0	0	0	4	0	0	0	0	1	2	2	0	0	0.161018	0.142598	0	0	0	0.420728	0	0	0	0	0.0974103	0.16006	0.169692	0
novel_618	1	0	0	3	2	1	0	0	3	0	0	4	3	1	0	0.121358	0	0	1.20565	0.532933	0.140968	0	0	0.275888	0	0	0.389641	0.240089	0.084846	0
novel_619	29	114	88	4	2	4	81	48	72	8	41	32	67	52	49	3.51939	9.17804	12.5486	1.60753	0.532933	0.563872	8.51974	6.78396	6.62131	0.520596	4.20967	3.11713	5.362	4.41199	5.74663
novel_621	0	2	1	0	0	3	5	3	7	0	0	3	4	1	1	0	0.161018	0.142598	0	0	0.422904	0.52591	0.423997	0.643738	0	0	0.292231	0.320119	0.084846	0.117278
novel_622	0	0	0	0	0	0	0	0	0	0	1	1	0	0	0	0	0	0	0	0	0	0	0	0	0	0.102675	0.0974103	0	0	0
novel_624	0	0	1	2	0	0	0	2	0	0	0	3	0	3	2	0	0	0.142598	0.803766	0	0	0	0.282665	0	0	0	0.292231	0	0.254538	0.234556
novel_625	1	0	0	0	0	0	0	0	0	0	1	2	0	0	4	0.121358	0	0	0	0	0	0	0	0	0	0.102675	0.194821	0	0	0.469113
novel_626	5	2	0	2	0	2	1	0	1	0	4	6	5	5	1	0.606791	0.161018	0	0.803766	0	0.281936	0.105182	0	0.0919626	0	0.410699	0.584462	0.400149	0.42423	0.117278
novel_627	139	167	116	31	39	83	162	40	163	23	175	149	228	219	162	16.8688	13.445	16.5413	12.4584	10.3922	11.7003	17.0395	5.6533	14.9899	1.49671	17.9681	14.5141	18.2468	18.5813	18.9991
novel_629	0	0	0	0	1	3	0	0	0	0	1	0	1	0	2	0	0	0	0	0.266467	0.422904	0	0	0	0	0.102675	0	0.0800298	0	0.234556
novel_630	8	31	11	10	14	38	4	1	6	3	23	24	30	24	14	0.970865	2.49578	1.56858	4.01883	3.73053	5.35678	0.420728	0.141332	0.551776	0.195224	2.36152	2.33785	2.40089	2.0363	1.6419
novel_631	0	0	0	0	0	0	0	0	1	0	0	0	0	0	0	0	0	0	0	0	0	0	0	0.0919626	0	0	0	0	0	0
novel_632	18	18	20	5	5	18	9	3	13	2	31	27	25	27	18	2.18445	1.44916	2.85196	2.00942	1.33233	2.53742	0.946638	0.423997	1.19551	0.130149	3.18292	2.63008	2.00074	2.29084	2.11101
novel_633	7	14	6	8	7	25	10	1	5	1	16	13	20	14	15	0.849507	1.12713	0.855587	3.21507	1.86527	3.5242	1.05182	0.141332	0.459813	0.0650745	1.6428	1.26633	1.6006	1.18784	1.75917
novel_634	1	2	0	0	3	1	0	0	1	0	2	3	1	2	0	0.121358	0.161018	0	0	0.7994	0.140968	0	0	0.0919626	0	0.20535	0.292231	0.0800298	0.169692	0
novel_635	5	4	7	2	1	2	4	7	6	1	11	16	15	13	15	0.606791	0.322036	0.998184	0.803766	0.266467	0.281936	0.420728	0.989327	0.551776	0.0650745	1.12942	1.55857	1.20045	1.103	1.75917
novel_636	0	0	3	0	1	0	0	0	0	0	0	2	2	1	1	0	0	0.427793	0	0.266467	0	0	0	0	0	0	0.194821	0.16006	0.084846	0.117278
novel_637	10	76	13	2	11	32	17	35	44	2	22	25	22	18	7	1.21358	6.11869	1.85377	0.803766	2.93113	4.51098	1.78809	4.94664	4.04636	0.130149	2.25885	2.43526	1.76066	1.52723	0.820948
novel_638	7	12	4	0	6	10	4	7	4	3	16	24	23	19	7	0.849507	0.966109	0.570391	0	1.5988	1.40968	0.420728	0.989327	0.36785	0.195224	1.6428	2.33785	1.84069	1.61207	0.820948
novel_639	16	41	12	6	11	21	12	2	28	0	25	26	24	21	13	1.94173	3.30087	1.71117	2.4113	2.93113	2.96033	1.26218	0.282665	2.57495	0	2.56687	2.53267	1.92072	1.78177	1.52462
novel_640	4	5	2	0	1	4	1	0	0	1	4	1	3	8	6	0.485432	0.402545	0.285196	0	0.266467	0.563872	0.105182	0	0	0.0650745	0.410699	0.0974103	0.240089	0.678768	0.703669
novel_641	18	18	12	14	12	27	12	9	6	4	20	26	41	29	14	2.18445	1.44916	1.71117	5.62637	3.1976	3.80614	1.26218	1.27199	0.551776	0.260298	2.0535	2.53267	3.28122	2.46053	1.6419
novel_642	1	3	2	0	1	1	7	1	18	0	4	1	0	1	2	0.121358	0.241527	0.285196	0	0.266467	0.140968	0.736274	0.141332	1.65533	0	0.410699	0.0974103	0	0.084846	0.234556
novel_643	1	3	3	2	0	1	2	4	0	1	1	6	1	4	2	0.121358	0.241527	0.427793	0.803766	0	0.140968	0.210364	0.56533	0	0.0650745	0.102675	0.584462	0.0800298	0.339384	0.234556
novel_645	0	0	0	0	0	1	0	0	0	0	1	1	0	0	0	0	0	0	0	0	0.140968	0	0	0	0	0.102675	0.0974103	0	0	0
novel_647	2	2	1	0	0	0	2	0	4	0	2	3	2	5	0	0.242716	0.161018	0.142598	0	0	0	0.210364	0	0.36785	0	0.20535	0.292231	0.16006	0.42423	0
novel_648	4	6	4	0	3	9	0	7	2	0	0	2	10	3	10	0.485432	0.483055	0.570391	0	0.7994	1.26871	0	0.989327	0.183925	0	0	0.194821	0.800298	0.254538	1.17278
novel_652	3	6	5	3	5	5	1	0	0	0	1	8	7	8	7	0.364074	0.483055	0.712989	1.20565	1.33233	0.70484	0.105182	0	0	0	0.102675	0.779283	0.560209	0.678768	0.820948
novel_654	9	6	1	0	0	3	2	0	1	0	2	3	4	5	3	1.09222	0.483055	0.142598	0	0	0.422904	0.210364	0	0.0919626	0	0.20535	0.292231	0.320119	0.42423	0.351835
novel_656	5	2	3	0	0	0	1	0	7	0	0	0	2	0	0	0.606791	0.161018	0.427793	0	0	0	0.105182	0	0.643738	0	0	0	0.16006	0	0
novel_657	2	1	0	1	0	1	0	0	0	3	1	0	0	1	1	0.242716	0.0805091	0	0.401883	0	0.140968	0	0	0	0.195224	0.102675	0	0	0.084846	0.117278
novel_658	2	0	0	0	0	0	0	2	0	1	2	0	0	4	1	0.242716	0	0	0	0	0	0	0.282665	0	0.0650745	0.20535	0	0	0.339384	0.117278
novel_659	0	3	1	1	2	0	0	0	0	0	1	0	6	4	1	0	0.241527	0.142598	0.401883	0.532933	0	0	0	0	0	0.102675	0	0.480179	0.339384	0.117278
novel_660	2	3	3	0	1	1	6	8	9	0	1	1	2	11	6	0.242716	0.241527	0.427793	0	0.266467	0.140968	0.631092	1.13066	0.827664	0	0.102675	0.0974103	0.16006	0.933306	0.703669
novel_661	10	15	6	1	3	11	11	2	12	2	26	17	15	21	19	1.21358	1.20764	0.855587	0.401883	0.7994	1.55065	1.157	0.282665	1.10355	0.130149	2.66954	1.65598	1.20045	1.78177	2.22829
novel_662	0	9	0	0	0	3	0	0	0	1	1	5	1	5	6	0	0.724582	0	0	0	0.422904	0	0	0	0.0650745	0.102675	0.487052	0.0800298	0.42423	0.703669
novel_663	2	4	3	0	5	8	0	1	0	2	8	5	7	11	3	0.242716	0.322036	0.427793	0	1.33233	1.12774	0	0.141332	0	0.130149	0.821398	0.487052	0.560209	0.933306	0.351835
novel_664	30	51	34	10	24	24	30	0	45	4	33	39	49	48	28	3.64074	4.10596	4.84832	4.01883	6.3952	3.38323	3.15546	0	4.13832	0.260298	3.38827	3.799	3.92146	4.07261	3.28379
novel_665	0	5	1	0	0	0	9	10	17	0	0	1	4	3	1	0	0.402545	0.142598	0	0	0	0.946638	1.41332	1.56336	0	0	0.0974103	0.320119	0.254538	0.117278
novel_667	0	0	1	0	1	0	1	5	0	0	1	0	2	2	0	0	0	0.142598	0	0.266467	0	0.105182	0.706662	0	0	0.102675	0	0.16006	0.169692	0
novel_668	0	2	0	0	0	3	0	0	0	0	3	3	0	3	0	0	0.161018	0	0	0	0.422904	0	0	0	0	0.308024	0.292231	0	0.254538	0
novel_669	0	0	0	0	0	0	0	0	18	0	0	0	0	0	0	0	0	0	0	0	0	0	0	1.65533	0	0	0	0	0	0
novel_670	19	75	34	5	26	25	60	3	59	3	65	51	74	50	63	2.3058	6.03818	4.84832	2.00942	6.92813	3.5242	6.31092	0.423997	5.42579	0.195224	6.67386	4.96793	5.9222	4.2423	7.38853
novel_671	4	5	0	2	6	10	0	0	0	1	8	11	8	13	5	0.485432	0.402545	0	0.803766	1.5988	1.40968	0	0	0	0.0650745	0.821398	1.07151	0.640238	1.103	0.586391
novel_672	3	9	8	4	3	8	14	6	15	3	18	16	19	20	10	0.364074	0.724582	1.14078	1.60753	0.7994	1.12774	1.47255	0.847995	1.37944	0.195224	1.84815	1.55857	1.52057	1.69692	1.17278
novel_673	0	0	0	1	2	4	0	0	0	0	1	0	1	0	0	0	0	0	0.401883	0.532933	0.563872	0	0	0	0	0.102675	0	0.0800298	0	0
novel_674	0	1	0	0	0	0	2	0	1	0	1	0	0	0	0	0	0.0805091	0	0	0	0	0.210364	0	0.0919626	0	0.102675	0	0	0	0
novel_675	0	2	2	5	7	13	0	0	0	2	13	10	8	7	2	0	0.161018	0.285196	2.00942	1.86527	1.83258	0	0	0	0.130149	1.33477	0.974103	0.640238	0.593922	0.234556
novel_676	10	10	2	5	12	42	3	2	5	0	11	23	19	15	7	1.21358	0.805091	0.285196	2.00942	3.1976	5.92066	0.315546	0.282665	0.459813	0	1.12942	2.24044	1.52057	1.27269	0.820948
novel_679	0	0	0	0	0	0	1	0	0	0	0	0	0	0	0	0	0	0	0	0	0	0.105182	0	0	0	0	0	0	0	0
novel_68	673	861	466	74	105	271	261	956	506	145	760	738	960	984	627	81.674	69.3183	66.4506	29.7394	27.979	38.2023	27.4525	135.114	46.5331	9.43581	78.0328	71.8888	76.8286	83.4885	73.5335
novel_680	0	1	0	0	0	1	0	0	1	0	0	6	1	1	0	0	0.0805091	0	0	0	0.140968	0	0	0.0919626	0	0	0.584462	0.0800298	0.084846	0
novel_681	3466	4838	3375	148	145	412	4235	6924	5926	330	2035	2334	4262	4295	3410	420.627	389.503	481.267	59.4787	38.6377	58.0788	445.446	978.586	544.97	21.4746	208.943	227.356	341.087	364.414	399.919
novel_682	163	254	81	15	17	46	56	120	92	42	173	166	291	325	174	19.7814	20.4493	11.5504	6.02825	4.52993	6.48453	5.89019	16.9599	8.46056	2.73313	17.7627	16.1701	23.2887	27.575	20.4064
novel_683	20	21	17	6	11	23	5	0	6	11	31	56	46	46	43	2.42716	1.69069	2.42416	2.4113	2.93113	3.24226	0.52591	0	0.551776	0.71582	3.18292	5.45498	3.68137	3.90292	5.04296
novel_684	0	0	0	0	0	1	0	0	0	0	0	1	0	0	1	0	0	0	0	0	0.140968	0	0	0	0	0	0.0974103	0	0	0.117278
novel_685	0	5	1	0	2	1	2	4	4	0	1	3	0	3	1	0	0.402545	0.142598	0	0.532933	0.140968	0.210364	0.56533	0.36785	0	0.102675	0.292231	0	0.254538	0.117278
novel_686	0	1	0	2	0	7	0	0	3	3	1	0	3	3	0	0	0.0805091	0	0.803766	0	0.986776	0	0	0.275888	0.195224	0.102675	0	0.240089	0.254538	0
novel_687	0	0	0	0	2	0	0	0	0	0	0	0	0	0	0	0	0	0	0	0.532933	0	0	0	0	0	0	0	0	0	0
novel_688	1	0	1	0	0	1	0	0	0	0	0	2	3	3	0	0.121358	0	0.142598	0	0	0.140968	0	0	0	0	0	0.194821	0.240089	0.254538	0
novel_689	0	0	1	0	0	0	1	0	1	0	0	0	2	2	0	0	0	0.142598	0	0	0	0.105182	0	0.0919626	0	0	0	0.16006	0.169692	0
novel_690	2	3	0	0	1	1	0	1	1	1	1	3	0	4	0	0.242716	0.241527	0	0	0.266467	0.140968	0	0.141332	0.0919626	0.0650745	0.102675	0.292231	0	0.339384	0
novel_691	8	18	10	2	11	31	4	0	3	0	24	24	33	25	12	0.970865	1.44916	1.42598	0.803766	2.93113	4.37001	0.420728	0	0.275888	0	2.46419	2.33785	2.64098	2.12115	1.40734
novel_692	254	480	186	32	76	245	114	94	253	62	185	296	330	414	194	30.825	38.6444	26.5232	12.8603	20.2515	34.5372	11.9907	13.2853	23.2665	4.03462	18.9948	28.8335	26.4098	35.1263	22.752
novel_693	2	13	2	0	0	3	0	0	2	0	3	7	9	7	2	0.242716	1.04662	0.285196	0	0	0.422904	0	0	0.183925	0	0.308024	0.681872	0.720268	0.593922	0.234556
novel_694	216	371	127	96	198	450	179	132	164	86	309	305	412	346	224	26.2134	29.8689	18.1099	38.5808	52.7604	63.4356	18.8276	18.6559	15.0819	5.59641	31.7265	29.7102	32.9723	29.3567	26.2703
novel_697	6	9	0	0	1	0	0	0	1	0	4	2	3	5	0	0.728149	0.724582	0	0	0.266467	0	0	0	0.0919626	0	0.410699	0.194821	0.240089	0.42423	0
novel_698	0	2	2	1	0	6	1	1	7	0	1	3	3	2	2	0	0.161018	0.285196	0.401883	0	0.845808	0.105182	0.141332	0.643738	0	0.102675	0.292231	0.240089	0.169692	0.234556
novel_699	0	0	1	1	4	4	0	1	4	0	1	3	2	6	0	0	0	0.142598	0.401883	1.06587	0.563872	0	0.141332	0.36785	0	0.102675	0.292231	0.16006	0.509076	0
novel_700	1	4	1	0	0	1	1	0	2	0	6	2	4	2	0	0.121358	0.322036	0.142598	0	0	0.140968	0.105182	0	0.183925	0	0.616049	0.194821	0.320119	0.169692	0
novel_701	6	19	15	4	7	35	11	9	22	4	22	22	29	16	15	0.728149	1.52967	2.13897	1.60753	1.86527	4.93388	1.157	1.27199	2.02318	0.260298	2.25885	2.14303	2.32086	1.35754	1.75917
novel_702	0	0	0	0	0	0	1	0	4	0	0	0	0	0	0	0	0	0	0	0	0	0.105182	0	0.36785	0	0	0	0	0	0
novel_703	0	0	0	2	2	2	0	0	0	0	2	2	2	1	2	0	0	0	0.803766	0.532933	0.281936	0	0	0	0	0.20535	0.194821	0.16006	0.084846	0.234556
novel_704	2	1	0	0	1	0	1	2	0	0	0	2	4	2	2	0.242716	0.0805091	0	0	0.266467	0	0.105182	0.282665	0	0	0	0.194821	0.320119	0.169692	0.234556
novel_705	0	0	0	0	2	2	0	0	0	0	3	1	0	1	0	0	0	0	0	0.532933	0.281936	0	0	0	0	0.308024	0.0974103	0	0.084846	0
novel_706	1	6	3	1	0	1	1	0	2	0	0	0	6	8	0	0.121358	0.483055	0.427793	0.401883	0	0.140968	0.105182	0	0.183925	0	0	0	0.480179	0.678768	0
novel_707	0	0	0	0	0	0	0	0	1	0	0	3	0	0	0	0	0	0	0	0	0	0	0	0.0919626	0	0	0.292231	0	0	0
novel_708	1	0	2	1	4	6	1	0	2	1	4	2	6	3	3	0.121358	0	0.285196	0.401883	1.06587	0.845808	0.105182	0	0.183925	0.0650745	0.410699	0.194821	0.480179	0.254538	0.351835
novel_709	12	13	4	3	6	23	3	1	5	7	15	17	11	10	15	1.4563	1.04662	0.570391	1.20565	1.5988	3.24226	0.315546	0.141332	0.459813	0.455522	1.54012	1.65598	0.880328	0.84846	1.75917
novel_71	1377	1583	1255	3	8	5	1598	32	1765	102	833	740	1304	1209	1151	167.11	127.446	178.96	1.20565	2.13173	0.70484	168.081	4.52264	162.314	6.6376	85.5281	72.0837	104.359	102.579	134.987
novel_711	0	2	0	0	0	0	0	0	0	0	0	2	0	0	1	0	0.161018	0	0	0	0	0	0	0	0	0	0.194821	0	0	0.117278
novel_712	0	1	1	1	1	4	1	0	0	0	1	1	0	0	0	0	0.0805091	0.142598	0.401883	0.266467	0.563872	0.105182	0	0	0	0.102675	0.0974103	0	0	0
novel_713	0	0	0	0	0	0	0	0	1	0	0	0	0	0	1	0	0	0	0	0	0	0	0	0.0919626	0	0	0	0	0	0.117278
novel_714	3	1	1	1	0	5	1	1	2	1	5	1	0	3	4	0.364074	0.0805091	0.142598	0.401883	0	0.70484	0.105182	0.141332	0.183925	0.0650745	0.513374	0.0974103	0	0.254538	0.469113
novel_715	0	5	4	0	0	0	0	0	0	0	3	0	3	1	2	0	0.402545	0.570391	0	0	0	0	0	0	0	0.308024	0	0.240089	0.084846	0.234556
novel_716	0	3	0	0	2	0	0	0	0	2	4	1	1	1	0	0	0.241527	0	0	0.532933	0	0	0	0	0.130149	0.410699	0.0974103	0.0800298	0.084846	0
novel_718	31	46	33	15	30	49	11	14	14	11	74	74	69	93	74	3.7621	3.70342	4.70573	6.02825	7.994	6.90743	1.157	1.97865	1.28748	0.71582	7.59793	7.20837	5.52206	7.89068	8.67859
novel_719	0	2	0	0	1	0	0	0	3	0	2	1	2	0	3	0	0.161018	0	0	0.266467	0	0	0	0.275888	0	0.20535	0.0974103	0.16006	0	0.351835
novel_72	832	2312	879	17	22	111	1115	1242	2382	103	480	537	908	764	601	100.97	186.137	125.343	6.83201	5.86226	15.6474	117.278	175.535	219.055	6.70268	49.2839	52.3094	72.6671	64.8224	70.4842
novel_720	5	8	4	4	1	11	4	2	21	1	8	1	13	12	7	0.606791	0.644073	0.570391	1.60753	0.266467	1.55065	0.420728	0.282665	1.93121	0.0650745	0.821398	0.0974103	1.04039	1.01815	0.820948
novel_721	0	1	2	0	0	0	0	0	1	0	0	0	6	0	1	0	0.0805091	0.285196	0	0	0	0	0	0.0919626	0	0	0	0.480179	0	0.117278
novel_722	7	22	9	7	5	33	11	1	14	6	4	16	15	12	12	0.849507	1.7712	1.28338	2.81318	1.33233	4.65194	1.157	0.141332	1.28748	0.390447	0.410699	1.55857	1.20045	1.01815	1.40734
novel_723	23	26	19	3	15	17	9	3	11	1	28	18	23	22	16	2.79124	2.09324	2.70936	1.20565	3.997	2.39646	0.946638	0.423997	1.01159	0.0650745	2.87489	1.75339	1.84069	1.86661	1.87645
novel_724	11	27	10	2	0	1	4	2	6	8	8	25	22	27	26	1.33494	2.17375	1.42598	0.803766	0	0.140968	0.420728	0.282665	0.551776	0.520596	0.821398	2.43526	1.76066	2.29084	3.04923
novel_725	0	0	2	1	1	6	0	0	1	1	1	5	3	0	0	0	0	0.285196	0.401883	0.266467	0.845808	0	0	0.0919626	0.0650745	0.102675	0.487052	0.240089	0	0
novel_726	0	0	0	0	0	0	0	0	0	0	1	1	3	0	1	0	0	0	0	0	0	0	0	0	0	0.102675	0.0974103	0.240089	0	0.117278
novel_727	45	30	20	28	50	172	18	103	14	15	65	76	90	79	40	5.46111	2.41527	2.85196	11.2527	13.3233	24.2465	1.89328	14.5572	1.28748	0.976118	6.67386	7.40319	7.20268	6.70284	4.69113
novel_728	33	62	17	9	24	39	34	41	60	8	32	44	47	38	29	4.00482	4.99156	2.42416	3.61695	6.3952	5.49775	3.57619	5.79463	5.51776	0.520596	3.28559	4.28606	3.7614	3.22415	3.40107
novel_729	0	0	0	0	0	1	3	0	3	0	0	0	0	2	1	0	0	0	0	0	0.140968	0.315546	0	0.275888	0	0	0	0	0.169692	0.117278
novel_73	821	883	341	239	480	843	403	97	523	164	972	1114	1357	1510	941	99.635	71.0895	48.6258	96.0501	127.904	118.836	42.3883	13.7093	48.0964	10.6722	99.7999	108.515	108.6	128.117	110.359
novel_730	26	26	27	9	10	18	24	6	21	5	51	25	31	35	27	3.15531	2.09324	3.85014	3.61695	2.66467	2.53742	2.52437	0.847995	1.93121	0.325373	5.23641	2.43526	2.48092	2.96961	3.16651
novel_731	2	0	0	0	0	0	1	3	0	0	0	1	0	0	0	0.242716	0	0	0	0	0	0.105182	0.423997	0	0	0	0.0974103	0	0	0
novel_732	0	1	0	0	0	0	3	0	3	0	0	1	1	1	0	0	0.0805091	0	0	0	0	0.315546	0	0.275888	0	0	0.0974103	0.0800298	0.084846	0
novel_733	2	0	0	0	0	0	0	4	0	0	0	0	0	0	1	0.242716	0	0	0	0	0	0	0.56533	0	0	0	0	0	0	0.117278
novel_734	0	4	1	0	4	0	2	4	3	0	1	2	0	3	1	0	0.322036	0.142598	0	1.06587	0	0.210364	0.56533	0.275888	0	0.102675	0.194821	0	0.254538	0.117278
novel_735	0	1	0	0	1	0	0	0	0	0	2	4	5	2	2	0	0.0805091	0	0	0.266467	0	0	0	0	0	0.20535	0.389641	0.400149	0.169692	0.234556
novel_736	4	15	5	20	19	42	4	4	2	2	27	31	25	19	15	0.485432	1.20764	0.712989	8.03766	5.06286	5.92066	0.420728	0.56533	0.183925	0.130149	2.77222	3.01972	2.00074	1.61207	1.75917
novel_737	4	6	0	0	0	0	2	0	0	0	5	0	1	6	0	0.485432	0.483055	0	0	0	0	0.210364	0	0	0	0.513374	0	0.0800298	0.509076	0
novel_738	1	0	0	0	0	1	0	0	0	0	0	0	0	0	0	0.121358	0	0	0	0	0.140968	0	0	0	0	0	0	0	0	0
novel_739	0	0	0	0	0	0	2	6	0	0	0	0	0	0	0	0	0	0	0	0	0	0.210364	0.847995	0	0	0	0	0	0	0
novel_740	8	12	8	0	1	0	53	10	43	1	3	4	16	12	3	0.970865	0.966109	1.14078	0	0.266467	0	5.57464	1.41332	3.95439	0.0650745	0.308024	0.389641	1.28048	1.01815	0.351835
novel_742	19	35	11	3	15	27	36	0	1	3	9	22	25	26	11	2.3058	2.81782	1.56858	1.20565	3.997	3.80614	3.78655	0	0.0919626	0.195224	0.924073	2.14303	2.00074	2.206	1.29006
novel_743	2	4	0	2	2	5	1	0	2	0	8	4	4	5	3	0.242716	0.322036	0	0.803766	0.532933	0.70484	0.105182	0	0.183925	0	0.821398	0.389641	0.320119	0.42423	0.351835
novel_744	33	43	21	14	25	37	46	4	44	8	29	37	49	47	30	4.00482	3.46189	2.99455	5.62637	6.66166	5.21582	4.83837	0.56533	4.04636	0.520596	2.97757	3.60418	3.92146	3.98776	3.51835
novel_745	0	0	0	0	0	6	0	1	1	0	0	2	0	2	2	0	0	0	0	0	0.845808	0	0.141332	0.0919626	0	0	0.194821	0	0.169692	0.234556
novel_746	2	2	0	1	2	7	0	3	1	0	1	3	2	1	0	0.242716	0.161018	0	0.401883	0.532933	0.986776	0	0.423997	0.0919626	0	0.102675	0.292231	0.16006	0.084846	0
novel_747	1	3	0	0	0	0	0	2	1	0	2	0	4	6	2	0.121358	0.241527	0	0	0	0	0	0.282665	0.0919626	0	0.20535	0	0.320119	0.509076	0.234556
novel_748	4	16	9	8	9	34	2	0	6	2	7	29	16	16	22	0.485432	1.28815	1.28338	3.21507	2.3982	4.79291	0.210364	0	0.551776	0.130149	0.718724	2.8249	1.28048	1.35754	2.58012
novel_749	0	0	1	0	0	1	0	0	0	0	0	1	1	0	0	0	0	0.142598	0	0	0.140968	0	0	0	0	0	0.0974103	0.0800298	0	0
novel_750	21	23	17	8	33	69	29	62	30	5	26	44	53	45	34	2.54852	1.85171	2.42416	3.21507	8.7934	9.72679	3.05028	8.76261	2.75888	0.325373	2.66954	4.28606	4.24158	3.81807	3.98746
novel_751	0	0	0	1	0	2	0	0	2	0	1	2	1	0	0	0	0	0	0.401883	0	0.281936	0	0	0.183925	0	0.102675	0.194821	0.0800298	0	0
novel_752	5	6	4	0	1	5	13	1	4	1	9	5	15	18	8	0.606791	0.483055	0.570391	0	0.266467	0.70484	1.36737	0.141332	0.36785	0.0650745	0.924073	0.487052	1.20045	1.52723	0.938226
novel_753	1	3	0	0	0	0	8	0	2	0	0	0	2	1	1	0.121358	0.241527	0	0	0	0	0.841456	0	0.183925	0	0	0	0.16006	0.084846	0.117278
novel_754	4	3	0	0	0	0	1	4	2	0	2	1	1	0	0	0.485432	0.241527	0	0	0	0	0.105182	0.56533	0.183925	0	0.20535	0.0974103	0.0800298	0	0
novel_755	0	2	0	0	0	0	0	0	0	1	1	0	0	0	0	0	0.161018	0	0	0	0	0	0	0	0.0650745	0.102675	0	0	0	0
novel_756	1	1	0	0	1	0	0	1	0	0	0	0	2	2	1	0.121358	0.0805091	0	0	0.266467	0	0	0.141332	0	0	0	0	0.16006	0.169692	0.117278
novel_757	1	1	1	0	0	0	0	0	0	0	3	1	0	3	1	0.121358	0.0805091	0.142598	0	0	0	0	0	0	0	0.308024	0.0974103	0	0.254538	0.117278
novel_758	24	44	12	3	17	45	36	33	61	7	22	26	28	52	18	2.91259	3.5424	1.71117	1.20565	4.52993	6.34356	3.78655	4.66397	5.60972	0.455522	2.25885	2.53267	2.24083	4.41199	2.11101
novel_759	2	0	1	0	0	0	0	3	0	0	0	2	0	0	0	0.242716	0	0.142598	0	0	0	0	0.423997	0	0	0	0.194821	0	0	0
novel_760	1	9	4	0	0	0	12	2	6	0	0	1	0	0	1	0.121358	0.724582	0.570391	0	0	0	1.26218	0.282665	0.551776	0	0	0.0974103	0	0	0.117278
novel_761	5	16	2	2	1	4	3	6	10	1	9	6	6	9	2	0.606791	1.28815	0.285196	0.803766	0.266467	0.563872	0.315546	0.847995	0.919626	0.0650745	0.924073	0.584462	0.480179	0.763614	0.234556
novel_762	1	1	1	0	0	0	0	0	1	0	0	2	0	2	2	0.121358	0.0805091	0.142598	0	0	0	0	0	0.0919626	0	0	0.194821	0	0.169692	0.234556
novel_763	0	0	0	0	0	0	0	0	5	0	0	0	0	1	0	0	0	0	0	0	0	0	0	0.459813	0	0	0	0	0.084846	0
novel_764	0	0	1	0	1	4	0	0	0	0	3	0	0	2	1	0	0	0.142598	0	0.266467	0.563872	0	0	0	0	0.308024	0	0	0.169692	0.117278
novel_765	5	16	6	0	0	1	5	1	7	1	11	2	8	5	5	0.606791	1.28815	0.855587	0	0	0.140968	0.52591	0.141332	0.643738	0.0650745	1.12942	0.194821	0.640238	0.42423	0.586391
novel_766	1	5	0	3	5	2	1	0	1	1	4	4	8	1	4	0.121358	0.402545	0	1.20565	1.33233	0.281936	0.105182	0	0.0919626	0.0650745	0.410699	0.389641	0.640238	0.084846	0.469113
novel_767	0	1	0	2	0	0	0	0	0	0	0	0	0	2	2	0	0.0805091	0	0.803766	0	0	0	0	0	0	0	0	0	0.169692	0.234556
novel_768	1	3	2	0	0	2	0	0	0	0	1	1	4	1	0	0.121358	0.241527	0.285196	0	0	0.281936	0	0	0	0	0.102675	0.0974103	0.320119	0.084846	0
novel_769	0	0	0	0	0	0	0	0	0	0	0	0	1	0	0	0	0	0	0	0	0	0	0	0	0	0	0	0.0800298	0	0
novel_771	1	1	0	0	0	6	1	0	0	1	4	2	1	2	1	0.121358	0.0805091	0	0	0	0.845808	0.105182	0	0	0.0650745	0.410699	0.194821	0.0800298	0.169692	0.117278
novel_772	1	6	0	0	3	1	1	0	5	0	6	5	8	0	6	0.121358	0.483055	0	0	0.7994	0.140968	0.105182	0	0.459813	0	0.616049	0.487052	0.640238	0	0.703669
novel_773	17	52	17	12	15	30	16	4	14	8	26	37	46	20	30	2.06309	4.18647	2.42416	4.8226	3.997	4.22904	1.68291	0.56533	1.28748	0.520596	2.66954	3.60418	3.68137	1.69692	3.51835
novel_774	1	0	0	0	0	0	0	1	0	0	1	1	0	3	0	0.121358	0	0	0	0	0	0	0.141332	0	0	0.102675	0.0974103	0	0.254538	0
novel_775	1	0	2	0	0	5	0	1	0	2	0	6	4	1	0	0.121358	0	0.285196	0	0	0.70484	0	0.141332	0	0.130149	0	0.584462	0.320119	0.084846	0
novel_776	3	2	0	0	0	0	0	0	1	0	1	2	0	1	1	0.364074	0.161018	0	0	0	0	0	0	0.0919626	0	0.102675	0.194821	0	0.084846	0.117278
novel_777	1	0	0	0	0	1	0	0	7	0	0	0	0	0	0	0.121358	0	0	0	0	0.140968	0	0	0.643738	0	0	0	0	0	0
novel_778	5	2	1	1	0	3	7	0	3	0	2	1	1	4	3	0.606791	0.161018	0.142598	0.401883	0	0.422904	0.736274	0	0.275888	0	0.20535	0.0974103	0.0800298	0.339384	0.351835
novel_779	7	4	1	6	21	25	0	0	1	3	14	11	8	7	1	0.849507	0.322036	0.142598	2.4113	5.5958	3.5242	0	0	0.0919626	0.195224	1.43745	1.07151	0.640238	0.593922	0.117278
novel_780	22	26	18	3	15	17	9	3	11	1	26	18	23	22	15	2.66988	2.09324	2.56676	1.20565	3.997	2.39646	0.946638	0.423997	1.01159	0.0650745	2.66954	1.75339	1.84069	1.86661	1.75917
novel_781	99	103	100	18	16	42	161	66	160	13	121	110	117	140	96	12.0145	8.29244	14.2598	7.2339	4.26347	5.92066	16.9343	9.32794	14.714	0.845969	12.4236	10.7151	9.36349	11.8784	11.2587
novel_782	1	0	0	0	0	0	8	1	3	0	0	0	2	0	0	0.121358	0	0	0	0	0	0.841456	0.141332	0.275888	0	0	0	0.16006	0	0
novel_783	149	466	193	46	160	313	74	8	114	49	232	329	348	350	230	18.0824	37.5172	27.5214	18.4866	42.6347	44.123	7.78347	1.13066	10.4837	3.18865	23.8206	32.048	27.8504	29.6961	26.974
novel_784	0	3	2	0	1	2	0	2	0	1	6	2	4	1	2	0	0.241527	0.285196	0	0.266467	0.281936	0	0.282665	0	0.0650745	0.616049	0.194821	0.320119	0.084846	0.234556
novel_785	0	0	0	0	0	0	0	0	1	0	0	1	3	2	3	0	0	0	0	0	0	0	0	0.0919626	0	0	0.0974103	0.240089	0.169692	0.351835
novel_786	21	22	6	0	3	1	19	8	18	0	8	9	4	12	5	2.54852	1.7712	0.855587	0	0.7994	0.140968	1.99846	1.13066	1.65533	0	0.821398	0.876693	0.320119	1.01815	0.586391
novel_787	1	0	2	2	0	0	0	0	0	0	1	4	2	2	6	0.121358	0	0.285196	0.803766	0	0	0	0	0	0	0.102675	0.389641	0.16006	0.169692	0.703669
novel_788	2	1	0	0	1	1	0	0	0	0	0	3	0	0	1	0.242716	0.0805091	0	0	0.266467	0.140968	0	0	0	0	0	0.292231	0	0	0.117278
novel_789	0	0	1	0	0	0	0	0	0	0	0	0	0	0	0	0	0	0.142598	0	0	0	0	0	0	0	0	0	0	0	0
novel_79	94	227	84	2	17	22	48	8	63	16	126	205	231	228	110	11.4077	18.2756	11.9782	0.803766	4.52993	3.1013	5.04874	1.13066	5.79364	1.04119	12.937	19.9691	18.4869	19.3449	12.9006
novel_790	0	0	0	2	0	1	0	0	0	0	0	2	0	0	1	0	0	0	0.803766	0	0.140968	0	0	0	0	0	0.194821	0	0	0.117278
novel_791	0	2	1	0	0	0	0	0	0	0	1	0	1	0	0	0	0.161018	0.142598	0	0	0	0	0	0	0	0.102675	0	0.0800298	0	0
novel_792	1	0	2	0	1	1	0	0	1	1	0	2	2	1	0	0.121358	0	0.285196	0	0.266467	0.140968	0	0	0.0919626	0.0650745	0	0.194821	0.16006	0.084846	0
novel_793	1	0	2	0	0	0	0	0	0	0	2	2	0	0	0	0.121358	0	0.285196	0	0	0	0	0	0	0	0.20535	0.194821	0	0	0
novel_794	4	5	1	1	1	5	3	0	5	0	4	5	5	3	0	0.485432	0.402545	0.142598	0.401883	0.266467	0.70484	0.315546	0	0.459813	0	0.410699	0.487052	0.400149	0.254538	0
novel_795	3	1	1	0	1	1	2	0	1	0	2	3	2	3	2	0.364074	0.0805091	0.142598	0	0.266467	0.140968	0.210364	0	0.0919626	0	0.20535	0.292231	0.16006	0.254538	0.234556
novel_796	9	15	6	10	8	10	15	0	18	1	15	13	16	17	13	1.09222	1.20764	0.855587	4.01883	2.13173	1.40968	1.57773	0	1.65533	0.0650745	1.54012	1.26633	1.28048	1.44238	1.52462
novel_797	26	49	20	5	6	30	12	26	13	8	32	31	33	28	25	3.15531	3.94495	2.85196	2.00942	1.5988	4.22904	1.26218	3.67464	1.19551	0.520596	3.28559	3.01972	2.64098	2.37569	2.93196
novel_798	0	0	0	0	1	0	0	0	0	0	2	0	4	2	0	0	0	0	0	0.266467	0	0	0	0	0	0.20535	0	0.320119	0.169692	0
novel_799	5	9	4	1	0	1	0	0	0	1	4	11	9	7	4	0.606791	0.724582	0.570391	0.401883	0	0.140968	0	0	0	0.0650745	0.410699	1.07151	0.720268	0.593922	0.469113
novel_8	92	42	108	77	43	51	82	56	37	4	112	95	133	80	117	11.1649	3.38138	15.4006	30.945	11.4581	7.18937	8.62492	7.91462	3.40262	0.260298	11.4996	9.25398	10.644	6.78768	13.7216
novel_800	36	43	31	13	27	39	14	23	19	11	62	69	81	91	48	4.36889	3.46189	4.42053	5.22448	7.1946	5.49775	1.47255	3.25065	1.74729	0.71582	6.36584	6.72131	6.48241	7.72099	5.62936
novel_802	3	0	0	0	0	0	0	0	0	0	0	0	0	2	0	0.364074	0	0	0	0	0	0	0	0	0	0	0	0	0.169692	0
novel_803	1	2	0	0	0	3	1	0	0	0	1	1	3	3	0	0.121358	0.161018	0	0	0	0.422904	0.105182	0	0	0	0.102675	0.0974103	0.240089	0.254538	0
novel_804	3	2	0	0	0	0	0	0	0	0	0	0	0	0	0	0.364074	0.161018	0	0	0	0	0	0	0	0	0	0	0	0	0
novel_806	0	0	1	0	0	0	0	1	3	0	0	0	0	0	0	0	0	0.142598	0	0	0	0	0.141332	0.275888	0	0	0	0	0	0
novel_807	1	0	0	0	2	0	1	4	0	0	0	0	0	0	0	0.121358	0	0	0	0.532933	0	0.105182	0.56533	0	0	0	0	0	0	0
novel_808	0	3	3	0	0	0	1	1	2	0	0	2	2	1	0	0	0.241527	0.427793	0	0	0	0.105182	0.141332	0.183925	0	0	0.194821	0.16006	0.084846	0
novel_809	1	2	0	0	0	1	2	0	0	1	0	6	5	2	2	0.121358	0.161018	0	0	0	0.140968	0.210364	0	0	0.0650745	0	0.584462	0.400149	0.169692	0.234556
novel_810	0	0	1	0	0	0	0	0	0	0	0	2	2	0	0	0	0	0.142598	0	0	0	0	0	0	0	0	0.194821	0.16006	0	0
novel_812	0	0	0	0	0	0	2	0	2	0	0	3	0	0	0	0	0	0	0	0	0	0.210364	0	0.183925	0	0	0.292231	0	0	0
novel_813	82	117	75	32	54	118	38	40	33	20	130	142	168	179	123	9.95136	9.41956	10.6948	12.8603	14.3892	16.6342	3.99692	5.6533	3.03477	1.30149	13.3477	13.8323	13.445	15.1874	14.4252
novel_814	2	1	0	4	1	9	1	1	3	2	3	4	4	1	3	0.242716	0.0805091	0	1.60753	0.266467	1.26871	0.105182	0.141332	0.275888	0.130149	0.308024	0.389641	0.320119	0.084846	0.351835
novel_816	10	5	4	1	5	7	2	1	2	4	15	13	17	8	7	1.21358	0.402545	0.570391	0.401883	1.33233	0.986776	0.210364	0.141332	0.183925	0.260298	1.54012	1.26633	1.36051	0.678768	0.820948
novel_817	26	60	19	8	10	43	6	3	14	10	39	42	64	34	21	3.15531	4.83055	2.70936	3.21507	2.66467	6.06162	0.631092	0.423997	1.28748	0.650745	4.00432	4.09123	5.12191	2.88476	2.46284
novel_819	0	0	0	0	0	2	0	0	0	0	2	2	0	0	0	0	0	0	0	0	0.281936	0	0	0	0	0.20535	0.194821	0	0	0
novel_821	1	2	1	0	0	1	0	0	1	0	0	0	0	2	0	0.121358	0.161018	0.142598	0	0	0.140968	0	0	0.0919626	0	0	0	0	0.169692	0
novel_822	2	1	0	0	0	2	1	2	1	0	0	0	0	0	0	0.242716	0.0805091	0	0	0	0.281936	0.105182	0.282665	0.0919626	0	0	0	0	0	0
novel_823	10	5	6	1	0	4	1	0	3	2	10	7	15	9	13	1.21358	0.402545	0.855587	0.401883	0	0.563872	0.105182	0	0.275888	0.130149	1.02675	0.681872	1.20045	0.763614	1.52462
novel_824	6	3	0	0	2	4	1	0	0	0	4	2	2	2	1	0.728149	0.241527	0	0	0.532933	0.563872	0.105182	0	0	0	0.410699	0.194821	0.16006	0.169692	0.117278
novel_825	2	4	3	4	3	2	0	0	0	2	10	6	12	17	3	0.242716	0.322036	0.427793	1.60753	0.7994	0.281936	0	0	0	0.130149	1.02675	0.584462	0.960358	1.44238	0.351835
novel_826	7	3	1	0	0	0	8	7	3	1	0	1	2	5	3	0.849507	0.241527	0.142598	0	0	0	0.841456	0.989327	0.275888	0.0650745	0	0.0974103	0.16006	0.42423	0.351835
novel_827	0	0	0	0	0	0	0	0	2	0	0	0	0	0	0	0	0	0	0	0	0	0	0	0.183925	0	0	0	0	0	0
novel_828	0	0	0	0	0	0	0	0	0	0	0	0	0	0	4	0	0	0	0	0	0	0	0	0	0	0	0	0	0	0.469113
novel_83	502	652	695	147	198	463	168	285	326	134	818	891	1042	991	754	60.9218	52.4919	99.1054	59.0768	52.7604	65.2682	17.6706	40.2798	29.9798	8.71999	83.988	86.7926	83.391	84.0824	88.4278
novel_830	3	3	0	0	0	0	3	1	1	0	0	0	3	2	1	0.364074	0.241527	0	0	0	0	0.315546	0.141332	0.0919626	0	0	0	0.240089	0.169692	0.117278
novel_831	1	4	4	1	0	0	5	2	6	0	4	3	1	7	0	0.121358	0.322036	0.570391	0.401883	0	0	0.52591	0.282665	0.551776	0	0.410699	0.292231	0.0800298	0.593922	0
novel_832	0	1	0	0	1	6	0	0	0	0	0	0	1	0	0	0	0.0805091	0	0	0.266467	0.845808	0	0	0	0	0	0	0.0800298	0	0
novel_833	3	8	1	2	2	3	1	0	3	1	5	9	8	5	8	0.364074	0.644073	0.142598	0.803766	0.532933	0.422904	0.105182	0	0.275888	0.0650745	0.513374	0.876693	0.640238	0.42423	0.938226
novel_834	29	64	63	0	0	0	19	570	68	0	0	0	4	0	0	3.51939	5.15258	8.98366	0	0	0	1.99846	80.5595	6.25346	0	0	0	0.320119	0	0
novel_835	0	0	0	0	0	1	0	0	0	0	2	0	1	0	0	0	0	0	0	0	0.140968	0	0	0	0	0.20535	0	0.0800298	0	0
novel_836	0	0	2	2	3	2	0	0	0	0	2	4	0	8	1	0	0	0.285196	0.803766	0.7994	0.281936	0	0	0	0	0.20535	0.389641	0	0.678768	0.117278
novel_837	0	2	0	0	0	2	0	0	1	0	2	0	0	1	1	0	0.161018	0	0	0	0.281936	0	0	0.0919626	0	0.20535	0	0	0.084846	0.117278
novel_838	0	4	1	0	0	0	0	0	0	0	1	2	2	0	0	0	0.322036	0.142598	0	0	0	0	0	0	0	0.102675	0.194821	0.16006	0	0
novel_839	1	0	0	0	1	3	0	0	0	1	0	1	1	2	0	0.121358	0	0	0	0.266467	0.422904	0	0	0	0.0650745	0	0.0974103	0.0800298	0.169692	0
novel_840	0	2	0	0	3	4	0	0	0	0	0	0	1	0	1	0	0.161018	0	0	0.7994	0.563872	0	0	0	0	0	0	0.0800298	0	0.117278
novel_841	52	64	31	26	47	93	31	70	35	8	59	76	80	68	59	6.31062	5.15258	4.42053	10.449	12.5239	13.11	3.26064	9.89327	3.21869	0.520596	6.05781	7.40319	6.40238	5.76953	6.91942
novel_842	0	1	0	1	3	2	1	1	0	0	1	1	0	2	1	0	0.0805091	0	0.401883	0.7994	0.281936	0.105182	0.141332	0	0	0.102675	0.0974103	0	0.169692	0.117278
novel_843	1	0	0	0	0	1	1	2	12	0	0	0	0	0	0	0.121358	0	0	0	0	0.140968	0.105182	0.282665	1.10355	0	0	0	0	0	0
novel_844	1	0	1	0	0	1	0	0	0	0	0	1	1	2	2	0.121358	0	0.142598	0	0	0.140968	0	0	0	0	0	0.0974103	0.0800298	0.169692	0.234556
novel_845	7	5	2	0	4	4	10	1	10	0	7	6	12	3	2	0.849507	0.402545	0.285196	0	1.06587	0.563872	1.05182	0.141332	0.919626	0	0.718724	0.584462	0.960358	0.254538	0.234556
novel_846	0	0	1	0	0	1	0	0	2	0	2	1	0	0	1	0	0	0.142598	0	0	0.140968	0	0	0.183925	0	0.20535	0.0974103	0	0	0.117278
novel_847	2	7	4	0	0	2	0	0	0	0	0	3	6	2	2	0.242716	0.563564	0.570391	0	0	0.281936	0	0	0	0	0	0.292231	0.480179	0.169692	0.234556
novel_848	0	2	0	0	0	0	5	0	5	0	0	1	0	0	0	0	0.161018	0	0	0	0	0.52591	0	0.459813	0	0	0.0974103	0	0	0
novel_849	0	0	0	0	0	0	0	0	1	0	0	0	0	0	1	0	0	0	0	0	0	0	0	0.0919626	0	0	0	0	0	0.117278
novel_850	293	375	263	107	156	336	413	47	679	70	389	354	539	405	273	35.5579	30.1909	37.5032	43.0015	41.5688	47.3653	43.4402	6.64263	62.4426	4.55522	39.9405	34.4833	43.1361	34.3626	32.017
novel_851	0	1	0	0	0	0	0	0	0	0	0	2	1	2	2	0	0.0805091	0	0	0	0	0	0	0	0	0	0.194821	0.0800298	0.169692	0.234556
novel_853	1	2	0	3	1	5	2	0	0	0	2	10	6	2	3	0.121358	0.161018	0	1.20565	0.266467	0.70484	0.210364	0	0	0	0.20535	0.974103	0.480179	0.169692	0.351835
novel_854	1	5	2	0	1	2	3	0	0	2	3	6	3	5	6	0.121358	0.402545	0.285196	0	0.266467	0.281936	0.315546	0	0	0.130149	0.308024	0.584462	0.240089	0.42423	0.703669
novel_855	0	0	0	0	1	2	0	0	0	0	0	3	0	0	0	0	0	0	0	0.266467	0.281936	0	0	0	0	0	0.292231	0	0	0
novel_857	3	1	1	3	4	8	4	0	1	0	7	3	8	9	8	0.364074	0.0805091	0.142598	1.20565	1.06587	1.12774	0.420728	0	0.0919626	0	0.718724	0.292231	0.640238	0.763614	0.938226
novel_858	0	1	0	1	0	2	0	0	1	0	0	3	1	2	2	0	0.0805091	0	0.401883	0	0.281936	0	0	0.0919626	0	0	0.292231	0.0800298	0.169692	0.234556
novel_859	1	0	0	1	0	1	0	0	0	1	0	1	1	2	0	0.121358	0	0	0.401883	0	0.140968	0	0	0	0.0650745	0	0.0974103	0.0800298	0.169692	0
novel_86	419	766	382	84	150	343	436	1450	702	108	549	620	627	719	419	50.849	61.67	54.4723	33.7582	39.97	48.352	45.8593	204.932	64.5578	7.02805	56.3685	60.3944	50.1787	61.0043	49.1396
novel_860	0	1	0	1	0	1	0	0	0	0	0	1	1	0	0	0	0.0805091	0	0.401883	0	0.140968	0	0	0	0	0	0.0974103	0.0800298	0	0
novel_861	3	6	10	6	3	7	0	2	1	4	18	26	15	25	17	0.364074	0.483055	1.42598	2.4113	0.7994	0.986776	0	0.282665	0.0919626	0.260298	1.84815	2.53267	1.20045	2.12115	1.99373
novel_862	0	2	0	0	0	0	0	0	1	0	0	1	1	1	0	0	0.161018	0	0	0	0	0	0	0.0919626	0	0	0.0974103	0.0800298	0.084846	0
novel_863	0	0	0	0	2	1	2	0	1	0	0	0	1	0	0	0	0	0	0	0.532933	0.140968	0.210364	0	0.0919626	0	0	0	0.0800298	0	0
novel_864	1	0	0	0	0	0	0	1	1	0	1	0	0	2	1	0.121358	0	0	0	0	0	0	0.141332	0.0919626	0	0.102675	0	0	0.169692	0.117278
novel_865	26	92	12	2	16	85	12	11	31	15	22	38	36	37	22	3.15531	7.40684	1.71117	0.803766	4.26347	11.9823	1.26218	1.55466	2.85084	0.976118	2.25885	3.70159	2.88107	3.1393	2.58012
novel_866	0	0	0	0	0	0	0	0	8	0	0	0	0	0	0	0	0	0	0	0	0	0	0	0.735701	0	0	0	0	0	0
novel_867	37	39	8	27	104	269	34	356	116	8	16	104	53	59	17	4.49025	3.13985	1.14078	10.8508	27.7125	37.9204	3.57619	50.3144	10.6677	0.520596	1.6428	10.1307	4.24158	5.00592	1.99373
novel_868	4	5	9	1	1	7	4	0	3	3	5	15	11	15	8	0.485432	0.402545	1.28338	0.401883	0.266467	0.986776	0.420728	0	0.275888	0.195224	0.513374	1.46116	0.880328	1.27269	0.938226
novel_869	0	5	2	0	1	2	0	0	1	0	1	2	6	2	1	0	0.402545	0.285196	0	0.266467	0.281936	0	0	0.0919626	0	0.102675	0.194821	0.480179	0.169692	0.117278
novel_87	33	97	23	16	22	51	38	83	58	11	85	76	87	112	49	4.00482	7.80938	3.27975	6.43013	5.86226	7.18937	3.99692	11.7306	5.33383	0.71582	8.72736	7.40319	6.96259	9.50275	5.74663
novel_870	2	17	11	1	1	6	9	2	4	1	11	6	11	18	8	0.242716	1.36865	1.56858	0.401883	0.266467	0.845808	0.946638	0.282665	0.36785	0.0650745	1.12942	0.584462	0.880328	1.52723	0.938226
novel_871	2	4	0	1	2	6	0	0	0	0	0	1	9	2	1	0.242716	0.322036	0	0.401883	0.532933	0.845808	0	0	0	0	0	0.0974103	0.720268	0.169692	0.117278
novel_872	0	1	1	0	0	1	0	0	0	0	1	2	0	2	1	0	0.0805091	0.142598	0	0	0.140968	0	0	0	0	0.102675	0.194821	0	0.169692	0.117278
novel_874	0	2	0	0	0	2	0	0	0	0	0	2	2	0	0	0	0.161018	0	0	0	0.281936	0	0	0	0	0	0.194821	0.16006	0	0
novel_875	0	1	0	0	0	0	0	0	0	1	0	0	4	2	1	0	0.0805091	0	0	0	0	0	0	0	0.0650745	0	0	0.320119	0.169692	0.117278
novel_89	389	627	300	91	243	469	1022	487	1124	70	404	445	470	493	325	47.2083	50.4792	42.7793	36.5714	64.7514	66.114	107.496	68.8289	103.366	4.55522	41.4806	43.3476	37.614	41.8291	38.1154
novel_91	3	0	0	1	1	1	3	2	0	1	0	1	2	2	4	0.364074	0	0	0.401883	0.266467	0.140968	0.315546	0.282665	0	0.0650745	0	0.0974103	0.16006	0.169692	0.469113
novel_92	1	6	3	0	1	2	0	2	1	0	4	1	3	1	0	0.121358	0.483055	0.427793	0	0.266467	0.281936	0	0.282665	0.0919626	0	0.410699	0.0974103	0.240089	0.084846	0
novel_93	348	505	98	97	222	518	535	240	1859	50	274	338	378	433	161	42.2326	40.6571	13.9746	38.9827	59.1556	73.0214	56.2724	33.9198	170.959	3.25373	28.1329	32.9247	30.2513	36.7383	18.8818
novel_97	36	103	25	20	30	68	40	90	60	12	99	91	95	134	55	4.36889	8.29244	3.56494	8.03766	7.994	9.58582	4.20728	12.7199	5.51776	0.780894	10.1648	8.86434	7.60283	11.3694	6.4503

## Sheet: DEmiRs of Dph3vsDph1
sRNA	Dph3_readcount	Dph1_readcount	log2FoldChange	pval	padj
dre-miR-729	675.082	15.8225	5.0785	4.9646e-96	2.3383e-93
dre-miR-455-2-5p	5743.63	1286	2.1506	8.4233e-93	1.9837e-90
dre-miR-1388-5p	877.652	49.8988	4.0352	1.5721e-90	2.4683e-88
dre-miR-124-5p	2432.83	6428.77	-1.3987	1.2369e-62	1.4564e-60
dre-miR-462	3131.19	183.835	3.9642	9.7475e-57	9.1821e-55
dre-miR-1388-3p	422.989	26.4619	3.9187	8.5785e-48	6.7342e-46
dre-let-7e	4026.9	1287.57	1.628	1.7061e-45	1.148e-43
novel_31	518.089	47.473	3.2979	7.1676e-42	4.2199e-40
dre-miR-133a-3p	3235.94	1052.31	1.6142	6.6244e-41	3.4668e-39
dre-miR-23a-3p	1723.59	488.069	1.7976	1.0271e-38	4.8377e-37
novel_71	309.413	7.25226	4.9407	1.3208e-34	5.6552e-33
dre-miR-23b	1480.96	510.659	1.5234	3.9585e-30	1.5537e-28
dre-miR-194a	2601.66	111.179	4.1692	6.006e-30	2.176e-28
dre-miR-133b-3p	389.067	116.329	1.7311	1.3737e-29	4.6217e-28
dre-miR-726	3089.88	654.86	2.1798	8.1552e-29	2.5607e-27
dre-miR-132-3p	1852.6	491.692	1.8633	6.535e-23	1.9237e-21
dre-miR-455-5p	3062.47	1401.03	1.1238	8.2676e-21	2.2906e-19
dre-miR-135a	353.664	85.9253	2.0201	6.0598e-20	1.5856e-18
dre-miR-29a	166.419	35.2518	2.1112	5.5098e-19	1.3659e-17
dre-miR-192	29223.7	1219.36	3.9741	6.4086e-19	1.5092e-17
dre-miR-101a	20280.7	6032.38	1.7105	6.8341e-19	1.5328e-17
dre-miR-133c-3p	364.506	161.339	1.1614	8.261e-19	1.7686e-17
dre-miR-455-3p	316.469	89.8799	1.8211	2.2088e-17	4.5232e-16
novel_43	461.655	227.143	1.0105	3.7323e-17	7.3246e-16
dre-miR-27c-3p	1795.42	528.283	1.7192	4.7556e-17	8.9595e-16
dre-miR-212-5p	1748.17	377.088	2.1337	5.9996e-16	1.0869e-14
dre-miR-124-6-5p	442.092	894.032	-1.0052	1.2352e-15	2.1547e-14
dre-miR-181c-3p	180.769	699.125	-1.8906	4.8385e-15	8.1391e-14
dre-miR-187	8338.15	2456.04	1.706	2.4354e-13	3.9553e-12
dre-miR-140-5p	51620.2	12921.2	1.9134	8.4857e-13	1.3323e-11
dre-miR-731	774.836	72.4941	3.0444	1.0847e-12	1.648e-11
dre-miR-18a	1700.81	3968.07	-1.197	2.285e-12	3.3632e-11
dre-miR-17a-3p	626.571	1355.12	-1.0927	3.0966e-12	4.4197e-11
novel_124	80.6053	215.145	-1.4113	4.5741e-12	6.3365e-11
dre-miR-27d	545.947	223.994	1.2536	5.5475e-12	7.4653e-11
novel_681	893.371	276.189	1.6481	1.3432e-11	1.7573e-10
novel_108	122.071	48.1343	1.3323	1.9072e-11	2.3936e-10
novel_52	790.493	266.377	1.5392	1.9312e-11	2.3936e-10
dre-miR-140-3p	68375	12178.4	2.3057	2.665e-11	3.2185e-10
dre-miR-122	6614.73	561.748	3.0491	4.0512e-11	4.7703e-10
dre-miR-15b-5p	1432.02	2633.83	-0.86612	5.349e-11	6.1449e-10
dre-let-7j	1822.85	705.288	1.3395	6.4668e-11	7.2521e-10
dre-miR-124-4-5p	2171.98	3683.23	-0.75691	6.8879e-11	7.5447e-10
novel_68	332.227	167.302	0.97211	1.0088e-10	1.0799e-09
dre-miR-301b-5p	2870.87	4946.73	-0.77676	1.5526e-10	1.625e-09
novel_72	228.773	47.9101	2.0592	1.9178e-10	1.9636e-09
dre-miR-146b	1895.3	336.71	2.2891	2.4042e-10	2.4093e-09
dre-miR-18b-5p	197.157	382.688	-0.96147	3.264e-10	3.2028e-09
dre-miR-27b-3p	46949.3	11222	1.9413	6.2446e-10	6.0025e-09
dre-miR-142a-3p	324.54	128.48	1.3111	8.3086e-10	7.8267e-09
dre-let-7i	12756.3	3146.78	1.9013	1.098e-09	1.0141e-08
dre-miR-125b-3-3p	99.0938	245.789	-1.2376	1.5206e-09	1.3773e-08
dre-miR-24	7092.31	2980.42	1.2187	2.0892e-09	1.8566e-08
dre-miR-212	197.632	62.9248	1.5708	2.4223e-09	2.1128e-08
novel_93	128.012	293.839	-1.1736	3.9803e-09	3.4085e-08
dre-miR-142a-5p	124.436	39.2481	1.5418	5.2601e-09	4.4241e-08
dre-miR-181b-3p	368.969	849.694	-1.1745	2.7122e-08	2.2411e-07
dre-miR-206-3p	52464.7	14970.9	1.7031	4.5065e-08	3.6596e-07
dre-miR-429b	527.504	263.675	0.96523	5.1509e-08	4.112e-07
dre-miR-132-5p	30.2166	5.51206	2.1962	5.4961e-08	4.2437e-07
novel_566	28.1199	183.99	-2.3823	5.4258e-08	4.2437e-07
dre-miR-107a-3p	1520.79	939.531	0.68786	7.4191e-08	5.6361e-07
dre-miR-19b-5p	50.2182	108.638	-1.1515	1.0181e-07	7.6112e-07
novel_104	109.862	216.583	-0.9475	1.1422e-07	8.4057e-07
dre-miR-210-5p	717.695	265.826	1.3712	1.6822e-07	1.2189e-06
dre-miR-725-3p	6693.74	4067.77	0.71209	1.9909e-07	1.4208e-06
dre-miR-126a-3p	14268.6	8071.59	0.80956	2.4516e-07	1.7235e-06
dre-miR-210-3p	797.789	281.708	1.4235	2.7479e-07	1.9033e-06
novel_243	0.869989	14.314	-2.7756	2.9124e-07	1.988e-06
novel_682	82.4739	29.9844	1.3795	4.7349e-07	3.1859e-06
dre-miR-103	13441.5	7477.11	0.83246	4.8517e-07	3.2185e-06
dre-miR-1	62846.3	21075.7	1.4913	6.3478e-07	4.1525e-06
dre-miR-144-5p	4570.4	2601.77	0.80309	9.1699e-07	5.9165e-06
dre-miR-26b	9876.44	2693.86	1.7293	9.9979e-07	6.3636e-06
novel_36	1831.36	2838.88	-0.62534	1.1258e-06	7.0699e-06
dre-miR-137-5p	84.3726	378.26	-1.9221	1.3306e-06	8.2465e-06
dre-miR-375	3500.72	1888.99	0.87018	2.5745e-06	1.5748e-05
dre-miR-20b-5p	5546.4	10784.5	-0.93785	3.3619e-06	2.0301e-05
dre-miR-135b-3p	2287.73	4401.82	-0.92162	4.124e-06	2.4587e-05
novel_727	32.2713	83.042	-1.3572	4.2871e-06	2.524e-05
novel_244	1.29955	13.1658	-2.3798	4.6179e-06	2.6852e-05
dre-let-7g	8932.55	4668.84	0.91391	6.771e-06	3.8892e-05
novel_841	25.8218	63.0469	-1.137	8.4161e-06	4.7759e-05
novel_305	1.14913	12.1311	-2.3433	8.8457e-06	4.9599e-05
novel_136	24.0771	61.0147	-1.2676	9.8731e-06	5.4709e-05
dre-miR-27b-5p	408.531	234.622	0.80228	1.4254e-05	7.8064e-05
novel_145	46.5382	16.9987	1.3659	1.4606e-05	7.9072e-05
dre-miR-24b-3p	2026.25	906.077	1.1102	1.7008e-05	9.103e-05
dre-miR-133a-2-5p	1058.48	616.478	0.77739	1.8527e-05	9.8047e-05
novel_147	34.458	80.0625	-1.0876	2.0636e-05	0.000108
dre-miR-138-5p	1521.51	927.64	0.69779	2.8287e-05	0.00014326
dre-miR-181b-3-3p	305.293	691.851	-1.1356	2.8287e-05	0.00014326
dre-miR-9-3p	16865.9	24020.4	-0.50589	2.7849e-05	0.00014326
dre-miR-181a-3-3p	157.355	294.041	-0.91556	4.0124e-05	0.00020104
dre-miR-301c-5p	810.522	1555.27	-0.91548	4.3159e-05	0.00021398
dre-miR-219-5p	861.043	2793.4	-1.5464	4.5233e-05	0.00022192
dre-miR-107b	40.8549	17.4678	1.2438	5.4431e-05	0.0002643
dre-miR-199-3p	42152.6	25020.5	0.73749	6.161e-05	0.00029611
novel_175	23.6678	82.0956	-1.5175	0.00010328	0.00049136
dre-miR-129-5p	195.472	50.9215	1.672	0.00010523	0.00049563
novel_79	60.2442	14.3171	1.7565	0.00012583	0.00058678
dre-miR-17a-5p	14176.8	24520.2	-0.77214	0.00012992	0.00059775
dre-miR-499-5p	15.2655	0.68387	2.4177	0.00013072	0.00059775
novel_181	18.181	3.25043	1.8533	0.00013325	0.00060346
novel_452	33.2157	73.6935	-1.1413	0.00013741	0.0006164
novel_133	33.5615	69.2202	-0.97115	0.00014584	0.00064801
dre-miR-223	174.523	112.573	0.64236	0.00016145	0.00069763
dre-miR-27a-3p	601.219	202.41	1.4229	0.00016066	0.00069763
novel_528	309.939	485.957	-0.62217	0.00016065	0.00069763
novel_192	22.8956	7.17344	1.6039	0.00019196	0.00082194
novel_128	13.0775	32.3964	-1.2787	0.00021845	0.00092692
dre-miR-214	3765.04	2158.68	0.77836	0.00024621	0.0010354
dre-miR-203b-5p	884.297	617.151	0.50844	0.00026982	0.0011247
dre-miR-30c-3p	446.757	282.093	0.6571	0.00028326	0.0011703
novel_194	11.1251	32.2371	-1.4465	0.00032045	0.0013125
novel_779	6.01849	20.0721	-1.5831	0.0003586	0.001456
novel_736	9.97301	34.1061	-1.387	0.00045069	0.0018143
dre-miR-457b-5p	10.7577	34.2075	-1.3223	0.00046703	0.0018642
novel_21	89.6488	30.6778	1.3419	0.00052196	0.0020659
dre-miR-18b-3p	7.29019	26.4403	-1.425	0.00053081	0.0020834
novel_867	23.2614	128.4	-1.9038	0.00055378	0.0021556
dre-miR-24b-5p	55.9962	26.1498	0.95462	0.00060224	0.002325
novel_564	1.93069	10.9669	-1.8996	0.0006549	0.0025078
novel_619	16.9731	5.03173	1.6802	0.00067264	0.0025549
novel_694	157.198	267.165	-0.7866	0.00074584	0.0028103
novel_89	178.35	288.311	-0.67975	0.00089874	0.0033596
novel_311	1.09327	6.28603	-2.0704	0.00097187	0.0036043
novel_168	15.4007	34.5124	-0.98785	0.001202	0.004423
novel_630	9.18673	22.8157	-1.1328	0.0012601	0.0046008
novel_581	1.75083	9.70059	-1.6825	0.0014002	0.0050729
novel_135	30.2444	55.9498	-0.92013	0.001444	0.0051919
novel_750	14.0142	36.7699	-1.2588	0.0016644	0.0059388
novel_164	25.2945	8.8968	1.2384	0.0017466	0.0061855
novel_456	6.71634	1.02341	1.9342	0.001775	0.0062392
dre-miR-218b	2982.49	1597	0.85774	0.0019328	0.0067433
novel_20	10.2056	1.58256	1.7973	0.0019541	0.0067675
dre-miR-125b-5p	35552.1	16760.3	1.0135	0.0020395	0.0070116
dre-let-7d-5p	29.9529	10.0562	1.2286	0.0021041	0.0071813
novel_55	831	2793.05	-1.4774	0.0021285	0.0072124
novel_180	12.6558	35.1696	-1.2422	0.00232	0.007805
novel_227	6.4372	0.68387	1.8911	0.0023641	0.0078971
dre-miR-205-5p	19137.7	11694.9	0.6885	0.002531	0.0083952
novel_73	431.652	599.49	-0.45444	0.0028399	0.0093537
novel_850	163.393	231.87	-0.48561	0.0029906	0.0097816
dre-miR-142b-5p	19.3612	5.76629	1.4421	0.003136	0.010187
novel_116	103.644	156.435	-0.60081	0.0033925	0.010944
dre-miR-34a	972.767	651.94	0.55776	0.0036864	0.011737
novel_122	90.4901	155.038	-0.70857	0.003688	0.011737
dre-miR-196a-5p	9.23316	1.11351	1.7301	0.0038795	0.012263
novel_114	5.75792	13.3807	-1.3432	0.0040595	0.012747
dre-miR-17a-2-3p	36.2631	68.7817	-0.85278	0.0048724	0.015198
novel_149	13.4978	5.03173	1.4031	0.0054661	0.016827
novel_459	5.74092	15.6817	-1.2124	0.0054381	0.016827
novel_744	15.8658	30.9948	-0.922	0.00557	0.017036
dre-miR-199-3-3p	1907.08	1220.21	0.61954	0.0057301	0.017412
dre-miR-203b-3p	213868	65369.7	1.4029	0.0057739	0.017433
dre-let-7a	11874.1	8466.52	0.4789	0.0060115	0.018034
dre-miR-126b-3p	1222.66	951.681	0.34758	0.0061544	0.018346
novel_160	8.47489	21.7256	-1.1573	0.006715	0.019892
novel_472	1.43912	7.8638	-1.5498	0.0067664	0.019918
dre-miR-144-3p	162.288	73.673	1.0178	0.0069257	0.020261
novel_179	16.9499	35.16	-0.86247	0.0076064	0.022115
novel_212	11.8123	32.5509	-1.0996	0.0078099	0.02243
novel_398	10.2382	25.7595	-1.1025	0.0078036	0.02243
dre-miR-19c-3p	1505.6	3343.02	-1.0373	0.0081702	0.023322
dre-miR-203a-3p	158640	53979	1.2982	0.0083171	0.023599
dre-miR-199-5p	497646	147710	1.3991	0.0084201	0.023606
novel_633	5.01365	15.1225	-1.1878	0.0083759	0.023606
novel_188	10.5219	23.0449	-1.1538	0.0087922	0.024504
dre-miR-133c-5p	52.2732	24.6669	0.94948	0.0089048	0.024671
novel_285	5.27879	17.6247	-1.4012	0.0095474	0.026297
novel_140	43.0959	17.0018	1.1667	0.010186	0.027894
novel_174	14.8145	35.3869	-0.97002	0.010334	0.027974
novel_676	4.8648	18.694	-1.376	0.01028	0.027974
novel_146	40.2345	13.1932	1.2254	0.010625	0.028598
novel_201	14.0685	26.1957	-0.8125	0.010737	0.028651
novel_527	2.13697	10.4585	-1.4204	0.010767	0.028651
dre-miR-124-3p	4171.01	2412.84	0.74681	0.011104	0.029219
novel_724	11.032	1.83199	1.6404	0.011073	0.029219
dre-miR-22b-5p	98.8934	64.0976	0.55627	0.011251	0.029439
novel_544	32.3551	14.6302	0.97597	0.012227	0.031818
novel_641	9.80701	22.749	-0.98819	0.012962	0.033545
dre-miR-10a-5p	25314.1	12216.4	0.95379	0.013067	0.033632
novel_150	47.5724	131.198	-1.2383	0.01336	0.034197
dre-miR-27e	20.5227	8.63298	1.053	0.013461	0.034272
dre-miR-26a-5p	135771	57598.3	1.0761	0.015767	0.039925
novel_137	15.2719	7.34885	0.99305	0.016012	0.04033
novel_237	8.53074	19.27	-1.0105	0.016348	0.040956
dre-miR-217	38154.6	56155	-0.54097	0.016567	0.041286
dre-miR-20a-3p	464.599	692.628	-0.56316	0.017652	0.043759
dre-miR-148	68483.6	33936.8	0.91676	0.018223	0.044936
novel_186	16.6878	4.99063	1.3525	0.018398	0.045133
novel_315	12.9364	3.55535	1.1805	0.01903	0.04644
dre-miR-181a-2-3p	6900.88	12293.5	-0.77676	0.020283	0.049168
novel_187	6.64348	14.4942	-0.96907	0.020356	0.049168

## Sheet: DEmiRs of Dph5vsDph1
sRNA	Dph5_readcount	Dph1_readcount	log2FoldChange	pval	padj
dre-miR-1388-5p	2565.44	65.1253	5.2445	1.48e-259	8.38e-257
dre-miR-455-2-5p	11094.4	1678.74	2.7201	2.42e-190	6.88e-188
novel_31	1280.16	61.9423	4.2885	4.49e-163	8.51e-161
dre-miR-23a-3p	3647.62	637.23	2.5087	7.5e-140	1.06e-137
dre-let-7e	7478.33	1681.4	2.1421	1.47e-124	1.67e-122
dre-miR-1388-3p	1212.37	34.6359	5.1365	1.81e-108	1.71e-106
dre-miR-462	11791.9	240.46	5.4692	9.61e-105	7.8e-103
dre-miR-729	1289.87	20.5884	5.634	3.54e-101	2.51e-99
dre-miR-26b	13541.6	3516.77	1.9388	1.3e-97	8.19e-96
dre-miR-23b	2895.99	667.138	2.11	6.76e-78	3.84e-76
dre-miR-27b-3p	65324	14632.1	2.1394	1.66e-56	8.6e-55
dre-miR-133a-3p	4848.86	1374.68	1.815	6.24e-53	2.95e-51
dre-miR-29a	332.189	45.9857	2.7786	5.91e-50	2.58e-48
novel_71	720.39	9.53175	5.837	1.76e-48	7.13e-47
dre-miR-27c-3p	3189.77	688.674	2.1884	5.78e-46	2.19e-44
dre-miR-726	5094.55	854.234	2.5286	1.06e-44	3.77e-43
dre-miR-455-5p	5193.4	1829.12	1.5006	3.35e-44	1.12e-42
novel_43	871.734	296.475	1.5551	5.6e-44	1.77e-42
dre-miR-132-3p	3221.89	640.699	2.2852	2.05e-43	6.14e-42
dre-miR-210-5p	1245.18	346.913	1.8144	2.42e-43	6.88e-42
dre-miR-455-3p	604.563	117.399	2.395	2.75e-42	7.45e-41
dre-miR-124-6-5p	591.501	1167.18	-0.97715	1.83e-39	4.73e-38
dre-miR-101a	36671.1	7856.52	2.1914	2.11e-38	5.22e-37
dre-miR-142a-5p	305.086	51.1126	2.4372	6.85e-38	1.62e-36
dre-miR-124-5p	2826.11	8392.64	-1.5592	5.23e-37	1.19e-35
dre-miR-126a-3p	24824.2	10543.5	1.2298	2.21e-36	4.83e-35
dre-miR-135a	720.754	112.277	2.6474	5.62e-35	1.18e-33
dre-miR-187	12442.2	3203.83	1.9336	6.75e-35	1.37e-33
dre-miR-140-3p	84675.5	15852.1	2.3726	9.15e-34	1.79e-32
dre-miR-146b	3470.15	437.918	2.8927	9.88e-33	1.87e-31
dre-miR-133b-3p	529.398	151.753	1.7929	6.51e-30	1.19e-28
novel_681	2320.95	360.37	2.6256	3.29e-28	5.83e-27
dre-miR-126b-3p	2026.07	1242.18	0.69963	8.11e-28	1.4e-26
dre-miR-429b	817.16	344.234	1.2422	2.5e-27	4.18e-26
dre-let-7j	3440.76	922	1.8801	3.2e-26	5.19e-25
novel_108	227.898	62.9087	1.8668	3.75e-26	5.92e-25
dre-miR-18a	2198.68	5181.81	-1.2272	2.31e-25	3.55e-24
dre-miR-223	394.879	146.921	1.4135	4.67e-25	6.99e-24
dre-miR-731	2798.92	94.9723	4.4416	5.28e-25	7.69e-24
dre-miR-22a-3p	196627	95753.7	1.033	2.43e-24	3.46e-23
dre-miR-212-5p	3967.94	492.876	2.8963	1.3e-23	1.8e-22
dre-miR-20b-5p	6515.83	14088.6	-1.1059	1.37e-23	1.86e-22
dre-miR-24	12265.5	3891.03	1.6331	7.59e-23	1e-21
dre-miR-144-5p	13722.6	3402.14	1.9746	1.03e-22	1.33e-21
novel_68	488.679	218.251	1.1601	1.99e-22	2.51e-21
dre-miR-199-3p	56860.3	32679.3	0.79653	2.75e-22	3.39e-21
dre-miR-27d	966.975	292.482	1.7098	4.39e-22	5.3e-21
dre-miR-125b-3-3p	118.148	320.598	-1.4171	5.54e-22	6.55e-21
dre-miR-142a-3p	784.845	167.439	2.1757	3.6e-21	4.17e-20
novel_52	1314.69	347.846	1.8967	4e-20	4.54e-19
dre-miR-181a-3-3p	155.583	383.411	-1.3061	1.27e-19	1.42e-18
dre-let-7a	18114.6	11058.1	0.71143	2.96e-19	3.24e-18
dre-miR-107a-3p	2154.92	1226.57	0.81794	3.43e-19	3.68e-18
dre-miR-103	19339.2	9760.07	0.98163	9.54e-19	1e-17
dre-let-7i	26960.3	4119.83	2.5969	1.03e-18	1.07e-17
dre-miR-27b-5p	841.134	306.795	1.4624	2.21e-18	2.24e-17
dre-miR-203b-5p	1698.86	806.036	1.0619	5.31e-18	5.3e-17
novel_72	435.886	62.2076	2.6244	6.63e-18	6.49e-17
dre-miR-140-5p	73781.5	16886.9	2.0685	7.48e-18	7.2e-17
dre-miR-206-3p	63786.6	19589.3	1.672	2e-17	1.89e-16
novel_682	148.482	39.1224	1.9198	4.6e-17	4.28e-16
dre-miR-17a-5p	16610.9	32023.3	-0.94104	1.43e-16	1.31e-15
dre-miR-212	358.913	81.8937	2.0392	2.44e-16	2.2e-15
dre-miR-181c-3p	197.637	911.333	-2.135	2.57e-16	2.28e-15
dre-miR-203b-3p	196991	85426.3	1.193	5.71e-16	4.99e-15
dre-miR-725-3p	12748.1	5317.57	1.2478	6.4e-16	5.51e-15
dre-miR-132-5p	65.9217	7.17351	2.9559	1.24e-15	1.05e-14
dre-let-7g	15756.6	6104.29	1.3488	3.86e-14	3.22e-13
novel_124	92.5048	280.906	-1.5724	5.95e-14	4.89e-13
dre-miR-210-3p	1401.01	367.028	1.8609	7.63e-14	6.19e-13
dre-miR-24b-3p	3644.48	1182	1.5824	4.14e-13	3.31e-12
dre-miR-129-5p	246.798	66.3022	1.7857	4.21e-13	3.32e-12
dre-miR-17a-3p	858.462	1771.52	-1.0302	4.94e-13	3.85e-12
dre-miR-375	5474.58	2468.85	1.1342	2.28e-12	1.75e-11
dre-miR-124-4-5p	2815.08	4807.68	-0.76903	5.4e-12	4.09e-11
dre-miR-181a-3p	27878.3	60117.7	-1.0954	6.04e-12	4.51e-11
dre-miR-23b-5p	91.7356	22.874	1.8665	7.36e-12	5.43e-11
dre-miR-194a	2926.8	145.572	3.6386	7.61e-12	5.54e-11
dre-miR-19b-5p	56.7696	141.638	-1.3231	1.97e-11	1.42e-10
novel_79	105.395	18.7376	2.2742	2.24e-11	1.59e-10
dre-miR-205-5p	25012	15272.9	0.70804	5.16e-11	3.62e-10
novel_181	41.3784	4.22754	2.7952	8.15e-11	5.58e-10
novel_694	184.922	348.598	-0.92099	8.16e-11	5.58e-10
dre-miR-1	87654.6	27590.4	1.6175	1.01e-10	6.85e-10
dre-miR-363-3p	33575.5	61112.1	-0.85642	2.63e-10	1.76e-09
dre-miR-122	11382.4	737.761	3.3198	4.14e-10	2.73e-09
dre-miR-133c-3p	505.65	210.76	1.2423	7.19e-10	4.7e-09
novel_867	23.1652	167.214	-2.5933	8.44e-10	5.45e-09
dre-miR-27a-3p	837.459	263.609	1.6092	8.87e-10	5.66e-09
dre-miR-203a-3p	141459	70507.1	0.99197	9.29e-10	5.86e-09
dre-miR-144-3p	566.724	95.7326	2.3591	1.13e-09	7.04e-09
dre-miR-192	27429.7	1598.38	3.3633	1.59e-09	9.83e-09
novel_566	23.0191	239.185	-2.9281	3.15e-09	1.93e-08
dre-miR-181a-2-3p	7470.39	16067.6	-1.0872	3.31e-09	2e-08
dre-miR-24b-5p	107.145	34.1456	1.5619	3.37e-09	2.02e-08
novel_145	75.0138	22.1959	1.7286	4.61e-09	2.73e-08
novel_55	598.081	3640.37	-2.3819	5.84e-09	3.42e-08
dre-miR-30c-3p	726.852	369.043	0.97529	1.69e-08	9.78e-08
novel_21	112.863	40.056	1.429	1.94e-08	1.12e-07
dre-miR-22b-5p	184.048	83.6451	1.0928	1.98e-08	1.12e-07
dre-miR-138-5p	2184.46	1208.52	0.8401	2.48e-08	1.4e-07
dre-miR-16b	6317.25	4004.38	0.65536	2.74e-08	1.53e-07
dre-miR-18b-5p	256.719	498.984	-0.95169	3.41e-08	1.88e-07
dre-miR-133a-2-5p	1783.1	806.115	1.1297	4.29e-08	2.34e-07
dre-miR-142b-5p	38.3576	7.52077	2.1901	4.98e-08	2.69e-07
dre-miR-22b-3p	709.125	443.668	0.65547	5.62e-08	3.01e-07
dre-miR-125b-5p	43849.4	21912.3	0.98541	6.2e-08	3.29e-07
dre-miR-107b	61.6445	22.8178	1.4395	6.83e-08	3.59e-07
novel_779	2.762	26.2932	-2.714	7.8e-08	4.06e-07
dre-miR-181c-5p	8443.4	20768.5	-1.2631	9.67e-08	4.99e-07
novel_727	38.6401	108.047	-1.4567	1.57e-07	8.01e-07
novel_136	29.7689	79.5107	-1.355	1.72e-07	8.7e-07
novel_736	11.2495	44.5725	-1.7865	2.74e-07	1.38e-06
dre-miR-214	5847.84	2816.55	1.0316	3.36e-07	1.67e-06
novel_619	32.6359	6.58647	2.3398	4.72e-07	2.33e-06
dre-miR-15b-5p	1930.9	3438.43	-0.82251	5.08e-07	2.49e-06
dre-miR-216b	98417.9	153728	-0.63854	5.17e-07	2.51e-06
novel_104	159.521	283.125	-0.80879	5.57e-07	2.68e-06
novel_452	41.5978	96.3584	-1.1961	9.89e-07	4.72e-06
dre-miR-429a	320.715	158.658	0.96855	1.12e-06	5.3e-06
dre-miR-181b-3-3p	375.702	900.469	-1.228	1.53e-06	7.19e-06
novel_164	43.4361	11.6024	1.6165	1.73e-06	8.03e-06
dre-miR-9-3p	21493.3	31363.7	-0.54146	2.75e-06	1.27e-05
novel_36	2348.65	3702.38	-0.65054	2.81e-06	1.29e-05
novel_841	40.1043	82.3607	-1.0143	2.93e-06	1.33e-05
novel_175	32.3037	107.473	-1.5933	2.99e-06	1.35e-05
dre-miR-92a-3p	17876.6	27277.3	-0.60451	3.18e-06	1.42e-05
dre-miR-499-5p	15.6208	0.896603	2.8563	3.35e-06	1.49e-05
dre-miR-137-5p	135.638	495.403	-1.7279	4.13e-06	1.81e-05
novel_103	72.5378	29.8461	1.2471	4.11e-06	1.81e-05
novel_305	1.87975	15.8464	-2.5127	4.79e-06	2.08e-05
dre-miR-27e	37.9929	11.2182	1.6253	5.19e-06	2.22e-05
novel_456	14.9933	1.33565	2.7984	5.2e-06	2.22e-05
dre-miR-126a-5p	1186.71	698.067	0.74283	5.82e-06	2.46e-05
novel_140	90.843	22.2863	1.8224	5.85e-06	2.46e-05
novel_149	25.974	6.58647	2.0729	6.81e-06	2.84e-05
dre-miR-9-5p	2.2251e+06	3.8191e+06	-0.76848	7.43e-06	3.06e-05
novel_564	1.53196	14.3627	-2.5216	7.4e-06	3.06e-05
novel_223	7.77961	30.8694	-1.7926	9.34e-06	3.82e-05
dre-miR-2184	40.8921	11.6216	1.5116	1.37e-05	5.56e-05
novel_244	3.78274	17.1471	-1.9466	1.74e-05	7.02e-05
novel_150	46.3961	170.335	-1.7207	2.57e-05	0.00010269
dre-miR-219-5p	924.19	3637.95	-1.7894	2.88e-05	0.00011423
dre-miR-181b-3p	619.433	1111.29	-0.82221	3.06e-05	0.00012085
novel_205	14.3436	1.17127	2.4823	3.78e-05	0.00014821
novel_93	177.701	383.263	-1.076	4.37e-05	0.00016993
novel_185	16.8468	1.99529	2.1528	4.47e-05	0.00017287
dre-miR-18b-3p	11.9556	34.475	-1.4215	5.88e-05	0.0002255
dre-miR-301b-5p	3996.22	6464.52	-0.68363	6.02e-05	0.00022956
novel_135	35.6736	73.0324	-1.0552	6.62e-05	0.00025049
dre-miR-218b	3418.5	2079.68	0.70472	6.9e-05	0.00025939
dre-miR-203a-5p	135.595	71.4919	0.87649	7.07e-05	0.00026418
novel_128	18.231	42.2534	-1.1934	7.23e-05	0.00026848
dre-miR-217	46331.1	73433.8	-0.65573	7.3e-05	0.0002693
novel_192	31.3275	9.38657	1.6542	7.66e-05	0.00028056
novel_114	4.6872	17.4218	-1.7717	7.97e-05	0.00029013
dre-miR-26a-5p	141616	75314.4	0.88832	9.75e-05	0.00035268
novel_194	18.7498	42.0349	-1.184	9.96e-05	0.00035802
novel_676	7.49338	24.3043	-1.6194	0.00010227	0.00036532
novel_724	15.0015	2.39663	2.3713	0.00011458	0.00040675
dre-let-7d-5p	51.16	13.0676	1.6426	0.00015743	0.00055539
dre-miR-301c-5p	1132.03	2028.15	-0.82459	0.0001685	0.00059078
novel_20	19.5987	2.06788	2.2822	0.00018096	0.00063057
novel_319	0.333834	7.04402	-2.5635	0.00018566	0.00064302
dre-miR-199-3-3p	2547.83	1591.32	0.6644	0.00019935	0.00067822
novel_154	34.1004	10.1565	1.4526	0.00019941	0.00067822
novel_265	9.03929	0.621932	2.5019	0.00019756	0.00067822
novel_398	14.2889	33.6688	-1.1619	0.00021292	0.00071986
novel_227	11.6146	0.896603	2.3901	0.00025693	0.00086353
novel_630	12.6569	29.7543	-1.1587	0.0002766	0.00092416
dre-miR-153b-3p	25089	14186.5	0.80346	0.00029125	0.00096743
dre-miR-430b-5p	6.04348	26.2611	-1.8686	0.00029881	0.00098676
novel_129	103.306	64.0807	0.71037	0.00031673	0.0010399
novel_147	56.0889	104.699	-0.83469	0.00032634	0.0010653
dre-miR-34a	1437.62	848.924	0.739	0.00034446	0.001118
dre-miR-135b-3p	3585.98	5743.16	-0.66899	0.00037889	0.0012228
novel_209	6.18425	0	2.5225	0.00041747	0.0013397
dre-miR-457b-5p	21.4357	44.6479	-0.96255	0.00044151	0.0014089
dre-miR-199-5p	345353	193130	0.8166	0.00046379	0.0014717
dre-miR-145-5p	1579.88	833.919	0.89818	0.00048083	0.0015173
novel_590	6.6553	19.3061	-1.4628	0.00051602	0.0016193
novel_675	3.02374	13.2291	-1.716	0.00057928	0.0018079
novel_168	18.353	45.0329	-1.1676	0.00058283	0.001809
dre-miR-124-3p	6040.29	3138.26	0.90964	0.00073625	0.0022728
novel_277	4.59987	18.2238	-1.6361	0.0007933	0.0024356
novel_190	17.9995	49.6168	-1.3689	0.00083488	0.0025495
dre-miR-17a-2-3p	53.1473	89.9178	-0.75598	0.00084755	0.0025744
novel_89	245.886	376.499	-0.6188	0.00097869	0.0029569
dre-miR-20a-5p	59372.9	106529	-0.81783	0.0010799	0.0032453
novel_472	2.27699	10.2298	-1.8019	0.0011161	0.0033365
dre-miR-30c-5p	27900.8	15267.1	0.84199	0.0011633	0.0034596
dre-miR-153c-3p	5805.28	2708.2	1.0445	0.0011816	0.0034956
novel_285	9.39763	22.9494	-1.3068	0.0012627	0.003716
novel_350	0.667669	6.25771	-2.1136	0.0013604	0.0039832
novel_750	25.229	47.9639	-0.96454	0.0016065	0.0046794
dre-miR-181d-5p	3152.68	1603.02	0.93639	0.0017451	0.0050315
novel_141	57.8925	27.4872	0.96332	0.0017396	0.0050315
novel_203	13.3275	3.40353	1.6473	0.0018268	0.0052406
novel_627	116.982	79.9434	0.6006	0.0020755	0.0059241
dre-miR-153a-3p	1825.12	938.332	0.91796	0.0022333	0.0063425
dre-miR-21	266277	388543	-0.53708	0.002314	0.0065392
novel_490	42.3667	79.8074	-0.93186	0.0023659	0.0066526
dre-miR-148	68616	44236.6	0.62042	0.0024655	0.0068985
novel_197	5.18446	14.969	-1.3623	0.0026411	0.0073537
novel_257	7.94304	19.7266	-1.2313	0.0031128	0.0086247
novel_180	23.426	45.9843	-0.96646	0.0037166	0.010248
novel_527	3.94045	13.6682	-1.5045	0.0037353	0.010249
novel_781	68.1047	40.5847	0.80066	0.0037545	0.010253
dre-miR-125c-5p	12833.5	9165.23	0.48009	0.0039649	0.010775
novel_359	0.674649	6.07483	-1.9536	0.0040473	0.010947
novel_83	536.514	406.279	0.41168	0.0048101	0.012949
dre-miR-20a-3p	575.37	903.362	-0.64113	0.0049494	0.013261
novel_179	27.7293	45.9473	-0.7121	0.0049956	0.013322
novel_722	7.63713	19.6007	-1.2741	0.0050538	0.013414
novel_746	0.497261	4.22754	-1.9365	0.0054233	0.014328
dre-miR-9-4-3p	6.66926	16.2341	-1.2676	0.0065765	0.017254
novel_213	11.6463	33.9051	-1.3606	0.0065918	0.017254
dre-miR-143	345678	212161	0.68263	0.0067596	0.017612
novel_528	476.049	635.323	-0.40846	0.0070812	0.018366
novel_459	6.51511	20.4404	-1.3895	0.0071935	0.018572
dre-miR-184	39443.6	52824.9	-0.41672	0.0073848	0.01898
dre-miR-218a	65580.8	54865.8	0.25597	0.0083257	0.021302
dre-miR-133c-5p	64.7804	32.225	0.87624	0.0094786	0.024143
dre-miR-29b	4.90349	0.274671	1.8356	0.0097633	0.024757
novel_259	5.27052	0.621932	1.8097	0.010528	0.026577
novel_581	3.78445	12.6449	-1.3955	0.011734	0.029491
novel_201	20.5727	34.1648	-0.74483	0.011943	0.029884
dre-miR-16c-5p	5065.22	3636.16	0.47236	0.012165	0.030042
novel_315	15.9047	4.6125	1.2287	0.01209	0.030042
novel_740	5.44493	0.621932	1.7871	0.012148	0.030042
novel_243	3.96495	18.6472	-1.6416	0.012377	0.030435
novel_250	4.43073	10.6873	-1.2185	0.012889	0.031557
novel_544	44.6039	18.9972	1.0391	0.013093	0.031916
novel_592	14.0087	38.0245	-1.2742	0.013361	0.032432
dre-let-7f	1501.53	808.224	0.84733	0.013522	0.032586
novel_133	58.0313	90.5006	-0.57847	0.013539	0.032586
dre-miR-196a-5p	8.68223	1.44594	1.597	0.013687	0.032802
novel_174	25.3977	46.3458	-0.77181	0.014406	0.034381
dre-miR-133b-5p	38.3052	63.1806	-0.64188	0.014818	0.035217
novel_212	24.1863	42.4533	-0.76794	0.015645	0.037003
novel_633	9.58029	19.7081	-0.95329	0.0157	0.037003
novel_233	4.547	13.0463	-1.2187	0.016079	0.03774
novel_40	617.847	400.017	0.62208	0.01662	0.038848
novel_222	2.09433	7.00913	-1.3953	0.017317	0.040312
dre-miR-130a	61.7153	42.4156	0.58892	0.017804	0.041109
novel_748	11.0995	23.424	-1.0289	0.017738	0.041109
novel_237	12.0317	25.1788	-0.98698	0.018642	0.042658
novel_273	2.38926	7.44818	-1.3657	0.0187	0.042658
novel_814	1.60932	7.33789	-1.5406	0.018646	0.042658
novel_728	21.7469	35.1873	-0.67388	0.019273	0.043788
novel_272	5.39904	12.4428	-1.0409	0.019438	0.043987
novel_744	23.8692	40.5648	-0.66155	0.019676	0.044349
dre-let-7c-5p	4998.2	4409.02	0.18297	0.020413	0.045829
dre-miR-19c-3p	2271.98	4377.41	-0.87508	0.022327	0.049929

## Sheet: DEmiRs of Dph5vsDph3
sRNA	Dph5_readcount	Dph3_readcount	log2FoldChange	pval	padj
dre-miR-462	14340.6	5656.08	1.2915	1.4162e-16	3.7813e-14
dre-miR-1388-5p	3121.44	1580.97	0.95747	2.8594e-13	3.8173e-11
dre-miR-1388-3p	1474.68	761.958	0.93949	1.123e-11	9.9949e-10
dre-miR-731	3405.07	1400.25	1.2096	4.8556e-11	3.2411e-09
dre-miR-451	5049.11	2039.34	1.2135	9.7989e-09	5.2326e-07
dre-miR-144-5p	16709.8	8254.37	0.96404	1.4585e-07	6.4904e-06
novel_681	2824.35	1612.58	0.76545	1.055e-05	0.00040241
dre-miR-142a-5p	371.163	224.273	0.67892	2.8825e-05	0.00096203
novel_31	1557.91	932.22	0.71639	3.4918e-05	0.0010359
dre-miR-23b-5p	111.539	51.83	0.925	0.00012255	0.003272
dre-miR-223	480.608	314.868	0.56402	0.00026014	0.0057882
dre-miR-455-2-5p	13496.6	10367	0.37357	0.00024364	0.0057882
dre-miR-142a-3p	954.852	585.459	0.65873	0.00042138	0.0080363
dre-miR-144-3p	688.436	291.637	1.0558	0.0004026	0.0080363
dre-miR-203b-5p	2067.28	1594.67	0.36432	0.00063961	0.011385
dre-miR-212-5p	4824.35	3153.63	0.58299	0.0009377	0.015648
dre-miR-23a-3p	4439.64	3111.01	0.49636	0.0011854	0.018618
dre-miR-27b-5p	1023.67	737.541	0.45953	0.001516	0.022487
dre-let-7i	32803.6	22973.8	0.49266	0.0030706	0.04315
dre-let-7e	9099.33	7263.59	0.32073	0.0032807	0.043798

## Sheet: DEmiRs of Dph15vsDph1
sRNA	Dph15_readcount	Dph1_readcount	log2FoldChange	pval	padj
dre-let-7e	21394.6	1428.7	3.8949	0	0
dre-miR-1388-5p	11104.5	55.5536	7.5663	0	0
dre-miR-23a-3p	8411.01	542.93	3.9476	2.551e-299	5.6377e-297
novel_31	2766.01	52.7133	5.6165	1.6524e-142	2.7389e-140
dre-miR-23b	4695.22	567.385	3.0423	2.4113e-134	3.1974e-132
dre-miR-124-5p	1555.38	7137.29	-2.1921	9.1073e-124	1.0064e-121
dre-miR-1388-3p	5847.36	29.602	7.4908	3.2126e-122	3.0428e-120
dre-miR-455-2-5p	14179.9	1434.39	3.2892	5.965e-111	4.9435e-109
dre-miR-146b	37079.5	375.367	6.4563	4.8394e-108	3.565e-106
dre-miR-26b	20038	2999.84	2.7294	5.7849e-106	3.8354e-104
dre-miR-462	26535	206.147	6.8167	7.2468e-101	4.3679e-99
dre-miR-729	1110.28	17.5377	5.7178	1.3267e-85	7.3299e-84
dre-miR-142a-5p	1356.52	43.5142	4.8012	5.1205e-71	2.6114e-69
dre-miR-223	1098.25	125.304	3.1068	1.579e-63	7.4777e-62
dre-miR-142a-3p	2199.66	143.777	3.8835	1.2727e-61	5.6252e-60
dre-miR-187	13100.9	2730.56	2.2497	1.4729e-61	6.1034e-60
dre-miR-210-5p	1903.37	294.821	2.661	1.4285e-60	5.5713e-59
dre-miR-726	5392.15	724.665	2.8618	1.7777e-60	6.5478e-59
dre-miR-126a-3p	39696.5	8960.7	2.1358	4.6605e-54	1.6263e-52
novel_71	944.745	8.01597	6.6033	1.5529e-51	5.1479e-50
dre-miR-725-3p	19095	4518.32	2.0692	1.0394e-50	3.2815e-49
dre-miR-133a-3p	7652.51	1173.89	2.6841	1.5898e-49	4.7912e-48
dre-miR-124-6-5p	320.478	993.891	-1.6274	7.5912e-48	2.1883e-46
novel_43	965.107	252.975	1.9328	6.1844e-45	1.7084e-43
dre-miR-429b	965.34	293.167	1.7169	1.5855e-43	4.2048e-42
dre-miR-126b-3p	3644.58	1057.78	1.7761	1.5267e-40	3.893e-39
dre-miR-27d	1538.6	249.634	2.6058	2.7674e-39	6.7954e-38
dre-miR-27c-3p	5157.89	590.104	3.0786	4.4685e-38	1.0581e-36
dre-miR-27b-3p	99108.9	12471.8	2.9436	9.8624e-37	2.2547e-35
dre-miR-731	7120.85	82.1626	6.0094	1.0285e-35	2.273e-34
dre-miR-181c-3p	105.355	772.897	-2.8321	9.8721e-34	2.1114e-32
dre-miR-455-5p	5133.26	1560.83	1.7104	1.1865e-32	2.4583e-31
dre-let-7a	29740.5	9429.35	1.6487	2.0349e-32	4.0883e-31
dre-miR-140-3p	96824	13541.3	2.7915	8.2752e-32	1.6137e-30
dre-let-7i	53441.4	3529.75	3.7976	6.5464e-31	1.2401e-29
dre-miR-375	10383.8	2092.27	2.2848	1.6248e-30	2.9924e-29
dre-miR-101a	74309.1	6699.78	3.3817	5.3405e-30	9.5696e-29
dre-miR-29a	696.715	39.2007	3.9827	7.7447e-28	1.3512e-26
novel_108	237.163	53.4989	2.1587	3.1444e-27	5.3455e-26
dre-miR-20b-5p	5348.01	11994	-1.1605	1.8225e-26	3.0208e-25
dre-miR-133b-3p	830.865	129.885	2.6406	9.059e-26	1.4649e-24
dre-miR-181a-3p	14259.1	51017.1	-1.8233	1.123e-25	1.7728e-24
novel_681	2568.03	310.03	2.9868	6.1848e-25	9.5361e-24
dre-miR-125b-3-3p	47.5547	274.231	-2.488	2.8774e-24	4.3357e-23
dre-miR-203b-3p	226763	72461.7	1.6337	4.2864e-24	6.3153e-23
dre-miR-210-3p	2038.34	311.554	2.6417	3.0699e-23	4.4246e-22
dre-miR-24b-3p	6938.01	1000.59	2.7289	4.0284e-23	5.6827e-22
dre-miR-24	20852.4	3296.52	2.607	4.7414e-23	6.5491e-22
novel_72	807.757	53.3564	3.7188	1.1057e-22	1.4961e-21
dre-miR-181a-2-3p	4218.62	13603.4	-1.6749	2.0705e-22	2.7454e-21
novel_21	178.407	33.9925	2.3354	3.899e-22	5.0688e-21
dre-let-7j	7395.08	787.422	3.1316	1.8077e-21	2.3048e-20
dre-miR-206-3p	75897.8	16654.3	2.1557	2.873e-21	3.594e-20
dre-miR-205-5p	28995.4	13008.7	1.1517	1.4923e-20	1.8322e-19
dre-miR-135a	634.812	95.7759	2.6802	1.5312e-20	1.8458e-19
novel_52	1660.6	298.498	2.4401	2.2098e-20	2.6162e-19
dre-miR-132-3p	2734.19	544.925	2.2796	2.7695e-20	3.2214e-19
dre-miR-144-5p	12160.8	2899.58	2.0408	2.8947e-20	3.309e-19
dre-miR-22a-3p	251724	81379.5	1.6144	9.0366e-20	1.0155e-18
dre-miR-199-3p	69994.8	27788.3	1.3244	5.9104e-19	6.531e-18
dre-miR-181a-3-3p	84.0749	326.277	-1.9327	1.3661e-18	1.4848e-17
dre-miR-301b-5p	1707.25	5506.53	-1.6712	5.5696e-18	5.9559e-17
dre-miR-1	126781	23557.7	2.3739	1.2631e-17	1.3293e-16
dre-miR-16b	8480.96	3420.2	1.303	2.693e-17	2.7897e-16
dre-miR-142b-5p	139.493	6.46832	4.1424	3.7428e-17	3.8177e-16
dre-miR-27b-5p	912.971	261.689	1.7988	6.4587e-17	6.4881e-16
dre-miR-23b-5p	111.413	19.3221	2.3869	5.5388e-16	5.4809e-15
dre-let-7g	20785	5212.29	1.9621	8.7932e-16	8.5734e-15
dre-miR-203b-5p	2580.37	683.705	1.8844	9.4912e-16	9.1198e-15
dre-miR-27a-3p	1391.4	226.026	2.5431	2.2596e-15	2.1401e-14
dre-miR-107a-3p	2411.95	1047.48	1.2004	2.4356e-15	2.2744e-14
dre-miR-126a-5p	1789.26	593.773	1.5651	2.7172e-15	2.5021e-14
dre-miR-212-5p	3100.32	423.831	2.7702	1.0206e-14	9.2693e-14
dre-miR-2184	111.939	9.86001	3.1587	2.7942e-14	2.5035e-13
dre-miR-22b-3p	769.015	377.889	1.0076	1.1439e-13	1.0051e-12
dre-miR-24b-5p	215.885	28.9445	2.766	1.1522e-13	1.0051e-12
dre-miR-17a-5p	13752.5	27310.2	-0.98445	1.6052e-13	1.3821e-12
dre-miR-144-3p	1185.41	82.442	3.5651	1.8028e-13	1.5324e-12
dre-miR-455-3p	602.884	100.779	2.5152	2.4861e-13	2.0864e-12
dre-miR-19b-5p	36.1937	120.706	-1.7104	2.5607e-13	2.1222e-12
dre-let-7f	4782.37	692.539	2.6794	6.1635e-13	5.0449e-12
dre-miR-18a	1589.51	4425.38	-1.458	2.0444e-12	1.653e-11
dre-miR-129-5p	220.426	56.477	1.8778	1.1111e-11	8.8757e-11
dre-miR-203a-3p	189666	59736.1	1.6383	1.5867e-11	1.2524e-10
novel_150	16.2307	146.159	-2.9666	3.185e-11	2.4843e-10
dre-miR-132-5p	69.7371	6.20615	3.2502	4.5561e-11	3.5124e-10
dre-miR-22b-5p	197.874	71.0629	1.4347	1.1865e-10	9.0416e-10
novel_124	85.4259	238.076	-1.4577	3.498e-10	2.6354e-09
novel_175	13.2972	92.2535	-2.6052	3.5856e-10	2.6711e-09
dre-miR-499-5p	42.6356	0.735761	4.4408	4.0705e-10	2.9986e-09
dre-miR-140-5p	63520.8	14489.9	2.0635	5.1539e-10	3.755e-09
dre-miR-214	6304.52	2388.45	1.3787	7.244e-10	5.2204e-09
dre-miR-145-5p	2479.6	713.259	1.7595	1.1994e-09	8.5505e-09
novel_834	35.1278	0	4.9414	1.2251e-09	8.641e-09
dre-miR-107b	72.8952	19.4815	1.9009	2.9402e-09	2.052e-08
dre-miR-137-5p	53.0877	426.147	-2.7946	5.0655e-09	3.4983e-08
novel_181	36.2206	3.60225	2.9258	5.1365e-09	3.5109e-08
novel_68	431.738	186.623	1.2026	5.4564e-09	3.6914e-08
novel_145	69.7804	18.9826	1.8755	1.1308e-08	7.5726e-08
novel_79	81.7036	15.5854	2.197	1.7424e-08	1.1552e-07
dre-miR-219-5p	495.81	3149.79	-2.5051	2.1685e-08	1.4235e-07
novel_736	4.68733	38.3609	-2.6978	2.2452e-08	1.4593e-07
dre-miR-203a-5p	278.971	60.2494	2.1034	2.5747e-08	1.6573e-07
dre-miR-181b-3p	365.646	945.376	-1.3432	3.0001e-08	1.9126e-07
dre-miR-212	254.032	70.2074	1.7878	3.2212e-08	2.0339e-07
novel_867	17.3553	141.153	-2.7881	4.1716e-08	2.6092e-07
novel_103	99.8341	25.6369	1.9017	4.2151e-08	2.6118e-07
dre-miR-26a-5p	170228	64268.4	1.3793	5.2749e-08	3.2382e-07
novel_398	5.28927	28.4963	-2.3303	5.8155e-08	3.5373e-07
dre-miR-199-3-3p	3261.25	1351.24	1.2493	6.4575e-08	3.8921e-07
dre-miR-429a	458.821	134.821	1.7049	6.8282e-08	4.0785e-07
novel_212	7.94764	36.4428	-2.0964	8.4409e-08	4.9967e-07
novel_209	18.8028	0	4.4081	9.3728e-08	5.4993e-07
novel_243	0.838483	16.0399	-3.5392	9.7847e-08	5.6906e-07
dre-miR-430b-5p	1.53404	22.0292	-3.3242	1.0232e-07	5.8992e-07
dre-miR-363-3p	23411.3	52174.1	-1.1405	1.4018e-07	8.0119e-07
novel_564	0	12.277	-4.4157	1.82e-07	1.0313e-06
dre-miR-133c-3p	712.328	179.244	1.9139	1.9776e-07	1.1111e-06
novel_305	0.689675	13.4868	-3.5654	2.4373e-07	1.358e-06
novel_566	21.2302	202.479	-2.9175	2.598e-07	1.4354e-06
dre-miR-9-5p	1.39428e+06	3.25888e+06	-1.2054	2.7334e-07	1.4854e-06
novel_164	45.6953	9.69976	1.9424	2.73e-07	1.4854e-06
novel_141	73.1716	23.507	1.5385	3.0391e-07	1.6381e-06
dre-let-7d-5p	96.6742	11.0694	2.7401	3.248e-07	1.7366e-06
novel_223	3.98	26.5833	-2.511	4.9361e-07	2.6181e-06
dre-miR-181c-5p	4847.65	17821.8	-1.8065	5.1031e-07	2.6852e-06
novel_194	8.92905	35.4906	-1.9931	6.3731e-07	3.3271e-06
dre-miR-125b-5p	43524.3	18711	1.1978	6.5494e-07	3.3924e-06
dre-miR-103	17082.1	8339.5	1.0218	1.0368e-06	5.2876e-06
dre-miR-301c-5p	711.798	1718.75	-1.2489	1.0343e-06	5.2876e-06
dre-miR-130a	85.2795	36.4424	1.2701	1.3808e-06	6.9881e-06
dre-miR-133a-2-5p	1713.79	688.247	1.2939	1.5567e-06	7.8188e-06
dre-miR-17a-3p	567.125	1509.8	-1.3787	1.5884e-06	7.9181e-06
novel_136	19.6365	68.2864	-1.696	1.632e-06	8.075e-06
novel_234	0.249132	10.4351	-3.8497	1.6491e-06	8.0991e-06
novel_154	36.6108	8.49041	1.8392	1.7208e-06	8.389e-06
novel_727	21.5099	92.1862	-2.0169	1.8039e-06	8.7298e-06
dre-miR-15a-5p	1008.96	478.542	1.0565	2.3587e-06	1.1332e-05
novel_55	374.785	3073.82	-2.7137	2.5549e-06	1.2186e-05
novel_682	102.036	33.5764	1.5914	2.7938e-06	1.3231e-05
novel_779	2.63089	22.0787	-2.7413	3.1651e-06	1.4883e-05
novel_149	42.8034	5.73214	2.7815	4.4144e-06	2.0611e-05
novel_619	49.8616	5.73214	2.9	4.9025e-06	2.273e-05
novel_244	1.43372	14.6454	-2.8059	5.215e-06	2.4011e-05
novel_20	27.5091	1.70832	3.1128	5.4495e-06	2.4917e-05
novel_694	146.071	296.242	-1.0065	5.9873e-06	2.7189e-05
dre-miR-27e	64.0487	9.75723	2.4749	8.4096e-06	3.7929e-05
novel_185	19.2066	1.68294	2.6457	1.1447e-05	5.128e-05
novel_229	10.2624	0	3.7547	1.2064e-05	5.3679e-05
novel_285	3.11992	19.323	-2.4393	1.4307e-05	6.3237e-05
dre-let-7b	885.792	247.061	1.7665	1.4791e-05	6.4944e-05
novel_213	4.812	28.4126	-2.3283	1.4941e-05	6.517e-05
novel_675	0.881086	11.3049	-3.0063	1.5424e-05	6.6839e-05
novel_841	31.5224	70.089	-1.1201	1.7953e-05	7.7291e-05
dre-miR-30c-3p	641.8	313.063	1.0239	2.1853e-05	9.3475e-05
novel_140	74.1327	18.528	1.8382	2.2058e-05	9.3745e-05
dre-let-7c-5p	5559.42	3764.71	0.56084	3.3745e-05	0.0001425
dre-miR-30c-5p	30945.1	13076.3	1.2113	4.3606e-05	0.00018298
dre-miR-194a	785.553	123.259	2.379	5.1544e-05	0.00021493
novel_750	13.6138	40.3788	-1.584	5.2752e-05	0.00021859
dre-miR-148	80617	37524.2	1.08	6.0206e-05	0.00024793
dre-miR-18b-3p	7.64414	29.6866	-1.8436	6.1099e-05	0.00025005
novel_114	2.85567	14.8822	-2.1702	6.7619e-05	0.00027504
dre-miR-143	465499	180776	1.3203	7.25e-05	0.00029309
dre-miR-124-4-5p	2564.99	4086.78	-0.66684	7.6382e-05	0.00030507
novel_104	109.24	240.438	-1.1124	7.6369e-05	0.00030507
novel_227	13.2193	0.735761	3.0023	7.79e-05	0.00030927
dre-miR-125c-5p	13335.7	7839.19	0.75911	8.2451e-05	0.00032539
novel_456	13.2893	1.18355	2.9756	8.3818e-05	0.00032883
dre-miR-365	434.098	133.824	1.6356	9.1633e-05	0.00035737
novel_319	0	6.02011	-3.5049	9.2498e-05	0.00035863
dre-miR-92a-3p	14014.4	23324.2	-0.72723	0.00012162	0.00046879
dre-miR-181b-3-3p	284.212	765.298	-1.3756	0.00013042	0.00049983
novel_117	20.3288	1.18398	2.8074	0.00013769	0.00052465
novel_180	14.0353	38.5606	-1.4344	0.00016177	0.00061287
dre-miR-133b-5p	19.5227	53.7603	-1.3847	0.000166	0.00062221
novel_147	42.9419	89.1469	-0.9994	0.00016611	0.00062221
dre-miR-20a-3p	384.328	764.454	-0.97653	0.00017185	0.00064011
dre-miR-451	9309.01	1847.99	2.1002	0.00019222	0.00071195
novel_676	4.56287	20.6668	-2.0233	0.00021745	0.00080095
novel_590	4.39306	16.2193	-1.8509	0.00022264	0.00081553
novel_257	4.88209	16.8269	-1.69	0.00022671	0.00082586
dre-miR-217	38541	62606.5	-0.69262	0.00025303	0.00091673
dre-miR-135b-3p	2816.6	4869.64	-0.78006	0.00025567	0.00092124
novel_255	9.09886	0.946757	2.9298	0.0003127	0.0011207
dre-miR-153a-3p	2082.89	807.797	1.3132	0.00035191	0.0012544
dre-miR-124-3p	6374.86	2674.61	1.2094	0.00038528	0.001366
dre-miR-10c-3p	39.6272	96.5412	-1.1948	0.00039125	0.0013798
novel_315	23.2662	3.86485	2.0379	0.00040533	0.0014219
novel_86	329.816	235.593	0.48126	0.00041358	0.0014432
dre-miR-192	7642.34	1337.31	2.1916	0.00047358	0.0016439
dre-miR-29b	8.42408	0.236795	2.9121	0.00048711	0.0016821
dre-miR-30e-5p	105.739	24.3714	1.8733	0.00049303	0.0016937
dre-miR-153c-5p	12.4811	44.0681	-1.6791	0.00049994	0.0017085
novel_236	5.76906	0	3.0914	0.00055306	0.0018804
novel_190	10.1615	42.7352	-1.883	0.00056568	0.0019135
novel_172	11.0701	1.47152	2.3102	0.00059311	0.0019961
novel_581	1.87426	10.8063	-2.1212	0.00060391	0.0020222
dre-miR-16c-5p	5604.2	3110.19	0.83632	0.00063314	0.0020921
novel_157	36.2672	15.5085	1.1665	0.00063055	0.0020921
novel_203	14.6956	2.89187	2.0435	0.00063424	0.0020921
novel_235	3.07143	13.4356	-1.8905	0.00081944	0.0026809
novel_36	2148.26	3166.36	-0.55439	0.00082085	0.0026809
novel_527	2.02054	11.7527	-2.1972	0.00092342	0.0030011
novel_748	6.00307	20.1158	-1.6143	0.00099891	0.0032306
dre-miR-199-5p	342253	165533	1.0182	0.0010923	0.0035156
novel_261	2.46108	10.8317	-1.9813	0.001172	0.0037539
dre-miR-18b-5p	228.583	426.519	-0.87603	0.0013524	0.0043107
novel_237	8.77101	21.2668	-1.2736	0.0013972	0.0044323
novel_273	0.589351	6.44295	-2.5232	0.0014509	0.004559
novel_724	9.67562	2.13031	2.2956	0.0014481	0.004559
dre-miR-130c-5p	87.8182	204.175	-1.1565	0.0015344	0.0047778
dre-miR-20a-5p	45945.9	91327.5	-0.96429	0.001535	0.0047778
novel_205	8.90074	0.972556	2.3094	0.0016484	0.0051068
novel_133	41.4188	77.0808	-0.83118	0.0017277	0.0053278
novel_472	1.03578	8.83585	-2.3217	0.0018004	0.0055262
novel_326	0.249132	4.36339	-2.7154	0.0018558	0.0056701
novel_311	1.02989	6.96771	-2.269	0.0019318	0.0058751
novel_459	6.2096	17.5115	-1.3859	0.0020736	0.0062775
novel_201	13.2846	29.1047	-1.0766	0.002208	0.0066541
novel_240	3.0622	12.4123	-1.752	0.0022695	0.0068084
novel_633	5.57765	16.9867	-1.4387	0.0022811	0.0068125
novel_277	4.53011	15.4569	-1.636	0.0023539	0.006967
novel_40	660.461	343.316	0.93076	0.0023477	0.006967
dre-miR-9-3p	16124.4	26805.6	-0.72125	0.0024249	0.0071453
novel_740	6.11263	0.498966	2.5274	0.0024359	0.007146
dre-miR-17a-2-3p	39.8123	75.9176	-0.93671	0.0025967	0.0075842
dre-miR-133c-5p	58.6691	26.9423	0.99124	0.0029447	0.0085628
novel_673	0	2.89187	-2.7576	0.0030082	0.0087092
novel_630	9.81519	25.4513	-1.2527	0.0032825	0.0094623
novel_350	0.498264	5.31015	-2.4547	0.0033583	0.0096389
novel_565	1.63436	10.0376	-2.1044	0.0036041	0.0103
dre-miR-457b-5p	14.1306	38.3617	-1.3403	0.0037515	0.010675
novel_146	67.5935	14.4357	1.8386	0.004022	0.011396
novel_532	2.56982	10.6465	-1.777	0.0040959	0.011507
novel_703	0	3.36504	-2.6781	0.0040863	0.011507
novel_325	0.148808	5.23318	-2.5837	0.0042449	0.011875
novel_122	94.8627	172.981	-0.8292	0.0043113	0.01196
novel_765	5.377	0.236795	2.44	0.0043089	0.01196
novel_394	0.689675	5.78458	-2.3597	0.0048298	0.013342
novel_857	1.18794	6.7305	-2.045	0.005099	0.014027
novel_286	2.46108	10.0456	-1.8752	0.0051818	0.014197
novel_192	18.568	7.96522	1.2272	0.0053139	0.014498
novel_699	0.291734	3.8898	-2.4714	0.0053851	0.014632
dre-miR-34a	1229.04	725.521	0.74236	0.0055751	0.015087
novel_814	0.647072	6.41715	-2.2841	0.0061536	0.016585
novel_239	2.80718	9.98688	-1.649	0.0067224	0.018044
dre-miR-153c-3p	5047.06	2337.68	1.0603	0.0068277	0.018253
novel_128	15.638	35.8868	-1.1192	0.0069395	0.018477
novel_452	41.9213	81.279	-0.91561	0.0070058	0.01858
novel_786	10.256	1.73369	2.0052	0.0074844	0.019769
dre-miR-138-5p	1657.5	1033.12	0.66845	0.0082634	0.021741
dre-miR-196a-5p	9.32051	1.20935	2.013	0.0088573	0.023211
novel_289	0.695557	6.62185	-2.2232	0.0091054	0.023767
novel_540	12.3216	25.9253	-1.0334	0.009299	0.024177
novel_193	4.08874	0	2.4109	0.0097284	0.025195
dre-miR-101b	5218.86	3394.59	0.61019	0.010183	0.02627
dre-miR-9-4-3p	4.99418	13.7249	-1.4127	0.011002	0.028272
dre-miR-153b-3p	23199.3	12177.5	0.89566	0.011425	0.029141
novel_781	69.1648	34.9705	0.99229	0.011428	0.029141
novel_111	98.1528	148.522	-0.57232	0.01163	0.029543
novel_260	3.71851	11.3057	-1.5003	0.011835	0.029948
novel_173	21.5102	7.01847	1.4465	0.012186	0.03072
novel_466	0.832601	5.07335	-2.0405	0.012273	0.030823
novel_641	10.6637	25.6357	-1.1121	0.012669	0.031696
novel_168	19.1369	38.6243	-0.94807	0.01292	0.032202
novel_197	4.20418	12.9113	-1.37	0.013156	0.032667
novel_265	4.43567	0.498966	2.1267	0.013378	0.033097
novel_362	3.28445	0	2.2989	0.013723	0.033823
novel_283	1.9261	8.38722	-1.6421	0.013965	0.034292
novel_671	1.74057	7.25526	-1.6804	0.014633	0.0358
novel_460	15.0041	4.28726	1.3914	0.015453	0.037666
novel_514	3.47586	0	2.2297	0.017221	0.041823
novel_174	19.9336	39.3521	-0.91748	0.017285	0.041824
novel_718	24.1955	40.7733	-0.72321	0.017397	0.041943
novel_708	0.832601	4.36339	-1.9313	0.019575	0.046853
novel_813	59.7195	85.1822	-0.50686	0.019543	0.046853
novel_686	0.148808	3.55108	-2.1651	0.0198	0.047221
novel_842	0.148808	2.91724	-2.1232	0.020502	0.04872

## Sheet: DEmiRs of Dph15vsDph3
sRNA	Dph15_readcount	Dph3_readcount	log2FoldChange	pval	padj
dre-miR-1388-5p	13388.8	1389.97	3.217	7.6749e-104	4.3056e-101
dre-let-7e	25814.2	6387.14	1.9972	6.3038e-68	1.7682e-65
dre-miR-142a-3p	2653.65	514.085	2.3208	1.2681e-59	2.3713e-57
dre-miR-1388-3p	7050.46	670.509	3.2823	3.379e-52	4.7391e-50
dre-miR-142a-5p	1637.24	196.974	2.9408	3.9463e-43	4.4278e-41
dre-miR-451	11236.5	1790.25	2.5775	1.0308e-42	9.6379e-41
dre-miR-223	1323.2	276.417	2.1953	2.6113e-41	2.0928e-39
dre-miR-23a-3p	10145.5	2735.53	1.8629	2.4084e-36	1.6889e-34
dre-miR-462	31963.8	4967.43	2.5903	5.6991e-33	3.5524e-31
dre-miR-146b	44848.6	2996.58	3.593	4.8633e-30	2.7283e-28
dre-miR-731	8601.61	1228.85	2.6793	1.3982e-28	7.131e-27
dre-let-7f	5763.45	1263.01	2.1269	1.8818e-24	8.7973e-23
dre-miR-124-5p	1877.3	3856.95	-1.0286	1.6e-22	6.9046e-21
novel_31	3339.26	820.661	1.9626	4.6817e-20	1.876e-18
dre-miR-455-2-5p	17116.6	9105.59	0.90256	2.7538e-18	1.0299e-16
dre-miR-23b	5663.4	2349.8	1.2491	3.5025e-18	1.2281e-16
dre-miR-725-3p	23036.9	10615.6	1.1028	6.2478e-17	2.0618e-15
dre-let-7i	64430	20230.1	1.6242	6.92e-17	2.1567e-15
dre-let-7b	1067.78	319.253	1.7028	9.729e-15	2.8726e-13
dre-miR-126b-3p	4392.32	1939.09	1.1648	3.1679e-14	8.8859e-13
novel_834	42.6868	0	3.9912	3.0102e-13	8.0414e-12
dre-miR-126a-5p	2156.38	1131.12	0.91412	7.4096e-11	1.8073e-09
dre-miR-2184	135.488	29.8951	1.9875	7.1197e-11	1.8073e-09
dre-miR-301b-5p	2058.16	4547.85	-1.119	1.0689e-10	2.4984e-09
dre-miR-133a-3p	9221.13	5132.05	0.83513	1.4899e-10	3.3434e-09
dre-miR-124-6-5p	386.522	700.132	-0.84888	3.9234e-10	8.4655e-09
dre-miR-181c-3p	126.965	286.245	-1.135	6.124e-10	1.2724e-08
dre-miR-126a-3p	47832.7	22623.8	1.0552	2.7888e-09	5.5875e-08
dre-miR-16b	10245.3	5671.59	0.83881	4.4465e-09	8.6017e-08
dre-miR-125b-3-3p	57.2466	156.855	-1.425	7.1735e-09	1.3415e-07
dre-miR-144-5p	14637.2	7248.48	0.99108	8.0777e-09	1.4618e-07
novel_43	1164.06	732.148	0.67018	8.7575e-09	1.4888e-07
novel_681	3101.55	1415.31	1.0965	8.732e-09	1.4888e-07
dre-miR-375	12506.5	5548.63	1.1379	1.7251e-08	2.8465e-07
novel_72	976.304	362.674	1.3696	2.3007e-08	3.6877e-07
dre-miR-142b-5p	168.097	30.6169	2.1802	3.0424e-08	4.7411e-07
dre-miR-27c-3p	6208.18	2847.84	1.0932	5.1319e-08	7.6557e-07
novel_209	22.6543	2.13209	2.7281	5.1857e-08	7.6557e-07
dre-miR-23b-5p	134.583	45.4342	1.4029	7.8728e-08	1.1325e-06
dre-miR-144-3p	1430.94	256.856	2.1412	1.1043e-07	1.5488e-06
dre-miR-101a	89848.1	32156.2	1.4004	1.6826e-07	2.3023e-06
dre-miR-27d	1853.19	865.809	1.0733	1.7867e-07	2.3865e-06
dre-miR-24b-3p	8366.46	3209.6	1.3132	3.4012e-07	4.4374e-06
dre-let-7j	8888.89	2889.61	1.5084	4.5341e-07	5.7809e-06
dre-miR-181a-3-3p	101.157	249.367	-1.2109	7.9905e-07	9.9614e-06
dre-let-7a	35871	18832.4	0.90519	1.7634e-06	2.1048e-05
dre-miR-203b-5p	3120.06	1401.05	1.1078	1.7591e-06	2.1048e-05
dre-miR-29a	845.333	263.967	1.5422	2.9106e-06	3.4018e-05
dre-miR-27b-5p	1099.54	648.238	0.75062	4.9012e-06	5.6114e-05
dre-miR-24b-5p	260.729	88.8281	1.4514	1.1787e-05	0.00013225
dre-miR-10c-3p	47.6953	98.1201	-1.0267	1.7565e-05	0.00019322
novel_71	1140.32	490.759	1.1394	1.8497e-05	0.00019955
dre-miR-24	25167.6	11240.2	1.1026	2.2823e-05	0.00024158
dre-miR-15a-5p	1218.56	632.672	0.91484	2.4856e-05	0.00025822
dre-miR-181a-3p	17169.9	50762.8	-1.4188	2.9216e-05	0.000298
novel_108	285.946	193.571	0.56244	6.529e-05	0.00065406
dre-miR-210-5p	2292.61	1134.23	0.96681	8.254e-05	0.00080426
novel_103	120.589	44.6313	1.2434	8.315e-05	0.00080426
dre-miR-203a-5p	337.756	117.685	1.3484	0.00012329	0.0011723
dre-miR-210-3p	2455.06	1261.66	0.91532	0.00016377	0.0015312
novel_117	24.7279	2.80091	1.9701	0.00017581	0.0016169
dre-let-7g	25068.6	14165.2	0.79503	0.00022804	0.0020634
dre-miR-10a-5p	17363.5	40215.3	-1.1219	0.00025023	0.0022282
novel_234	0.29344	7.51596	-2.1135	0.00029725	0.0026056
novel_186	8.48282	26.4836	-1.4418	0.00032763	0.0028277
novel_544	23.4975	51.1957	-1.1	0.00037958	0.0032264
dre-miR-145-5p	2997.47	1473.78	0.96259	0.00040063	0.0033545
novel_175	15.9899	37.4444	-1.2056	0.00042648	0.0035185
dre-miR-10c-5p	63669	144362	-1.091	0.00044295	0.0035753
dre-miR-181c-5p	5848.01	15150.7	-1.2352	0.00044611	0.0035753
dre-miR-20a-3p	463.332	736.26	-0.64758	0.00048969	0.0038693
dre-miR-16c-5p	6759.05	4387.79	0.60746	0.00061249	0.0047723
dre-miR-130a	103.013	61.0774	0.70578	0.00066636	0.005121
dre-miR-219-5p	600.841	1364.68	-1.0822	0.00080777	0.0061237
dre-miR-365	525.153	216.175	1.1373	0.000853	0.0063804
novel_675	1.07927	7.83796	-1.8286	0.0010254	0.0075688
dre-miR-19b-5p	43.6537	79.5909	-0.77169	0.0010599	0.0077222
novel_255	10.9248	1.3278	1.7473	0.0011877	0.0085426
dre-miR-133b-3p	1002.82	616.889	0.67685	0.0013105	0.0092627
dre-miR-192	9109.43	46502.7	-1.687	0.0013209	0.0092627
dre-miR-181a-2-3p	5081.44	10952.1	-1.0167	0.0015149	0.010492
dre-miR-133b-5p	23.4493	49.1513	-1.013	0.0017252	0.011661
novel_150	19.522	75.1513	-1.4948	0.0017158	0.011661
dre-miR-194a	936.943	4141.75	-1.5939	0.0017738	0.011847
dre-miR-29b	10.2155	1.37624	1.6739	0.0019862	0.012956
dre-miR-30e-5p	127.324	37.0145	1.4365	0.0019759	0.012956
novel_190	12.1653	34.1744	-1.217	0.0021114	0.013615
dre-miR-22b-5p	238.229	156.655	0.61056	0.0022869	0.014579
novel_52	2008.59	1253.2	0.65089	0.0028838	0.018177
novel_229	12.383	5.40682	1.4175	0.0031998	0.019945
dre-miR-27e	76.8273	32.5494	1.1236	0.0037245	0.022961
dre-miR-153c-5p	15.0235	36.8568	-1.1749	0.0040191	0.024508
dre-miR-429a	553.342	289.458	0.87141	0.0046349	0.027959
dre-let-7d-5p	116.167	47.4276	1.1353	0.0049077	0.02929
novel_736	5.67111	15.7813	-1.282	0.0049616	0.0293
novel_239	3.3987	10.8804	-1.3758	0.0052617	0.030748
novel_235	3.6731	12.9477	-1.3424	0.0069494	0.040192
novel_323	4.45882	0.241481	1.575	0.0071323	0.040829
novel_460	18.1206	6.74376	1.0827	0.0078775	0.044639
dre-miR-429b	1165.6	836.607	0.48021	0.0083499	0.045925
novel_149	51.2812	21.4374	1.0867	0.0083154	0.045925
novel_718	29.2436	47.8405	-0.73008	0.0082653	0.045925
dre-miR-301c-5p	859.065	1283.75	-0.55827	0.0084861	0.046221

## Sheet: DEmiRs of Dph15vsDph5
sRNA	Dph15_readcount	Dph5_readcount	log2FoldChange	pval	padj
dre-let-7e	35530.2	11215.5	1.6524	4.0901e-90	1.7424e-87
dre-miR-1388-5p	18433.2	3845.96	2.2325	8.2187e-87	1.7506e-84
dre-miR-146b	61687.3	5202.82	3.4509	3.0027e-82	4.2638e-80
dre-let-7f	7933.16	2251.25	1.8001	3.1431e-75	3.3474e-73
dre-miR-23a-3p	13965	5470.57	1.338	1.5397e-38	1.3119e-36
dre-miR-142a-5p	2254.27	457.471	2.2321	3.377e-38	2.3977e-36
dre-miR-1388-3p	9710.26	1817.22	2.331	2.9053e-35	1.7681e-33
dre-miR-223	1821.17	592.155	1.5903	8.016e-31	4.2685e-29
dre-let-7b	1469.25	505.865	1.4964	2.9415e-21	1.3923e-19
dre-miR-142a-3p	3651.29	1175.51	1.588	1.2322e-20	5.2492e-19
dre-let-7i	88659.8	40411.9	1.1155	9.1337e-19	3.5372e-17
dre-miR-126b-3p	6047.32	3037.8	0.98165	1.0221e-18	3.6285e-17
dre-let-7a	49360.3	27162.9	0.85334	4.5601e-18	1.4943e-16
novel_31	4597	1919.95	1.2306	7.6236e-16	2.3197e-14
dre-miR-124-6-5p	531.933	886.923	-0.73375	1.9708e-13	5.5972e-12
novel_834	58.6353	0.992475	3.4396	2.682e-13	7.1409e-12
dre-miR-23b	7796.21	4343.87	0.83268	9.2724e-13	2.3236e-11
dre-miR-126a-3p	65832.1	37214.3	0.81108	1.5428e-11	3.6512e-10
dre-miR-133a-3p	12691.3	7270.97	0.79236	2.1883e-11	4.9063e-10
dre-miR-731	11827.8	4193.04	1.4201	1.4576e-10	3.1048e-09
dre-miR-462	43979.3	17669.1	1.2609	3.8189e-10	7.747e-09
dre-miR-1	210294	131391	0.6707	5.1332e-10	9.9398e-09
dre-miR-26b	33302.2	20295.6	0.70451	2.8989e-09	5.3693e-08
dre-miR-451	15469.6	6217.57	1.2546	3.0464e-09	5.4074e-08
dre-miR-455-2-5p	23552.6	16632.8	0.49811	5.7272e-09	9.7592e-08
dre-miR-142b-5p	231.666	57.4639	1.8041	6.7649e-09	1.1084e-07
dre-miR-2184	186.431	61.3527	1.4879	7.5565e-09	1.1497e-07
dre-miR-375	17224.5	8213.29	1.0338	7.525e-09	1.1497e-07
dre-miR-125b-3-3p	78.79	177.157	-1.134	2.0416e-08	2.9991e-07
dre-miR-126a-5p	2969.08	1779.5	0.72611	3.8037e-08	5.4013e-07
dre-miR-301b-5p	2831.74	5987.26	-1.0398	6.9332e-08	9.5275e-07
dre-miR-210-5p	3156.2	1867.64	0.74195	8.3973e-08	1.1179e-06
dre-miR-27c-3p	8546.53	4782.64	0.81641	2.2821e-07	2.946e-06
dre-miR-181a-3p	23636	41832.4	-0.80272	4.3718e-07	5.4777e-06
dre-miR-725-3p	31712.2	19126	0.71456	6.0644e-07	7.3812e-06
dre-miR-124-5p	2583.89	4241.09	-0.70031	8.3729e-07	9.908e-06
novel_117	33.9597	4.44352	2.1018	2.0545e-06	2.3655e-05
dre-miR-24b-3p	11524.3	5465.93	1.0209	4.6677e-06	5.2328e-05
dre-miR-181a-2-3p	6995.81	11205.6	-0.66451	8.3324e-06	9.1016e-05
dre-miR-101a	123707	54975.9	1.0941	1.0926e-05	0.00011636
novel_209	31.1701	9.27329	1.5005	1.5579e-05	0.00016187
dre-let-7j	12232.5	5155.83	1.1515	1.6994e-05	0.00017237
novel_72	1344.13	653.622	0.98411	2.0312e-05	0.00020123
dre-miR-16b	14097	9468.9	0.56393	2.1585e-05	0.00020898
novel_229	17.0401	3.16548	1.8228	2.216e-05	0.00020978
dre-miR-27d	2552.08	1450.26	0.78375	5.5886e-05	0.00051755
dre-miR-499-5p	70.5377	23.4458	1.3819	6.3521e-05	0.00057575
novel_21	295.941	169.386	0.7765	7.024e-05	0.00062338
dre-miR-181a-3-3p	139.311	233.379	-0.7132	0.00010576	0.00091947
dre-miR-29a	1162.29	497.924	1.1109	0.00013595	0.0011583
dre-miR-133b-3p	1380.93	794.346	0.76414	0.00020906	0.0017127
dre-miR-24	34664.8	18398	0.8626	0.00020726	0.0017127
dre-miR-15a-5p	1677.79	987.714	0.73397	0.00024946	0.0019511
novel_175	22.02	48.4232	-1.0249	0.00024288	0.0019511
novel_212	13.1702	36.1975	-1.2677	0.0002519	0.0019511
dre-miR-203a-5p	464.965	203.43	1.0767	0.00034615	0.0026332
dre-miR-24b-5p	359.17	160.591	1.0546	0.00042677	0.0031895
novel_572	5.49509	20.9045	-1.4928	0.00058547	0.0043002
dre-miR-137-5p	88.4512	203.194	-1.0745	0.00083251	0.006011
dre-miR-138-3p	13.1187	33.7701	-1.1364	0.00093302	0.0065446
dre-miR-203b-5p	4294.8	2547.89	0.7171	0.00093714	0.0065446
dre-miR-27b-3p	164572	98015.6	0.7111	0.0010866	0.0074657
dre-miR-10c-3p	65.6728	109.093	-0.68977	0.0011403	0.0077106
dre-let-7c-5p	9230.82	7496.48	0.29733	0.0012618	0.0082699
dre-miR-181c-3p	174.822	296.543	-0.722	0.0012532	0.0082699
novel_183	12.1751	31.3216	-1.1507	0.0012996	0.0083883
dre-miR-10c-5p	87607.3	125868	-0.50895	0.0016852	0.010715
dre-miR-145-5p	4121.47	2368.97	0.74862	0.0022378	0.014019
dre-miR-130a	141.755	92.6212	0.5834	0.0022768	0.014037
dre-miR-429b	1604.07	1225.88	0.38095	0.0023066	0.014037
dre-miR-199-3p	116235	85275.6	0.43756	0.0024028	0.014093
dre-miR-22a-3p	417061	294823	0.48742	0.0023962	0.014093
novel_150	26.9086	69.7137	-1.1322	0.0024149	0.014093
dre-miR-30e-5p	175.601	59.6641	1.2351	0.0025064	0.014429
novel_186	11.6673	27.7793	-1.0648	0.0025456	0.014459
dre-let-7g	34485.5	23613.4	0.52917	0.0026565	0.01489
novel_460	24.9479	9.1352	1.1888	0.0031939	0.01767
novel_398	8.74527	21.4296	-1.1068	0.0033104	0.01808
novel_107	237.79	444.656	-0.82944	0.0034709	0.018717
dre-miR-365	722.049	423.11	0.72086	0.0036536	0.019455
dre-miR-27a-3p	2305.02	1256.11	0.8036	0.0037933	0.01995
dre-miR-210-3p	3381.52	2103.01	0.649	0.0040622	0.021104
dre-miR-9-5p	2.31692e+06	3.33552e+06	-0.50856	0.0045573	0.023391
novel_544	32.311	67.0314	-0.93413	0.0049207	0.024688
novel_89	460.946	368.554	0.32201	0.004926	0.024688
dre-miR-205-5p	48098.2	37496	0.35348	0.0052763	0.026136
dre-miR-181b-3p	605.518	929.059	-0.58841	0.0060596	0.029671
novel_111	162.655	230.371	-0.48117	0.0066401	0.032144
novel_43	1602.36	1307.2	0.29054	0.0068611	0.032841
dre-miR-10a-5p	23886.9	33228.6	-0.46182	0.0075427	0.035581
dre-miR-21	624218	399115	0.61025	0.0076007	0.035581
dre-miR-144-3p	1972.5	847.917	1.0066	0.0085188	0.039446
novel_194	14.8071	28.1374	-0.85822	0.0086345	0.039551
novel_285	5.15354	14.0937	-1.0972	0.0087275	0.039552
novel_208	9.15596	22.1326	-1.0297	0.0089269	0.04003
dre-miR-133b-5p	32.2799	57.4077	-0.76939	0.0096482	0.042814
dre-miR-130c-5p	145.676	237.292	-0.66373	0.010219	0.044423
novel_718	40.2172	69.5876	-0.72929	0.010212	0.044423
dre-miR-107a-3p	4009.03	3231.44	0.30641	0.010944	0.04709
novel_683	21.6785	39.8561	-0.80026	0.011357	0.048379

## Sheet: DEmiRs of Dph30vsDph1
sRNA	Dph30_readcount	Dph1_readcount	log2FoldChange	pval	padj
dre-miR-1388-5p	21960	51.3171	8.6138	5.2041e-190	3.5856e-187
dre-miR-146b	164237	343.038	8.6984	9.4434e-141	3.2533e-138
dre-miR-126b-3p	6809.95	977.246	2.7938	1.2441e-91	2.8572e-89
dre-miR-1388-3p	16226.2	27.5934	8.7969	4.9167e-71	8.4691e-69
dre-miR-210-5p	3848.26	272.202	3.783	4.673e-64	6.4395e-62
dre-miR-223	3435.2	115.738	4.8167	3.7778e-59	4.3382e-57
dre-miR-462	142662	191.796	8.9376	3.3679e-57	3.315e-55
dre-miR-27d	3776.02	230.943	3.9925	8.3334e-56	7.1771e-54
novel_31	9510.53	48.6441	7.2596	3.558e-51	2.7239e-49
dre-miR-455-2-5p	14056.4	1325.96	3.3759	2.3505e-50	1.6195e-48
dre-miR-27b-3p	113477	11484.6	3.27	7.8302e-44	4.9046e-42
dre-miR-199-3-3p	6456.68	1244.78	2.3579	1.6333e-42	9.378e-41
dre-miR-124-5p	399.719	6597.06	-3.9705	4.0854e-36	2.1652e-34
dre-miR-27a-3p	3414.17	207.457	3.9646	9.8719e-36	4.8584e-34
dre-miR-135b-3p	749.085	4491.97	-2.5628	4.2287e-35	1.9424e-33
dre-miR-731	40527.9	76.8473	8.1199	1.3115e-31	5.6476e-30
dre-miR-23a-3p	22440.4	502.054	5.2655	1.8031e-31	7.3078e-30
dre-miR-126a-3p	45600.6	8297.41	2.4364	6.8085e-29	2.6062e-27
dre-miR-210-3p	2542.12	286.115	3.0934	4.1421e-28	1.502e-26
dre-miR-133b-3p	1143.06	119.823	3.2132	5.3469e-28	1.842e-26
dre-miR-24b-3p	11224.6	922.44	3.5299	2.9708e-27	9.747e-26
dre-miR-27c-3p	6387.25	543.244	3.4794	1.13e-24	3.5388e-23
dre-miR-24	28908	3046.65	3.1822	3.6045e-23	1.0798e-21
dre-miR-729	378.633	16.0445	4.3168	1.3775e-20	3.9544e-19
dre-miR-125b-3-3p	22.3973	252.884	-3.4382	2.7512e-20	7.5822e-19
novel_72	1042.08	48.5068	4.2196	5.063e-20	1.3417e-18
dre-miR-137-5p	7.29593	398.111	-5.2893	2.5106e-18	6.4068e-17
dre-let-7e	29677.4	1321.74	4.2637	3.0226e-17	7.4377e-16
dre-let-7a	37629.2	8729.98	2.0838	3.3396e-17	7.9343e-16
dre-miR-187	9124.58	2518.07	1.8406	5.7779e-17	1.327e-15
dre-miR-375	42954.7	1940.45	4.2326	2.6787e-16	5.9537e-15
dre-miR-27e	132.197	8.90242	3.7578	5.2439e-16	1.1291e-14
dre-miR-23b	10670.3	525.633	4.1221	5.61e-16	1.1713e-14
dre-miR-203a-3p	281465	55297	2.3111	7.696e-16	1.5596e-14
dre-miR-206-3p	76507.3	15505	2.2658	8.6764e-15	1.708e-13
dre-let-7i	36707	3293.22	3.349	2.5034e-14	4.7912e-13
dre-miR-9-5p	176323	3.02742e+06	-3.8846	6.399e-14	1.1916e-12
dre-miR-429b	1143.51	271.03	2.0479	4.6143e-13	8.3665e-12
dre-miR-140-3p	132475	12404.4	3.2785	6.4539e-13	1.1402e-11
dre-miR-133a-3p	15931.3	1087.55	3.6718	8.8177e-13	1.5188e-11
dre-miR-301b-5p	465.334	5106.74	-3.3082	1.209e-12	2.0318e-11
dre-miR-217	8269.11	58184.8	-2.7336	1.6525e-12	2.7108e-11
dre-miR-203b-3p	560828	67182.6	2.9561	2.4268e-12	3.8885e-11
dre-miR-24b-5p	393.544	26.7669	3.6573	5.6256e-12	8.8091e-11
dre-miR-26b	20278.5	2773.26	2.779	8.4482e-12	1.2935e-10
dre-miR-455-5p	5389.58	1443.26	1.8747	9.7235e-12	1.4564e-10
novel_212	0.559028	33.6018	-4.9644	1.0354e-11	1.5178e-10
novel_681	4233.31	286.298	3.6602	1.8028e-11	2.5877e-10
dre-miR-107b	89.7228	18.0458	2.32	2.234e-11	3.1413e-10
dre-let-7d-5p	96.6014	10.079	2.9842	2.4957e-11	3.4391e-10
dre-miR-26a-5p	248794	59715.7	2.0226	2.9685e-11	4.0104e-10
novel_106	29.9386	167.13	-2.4107	3.2982e-11	4.3702e-10
novel_175	4.22515	86.0604	-4.0726	3.706e-11	4.8179e-10
dre-miR-22a-3p	420812	75249.6	2.419	4.9477e-11	6.3129e-10
dre-miR-124-4-5p	852.341	3775.6	-2.103	1.1263e-10	1.4109e-09
dre-miR-16b	9902.29	3162.74	1.6272	1.9351e-10	2.3809e-09
dre-let-7j	7550.47	731.132	3.2005	2.4413e-10	2.951e-09
dre-miR-499-5p	58.8802	0.687995	5.1052	9.4745e-10	1.1255e-08
dre-miR-27b-5p	1210.48	243.167	2.2623	9.8497e-10	1.1502e-08
novel_209	47.4181	0	5.839	1.2236e-09	1.4051e-08
dre-miR-29a	761.51	36.1525	3.9989	1.519e-09	1.7158e-08
dre-miR-726	2546.91	668.045	1.8929	1.6448e-09	1.8279e-08
novel_108	198.622	49.6233	1.9786	1.7604e-09	1.8952e-08
novel_213	0.160687	26.5246	-5.3218	1.7385e-09	1.8952e-08
dre-miR-182-3p	398.629	894.425	-1.156	4.5903e-09	4.8657e-08
dre-miR-130a	116.481	33.6737	1.8229	4.9614e-09	5.1794e-08
novel_229	28.8289	0	5.5368	6.0995e-09	6.2724e-08
dre-miR-143	598293	165361	1.8203	7.0376e-09	7.1199e-08
dre-miR-22b-5p	206.048	65.5977	1.6172	7.1302e-09	7.1199e-08
dre-let-7b	2113.71	230.626	3.0316	7.808e-09	7.6853e-08
dre-miR-9-7-3p	2.28135	40.1613	-3.657	1.2528e-08	1.2157e-07
dre-miR-145-5p	13342.8	663.131	3.8988	1.7557e-08	1.6801e-07
novel_779	0.160687	20.6129	-5.0227	1.8057e-08	1.7043e-07
novel_179	6.70567	36.0413	-2.3566	2.5056e-08	2.333e-07
dre-miR-430b-5p	0	20.2497	-5.505	2.6089e-08	2.3967e-07
novel_630	2.11285	23.4562	-3.1223	3.344e-08	3.0316e-07
novel_736	2.52626	35.6013	-3.5626	3.5328e-08	3.1612e-07
dre-miR-107a-3p	2268.19	968.512	1.2196	4.0215e-08	3.5073e-07
dre-miR-181a-3p	5047.89	47102.2	-3.0274	3.9742e-08	3.5073e-07
novel_398	2.54968	26.431	-3.0683	4.9083e-08	4.2273e-07
novel_103	778.025	23.5855	4.327	6.7995e-08	5.7838e-07
dre-miR-9-3p	2079.61	24798.1	-3.3035	7.086e-08	5.954e-07
dre-miR-181a-3-3p	47.5256	300.468	-2.5605	8.0979e-08	6.7222e-07
novel_619	44.6007	5.34948	3.1532	1.0065e-07	8.2559e-07
dre-let-7f	8723.24	647.899	3.4311	1.135e-07	9.2004e-07
dre-miR-30e-5p	214.365	22.2956	3.002	1.3661e-07	1.0944e-06
dre-miR-181c-5p	2863.63	16544.5	-2.4259	1.408e-07	1.1105e-06
novel_221	0.160687	17.7819	-4.7683	1.4345e-07	1.1105e-06
novel_52	1470.83	276.297	2.3271	1.4247e-07	1.1105e-06
novel_173	42.5591	6.52424	2.5889	2.1087e-07	1.5792e-06
novel_20	33.5191	1.58075	3.7102	2.0998e-07	1.5792e-06
novel_43	1552.69	233.74	2.5984	2.0902e-07	1.5792e-06
dre-miR-153c-5p	2.64121	40.8052	-3.4228	2.9983e-07	2.2213e-06
novel_117	58.5786	1.02383	4.3346	6.1351e-07	4.4969e-06
dre-miR-451	32591.3	1742.17	3.7103	8.8197e-07	6.3966e-06
novel_243	0.520544	14.7387	-3.868	9.1051e-07	6.4824e-06
novel_490	15.6396	61.8952	-1.9652	9.1262e-07	6.4824e-06
dre-miR-17a-5p	8147.3	25278.8	-1.6002	9.5328e-07	6.7022e-06
dre-miR-203b-5p	3998.82	632.738	2.517	1.407e-06	9.7923e-06
novel_676	2.10505	18.8538	-2.9714	1.4654e-06	1.0097e-05
novel_564	0	11.4642	-4.8112	2.3924e-06	1.6161e-05
novel_675	0	10.4995	-4.793	2.3741e-06	1.6161e-05
dre-miR-133b-5p	8.13679	50.0457	-2.4019	3.081e-06	2.061e-05
dre-miR-20a-3p	312.843	704.265	-1.1615	4.1519e-06	2.7507e-05
novel_740	20.9861	0.483229	4.221	4.7129e-06	3.0925e-05
novel_257	1.82216	15.5021	-2.8925	4.8186e-06	3.1321e-05
novel_199	80.4279	0.819061	4.5037	4.8887e-06	3.1479e-05
novel_748	1.36246	18.439	-3.167	5.4977e-06	3.5073e-05
novel_163	2.51014	27.1636	-3.0715	6.8814e-06	4.3498e-05
dre-miR-455-3p	1931.85	93.3601	3.7006	8.1901e-06	5.13e-05
novel_277	0.918885	14.4209	-3.2832	1.0003e-05	6.2088e-05
dre-miR-363-3p	14371.4	48326.6	-1.6994	1.0821e-05	6.5982e-05
novel_150	22.3043	132.841	-2.4243	1.0792e-05	6.5982e-05
dre-miR-301c-5p	325.738	1582.81	-2.1701	1.1074e-05	6.6928e-05
novel_149	143.243	5.34948	3.9158	1.1637e-05	6.9722e-05
novel_107	18.2763	185.534	-2.9902	1.3877e-05	8.2425e-05
novel_694	108.475	273.359	-1.3219	1.4468e-05	8.5198e-05
dre-miR-29b	20.44	0.204765	4.1922	1.5062e-05	8.7946e-05
novel_261	0.55122	10.018	-3.6473	1.7927e-05	0.0001038
dre-miR-205-5p	198095	12038.6	3.4607	1.8254e-05	0.00010481
novel_205	14.7514	0.89276	3.2252	2.1695e-05	0.00012353
dre-miR-214	19750.5	2203.41	2.8618	2.521e-05	0.00014237
dre-miR-133c-3p	555.095	166.012	1.6909	2.9579e-05	0.00016569
novel_305	1.43162	12.4898	-2.761	3.2131e-05	0.00017854
dre-miR-10c-3p	23.3937	89.8199	-1.8215	3.5532e-05	0.00019585
novel_671	0	6.72901	-4.3114	3.9117e-05	0.0002139
novel_718	9.36919	37.8952	-1.9737	3.9637e-05	0.00021504
dre-miR-10a-5p	2314.2	12797.8	-2.3108	4.1208e-05	0.00022182
novel_237	1.71557	19.7038	-3.0169	4.3416e-05	0.00023189
novel_311	0	6.37685	-4.279	4.6882e-05	0.00024847
dre-miR-200c-3p	17.7358	2.67651	2.5252	4.9433e-05	0.00025803
novel_40	5446.61	318.898	3.435	4.9068e-05	0.00025803
novel_501	12.1269	0.204765	3.7626	5.4114e-05	0.00028033
dre-miR-124-6-5p	150.285	918.831	-2.4236	6.151e-05	0.00031627
novel_683	1.95997	15.3711	-2.5418	6.2093e-05	0.0003169
dre-miR-130c-5p	59.6495	190.08	-1.6062	6.936e-05	0.00035139
dre-miR-30e-3p	53.5085	9.47568	2.4163	7.063e-05	0.00035521
dre-miR-181c-3p	110.932	710.902	-2.4729	7.8501e-05	0.00039194
novel_265	10.4878	0.483229	3.594	8.0017e-05	0.00039663
dre-miR-429a	617.358	124.103	2.1722	8.405e-05	0.00041365
dre-miR-19b-5p	12.1051	111.121	-2.8226	8.8164e-05	0.00043082
dre-miR-219-5p	88.083	2892.86	-3.8	0.00010708	0.00051592
novel_183	1.4623	14.2643	-3.0125	0.00010675	0.00051592
dre-miR-132-3p	1033.19	500.721	1.0258	0.00012673	0.00060219
dre-miR-199-3p	81275	25723.1	1.6036	0.00012667	0.00060219
dre-miR-10c-5p	24355.4	70037.3	-1.4795	0.00014169	0.00066411
novel_89	555.613	294.54	0.90007	0.00014124	0.00066411
dre-miR-216b	33028.2	120490	-1.7862	0.00015029	0.00069496
novel_273	0	5.89185	-4.0561	0.00014955	0.00069496
dre-miR-153b-5p	25.0875	209.007	-2.708	0.00016266	0.00074717
novel_665	8.04471	0	3.9589	0.0001668	0.00076109
novel_185	20.7415	1.50706	2.9294	0.00017141	0.00077699
dre-miR-365	942.494	124.881	2.6254	0.00017718	0.00079791
novel_691	1.27874	13.4452	-2.8867	0.00020121	0.00090021
dre-miR-30c-5p	66842.1	12170.8	2.2716	0.00020357	0.00090489
novel_340	7.16486	0	3.8698	0.00025237	0.0011146
novel_817	4.50079	20.7651	-2.0358	0.00026898	0.0011804
novel_581	1.04109	9.94435	-2.6722	0.00027393	0.0011945
novel_319	0	5.62971	-3.9168	0.00028005	0.0012135
novel_73	198.454	617.514	-1.5729	0.00029673	0.0012778
dre-miR-30c-3p	3114.7	291.245	2.9264	0.00030293	0.0012964
novel_203	18.9954	2.67651	2.5519	0.00035008	0.0014889
dre-miR-22b-3p	605.975	348.139	0.79224	0.00036809	0.0015559
dre-miR-126a-5p	1935.02	545.796	1.7397	0.00037374	0.0015702
dre-let-7g	13624.7	4841.75	1.4454	0.00038082	0.0015902
novel_172	18.2222	1.37599	3	0.00039155	0.0016154
novel_283	0.35205	7.82123	-3.4886	0.00039029	0.0016154
novel_184	0.19917	5.76255	-3.4427	0.00040541	0.0016626
novel_781	81.0116	32.3696	1.3641	0.00045942	0.001873
novel_466	0	4.73872	-3.7818	0.0004935	0.0020001
novel_359	0	4.86802	-3.745	0.00058622	0.002362
novel_532	1.59231	9.81682	-2.3642	0.00063984	0.0025631
novel_709	1.753	10.2819	-2.299	0.00074879	0.0029822
novel_326	0	4.0525	-3.6761	0.00077114	0.0030535
novel_201	4.47898	26.8225	-2.2549	0.00080384	0.00316
novel_813	26.9531	78.7684	-1.5112	0.0008072	0.00316
novel_207	2.07542	19.9712	-2.739	0.00082581	0.0032146
novel_652	0.19917	6.11294	-3.3145	0.00090972	0.0035213
novel_195	5.06707	19.0105	-1.7943	0.00098062	0.0037746
dre-miR-203a-5p	381.403	55.8961	2.4442	0.00099906	0.0038242
novel_102	35.5135	183.211	-2.1503	0.0010077	0.0038359
novel_223	3.04574	24.5484	-2.6145	0.0010558	0.0039969
dre-miR-15a-3p	64.6042	19.7267	1.5753	0.001068	0.0040209
novel_301	0	3.84773	-3.5809	0.0011313	0.0042363
novel_773	6.84454	24.0833	-1.6212	0.0012137	0.0045195
novel_783	35.8733	182.394	-2.1285	0.0012201	0.0045195
novel_542	17.9142	3.77581	1.8462	0.0013037	0.0048036
novel_193	4.93761	0	3.4557	0.0014352	0.0052047
novel_394	0	5.20916	-3.5713	0.0014252	0.0052047
novel_825	0	5.42318	-3.5498	0.0014298	0.0052047
novel_290	0.359857	5.63148	-2.9128	0.0015422	0.0055631
novel_309	0.559028	6.44878	-2.7147	0.0016314	0.0058544
dre-miR-181b-3p	181.345	878.853	-2.0716	0.0016548	0.0058769
novel_196	25.03	2.67828	2.5646	0.0016478	0.0058769
novel_315	38.7985	3.49734	2.7297	0.0016691	0.0058974
dre-miR-9-4-3p	0.803435	12.4788	-2.9699	0.0016798	0.0059049
novel_160	3.90539	22.7055	-2.1821	0.0017368	0.0060742
dre-miR-181b-3-3p	95.0023	700.586	-2.4852	0.0017527	0.0060991
novel_130	56.6224	15.8168	1.7298	0.0018214	0.0063063
novel_147	31.8685	82.8482	-1.2929	0.0018701	0.0064268
novel_244	3.89653	13.4399	-1.6753	0.0018749	0.0064268
novel_350	0.35205	4.94349	-3.0813	0.0019726	0.0067284
dre-miR-21	594161	307946	0.93181	0.0020033	0.0067993
novel_507	4.53147	0	3.3601	0.0020362	0.0068773
novel_587	11.1773	1.71005	2.3065	0.0021283	0.0071531
novel_255	8.34477	0.89099	2.9899	0.0021824	0.0072995
novel_284	0.321374	7.63987	-3.0894	0.0022669	0.0075452
novel_460	38.2691	3.8314	2.6479	0.0022934	0.0075969
novel_322	0.559028	6.24401	-2.6493	0.0023135	0.0076269
novel_871	0	3.08604	-3.3827	0.0023376	0.0076695
novel_300	0.160687	4.25727	-3.077	0.0024075	0.0078616
novel_104	69.9864	223.159	-1.5737	0.0025107	0.0081597
dre-miR-216a	901.941	2155.3	-1.2162	0.0025443	0.00823
novel_253	1.60012	11.3349	-2.2733	0.0025957	0.0083572
novel_260	2.81695	10.3556	-1.8253	0.0026523	0.0084996
dre-miR-7a	15701.5	188328	-2.821	0.0027301	0.0087085
novel_633	3.14719	15.6297	-2.002	0.0027998	0.0088896
dre-miR-7b	3137.44	17173.2	-2.1741	0.0030245	0.0095591
novel_170	0	2.88128	-3.2835	0.0032881	0.010345
novel_318	0.642748	9.27091	-2.761	0.0033051	0.010351
novel_169	7.83934	24.3216	-1.5687	0.003383	0.010547
novel_836	0	3.6412	-3.2715	0.003553	0.011027
novel_116	50.0232	159.462	-1.5673	0.0036988	0.011428
novel_155	0.359857	4.74049	-2.7377	0.0037444	0.011466
novel_280	0.359857	4.74049	-2.7377	0.0037444	0.011466
dre-miR-137-3p	337.077	2771.51	-2.5125	0.0039898	0.012164
dre-miR-212-5p	954.741	393.493	1.2382	0.0044186	0.013412
dre-miR-18a	730.328	4095.4	-2.1727	0.0046633	0.014092
dre-miR-182-5p	31542.8	78958.1	-1.2717	0.0046929	0.01412
novel_673	0	2.67651	-3.165	0.0048609	0.014562
novel_786	9.493	1.65445	2.2073	0.0050278	0.014996
dre-miR-125c-5p	32415.1	7259.15	1.9431	0.0050947	0.01513
novel_346	5.19758	0	3.1241	0.0052344	0.015292
novel_371	0	3.43997	-3.1697	0.0052378	0.015292
novel_760	4.05827	0	3.1083	0.0051858	0.015292
novel_826	4.53977	0	3.1123	0.0052142	0.015292
novel_641	6.52262	23.8013	-1.7145	0.005508	0.016013
novel_240	2.51119	11.3742	-1.8621	0.0056121	0.016247
novel_861	0.864787	8.22899	-2.6104	0.005667	0.016337
novel_703	0	3.15797	-3.1003	0.0060928	0.017491
dre-miR-138-5p	529.869	949.044	-0.82614	0.0062999	0.018011
novel_231	7.95424	1.37422	2.4596	0.0064871	0.01847
novel_281	0.918885	6.24755	-2.2724	0.0066625	0.018813
novel_548	0.321374	5.14649	-2.6539	0.0066382	0.018813
novel_197	2.8783	11.8574	-1.9249	0.006726	0.018915
dre-let-7c-5p	4916.59	3478.83	0.49717	0.0071692	0.02008
novel_142	17.454	49.3546	-1.4005	0.0078954	0.022024
dre-miR-23a-3-5p	23.6748	3.3645	2.2929	0.0082325	0.022872
novel_157	31.7749	14.4245	1.0982	0.0084033	0.023253
novel_365	3.36037	0	2.934	0.0086505	0.023841
dre-miR-181d-5p	344.636	1280.95	-1.7232	0.0089424	0.024547
novel_524	1.07957	6.24578	-2.0471	0.0090488	0.02474
dre-miR-199-5p	451416	153813	1.4562	0.0093524	0.025369
novel_766	0.359857	5.49865	-2.6113	0.0093524	0.025369
novel_504	0	3.02867	-2.9547	0.0096981	0.026204
novel_282	12.1393	1.30229	2.3147	0.0097385	0.02621
novel_589	0	2.19328	-2.9127	0.010503	0.028157
dre-miR-457b-5p	15.2351	35.4574	-1.1023	0.010601	0.02831
dre-miR-23a-5p	6.8658	0.409531	2.4901	0.010965	0.029169
dre-miR-725-3p	17987.2	4193.85	1.862	0.011179	0.029624
novel_608	29.3343	6.44347	2.0499	0.012235	0.0323
novel_338	0	2.26698	-2.8437	0.012733	0.033358
novel_602	0	2.26698	-2.8437	0.012733	0.033358
novel_286	2.1664	9.11073	-1.9748	0.013054	0.034069
dre-miR-19c-3p	953.047	3514.86	-1.699	0.013212	0.034223
novel_840	0	2.26875	-2.8409	0.013199	0.034223
novel_141	41.4931	21.5268	0.8865	0.014054	0.036267
novel_239	1.79929	9.34992	-1.9464	0.014437	0.037116
dre-miR-20a-5p	25645.1	84882	-1.5792	0.014617	0.037301
novel_289	0.559028	6.19195	-2.4793	0.014583	0.037301
novel_565	1.37752	9.49732	-2.293	0.015274	0.038691
novel_857	0.957369	6.24401	-2.0888	0.015225	0.038691
dre-miR-135b-5p	3835.96	19679.4	-2.0018	0.01564	0.039472
novel_708	0.520544	4.0525	-2.1927	0.017383	0.043712
novel_660	5.4576	0.687995	2.1943	0.017531	0.043924
dre-miR-92b-3p	47.0923	167.413	-1.6546	0.018677	0.046457
novel_233	2.59491	10.424	-1.6187	0.018635	0.046457
novel_723	4.61624	13.4024	-1.4014	0.019719	0.048696
novel_780	4.61624	13.4024	-1.4014	0.019719	0.048696
dre-miR-301c-3p	135.088	588.777	-1.8363	0.019805	0.048733
novel_124	88.1842	220.104	-1.2531	0.020189	0.049502

## Sheet: DEmiRs of Dph30vsDph3
sRNA	Dph30_readcount	Dph3_readcount	log2FoldChange	pval	padj
dre-miR-1388-5p	29407	1210.97	4.5378	1.1342e-83	6.6464e-81
dre-miR-146b	219688	2603.73	6.1433	2.7202e-57	7.97e-55
dre-miR-126b-3p	9151.39	1688.1	2.4239	8.0141e-43	1.5654e-40
dre-miR-223	4654.55	240.423	4.1577	8.3484e-40	1.223e-37
dre-miR-1388-3p	21620.7	584.122	5.0112	1.325e-39	1.5529e-37
novel_89	745.953	245.752	1.5818	1.0088e-23	9.8524e-22
dre-miR-462	195907	4314.52	5.0895	1.2983e-22	1.0869e-20
dre-miR-135b-3p	1005.56	3150.77	-1.6357	6.9246e-21	5.0723e-19
dre-miR-731	55814.6	1066.85	5.2048	1.0698e-20	6.9654e-19
novel_106	40.5253	214.331	-2.3983	4.2164e-20	2.4708e-18
dre-miR-455-2-5p	18837.6	7915.69	1.2446	1.3323e-19	7.0973e-18
dre-miR-27d	5113.1	754.356	2.7014	1.459e-19	7.1247e-18
dre-miR-451	42994.3	1554.29	4.4509	1.2672e-18	5.7122e-17
dre-let-7b	2879.72	278.386	3.2435	6.7602e-17	2.8296e-15
dre-miR-27e	178.836	28.3442	2.6375	4.0159e-16	1.5689e-14
novel_31	13057.2	715.815	3.9037	4.4717e-15	1.6378e-13
dre-miR-137-5p	9.65123	115.96	-3.335	1.0877e-13	3.7494e-12
dre-miR-124-5p	543.331	3355.05	-2.5462	1.7869e-13	5.8174e-12
dre-miR-23a-3p	30721.7	2377.86	3.4636	3.0822e-13	9.5063e-12
dre-miR-16b	13248.8	4928.34	1.4121	4.0471e-13	1.1858e-11
dre-miR-24b-3p	15117.1	2799.4	2.3634	9.9946e-13	2.789e-11
dre-miR-126a-3p	61049.9	19710.3	1.6093	1.7468e-12	4.6528e-11
dre-miR-210-5p	5214.95	989.572	2.3203	2.366e-11	6.0282e-10
dre-miR-199-3-3p	8711.56	2635.88	1.6965	6.2448e-11	1.5248e-09
dre-miR-10a-5p	3056.09	35054.2	-3.2707	9.9934e-11	2.3425e-09
dre-miR-375	59186.1	4835.07	3.3236	5.5946e-10	1.2609e-08
dre-miR-217	10994.8	52735.8	-2.1865	6.8129e-10	1.4787e-08
dre-let-7a	50349.2	16409.1	1.5896	8.337e-10	1.7448e-08
dre-miR-138-5p	708.906	2098.27	-1.5385	1.5689e-09	3.1703e-08
dre-miR-130a	157.24	53.0894	1.5148	2.7312e-09	5.335e-08
dre-miR-301b-5p	618.187	3958.64	-2.5438	3.047e-09	5.7598e-08
dre-miR-24	38896.6	9795.65	1.9336	3.3902e-09	6.2083e-08
novel_209	64.4732	1.88003	4.3689	4.4161e-09	7.8419e-08
novel_229	38.8306	4.73764	3.3121	4.6582e-09	8.0285e-08
dre-miR-27c-3p	8521.68	2480.17	1.7392	1.0281e-08	1.7213e-07
dre-let-7f	11480.8	1100.59	3.1034	1.1626e-08	1.8925e-07
dre-let-7e	39187.4	5556.16	2.6474	1.9339e-08	3.0628e-07
novel_117	77.3027	2.40043	3.9564	2.0413e-08	3.1479e-07
novel_72	1419.12	315.687	2.0876	3.6764e-08	5.524e-07
novel_221	0.214202	20.6729	-4.4042	5.7555e-08	8.4318e-07
dre-miR-24b-5p	522.348	77.3958	2.597	8.433e-08	1.2053e-06
novel_501	16.3323	0	4.6191	1.2791e-07	1.7846e-06
dre-let-7d-5p	129.315	41.3632	1.6451	1.3974e-07	1.9044e-06
dre-miR-30e-5p	285.591	32.3763	2.8802	1.4786e-07	1.9692e-06
dre-miR-133b-3p	1551.51	536.199	1.4977	1.8081e-07	2.3546e-06
dre-let-7i	48988.8	17627.1	1.4439	3.5289e-07	4.4955e-06
novel_163	3.40319	44.0625	-3.2187	3.9639e-07	4.9422e-06
novel_107	23.947	252.252	-3.0255	4.373e-07	5.3388e-06
dre-miR-125b-3-3p	30.614	136.406	-2.1058	4.5705e-07	5.466e-06
dre-miR-23b	14668.1	2040.96	2.6286	5.1034e-07	5.9812e-06
dre-miR-27a-3p	4625.47	833.893	2.3307	5.2452e-07	6.0268e-06
dre-miR-210-3p	3446.41	1099.45	1.6023	5.3758e-07	6.0581e-06
dre-miR-182-3p	536.439	1395.52	-1.352	5.5214e-07	6.1048e-06
dre-miR-200c-3p	24.0246	1.76035	2.9803	6.213e-07	6.7422e-06
novel_528	897.102	426.89	1.0516	8.2586e-07	8.7991e-06
dre-miR-145-5p	18572.4	1277.31	3.3309	8.719e-07	9.1238e-06
novel_740	27.7305	2.49347	3.1802	9.0782e-07	9.3331e-06
dre-miR-9-3p	2735.01	23269.7	-2.8026	9.4611e-07	9.559e-06
dre-miR-153c-5p	3.45457	31.9499	-2.7522	1.9143e-06	1.9014e-05
novel_213	0.214202	14.5354	-3.9953	2.0775e-06	2.029e-05
dre-miR-10c-5p	32815.9	125766	-1.8584	2.1797e-06	2.094e-05
novel_683	2.5575	29.313	-2.9075	2.6021e-06	2.4594e-05
dre-miR-9-7-3p	2.98591	49.8543	-3.2749	2.8896e-06	2.6878e-05
dre-miR-124-4-5p	1134.92	2993.69	-1.3669	3.1513e-06	2.8854e-05
novel_199	112.7	2.38711	3.9339	3.2461e-06	2.9264e-05
novel_340	9.59985	0	4.0748	6.1379e-06	5.4498e-05
dre-miR-29b	26.9879	1.18689	3.3751	6.8982e-06	6.0333e-05
novel_183	1.98428	17.2016	-2.8745	7.2412e-06	6.2402e-05
novel_265	14.0773	0.995738	2.9287	9.9203e-06	8.4251e-05
novel_142	23.5486	60.2989	-1.3643	1.0597e-05	8.8708e-05
dre-miR-10c-3p	31.333	85.1507	-1.4013	1.235e-05	0.00010193
novel_173	57.4427	13.4546	1.9714	1.4834e-05	0.00012073
novel_145	19.4889	64.2715	-1.6062	1.6451e-05	0.00013206
dre-miR-103	9105.61	18565.4	-1.0126	1.7126e-05	0.00013562
novel_665	10.9651	0.191152	3.6276	1.8704e-05	0.00014614
novel_130	77.1157	19.3479	1.9255	1.9635e-05	0.00015139
dre-miR-27b-5p	1648.43	563.361	1.4964	2.8907e-05	0.00021999
dre-miR-20a-3p	420.988	640.576	-0.60302	3.48e-05	0.00026144
novel_175	5.82652	32.5064	-2.4078	3.6405e-05	0.00027004
novel_861	1.22091	13.1123	-3.0844	3.8607e-05	0.0002828
dre-miR-133a-3p	21883.2	4462.06	2.1236	4.1008e-05	0.00029668
dre-let-7j	9982.59	2518.37	1.8729	4.7422e-05	0.00033481
dre-miR-203b-5p	5290.83	1219.19	1.9801	4.7338e-05	0.00033481
dre-miR-181d-5p	454.517	2746.95	-2.3433	5.7974e-05	0.00040444
novel_212	0.723119	16.1494	-3.3061	5.9403e-05	0.00040953
novel_681	5832.21	1230.35	2.0743	7.1311e-05	0.00048591
novel_675	0	6.80058	-3.641	8.4277e-05	0.00056766
dre-miR-153b-5p	33.0055	231.366	-2.4666	9.994e-05	0.00066004
dre-miR-15a-3p	87.8929	23.2206	1.7451	0.00010024	0.00066004
novel_817	6.03564	27.1573	-1.9068	0.00011812	0.00076911
dre-miR-133b-5p	10.8504	42.7596	-1.8017	0.00012025	0.00077436
novel_779	0.214202	8.31164	-3.2825	0.00013741	0.00087523
novel_507	6.11059	0	3.54	0.00014117	0.00088951
dre-miR-181a-3p	6972.36	44342.7	-2.3679	0.0001478	0.0009214
novel_155	0.46866	9.0147	-3.0979	0.00017351	0.0010703
dre-miR-122	1144.13	9142.85	-2.5732	0.0001821	0.0010915
dre-miR-430b-5p	0	8.79666	-3.5529	0.0001803	0.0010915
novel_137	3.32088	21.0067	-2.2653	0.00018254	0.0010915
novel_490	21.0609	68.8562	-1.5728	0.00020059	0.0011873
dre-miR-200b-3p	29.6314	4.60947	2.2803	0.00020382	0.0011944
dre-miR-365	1302.92	187.028	2.4364	0.00021348	0.0012386
novel_128	48.969	18.0592	1.4259	0.00022119	0.0012708
novel_184	0.254458	8.23169	-3.1933	0.00025915	0.0014744
novel_718	12.8448	41.5463	-1.6966	0.00028289	0.001594
novel_205	19.9441	5.36924	1.8331	0.00031037	0.0017322
novel_619	60.1946	23.4239	1.3411	0.00034761	0.0019217
novel_259	0.214202	6.78726	-3.1031	0.00036465	0.001997
novel_193	6.58481	0.204478	3.0869	0.00041237	0.0022375
novel_169	10.4437	30.1941	-1.4449	0.00045623	0.0024527
novel_671	0	4.85392	-3.2904	0.00050939	0.0027137
dre-miR-30e-3p	73.1368	10.8812	2.3497	0.00052323	0.0027623
novel_825	0	5.42254	-3.2777	0.00053873	0.0028187
dre-miR-107b	121.439	56.2326	1.0361	0.00054909	0.0028475
novel_460	50.0158	5.84966	2.5058	0.00063485	0.0032634
novel_196	34.6566	3.4359	2.6369	0.00070125	0.0035733
dre-miR-216a	1199.03	4324.82	-1.7175	0.00072397	0.0036573
dre-miR-7b	4128.72	25396.9	-2.2685	0.00074129	0.0037128
dre-miR-181c-5p	3915.67	13220.5	-1.6412	0.00075379	0.0037434
novel_608	40.0483	8.01897	1.9316	0.00083111	0.0040927
dre-miR-7a	20796.9	316739	-2.8842	0.00084106	0.0041072
dre-miR-23a-3-5p	33.0415	2.32897	2.8554	0.00088517	0.0042868
novel_231	10.7782	0.613434	2.7688	0.0008972	0.0043095
novel_466	0	5.88456	-3.1595	0.00095968	0.0045721
dre-miR-22b-5p	279.274	136.544	1.0169	0.00099678	0.0046563
novel_277	1.19178	9.36552	-2.3771	0.00099255	0.0046563
novel_346	7.20289	0	3.1693	0.0010012	0.0046563
dre-miR-219-3p	0	7.71977	-3.1302	0.0012072	0.0054912
novel_660	7.4814	0.39563	2.723	0.0012088	0.0054912
novel_816	1.44067	10.0138	-2.275	0.0011901	0.0054912
novel_630	2.8064	12.6369	-1.9094	0.0012279	0.0055349
novel_93	655.142	176.408	1.7392	0.0012516	0.0055989
novel_192	9.40922	31.4394	-1.6901	0.0012698	0.0056372
dre-miR-429b	1547.64	728.909	1.0584	0.0014148	0.0062335
novel_207	2.67827	16.6996	-2.1757	0.0014963	0.0065435
novel_172	23.9761	4.49827	2.063	0.0015498	0.0067272
novel_43	2133.84	636.736	1.6172	0.0016337	0.0070391
novel_283	0.503353	6.86697	-2.8007	0.0016817	0.0071931
dre-miR-132-3p	1400.2	2552.84	-0.85074	0.001865	0.0079193
dre-miR-29a	1000.01	229.908	1.8958	0.0019496	0.0082192
dre-miR-212	63.0584	272.018	-1.876	0.0019994	0.0083095
novel_548	0.428405	8.01388	-2.7007	0.0019875	0.0083095
dre-miR-181a-3-3p	65.4227	217.525	-1.611	0.0021313	0.0087955
novel_799	0	4.03601	-2.9557	0.002213	0.0090687
dre-miR-214	27526.1	5201.41	2.0731	0.0022722	0.0091827
novel_20	44.8766	14.0501	1.5427	0.0022678	0.0091827
dre-miR-133c-5p	37.9267	71.9498	-0.91852	0.0023167	0.0092984
dre-miR-30c-5p	92283.6	23596.2	1.7768	0.0023471	0.0093564
novel_542	23.9937	6.97357	1.7656	0.0023778	0.0094149
novel_252	2.04859	13.6094	-2.055	0.0025998	0.010225
novel_709	2.33774	14.1247	-2.0108	0.0026624	0.010401
novel_179	9.06689	23.2608	-1.4035	0.0027427	0.010644
novel_282	16.8661	2.28899	2.3615	0.0029093	0.011216
novel_760	5.34542	0.191152	2.7131	0.003034	0.01162
dre-miR-137-3p	440.075	3742.02	-2.4051	0.0031737	0.012077
novel_208	2.15267	11.5879	-2.19	0.0033153	0.012534
dre-miR-429a	819.132	252.527	1.5656	0.0033806	0.012699
novel_257	2.45294	10.4725	-1.9589	0.0034189	0.012761
novel_736	3.45965	13.6775	-1.9469	0.0035201	0.013056
novel_300	0.214202	4.47162	-2.6353	0.0035966	0.013255
dre-miR-126a-5p	2557.72	984.108	1.3027	0.0037366	0.013685
dre-miR-182-5p	41786.4	103724	-1.2453	0.0039957	0.014543
novel_255	11.3218	1.16024	2.263	0.0042722	0.015454
novel_73	263.4	594.626	-1.1223	0.0043551	0.015657
dre-miR-203a-5p	500.783	102.065	1.9618	0.0045224	0.016156
dre-miR-499-5p	77.9274	21.2444	1.7832	0.0045491	0.016156
dre-miR-130c-5p	80.5454	143.621	-0.85593	0.0046945	0.016572
novel_758	38.8375	17.2764	1.2056	0.0049559	0.01739
novel_253	2.08884	10.1168	-1.873	0.0053587	0.018692
dre-miR-27b-3p	153963	65065.2	1.1822	0.0054144	0.018774
dre-miR-301c-5p	434.347	1117.72	-1.2819	0.0055482	0.019046
novel_290	0.46866	5.31618	-2.4039	0.0055578	0.019046
novel_398	3.35557	14.0862	-1.7945	0.0058957	0.020087
dre-miR-153c-3p	633.692	4854.93	-2.2625	0.0061978	0.020994
dre-miR-729	503.58	930.367	-0.85964	0.0063256	0.021303
dre-miR-216b	43923.9	163605	-1.6876	0.0063783	0.021358
dre-miR-219-5p	114.272	1190.39	-2.4092	0.0065562	0.021706
novel_203	25.0981	7.80965	1.5205	0.0065494	0.021706
novel_365	4.60561	0.204478	2.4904	0.0066956	0.022043
dre-miR-153a-5p	0.214202	4.60463	-2.4728	0.0067837	0.022208
dre-miR-205-3p	205.685	81.4088	1.2477	0.0070112	0.022825
novel_102	46.8071	164.193	-1.6092	0.007162	0.023187
dre-miR-23a-5p	9.49481	0.982413	2.1785	0.0072785	0.023435
novel_782	3.18163	0	2.6115	0.0076207	0.024289
novel_783	47.2758	164.984	-1.6016	0.0076267	0.024289
novel_663	0.503353	4.82243	-2.4057	0.0083006	0.026293
dre-miR-212-5p	1294.74	2409.81	-0.87092	0.0084233	0.026508
novel_454	38.1512	9.82753	1.7275	0.0085043	0.026508
novel_843	3.83159	0	2.5844	0.0085008	0.026508
dre-miR-19b-5p	15.7952	69.3517	-1.7953	0.0087896	0.027217
novel_393	2.87579	0	2.5606	0.0088246	0.027217
novel_359	0	3.13355	-2.5466	0.0094836	0.029096
novel_492	0	3.96455	-2.5371	0.0099019	0.030221
novel_781	108.461	60.2691	0.77145	0.010146	0.030805
dre-miR-363-3p	19117.3	41983.1	-1.0806	0.010296	0.031101
novel_170	0	2.93391	-2.5213	0.010416	0.031143
novel_313	0	2.93391	-2.5213	0.010416	0.031143
dre-miR-455-5p	7323.68	4218.65	0.77568	0.011115	0.033064
novel_524	1.40598	7.87603	-1.8246	0.011189	0.033114
dre-miR-107a-3p	3052.42	2098.37	0.53585	0.011485	0.03382
novel_786	12.7172	3.35619	1.4067	0.011702	0.034285
novel_515	18.9729	2.37378	2.0631	0.013127	0.03827
novel_564	0	2.67129	-2.4275	0.013557	0.039136
novel_79	29.7356	82.7972	-1.3493	0.013556	0.039136
novel_553	3.5827	16.7563	-1.7374	0.013921	0.039988
novel_237	2.20961	11.7524	-1.8772	0.014498	0.041444
dre-miR-17a-5p	10856.1	19595.2	-0.8259	0.014739	0.041929
novel_724	3.30975	15.338	-1.7227	0.015709	0.044472
novel_561	9.14692	1.52438	2.1281	0.016631	0.046854
novel_587	15.0656	5.62702	1.3429	0.017254	0.048377

## Sheet: DEmiRs of Dph30vsDph5
sRNA	Dph30_readcount	Dph5_readcount	log2FoldChange	pval	padj
dre-miR-146b	285374	4726.02	5.7824	6.9227e-104	4.7143e-101
dre-miR-126b-3p	11827.6	2755.78	2.0929	7.3574e-69	2.5052e-66
dre-miR-1388-5p	38161.5	3490.42	3.3942	5.6367e-50	1.2795e-47
dre-miR-223	5963.29	537.476	3.3942	2.7564e-37	4.6927e-35
dre-miR-135b-3p	1301.28	4867.07	-1.8837	2.3147e-27	3.1526e-25
novel_106	52.0768	405.26	-2.908	9.4655e-27	1.0743e-24
dre-miR-1388-3p	28231.2	1648.41	3.9051	1.115e-24	1.0848e-22
novel_89	963.81	334.464	1.5201	5.9467e-24	5.0621e-22
dre-miR-199-3-3p	11221.3	3462.99	1.6805	5.9978e-23	4.5383e-21
dre-let-7b	3686.37	458.077	2.9135	1.3016e-20	8.864e-19
dre-miR-137-5p	12.6301	184.853	-3.5811	3.0578e-19	1.893e-17
dre-miR-210-5p	6702.66	1690.91	1.9564	4.4921e-19	2.5492e-17
dre-miR-27d	6585.99	1311.41	2.2784	1.4423e-18	7.5556e-17
dre-miR-27e	230.434	51.6449	2.1106	5.9012e-17	2.8705e-15
novel_229	50.1315	2.87617	3.7997	3.9474e-15	1.7921e-13
dre-miR-124-5p	694.395	3840.41	-2.3921	3.205e-14	1.3641e-12
dre-miR-462	248172	16034.1	3.6371	7.3914e-14	2.9609e-12
dre-miR-731	70555.3	3811.8	3.8112	3.9926e-13	1.5105e-11
dre-miR-27a-3p	5962.14	1134.27	2.3147	5.3576e-13	1.9203e-11
dre-let-7a	65281.5	24627.3	1.3886	5.2113e-12	1.7745e-10
novel_31	16580.9	1741.37	3.0405	6.1668e-12	1.9998e-10
dre-miR-138-5p	915.116	2973.04	-1.6656	2.9637e-11	9.174e-10
novel_117	100.126	4.01534	3.9877	5.852e-11	1.7327e-09
dre-miR-24b-3p	19604.1	4947.6	1.9307	7.6138e-11	2.1604e-09
dre-miR-126a-3p	79063.8	33777.7	1.2134	1.0644e-10	2.8762e-09
novel_163	4.44013	69.7162	-3.494	1.0981e-10	2.8762e-09
dre-miR-9-5p	305741	3.02958e+06	-3.0584	1.2009e-10	3.0288e-09
dre-miR-21	1.02837e+06	362763	1.4783	1.2864e-10	3.1052e-09
dre-miR-23a-3p	39024.4	4964.06	2.7895	1.3223e-10	3.1052e-09
dre-miR-217	14299.5	63049.1	-2.0691	1.4008e-10	3.1798e-09
dre-miR-103	11753.9	26325.9	-1.1514	1.8441e-10	4.051e-09
dre-miR-375	74952.2	7435.65	3.0602	5.2146e-10	1.1097e-08
dre-miR-10a-5p	3978.95	30228.6	-2.7291	1.2449e-09	2.569e-08
dre-miR-9-7-3p	3.95871	44.6416	-2.9938	1.3742e-09	2.7524e-08
novel_209	82.1293	8.43078	3.0036	1.5405e-09	2.9974e-08
novel_212	0.952095	32.9665	-3.958	2.3203e-09	4.3892e-08
dre-miR-130a	202.394	83.8095	1.2409	5.3805e-09	9.903e-08
dre-miR-125b-3-3p	39.0678	160.462	-2.0034	8.252e-09	1.4788e-07
dre-miR-451	56330.2	5653.73	3.0065	8.8269e-09	1.5413e-07
dre-miR-301b-5p	809.229	5428.31	-2.5606	1.175e-08	2.0004e-07
novel_145	25.3158	101.764	-1.9045	1.48e-08	2.3997e-07
novel_183	2.52227	28.3736	-3.2052	1.455e-08	2.3997e-07
novel_501	20.9502	0.586719	4.0214	1.5904e-08	2.5188e-07
dre-miR-133b-3p	1989.8	719.746	1.4355	1.9943e-08	3.0867e-07
novel_107	31.4435	404.977	-3.2274	2.3056e-08	3.4892e-07
dre-miR-203a-3p	487016	192156	1.3179	2.7613e-08	4.088e-07
dre-miR-10c-5p	42433	114510	-1.403	3.3382e-08	4.8368e-07
novel_221	0.286996	23.8436	-4.0998	6.2136e-08	8.8156e-07
novel_683	3.38472	36.3187	-2.8689	1.5654e-07	2.1755e-06
novel_175	7.38385	44.0247	-2.5046	1.7239e-07	2.3479e-06
novel_155	0.619545	19.0119	-3.617	2.3512e-07	3.1396e-06
novel_340	12.492	0	4.2199	2.5016e-07	3.2761e-06
dre-miR-30e-5p	373.804	53.7143	2.5572	3.4396e-07	4.4195e-06
dre-miR-24	50498.9	16669.9	1.5503	5.2989e-07	6.6617e-06
novel_173	74.3259	21.2728	1.738	5.3802e-07	6.6617e-06
dre-miR-132-3p	1803.1	4381.17	-1.2558	5.8901e-07	7.1628e-06
dre-let-7f	15035.8	2042.84	2.6074	7.0274e-07	8.3219e-06
novel_181	18.1083	56.2011	-1.6188	7.0877e-07	8.3219e-06
dre-miR-182-3p	694.067	1894.59	-1.4098	1.0739e-06	1.2395e-05
dre-miR-16b	17140.2	8583.77	0.98488	1.2824e-06	1.4555e-05
dre-miR-9-3p	3590.71	29242.6	-2.682	2.4669e-06	2.754e-05
novel_142	30.2989	91.9687	-1.5512	2.8997e-06	3.185e-05
dre-miR-212-5p	1669.93	5396.69	-1.6264	2.9659e-06	3.206e-05
dre-miR-27b-3p	197496	88702.4	1.1327	4.1814e-06	4.4493e-05
dre-miR-27c-3p	11085.1	4333.5	1.3193	4.8783e-06	5.111e-05
dre-let-7e	51270.7	10167.5	2.1586	5.2518e-06	5.4189e-05
dre-miR-210-3p	4424.37	1900.18	1.1917	6.2908e-06	6.3941e-05
dre-miR-145-5p	23307.1	2155.42	2.9087	6.5089e-06	6.5185e-05
dre-miR-153b-5p	43.4829	391.404	-2.7329	6.8239e-06	6.7349e-05
dre-miR-124-4-5p	1470.51	3828.69	-1.3404	7.2904e-06	7.0925e-05
novel_196	43.6669	3.32373	3.0276	7.7602e-06	7.4432e-05
novel_179	11.6751	37.6995	-1.6358	8.9559e-06	8.4708e-05
dre-miR-153c-5p	4.57826	39.7295	-2.5873	9.4603e-06	8.706e-05
dre-miR-200c-3p	30.9314	6.18301	2.106	9.4103e-06	8.706e-05
dre-miR-203b-3p	977714	267519	1.7695	1.2517e-05	0.00011142
dre-miR-455-2-5p	24376.6	15085.1	0.68717	1.2598e-05	0.00011142
novel_507	7.91449	0	3.6885	1.2378e-05	0.00011142
dre-miR-499-5p	101.947	21.2439	2.0974	1.3152e-05	0.00011338
novel_199	140.748	8.66325	3.1653	1.2989e-05	0.00011338
dre-miR-15a-3p	112.755	34.4823	1.6139	1.4581e-05	0.00012412
novel_72	1822.98	593.611	1.5514	1.5023e-05	0.0001263
novel_608	50.9541	8.91309	2.2636	1.5554e-05	0.00012918
dre-miR-181d-5p	597.849	4296.77	-2.5054	1.6216e-05	0.00013305
novel_213	0.286996	15.9822	-3.4601	1.805e-05	0.00014633
dre-miR-24b-5p	684.378	146.139	2.057	1.9605e-05	0.00015707
dre-miR-23b	18576.8	3939.95	2.0593	2.2762e-05	0.00018024
dre-miR-219-3p	0	8.89686	-3.534	2.6365e-05	0.00020638
novel_169	13.5808	41.97	-1.5004	4.3661e-05	0.00033788
novel_718	16.3393	63.3937	-1.8753	4.942e-05	0.00037815
dre-miR-26a-5p	432441	192629	1.1374	5.2713e-05	0.00039886
dre-miR-122	1437.3	15631.5	-2.8051	5.4579e-05	0.00040539
dre-miR-729	655.758	1752.5	-1.3634	5.5362e-05	0.00040539
novel_542	31.0118	10.3776	1.5241	5.5123e-05	0.00040539
novel_861	1.52462	15.1994	-2.8591	5.6991e-05	0.00041288
dre-miR-130c-5p	103.568	215.291	-1.042	5.8673e-05	0.00041621
novel_528	1160.58	647.453	0.83222	5.8151e-05	0.00041621
novel_128	63.4867	24.7304	1.3212	6.903e-05	0.00048464
dre-miR-133a-3p	27721.1	6597.55	1.9093	7.4703e-05	0.00051911
novel_691	2.19118	17.3462	-2.4125	7.7066e-05	0.00053012
dre-miR-10c-3p	40.709	99.039	-1.2126	8.0445e-05	0.0005424
novel_193	8.58032	0.447563	3.0063	7.9781e-05	0.0005424
dre-miR-143	1.04158e+06	470449	1.1171	8.7763e-05	0.00058595
novel_207	3.52138	25.6813	-2.3541	9.0949e-05	0.00060132
novel_208	2.71742	20.0582	-2.5637	9.4002e-05	0.00061553
dre-miR-430b-5p	0	8.18721	-3.3145	0.00010962	0.00071099
dre-miR-22a-3p	733190	267151	1.395	0.00011429	0.00073425
novel_130	98.6181	37.1048	1.3448	0.00012372	0.00078011
novel_665	14.06	1.92941	2.371	0.00012315	0.00078011
dre-miR-107b	156.2	83.7898	0.87275	0.00012892	0.00080546
dre-miR-20a-3p	543.599	781.831	-0.52084	0.00016075	0.00099517
novel_456	3.57988	20.4235	-2.1086	0.00017343	0.001064
dre-miR-133b-5p	14.2147	52.0112	-1.681	0.00017502	0.0010642
novel_313	0	7.47937	-3.221	0.0001853	0.0011167
novel_825	0	7.60163	-3.2025	0.00021023	0.0012559
novel_137	4.38237	23.139	-2.0062	0.00021996	0.0012913
novel_671	0	6.54305	-3.1746	0.00021952	0.0012913
dre-miR-212	83.1386	489.158	-2.213	0.0002535	0.0014705
novel_282	21.2435	1.92941	2.6463	0.0002548	0.0014705
novel_192	12.1117	42.4151	-1.7016	0.00027787	0.0015902
dre-miR-30e-3p	93.8249	24.2851	1.7741	0.00029981	0.0017014
novel_548	0.573992	10.2796	-2.7769	0.00030724	0.0017224
novel_79	38.9936	142.949	-1.7053	0.00030857	0.0017224
novel_630	3.67098	17.1885	-1.909	0.00032624	0.0018063
novel_724	4.28979	20.4914	-1.965	0.00033268	0.001827
dre-miR-181a-3p	8809.41	37909.8	-1.9021	0.00034053	0.0018473
novel_398	4.38164	19.3735	-1.8581	0.0003418	0.0018473
novel_740	36.154	7.3518	2.0235	0.00034534	0.0018518
novel_466	0	5.7755	-3.0651	0.0003783	0.0019992
novel_73	344.141	986.273	-1.4338	0.00037871	0.0019992
novel_170	0	6.03227	-3.0315	0.00048194	0.0025246
novel_490	27.1579	57.6964	-1.0498	0.00051797	0.0026926
dre-let-7d-5p	167.807	69.1832	1.2228	0.00055848	0.0028813
novel_290	0.619545	9.05224	-2.6237	0.00062147	0.0031821
novel_231	13.7593	2.4344	2.1366	0.00063619	0.0032332
novel_760	6.95019	0.365833	2.8481	0.00066312	0.0033451
novel_460	65.6849	8.32589	2.4011	0.00076776	0.0038353
novel_799	0	5.03804	-2.9237	0.00077157	0.0038353
dre-miR-216a	1563.2	4500	-1.4333	0.00078325	0.0038651
novel_346	9.0444	0.220886	2.8853	0.00078999	0.0038704
dre-miR-29b	35.4737	6.62478	2.0841	0.00083066	0.0040406
novel_259	0.286996	7.14135	-2.7201	0.00091675	0.0044277
dre-miR-7b	5443.22	31551.5	-2.1446	0.00092766	0.0044488
novel_184	0.332549	7.25848	-2.7006	0.0010625	0.0050598
novel_253	2.76518	14.3112	-1.8904	0.0011897	0.0056262
dre-miR-23a-3-5p	41.3225	4.53884	2.4143	0.0012749	0.0059878
novel_813	46.8602	122.681	-1.3418	0.0013294	0.0062007
novel_817	7.86967	29.5262	-1.6839	0.0013449	0.0062306
dre-miR-429b	1983.51	1110.17	0.81864	0.0013719	0.0063125
novel_559	3.91022	19.6988	-2.0753	0.0014311	0.0065406
novel_261	0.951361	8.26846	-2.4295	0.0017713	0.0080415
dre-miR-7a	27703.4	345586	-2.543	0.0018632	0.0084031
novel_736	4.37943	15.3165	-1.7474	0.0019464	0.0087204
dre-miR-137-3p	581.295	5396.81	-2.3951	0.00209	0.0092419
novel_284	0.573992	8.04643	-2.4352	0.0020801	0.0092419
dre-let-7i	63565.5	36692.2	0.77684	0.0021051	0.0092486
dre-miR-365	1640.93	384.958	1.8277	0.0021643	0.0093877
novel_338	0	4.1545	-2.6978	0.0021565	0.0093877
novel_652	0.332549	5.92044	-2.5169	0.0021978	0.0094727
novel_823	1.19354	10.1092	-2.2032	0.0022902	0.0098088
dre-miR-206-3p	133122	86620.6	0.61209	0.0023865	0.010158
dre-miR-30b	3.66952	0	2.691	0.0024738	0.010464
novel_843	5.01412	0	2.7013	0.0025291	0.010632
dre-let-7j	13052.6	4680.65	1.3771	0.0025614	0.010701
novel_283	0.618811	5.76971	-2.4626	0.0026043	0.010814
novel_675	0	4.08549	-2.6501	0.0026949	0.011122
dre-miR-181c-5p	4988.37	11484.6	-1.1462	0.002735	0.01122
novel_280	0.619545	6.44974	-2.2896	0.0028437	0.011596
dre-miR-153c-3p	838.632	7912.32	-2.3566	0.0030184	0.012235
dre-miR-203b-5p	6936.8	2310.33	1.457	0.0030616	0.012337
novel_93	859.954	240.545	1.642	0.003089	0.012374
novel_102	61.6571	240.945	-1.7146	0.0034074	0.01357
novel_140	17.1651	123.986	-2.1777	0.0037056	0.014672
novel_783	62.2767	240.347	-1.6973	0.0038567	0.015182
novel_748	2.38707	15.2093	-1.9958	0.0040706	0.015931
dre-let-7c-5p	8528.76	6796.49	0.32646	0.0043334	0.016767
dre-miR-133c-5p	49.1701	87.8658	-0.79893	0.0043287	0.016767
dre-miR-214	34541.1	7931.51	1.8062	0.0047344	0.018215
dre-miR-301c-5p	569.178	1536.51	-1.3248	0.0048644	0.01861
dre-miR-142a-3p	7275.75	1069.48	2.1247	0.0049223	0.018727
novel_172	31.3965	9.54679	1.5621	0.0051103	0.019334
novel_524	1.85864	11.5783	-1.9493	0.0054723	0.020589
dre-miR-1306	37.9529	4.62057	2.1824	0.0057483	0.021509
novel_637	39.9395	11.5005	1.5567	0.0060764	0.022612
dre-miR-181a-3-3p	83.0362	211.411	-1.2694	0.0062164	0.022883
novel_786	16.4349	5.43283	1.4537	0.0061858	0.022883
dre-miR-135a	107.326	982.222	-2.2245	0.0066726	0.024055
dre-miR-182-5p	54360.5	116911	-1.0508	0.006676	0.024055
dre-miR-27b-5p	2107.1	1144.58	0.85186	0.0066101	0.024055
novel_663	0.618811	5.13714	-2.2715	0.006647	0.024055
novel_492	0	3.71387	-2.4211	0.006722	0.024093
novel_454	50.0732	13.6323	1.6403	0.0071099	0.02535
novel_273	0	3.25937	-2.387	0.0074124	0.026276
novel_316	1.1928	7.60001	-2.0427	0.0074469	0.026276
novel_237	2.90184	16.392	-1.9007	0.0076949	0.027011
novel_116	86.5553	243.698	-1.3493	0.0080287	0.027896
novel_276	15.4272	4.00376	1.6827	0.0080041	0.027896
novel_364	0	3.48719	-2.3559	0.0084665	0.029268
dre-miR-30c-5p	116463	38017.8	1.4459	0.0086205	0.029649
dre-miR-200b-3p	37.982	12.6101	1.4042	0.0094033	0.032088
novel_642	8.11258	0.958342	2.1695	0.0094237	0.032088
novel_326	0	3.40432	-2.3209	0.009488	0.032146
dre-miR-107a-3p	3931.3	2931.98	0.41951	0.0097515	0.032875
novel_195	8.86438	20.7331	-1.2123	0.010568	0.035279
novel_252	2.71962	12.0386	-1.6358	0.010556	0.035279
novel_511	0.618811	4.65949	-2.1438	0.010732	0.03565
novel_160	6.66393	21.7273	-1.4428	0.010988	0.035974
novel_375	0	3.12601	-2.2779	0.010971	0.035974
novel_816	1.8579	8.12931	-1.7432	0.010973	0.035974
dre-miR-221-5p	2154.25	4476.84	-1.0009	0.011498	0.037466
dre-miR-205-3p	268.755	114.243	1.1543	0.011613	0.03766
novel_848	3.09773	0	2.2601	0.011937	0.038527
novel_306	1.14798	8.87949	-1.9765	0.01214	0.038996
dre-miR-124-6-5p	262.45	804.095	-1.4325	0.012775	0.040653
novel_640	0.332549	4.67107	-2.1339	0.012722	0.040653
dre-miR-153b-3p	5510.63	34208.7	-1.9507	0.012909	0.040887
dre-miR-216b	57543.4	133824	-1.1333	0.01301	0.041017
novel_619	77.3031	44.5124	0.77022	0.013828	0.043396
novel_201	7.72154	28.0113	-1.5119	0.013933	0.043525
novel_374	3.29361	0	2.1989	0.014389	0.04454
novel_800	24.3413	56.0793	-1.1705	0.014335	0.04454
novel_662	0	3.54927	-2.1791	0.015299	0.047142
novel_257	3.14181	10.8478	-1.5486	0.015464	0.047438
novel_446	4.86158	0.365833	2.1311	0.015552	0.047492
novel_218	29.566	9.87836	1.4139	0.016249	0.049399
dre-miR-219-5p	150.635	1259.14	-2.0277	0.016327	0.049417
novel_659	0	2.59786	-2.152	0.016503	0.049727

[truncated: 1 more sheets: DEmiRs of Dph30vsDph15]
