# Supplementary material for: Dynamic mRNA and miRNA expression of the head during early development in bighead carp (Hypophthalmichthys nobilis)
Source: BMC Genomics. 2022 Mar 1;23:168. doi: 10.1186/s12864-022-08387-x (PMC8887032; doi:10.1186/s12864-022-08387-x)
Supplement: Supplementary file 8 — Additional file 8: Table S8. Primer sequences of the DEGs and DEmiRs for qRT-PCR. [file 12864_2022_8387_MOESM8_ESM.xlsx]

## Sheet: Sheet1
Supplementary Table S8 Primer sequences of the DEGs and DEmiRs for qRT-PCR
Gene	Forward primer	Reverse primer	Stem-loop primer
bmp16	TCATTGAAGACCCAGATTTT	GGAGGACTCAGCACTGTAGA	/	DEGs
vegfa	AGTGGTGAGGTGGTTGGA	ACGGCAGGAAGAGGTGAT
runx2	GCACGATAACCGAACCAT	ACATCTCCCAGAGCGACA
sox11a	ATCACCAAGCAGAGCACAAT	TGAAGTCAAAAAGCAAGTCG
stat1	TGATGGGTGTATAATGGGGT	CGAATAATGTCGGGAAGTGA
rgs13	CAACAATGGTCCCAGTCTT	TTCCTCTTGATTTCCTCCC
β-actin	TATCCTATTGAGCACGGTATTG	CCTGTTGGCTTTGGGATTC
U6	ACTAAAATTGGAACGATACAGAGA	AAAGATGGAACGCTTCACG		DEmiRs
dre-miR-27b-3p	CGCGTTCACAGTGGCTAAGT	AGTGCAGGGTCCGAGGTATT	GTCGTATCCAGTGCAGGGTCCGAGGTATTCGCACTGGATACGACTGCAGA
dre-miR-217	CGCGTACTGCATCAGGAACT		GTCGTATCCAGTGCAGGGTCCGAGGTATTCGCACTGGATACGACCCAATC
dre-miR-135b-3p	CGCGATATAGGGATGGAAGC		GTCGTATCCAGTGCAGGGTCCGAGGTATTCGCACTGGATACGACTGCATG
dre-miR-223	GCGCGTGTCAGTTTGTCAAA		GTCGTATCCAGTGCAGGGTCCGAGGTATTCGCACTGGATACGACGGGGTA
dre-miR-1388-5p	GCGAGGACTGTCCAACCTG		GTCGTATCCAGTGCAGGGTCCGAGGTATTCGCACTGGATACGACCATTCT
dre-miR-203b-5p	CGCGAGTGGTTCTCAACAGT		GTCGTATCCAGTGCAGGGTCCGAGGTATTCGCACTGGATACGACTGTTGA
Gene abbreviations: Bone morphogenetic protein 16(bmp16), vascular endothelial growth factor A(vegfa), runt-related transcription factor 2(runx2), SRY-Box Transcription Factor 11a(sox11a), signal transducer and activator of transcription 1(stat1) and regulator of G protein signaling 13(rgs13).
